# Supplementary material for: A functional vulnerability framework for biodiversity conservation
Source: Nat Commun. 2022 Sep 1;13:4774. doi: 10.1038/s41467-022-32331-y (PMC9437092; doi:10.1038/s41467-022-32331-y)
Supplement: Supplementary file 4 — Source data [file 41467_2022_32331_MOESM4_ESM.zip]

Archive with 170 entries (163 files):
- Fig2.R
- Fig2A.txt
- Fig2B(1).txt
- Fig2B(2).txt
- Fig3.R
- Fig3.txt
- Fig4.R
- Fig4A&C.txt
- Fig4B.txt
- GSHHS_shp/
- GSHHS_shp/c/
- GSHHS_shp/c/GSHHS_c_L1.dbf
- GSHHS_shp/c/GSHHS_c_L1.prj
- GSHHS_shp/c/GSHHS_c_L1.shp
- GSHHS_shp/c/GSHHS_c_L1.shx
- GSHHS_shp/c/GSHHS_c_L2.dbf
- GSHHS_shp/c/GSHHS_c_L2.prj
- GSHHS_shp/c/GSHHS_c_L2.shp
- GSHHS_shp/c/GSHHS_c_L2.shx
- GSHHS_shp/c/GSHHS_c_L3.dbf
- GSHHS_shp/c/GSHHS_c_L3.prj
- GSHHS_shp/c/GSHHS_c_L3.shp
- GSHHS_shp/c/GSHHS_c_L3.shx
- GSHHS_shp/c/GSHHS_c_L5.dbf
- GSHHS_shp/c/GSHHS_c_L5.prj
- GSHHS_shp/c/GSHHS_c_L5.shp
- GSHHS_shp/c/GSHHS_c_L5.shx
- GSHHS_shp/c/GSHHS_c_L6.dbf
- GSHHS_shp/c/GSHHS_c_L6.prj
- GSHHS_shp/c/GSHHS_c_L6.shp
- GSHHS_shp/c/GSHHS_c_L6.shx
- GSHHS_shp/f/
- GSHHS_shp/f/GSHHS_f_L1.dbf
- GSHHS_shp/f/GSHHS_f_L1.prj
- GSHHS_shp/f/GSHHS_f_L1.shp
- GSHHS_shp/f/GSHHS_f_L1.shx
- GSHHS_shp/f/GSHHS_f_L2.dbf
- GSHHS_shp/f/GSHHS_f_L2.prj
- GSHHS_shp/f/GSHHS_f_L2.shp
- GSHHS_shp/f/GSHHS_f_L2.shx
- GSHHS_shp/f/GSHHS_f_L3.dbf
- GSHHS_shp/f/GSHHS_f_L3.prj
- GSHHS_shp/f/GSHHS_f_L3.shp
- GSHHS_shp/f/GSHHS_f_L3.shx
- GSHHS_shp/f/GSHHS_f_L4.dbf
- GSHHS_shp/f/GSHHS_f_L4.prj
- GSHHS_shp/f/GSHHS_f_L4.shp
- GSHHS_shp/f/GSHHS_f_L4.shx
- GSHHS_shp/f/GSHHS_f_L5.dbf
- GSHHS_shp/f/GSHHS_f_L5.prj
- GSHHS_shp/f/GSHHS_f_L5.shp
- GSHHS_shp/f/GSHHS_f_L5.shx
- GSHHS_shp/f/GSHHS_f_L6.dbf
- GSHHS_shp/f/GSHHS_f_L6.prj
- GSHHS_shp/f/GSHHS_f_L6.shp
- GSHHS_shp/f/GSHHS_f_L6.shx
- GSHHS_shp/h/
- GSHHS_shp/h/GSHHS_h_L1.dbf
- GSHHS_shp/h/GSHHS_h_L1.prj
- GSHHS_shp/h/GSHHS_h_L1.shp
- GSHHS_shp/h/GSHHS_h_L1.shx
- GSHHS_shp/h/GSHHS_h_L2.dbf
- GSHHS_shp/h/GSHHS_h_L2.prj
- GSHHS_shp/h/GSHHS_h_L2.shp
- GSHHS_shp/h/GSHHS_h_L2.shx
- GSHHS_shp/h/GSHHS_h_L3.dbf
- GSHHS_shp/h/GSHHS_h_L3.prj
- GSHHS_shp/h/GSHHS_h_L3.shp
- GSHHS_shp/h/GSHHS_h_L3.shx
- GSHHS_shp/h/GSHHS_h_L4.dbf
- GSHHS_shp/h/GSHHS_h_L4.prj
- GSHHS_shp/h/GSHHS_h_L4.shp
- GSHHS_shp/h/GSHHS_h_L4.shx
- GSHHS_shp/h/GSHHS_h_L5.dbf
- GSHHS_shp/h/GSHHS_h_L5.prj
- GSHHS_shp/h/GSHHS_h_L5.shp
- GSHHS_shp/h/GSHHS_h_L5.shx
- GSHHS_shp/h/GSHHS_h_L6.dbf
- GSHHS_shp/h/GSHHS_h_L6.prj
- GSHHS_shp/h/GSHHS_h_L6.shp
- GSHHS_shp/h/GSHHS_h_L6.shx
- GSHHS_shp/i/
- GSHHS_shp/i/GSHHS_i_L1.dbf
- GSHHS_shp/i/GSHHS_i_L1.prj
- GSHHS_shp/i/GSHHS_i_L1.shp
- GSHHS_shp/i/GSHHS_i_L1.shx
- GSHHS_shp/i/GSHHS_i_L2.dbf
- GSHHS_shp/i/GSHHS_i_L2.prj
- GSHHS_shp/i/GSHHS_i_L2.shp
- GSHHS_shp/i/GSHHS_i_L2.shx
- GSHHS_shp/i/GSHHS_i_L3.dbf
- GSHHS_shp/i/GSHHS_i_L3.prj
- GSHHS_shp/i/GSHHS_i_L3.shp
- GSHHS_shp/i/GSHHS_i_L3.shx
- GSHHS_shp/i/GSHHS_i_L4.dbf
- GSHHS_shp/i/GSHHS_i_L4.prj
- GSHHS_shp/i/GSHHS_i_L4.shp
- GSHHS_shp/i/GSHHS_i_L4.shx
- GSHHS_shp/i/GSHHS_i_L5.dbf
- GSHHS_shp/i/GSHHS_i_L5.prj
- GSHHS_shp/i/GSHHS_i_L5.shp
- GSHHS_shp/i/GSHHS_i_L5.shx
- GSHHS_shp/i/GSHHS_i_L6.dbf
- GSHHS_shp/i/GSHHS_i_L6.prj
- GSHHS_shp/i/GSHHS_i_L6.shp
- GSHHS_shp/i/GSHHS_i_L6.shx
- GSHHS_shp/l/
- GSHHS_shp/l/GSHHS_l_L1.dbf
- GSHHS_shp/l/GSHHS_l_L1.prj
- GSHHS_shp/l/GSHHS_l_L1.shp
- GSHHS_shp/l/GSHHS_l_L1.shx
- GSHHS_shp/l/GSHHS_l_L2.dbf
- GSHHS_shp/l/GSHHS_l_L2.prj
- GSHHS_shp/l/GSHHS_l_L2.shp
- GSHHS_shp/l/GSHHS_l_L2.shx
- GSHHS_shp/l/GSHHS_l_L3.dbf
- GSHHS_shp/l/GSHHS_l_L3.prj
- GSHHS_shp/l/GSHHS_l_L3.shp
- GSHHS_shp/l/GSHHS_l_L3.shx
- GSHHS_shp/l/GSHHS_l_L4.dbf
- GSHHS_shp/l/GSHHS_l_L4.prj
- GSHHS_shp/l/GSHHS_l_L4.shp
- GSHHS_shp/l/GSHHS_l_L4.shx
- GSHHS_shp/l/GSHHS_l_L5.dbf
- GSHHS_shp/l/GSHHS_l_L5.prj
- GSHHS_shp/l/GSHHS_l_L5.shp
- GSHHS_shp/l/GSHHS_l_L5.shx
- GSHHS_shp/l/GSHHS_l_L6.dbf
- GSHHS_shp/l/GSHHS_l_L6.prj
- GSHHS_shp/l/GSHHS_l_L6.shp
- GSHHS_shp/l/GSHHS_l_L6.shx
- GSHHS_shp/README.TXT
- ShapeFiles/
- ShapeFiles/GSHHS_l_L1_disolve.dbf
- ShapeFiles/GSHHS_l_L1_disolve.prj
- ShapeFiles/GSHHS_l_L1_disolve.sbn
- ShapeFiles/GSHHS_l_L1_disolve.sbx
- ShapeFiles/GSHHS_l_L1_disolve.shp
- ShapeFiles/GSHHS_l_L1_disolve.shp.xml
- ShapeFiles/GSHHS_l_L1_disolve.shx
- SuppFig10(1).txt
- SuppFig10(2).txt
- SuppFig10(3).txt
- SuppFig11.R
- SuppFig11.txt
- SuppFig12(1).nc
- SuppFig12(2).RDS
- SuppFig12.R
- SuppFig13.R
- SuppFig13.txt
- SuppFig2.R
- SuppFig2.txt
- SuppFig3.R
- SuppFig3.txt
- SuppFig4(1).txt
- SuppFig4(2).txt
- SuppFig4(3).txt
- SuppFig4(4).txt
- SuppFig4(5).txt
- SuppFig4.R
- SuppFig5.R
- SuppFig5.txt
- SuppFig6.R
- SuppFig6.txt
- SuppFig7.R
- SuppFig7.txt
- SuppFig8(1).txt
- SuppFig8(2).txt
- SuppFig8-10.R
- SuppFig9.txt
