# Supplementary material for: A functional vulnerability framework for biodiversity conservation
Source: Nat Commun. 2022 Sep 1;13:4774. doi: 10.1038/s41467-022-32331-y (PMC9437092; doi:10.1038/s41467-022-32331-y)
Supplement: Supplementary file 4 — Source data [file 41467_2022_32331_MOESM4_ESM.zip › Fig2.R]

setwd("C:/Users/aauber/Desktop/Source data")
if(!require(reshape2)){install.packages("reshape2"); library(reshape2)}
if(!require(maps)){install.packages("maps"); library(maps)}


##################################################################
##################################################################
##################################################################
### Fig 2A

verif<-read.table("Fig2A.txt",h=T)
vars <- colsplit(verif$trait, "/", c("survey", "year", "quarter", "country","vessel","gear","haul_no","st_no","lat", "lon","rect"))
verif<-cbind(vars,verif)
verif[verif=="-99"]=NA
verif<-verif[which(verif$survey=="NS-IBTS"),]
verif<-verif[which(verif$quarter=="1"),]
verif<-verif[which(verif$lat>51),]

variable<-data.frame(na.omit(cbind(verif$lat,verif$lon,verif$haul_no)))
colnames(variable)<-c("lat","lon","point")
head(variable)
variable_of_interest<-variable[,3]
map(fill=T, col="gray80", xlim=c(-20,20),ylim=c(45,65))
print(points(variable$lon,variable$lat, pch=19,col="black",cex=0.1))
corners <- par("usr")
par(xpd=FALSE)
map(database = "world",col="grey",fill=TRUE,add=TRUE)


##################################################################
##################################################################
##################################################################
### Fig 2B(1)

outputmatrix<-read.table("Fig2B(1).txt",h=T)
for (i in 1:nrow(outputmatrix)) {
   if (i==1){means<-mean(as.numeric(outputmatrix[i,]))}
   else {means<-c(means,mean(as.numeric(outputmatrix[i,])))}
                         }
outputmatrix$means<-means
nrow(outputmatrix)
plot(seq(1,38,1),outputmatrix$means,type="l", col="blue", lwd=4,ylim=c(84,94))
for (i in 1:(ncol(outputmatrix)-1)) {lines(outputmatrix[,i],col=rgb(red = 0.1, green = 0.2, blue = 0.9, alpha = 0.3),lwd=0.4)}
lines(outputmatrix$means,col="blue", lwd=4)

# Fig2B(2)
SR<-read.table("Fig2B(2).txt",h=T)
SR
for (i in 5:ncol(SR)){
                    if (i==5) {richness<-length(which(SR[,i]>0))} 
                    else {richness<-c(richness,length(which(SR[,i]>0)))}
                      }
barplot(richness,ylim=c(0,120),col="grey90")

 


                                    
