# Supplementary material for: A functional vulnerability framework for biodiversity conservation
Source: Nat Commun. 2022 Sep 1;13:4774. doi: 10.1038/s41467-022-32331-y (PMC9437092; doi:10.1038/s41467-022-32331-y)
Supplement: Supplementary file 4 — Source data [file 41467_2022_32331_MOESM4_ESM.zip › Fig2A.txt]

"trait" "depth" "SSTan" "SSTwinter" "SSTsummer" "SSTseason" "SBTan" "SBTwinter" "SBTsummer" "SBTseason" "SSSan" "SSSwinter" "SSSsummer" "SSSseason" "Chla_an" "Chlaspring" "Chlavar" "Chlapred" "Human_pressure" "Fishing_pressure" "nbhours"
"1" "BITS/1991/1/DEN/DAN2/CAM/150/67/55.6/16.25/40G6" 76 4.71654751362456 2.480714230266 7.79023792111271 5.30952369084671 NA NA NA NA NA NA NA NA NA NA NA NA 4.81740043640137 0.0492869484424591 15040
"2" "BITS/1991/1/DEN/DAN2/CAM/151/68/55.6667/16.2667/40G6" 70 4.69124989514239 2.38071423250117 7.84333315802117 5.46261892552 NA NA NA NA NA NA NA NA NA NA NA NA 4.81740043640137 0.0492869484424591 15040
"3" "BITS/1991/1/DEN/DAN2/CAM/152/69/55.5167/16.1667/40G6" 79 4.71654751362456 2.480714230266 7.79023792111271 5.30952369084671 NA NA NA NA NA NA NA NA NA NA NA NA 4.83314807891846 0.0511174419522285 15040
"4" "BITS/1991/1/DEN/DAN2/GRT/1/2/55.1/12.85/39G2" 33 4.87595227196635 2.79761898508739 7.88452363329097 5.08690464820358 NA NA NA NA NA NA NA NA NA NA NA NA 2.98692381858826 0.0185077098011971 19495
"5" "BITS/1991/1/DEN/DAN2/GRT/10/8/54.9833/14.15/38G4" 47 4.87595227196635 2.79761898508739 7.88452363329097 5.08690464820358 NA NA NA NA NA NA NA NA NA NA NA NA 3.68570153236389 0.0229427888058126 34676
"6" "BITS/1991/1/DEN/DAN2/GRT/101/54/55.3667/17.6333/39G7" 78 4.79797608323307 2.63880946482753 7.83619030103797 5.19738083621044 NA NA NA NA NA NA NA NA NA NA NA NA 4.17390192985535 0.0317765992879868 48826
"7" "BITS/1991/1/DEN/DAN2/GRT/102/55/55.4/17.45/39G7" 64 4.71654751362456 2.480714230266 7.79023792111271 5.30952369084671 NA NA NA NA NA NA NA NA NA NA NA NA 4.15187412261963 0.0358226769417524 48826
"8" "BITS/1991/1/DEN/DAN2/GRT/103/56/55.3333/17.4/39G7" 79 4.79797608323307 2.63880946482753 7.83619030103797 5.19738083621044 NA NA NA NA NA NA NA NA NA NA NA NA 4.15187412261963 0.0358226769417524 48826
"9" "BITS/1991/1/DEN/DAN2/GRT/106/57/55.3167/17.3167/39G7" 77 4.79797608323307 2.63880946482753 7.83619030103797 5.19738083621044 NA NA NA NA NA NA NA NA NA NA NA NA 4.20547337532043 0.044811814725399 48826
"10" "BITS/1991/1/DEN/DAN2/GRT/107/58/55.2167/16.75/39G6" 81 4.79797608323307 2.63880946482753 7.83619030103797 5.19738083621044 NA NA NA NA NA NA NA NA NA NA NA NA 4.62325461387634 0.0679645332694054 22025
"11" "BITS/1991/1/DEN/DAN2/GRT/108/59/55.2333/16.65/39G6" 70 4.79797608323307 2.63880946482753 7.83619030103797 5.19738083621044 NA NA NA NA NA NA NA NA NA NA NA NA 4.68889673233032 0.0672400516271591 22025
"12" "BITS/1991/1/DEN/DAN2/GRT/11/9/55.0833/14.15/39G4" 49 4.87595227196635 2.79761898508739 7.88452363329097 5.08690464820358 NA NA NA NA NA NA NA NA NA NA NA NA 3.70033188819885 0.0204328597150743 58073
"13" "BITS/1991/1/DEN/DAN2/GRT/120/60/55.0667/16.2167/39G6" 76 4.87595227196635 2.79761898508739 7.88452363329097 5.08690464820358 NA NA NA NA NA NA NA NA NA NA NA NA 4.71859484672546 0.064783922880888 22025
"14" "BITS/1991/1/DEN/DAN2/GRT/121/61/55.1667/16.2167/39G6" 83 4.79797608323307 2.63880946482753 7.83619030103797 5.19738083621044 NA NA NA NA NA NA NA NA NA NA NA NA 4.75342399597168 0.061861332654953 22025
"15" "BITS/1991/1/DEN/DAN2/GRT/122/62/55.4833/16.15/39G6" 80 4.71654751362456 2.480714230266 7.79023792111271 5.30952369084671 NA NA NA NA NA NA NA NA NA NA NA NA 4.81714319229126 0.0531362813711166 22025
"16" "BITS/1991/1/DEN/DAN2/GRT/123/63/55.5833/16.25/40G6" 75 4.71654751362456 2.480714230266 7.79023792111271 5.30952369084671 NA NA NA NA NA NA NA NA NA NA NA NA 4.83314807891846 0.0511174419522285 15040
"17" "BITS/1991/1/DEN/DAN2/GRT/124/64/55.6667/16.2/40G6" 71 4.69124989514239 2.38071423250117 7.84333315802117 5.46261892552 NA NA NA NA NA NA NA NA NA NA NA NA 4.81740043640137 0.0492869484424591 15040
"18" "BITS/1991/1/DEN/DAN2/GRT/13/10/54.6833/14.5/38G4" 38 4.93809512772021 2.93833326765647 7.87999982386828 4.94166655621181 NA NA NA NA NA NA NA NA NA NA NA NA 4.1333367061615 0.0416094509512186 34676
"19" "BITS/1991/1/DEN/DAN2/GRT/14/11/54.6/14.75/38G4" 45 5.00922607851126 3.07309516940621 7.86809506222961 4.7949998928234 NA NA NA NA NA NA NA NA NA NA NA NA 3.99795397758484 0.0510105994343758 34676
"20" "BITS/1991/1/DEN/DAN2/GRT/15/12/54.75/15.2833/38G5" 66 4.93809512772021 2.93833326765647 7.87999982386828 4.94166655621181 NA NA NA NA NA NA NA NA NA NA NA NA 4.47276026725769 0.0648080410063267 53145
"21" "BITS/1991/1/DEN/DAN2/GRT/153/70/55.6333/15.7833/40G5" 71 4.69124989514239 2.38071423250117 7.84333315802117 5.46261892552 NA NA NA NA NA NA NA NA NA NA NA NA 4.54307034492493 0.0443930621445179 26944
"22" "BITS/1991/1/DEN/DAN2/GRT/18/13/54.8167/15.3/38G5" 71 4.93809512772021 2.93833326765647 7.87999982386828 4.94166655621181 NA NA NA NA NA NA NA NA NA NA NA NA 4.70575096130371 0.0694207303225994 53145
"23" "BITS/1991/1/DEN/DAN2/GRT/19/14/54.8667/15.4167/38G5" 74 4.93809512772021 2.93833326765647 7.87999982386828 4.94166655621181 NA NA NA NA NA NA NA NA NA NA NA NA 4.8816455078125 0.0660054593533278 53145
"24" "BITS/1991/1/DEN/DAN2/GRT/2/3/55.1333/12.85/39G2" 35 4.79797608323307 2.63880946482753 7.83619030103797 5.19738083621044 NA NA NA NA NA NA NA NA NA NA NA NA 3.29278339385986 0.0180959954485297 19495
"25" "BITS/1991/1/DEN/DAN2/GRT/23/15/55.7/16.6833/40G6" 57 4.69124989514239 2.38071423250117 7.84333315802117 5.46261892552 NA NA NA NA NA NA NA NA NA NA NA NA 4.28226934432983 0.048532606959343 15040
"26" "BITS/1991/1/DEN/DAN2/GRT/24/16/55.6667/16.2667/40G6" 70 4.69124989514239 2.38071423250117 7.84333315802117 5.46261892552 NA NA NA NA NA NA NA NA NA NA NA NA 4.81740043640137 0.0492869484424591 15040
"27" "BITS/1991/1/DEN/DAN2/GRT/25/17/55.65/16.2333/40G6" 73 4.69124989514239 2.38071423250117 7.84333315802117 5.46261892552 NA NA NA NA NA NA NA NA NA NA NA NA 4.81740043640137 0.0492869484424591 15040
"28" "BITS/1991/1/DEN/DAN2/GRT/28/18/55.8333/16.65/40G6" 49 4.69124989514239 2.38071423250117 7.84333315802117 5.46261892552 NA NA NA NA NA NA NA NA NA NA NA NA 4.09987904548645 0.0429287332296371 15040
"29" "BITS/1991/1/DEN/DAN2/GRT/29/19/55.8833/17.1667/40G7" 48 4.71767846598024 2.3285713765238 7.96523791720115 5.63666654067735 NA NA NA NA NA NA NA NA NA NA NA NA 3.57969443321228 0.0633476992696524 9948
"30" "BITS/1991/1/DEN/DAN2/GRT/30/20/55.95/17.2167/40G7" 47 4.71767846598024 2.3285713765238 7.96523791720115 5.63666654067735 NA NA NA NA NA NA NA NA NA NA NA NA 3.57969443321228 0.0633476992696524 9948
"31" "BITS/1991/1/DEN/DAN2/GRT/31/21/55.95/17.5667/40G7" 55 4.71767846598024 2.3285713765238 7.96523791720115 5.63666654067735 NA NA NA NA NA NA NA NA NA NA NA NA 3.92686680793762 0.0613390877842903 9948
"32" "BITS/1991/1/DEN/DAN2/GRT/34/22/56.05/17.5833/41G7" 44 4.71767846598024 2.3285713765238 7.96523791720115 5.63666654067735 NA NA NA NA NA NA NA NA NA NA NA NA 3.6841598701477 0.0595661820471287 3943
"33" "BITS/1991/1/DEN/DAN2/GRT/35/23/56.2333/17.8333/41G7" 52 4.7511308461849 2.30547613894478 8.05285696286176 5.74738082391698 NA NA NA NA NA NA NA NA NA NA NA NA 3.65463250160217 0.0369571010768414 3943
"34" "BITS/1991/1/DEN/DAN2/GRT/36/24/56.25/17.9167/41G7" 49 4.7511308461849 2.30547613894478 8.05285696286176 5.74738082391698 NA NA NA NA NA NA NA NA NA NA NA NA 3.46641271591187 0.0294146026298404 3943
"35" "BITS/1991/1/DEN/DAN2/GRT/37/25/56.2833/18.5333/41G8" 83 4.7511308461849 2.30547613894478 8.05285696286176 5.74738082391698 NA NA NA NA NA NA NA NA NA NA NA NA 4.04116927146912 0.027709363438189 3560
"36" "BITS/1991/1/DEN/DAN2/GRT/40/26/56.3833/18.6/41G8" 81 4.77017846480677 2.29952375812545 8.12642838978874 5.82690463166329 NA NA NA NA NA NA NA NA NA NA NA NA 3.74964622497559 0.0215419476432726 3560
"37" "BITS/1991/1/DEN/DAN2/GRT/41/27/56.4333/18.6/41G8" 65 4.77017846480677 2.29952375812545 8.12642838978874 5.82690463166329 NA NA NA NA NA NA NA NA NA NA NA NA 3.74964622497559 0.0215419476432726 3560
"38" "BITS/1991/1/DEN/DAN2/GRT/44/28/56.4667/18.6167/41G8" 53 4.77017846480677 2.29952375812545 8.12642838978874 5.82690463166329 NA NA NA NA NA NA NA NA NA NA NA NA 3.44408877372742 0.0184183436771855 3560
"39" "BITS/1991/1/DEN/DAN2/GRT/45/29/56.3667/18.65/41G8" 98 4.7511308461849 2.30547613894478 8.05285696286176 5.74738082391698 NA NA NA NA NA NA NA NA NA NA NA NA 4.10895646095276 0.0227050383016467 3560
"40" "BITS/1991/1/DEN/DAN2/GRT/46/30/56.3667/18.7333/41G8" 112 4.7511308461849 2.30547613894478 8.05285696286176 5.74738082391698 NA NA NA NA NA NA NA NA NA NA NA NA 4.10895646095276 0.0227050383016467 3560
"41" "BITS/1991/1/DEN/DAN2/GRT/49/31/56.85/18.85/42G8" 99 4.78922608342864 2.28976185358174 8.22333314952751 5.93357129594577 NA NA NA NA NA NA NA NA NA NA NA NA 3.77957741737366 0.0115344696491957 2166
"42" "BITS/1991/1/DEN/DAN2/GRT/5/5/55.2167/13.6667/39G3" 44 4.79797608323307 2.63880946482753 7.83619030103797 5.19738083621044 NA NA NA NA NA NA NA NA NA NA NA NA 3.49874653041363 0.0105830592475831 35877
"43" "BITS/1991/1/DEN/DAN2/GRT/50/32/56.9667/18.8/42G8" 77 4.76148798881054 2.25738090192456 8.26166648200403 6.00428558007947 NA NA NA NA NA NA NA NA NA NA NA NA 3.42285499572754 0.00814290255540981 2166
"44" "BITS/1991/1/DEN/DAN2/GRT/53/33/57.0333/18.8667/43G8" 97 4.76148798881054 2.25738090192456 8.26166648200403 6.00428558007947 NA NA NA NA NA NA NA NA NA NA NA NA 3.87080474853516 0.00885745355859398 6723
"45" "BITS/1991/1/DEN/DAN2/GRT/54/34/57.0333/18.8667/43G8" 97 4.76148798881054 2.25738090192456 8.26166648200403 6.00428558007947 NA NA NA NA NA NA NA NA NA NA NA NA 3.87080474853516 0.00885745355859398 6723
"46" "BITS/1991/1/DEN/DAN2/GRT/55/35/57.1/18.8667/43G8" 71 4.76148798881054 2.25738090192456 8.26166648200403 6.00428558007947 NA NA NA NA NA NA NA NA NA NA NA NA 3.74162650108337 0.00773061844636686 6723
"47" "BITS/1991/1/DEN/DAN2/GRT/56/36/57.4333/19.2/43G9" 60 4.6795832287365 2.15214280903872 8.30642838576543 6.15428557672671 NA NA NA NA NA NA NA NA NA NA NA NA 3.84022985458374 0.00774832319235429 2215
"48" "BITS/1991/1/DEN/DAN2/GRT/69/37/56.4333/19.95/41G9" 90 4.77017846480677 2.29952375812545 8.12642838978874 5.82690463166329 NA NA NA NA NA NA NA NA NA NA NA NA 4.69043712615967 0.0203286209702492 8728
"49" "BITS/1991/1/DEN/DAN2/GRT/7/6/55.0333/13.5/39G3" 46 4.87595227196635 2.79761898508739 7.88452363329097 5.08690464820358 NA NA NA NA NA NA NA NA NA NA NA NA 3.13768482208252 0.0172688845358789 35877
"50" "BITS/1991/1/DEN/DAN2/GRT/71/39/56.4833/20.2167/41H0" 83 4.77017846480677 2.29952375812545 8.12642838978874 5.82690463166329 NA NA NA NA NA NA NA NA NA NA NA NA 4.30389922142029 0.0198847237601876 46395
"51" "BITS/1991/1/DEN/DAN2/GRT/72/1/56.45/19.95/41G9" 98 4.77017846480677 2.29952375812545 8.12642838978874 5.82690463166329 NA NA NA NA NA NA NA NA NA NA NA NA 4.78195158004761 0.0184136458858848 8728
"52" "BITS/1991/1/DEN/DAN2/GRT/75/40/56.5333/19.95/42G9" 116 4.77017846480677 2.29952375812545 8.12642838978874 5.82690463166329 NA NA NA NA NA NA NA NA NA NA NA NA 4.85237703323364 0.0169905335083604 2281
"53" "BITS/1991/1/DEN/DAN2/GRT/76/41/56.4667/19.8167/41G9" 118 4.77017846480677 2.29952375812545 8.12642838978874 5.82690463166329 NA NA NA NA NA NA NA NA NA NA NA NA 4.848987159729 0.0207216209918261 8728
"54" "BITS/1991/1/DEN/DAN2/GRT/79/42/56.25/19.7/41G9" 72 4.7511308461849 2.30547613894478 8.05285696286176 5.74738082391698 NA NA NA NA NA NA NA NA NA NA NA NA 4.67936116218567 0.0307882890477777 8728
"55" "BITS/1991/1/DEN/DAN2/GRT/8/7/55/13.8167/39G3" 48 4.87595227196635 2.79761898508739 7.88452363329097 5.08690464820358 NA NA NA NA NA NA NA NA NA NA NA NA 2.92167285919189 0.0153185799531639 35877
"56" "BITS/1991/1/DEN/DAN2/GRT/80/43/56.3333/19.6/41G9" 116 4.7511308461849 2.30547613894478 8.05285696286176 5.74738082391698 NA NA NA NA NA NA NA NA NA NA NA NA 4.75665789604187 0.037435276992619 8728
"57" "BITS/1991/1/DEN/DAN2/GRT/81/44/56.2333/19.5167/41G9" 102 4.7511308461849 2.30547613894478 8.05285696286176 5.74738082391698 NA NA NA NA NA NA NA NA NA NA NA NA 4.80297781944275 0.05137700073421 8728
"58" "BITS/1991/1/DEN/DAN2/GRT/82/45/55.6333/19.6/40G9" 83 4.69124989514239 2.38071423250117 7.84333315802117 5.46261892552 NA NA NA NA NA NA NA NA NA NA NA NA 4.92985313415527 0.057726970911026 4669
"59" "BITS/1991/1/DEN/DAN2/GRT/83/46/55.6/19.4833/40G9" 87 4.71654751362456 2.480714230266 7.79023792111271 5.30952369084671 NA NA NA NA NA NA NA NA NA NA NA NA 4.92985313415527 0.057726970911026 4669
"60" "BITS/1991/1/DEN/DAN2/GRT/90/47/55.3167/18.6167/39G8" 80 4.79797608323307 2.63880946482753 7.83619030103797 5.19738083621044 NA NA NA NA NA NA NA NA NA NA NA NA 4.58742758750915 0.0298904202133417 50595
"61" "BITS/1991/1/DEN/DAN2/GRT/93/48/55.3167/18.3667/39G8" 82 4.79797608323307 2.63880946482753 7.83619030103797 5.19738083621044 NA NA NA NA NA NA NA NA NA NA NA NA 4.40857669830322 0.0288143930584192 50595
"62" "BITS/1991/1/DEN/DAN2/GRT/94/49/55.4833/18.4667/39G8" 89 4.71654751362456 2.480714230266 7.79023792111271 5.30952369084671 NA NA NA NA NA NA NA NA NA NA NA NA 4.64244857788086 0.0330010244250298 50595
"63" "BITS/1991/1/DEN/DAN2/GRT/95/50/55.4333/18.3/39G8" 88 4.71654751362456 2.480714230266 7.79023792111271 5.30952369084671 NA NA NA NA NA NA NA NA NA NA NA NA 4.59217888832092 0.0314428988099098 50595
"64" "BITS/1991/1/DEN/DAN2/GRT/96/51/55.3833/18.1167/39G8" 81 4.71654751362456 2.480714230266 7.79023792111271 5.30952369084671 NA NA NA NA NA NA NA NA NA NA NA NA 4.27731251716614 0.0262589399516582 50595
"65" "BITS/1991/1/DEN/DAN2/GRT/97/52/55.5/17.9833/40G7" 71 4.71654751362456 2.480714230266 7.79023792111271 5.30952369084671 NA NA NA NA NA NA NA NA NA NA NA NA 4.78927808761597 0.0325366478413344 9948
"66" "BITS/1991/1/DEN/DAN2/GRT/98/53/55.4833/17.8667/39G7" 70 4.71654751362456 2.480714230266 7.79023792111271 5.30952369084671 NA NA NA NA NA NA NA NA NA NA NA NA 4.50308310508728 0.0308526185154915 48826
"67" "BITS/1991/1/GFR/SOL/CHP/2404/27/54.7333/12.35/38G2" 20 4.93809512772021 2.93833326765647 7.87999982386828 4.94166655621181 NA NA NA NA NA NA NA NA NA NA NA NA 2.80651228067776 0.0392470283744236 27670
"68" "BITS/1991/1/GFR/SOL/CHP/2405/28/54.9/12.85/38G2" 31 4.87595227196635 2.79761898508739 7.88452363329097 5.08690464820358 NA NA NA NA NA NA NA NA NA NA NA NA 2.69923536300659 0.0190932969376445 27670
"69" "BITS/1991/1/GFR/SOL/CHP/2406/29/55.05/13.3/39G3" 46 4.87595227196635 2.79761898508739 7.88452363329097 5.08690464820358 NA NA NA NA NA NA NA NA NA NA NA NA 3.02935217857361 0.0206909073144197 35877
"70" "BITS/1991/1/GFR/SOL/CHP/2407/30/55.1/13.7667/39G3" 46 4.87595227196635 2.79761898508739 7.88452363329097 5.08690464820358 NA NA NA NA NA NA NA NA NA NA NA NA 3.15783054351807 0.0136709381639957 35877
"71" "BITS/1991/1/GFR/SOL/CHP/2411/79/54.6667/13.7167/38G3" 35 4.93809512772021 2.93833326765647 7.87999982386828 4.94166655621181 NA NA NA NA NA NA NA NA NA NA NA NA 2.84251773238182 0.0130850591231137 67085
"72" "BITS/1991/1/GFR/SOL/CHP/2412/80/54.7833/13.4833/38G3" 45 4.93809512772021 2.93833326765647 7.87999982386828 4.94166655621181 NA NA NA NA NA NA NA NA NA NA NA NA 2.74309688568115 0.0159657439403236 67085
"73" "BITS/1991/1/GFR/SOL/CHP/2501/31/55.6333/15.05/40G5" 78 4.69124989514239 2.38071423250117 7.84333315802117 5.46261892552 NA NA NA NA NA NA NA NA NA NA NA NA 3.84184111595154 0.0341145420074463 26944
"74" "BITS/1991/1/GFR/SOL/CHP/2503/32/55.3167/15.0333/39G5" 72 4.79797608323307 2.63880946482753 7.83619030103797 5.19738083621044 NA NA NA NA NA NA NA NA NA NA NA NA 3.53099993778312 0.0105906342176478 55039
"75" "BITS/1991/1/GFR/SOL/CHP/2504/33/55.3/15.3/39G5" 94 4.79797608323307 2.63880946482753 7.83619030103797 5.19738083621044 NA NA NA NA NA NA NA NA NA NA NA NA 3.84744323045015 0.0178273426136002 55039
"76" "BITS/1991/1/GFR/SOL/CHP/2509/35/55.6833/16.0667/40G6" 71 4.69124989514239 2.38071423250117 7.84333315802117 5.46261892552 NA NA NA NA NA NA NA NA NA NA NA NA 4.5903115940094 0.0468969871103763 15040
"77" "BITS/1991/1/GFR/SOL/CHP/2510/36/55.7833/16.25/40G6" 62 4.69124989514239 2.38071423250117 7.84333315802117 5.46261892552 NA NA NA NA NA NA NA NA NA NA NA NA 4.41227172851563 0.0431988428533077 15040
"78" "BITS/1991/1/GFR/SOL/CHP/2511/37/55.85/16.4167/40G6" 52 4.69124989514239 2.38071423250117 7.84333315802117 5.46261892552 NA NA NA NA NA NA NA NA NA NA NA NA 4.39772827148437 0.0422537025809288 15040
"79" "BITS/1991/1/GFR/SOL/CHP/2512/38/55.8667/16.7167/40G6" 42 4.69124989514239 2.38071423250117 7.84333315802117 5.46261892552 NA NA NA NA NA NA NA NA NA NA NA NA 4.09987904548645 0.0429287332296371 15040
"80" "BITS/1991/1/GFR/SOL/CHP/25131/39/56.1/16.9667/41G6" 35 4.71767846598024 2.3285713765238 7.96523791720115 5.63666654067735 NA NA NA NA NA NA NA NA NA NA NA NA 3.42032395362854 0.0339978400524706 13640
"81" "BITS/1991/1/GFR/SOL/CHP/25132/40/56.1167/17.65/41G7" 55 4.71767846598024 2.3285713765238 7.96523791720115 5.63666654067735 NA NA NA NA NA NA NA NA NA NA NA NA 3.69689317703247 0.0469482436776161 3943
"82" "BITS/1991/1/GFR/SOL/CHP/25151/51/55.25/17.55/39G7" 86 4.79797608323307 2.63880946482753 7.83619030103797 5.19738083621044 NA NA NA NA NA NA NA NA NA NA NA NA 3.96589449882507 0.030942542180419 48826
"83" "BITS/1991/1/GFR/SOL/CHP/25153/53/55.6167/16.5333/40G6" 64 4.71654751362456 2.480714230266 7.79023792111271 5.30952369084671 NA NA NA NA NA NA NA NA NA NA NA NA 4.69214715957642 0.052488027960062 15040
"84" "BITS/1991/1/GFR/SOL/CHP/2516/54/55.3833/16.35/39G6" 70 4.71654751362456 2.480714230266 7.79023792111271 5.30952369084671 NA NA NA NA NA NA NA NA NA NA NA NA 4.84440870285034 0.0651842957735062 22025
"85" "BITS/1991/1/GFR/SOL/CHP/2517/55/55.3167/16.3167/39G6" 70 4.79797608323307 2.63880946482753 7.83619030103797 5.19738083621044 NA NA NA NA NA NA NA NA NA NA NA NA 4.82671245574951 0.0602810937166214 22025
"86" "BITS/1991/1/GFR/SOL/CHP/2518/56/55.2833/16.15/39G6" 86 4.79797608323307 2.63880946482753 7.83619030103797 5.19738083621044 NA NA NA NA NA NA NA NA NA NA NA NA 4.75551258087158 0.0556449440121651 22025
"87" "BITS/1991/1/GFR/SOL/CHP/2520/58/55.0833/16.2333/39G6" 79 4.87595227196635 2.79761898508739 7.88452363329097 5.08690464820358 NA NA NA NA NA NA NA NA NA NA NA NA 4.71859484672546 0.064783922880888 22025
"88" "BITS/1991/1/GFR/SOL/CHP/2521/59/54.95/16.1667/38G6" 60 4.87595227196635 2.79761898508739 7.88452363329097 5.08690464820358 NA NA NA NA NA NA NA NA NA NA NA NA 4.68107090950012 0.0677783842384815 56851
"89" "BITS/1991/1/GFR/SOL/CHP/25221/60/54.8667/15.7833/38G5" 78 4.93809512772021 2.93833326765647 7.87999982386828 4.94166655621181 NA NA NA NA NA NA NA NA NA NA NA NA 4.92655609130859 0.0719034798443317 53145
"90" "BITS/1991/1/GFR/SOL/CHP/25222/75/54.85/15.65/38G5" 79 4.93809512772021 2.93833326765647 7.87999982386828 4.94166655621181 NA NA NA NA NA NA NA NA NA NA NA NA 4.9188321685791 0.0692316649109125 53145
"91" "BITS/1991/1/GFR/SOL/CHP/25223/76/54.8833/15.7833/38G5" 78 4.87595227196635 2.79761898508739 7.88452363329097 5.08690464820358 NA NA NA NA NA NA NA NA NA NA NA NA 4.92655609130859 0.0719034798443317 53145
"92" "BITS/1991/1/GFR/SOL/CHP/25224/77/54.85/15.6667/38G5" 79 4.93809512772021 2.93833326765647 7.87999982386828 4.94166655621181 NA NA NA NA NA NA NA NA NA NA NA NA 4.9188321685791 0.0692316649109125 53145
"93" "BITS/1991/1/GFR/SOL/CHP/25225/78/54.8833/15.7667/38G5" 79 4.87595227196635 2.79761898508739 7.88452363329097 5.08690464820358 NA NA NA NA NA NA NA NA NA NA NA NA 4.92655609130859 0.0719034798443317 53145
"94" "BITS/1991/1/GFR/SOL/CHP/25231/61/54.8167/15.25/38G5" 69 4.93809512772021 2.93833326765647 7.87999982386828 4.94166655621181 NA NA NA NA NA NA NA NA NA NA NA NA 4.50512959480286 0.0648403665423393 53145
"95" "BITS/1991/1/GFR/SOL/CHP/25232/67/54.8/15.2333/38G5" 68 4.93809512772021 2.93833326765647 7.87999982386828 4.94166655621181 NA NA NA NA NA NA NA NA NA NA NA NA 4.50512959480286 0.0648403665423393 53145
"96" "BITS/1991/1/GFR/SOL/CHP/25233/68/54.8833/15.2833/38G5" 76 4.87595227196635 2.79761898508739 7.88452363329097 5.08690464820358 NA NA NA NA NA NA NA NA NA NA NA NA 4.37165385007858 0.0562569236010313 53145
"97" "BITS/1991/1/GFR/SOL/CHP/25234/69/54.8/15.25/38G5" 68 4.93809512772021 2.93833326765647 7.87999982386828 4.94166655621181 NA NA NA NA NA NA NA NA NA NA NA NA 4.50512959480286 0.0648403665423393 53145
"98" "BITS/1991/1/GFR/SOL/CHP/25251/63/54.85/14.8/38G4" 43 4.93809512772021 2.93833326765647 7.87999982386828 4.94166655621181 NA NA NA NA NA NA NA NA NA NA NA NA 4.1418608546257 0.0474549952894449 34676
"99" "BITS/1991/1/GFR/SOL/CHP/25252/64/54.7667/14.75/38G4" 52 4.93809512772021 2.93833326765647 7.87999982386828 4.94166655621181 NA NA NA NA NA NA NA NA NA NA NA NA 4.34341361999512 0.0536197932064533 34676
"100" "BITS/1991/1/GFR/SOL/CHP/2526/65/54.5833/14.7333/38G4" 40 5.00922607851126 3.07309516940621 7.86809506222961 4.7949998928234 NA NA NA NA NA NA NA NA NA NA NA NA 3.99795397758484 0.0510105994343758 34676
"101" "BITS/1991/1/GFR/SOL/CHP/25271/71/54.5833/15.3667/38G5" 57 5.00922607851126 3.07309516940621 7.86809506222961 4.7949998928234 NA NA NA NA NA NA NA NA NA NA NA NA 4.33990634918213 0.057959806099534 53145
"102" "BITS/1991/1/GFR/SOL/CHP/25272/72/54.5333/15.3833/38G5" 53 5.00922607851126 3.07309516940621 7.86809506222961 4.7949998928234 NA NA NA NA NA NA NA NA NA NA NA NA 4.08415992736816 0.0473639145493507 53145
"103" "BITS/1991/1/GFR/SOL/CHP/25273/73/54.6/15.3833/38G5" 59 5.00922607851126 3.07309516940621 7.86809506222961 4.7949998928234 NA NA NA NA NA NA NA NA NA NA NA NA 4.33990634918213 0.057959806099534 53145
"104" "BITS/1991/1/GFR/SOL/CHP/25274/74/54.6/15.3/38G5" 55 5.00922607851126 3.07309516940621 7.86809506222961 4.7949998928234 NA NA NA NA NA NA NA NA NA NA NA NA 4.12658833503723 0.05691576205194 53145
"105" "BITS/1991/1/GFR/SOL/CHP/26011/41/56.1167/18.3/41G8" 74 4.71767846598024 2.3285713765238 7.96523791720115 5.63666654067735 NA NA NA NA NA NA NA NA NA NA NA NA 4.35132202148437 0.0358699238300323 3560
"106" "BITS/1991/1/GFR/SOL/CHP/26012/42/56.1833/18.3667/41G8" 73 4.7511308461849 2.30547613894478 8.05285696286176 5.74738082391698 NA NA NA NA NA NA NA NA NA NA NA NA 4.12622699737549 0.0323673854768276 3560
"107" "BITS/1991/1/GFR/SOL/CHP/2602/43/56.1667/18.5167/41G8" 107 4.7511308461849 2.30547613894478 8.05285696286176 5.74738082391698 NA NA NA NA NA NA NA NA NA NA NA NA 4.3112788105011 0.0337888851761818 3560
"108" "BITS/1991/1/GFR/SOL/CHP/2604/44/56.1833/18.9333/41G8" 128 4.7511308461849 2.30547613894478 8.05285696286176 5.74738082391698 NA NA NA NA NA NA NA NA NA NA NA NA 4.76550035476685 0.0418531762063503 3560
"109" "BITS/1991/1/GFR/SOL/CHP/2605/45/55.9167/18.7/40G8" 113 4.71767846598024 2.3285713765238 7.96523791720115 5.63666654067735 NA NA NA NA NA NA NA NA NA NA NA NA 4.86899568557739 0.0531375527381897 12996
"110" "BITS/1991/1/GFR/SOL/CHP/26061/46/55.6/18.85/40G8" 87 4.71654751362456 2.480714230266 7.79023792111271 5.30952369084671 NA NA NA NA NA NA NA NA NA NA NA NA 4.93308500289917 0.0540712913870812 12996
"111" "BITS/1991/1/GFR/SOL/CHP/26062/47/55.4667/18.75/39G8" 88 4.71654751362456 2.480714230266 7.79023792111271 5.30952369084671 NA NA NA NA NA NA NA NA NA NA NA NA 4.71740389823913 0.0353356995433569 50595
"112" "BITS/1991/1/GFR/SOL/CHP/26071/48/54.9667/18.6/38G8" 78 4.87595227196635 2.79761898508739 7.88452363329097 5.08690464820358 NA NA NA NA NA NA NA NA NA NA NA NA 3.80162821645322 0.0301948078786549 292000
"113" "BITS/1991/1/GFR/SOL/CHP/26073/50/55.25/18.35/39G8" 81 4.79797608323307 2.63880946482753 7.83619030103797 5.19738083621044 NA NA NA NA NA NA NA NA NA NA NA NA 4.14452810287476 0.0289640571922064 50595
"114" "BITS/1991/1/GFR/SOL/H20/21/25/54.6833/13.0167/38G3" 19 4.93809512772021 2.93833326765647 7.87999982386828 4.94166655621181 NA NA NA NA NA NA NA NA NA NA NA NA 2.78319942474365 0.0146247375383973 67085
"115" "BITS/1991/1/GFR/SOL/H20/23/36/54.5167/14.15/38G4" 19 5.00922607851126 3.07309516940621 7.86809506222961 4.7949998928234 NA NA NA NA NA NA NA NA NA NA NA NA 2.93072200775147 0.0158635066077113 34676
"116" "BITS/1991/1/GFR/SOL/H20/24/37/54.5167/13.8833/38G3" 19 5.00922607851126 3.07309516940621 7.86809506222961 4.7949998928234 NA NA NA NA NA NA NA NA NA NA NA NA 2.80804808795452 0.00822904171101982 67085
"117" "BITS/1991/1/GFR/SOL/H20/27/40/54.5333/13.8167/38G3" 22 5.00922607851126 3.07309516940621 7.86809506222961 4.7949998928234 NA NA NA NA NA NA NA NA NA NA NA NA 2.80804808795452 0.00822904171101982 67085
"118" "BITS/1991/1/GFR/SOL/H20/29/38/54.6/14.05/38G4" 22 5.00922607851126 3.07309516940621 7.86809506222961 4.7949998928234 NA NA NA NA NA NA NA NA NA NA NA NA 3.1582520866394 0.0193561924993992 34676
"119" "BITS/1991/1/GFR/SOL/H20/30/39/54.5833/13.9333/38G3" 20 5.00922607851126 3.07309516940621 7.86809506222961 4.7949998928234 NA NA NA NA NA NA NA NA NA NA NA NA 3.03306423187256 0.0153850577608682 67085
"120" "BITS/1991/1/GFR/SOL/H20/31/35/54.6167/14.2/38G4" 26 5.00922607851126 3.07309516940621 7.86809506222961 4.7949998928234 NA NA NA NA NA NA NA NA NA NA NA NA 3.26892371177673 0.0248905235342681 34676
"121" "BITS/1991/1/GFR/SOL/H20/33/28/54.75/13.4833/38G3" 40 4.93809512772021 2.93833326765647 7.87999982386828 4.94166655621181 NA NA NA NA NA NA NA NA NA NA NA NA 2.58278931975365 0.0125903402734548 67085
"122" "BITS/1991/1/GFR/SOL/H20/34/30/54.7/13.6167/38G3" 38 4.93809512772021 2.93833326765647 7.87999982386828 4.94166655621181 NA NA NA NA NA NA NA NA NA NA NA NA 2.64423103690147 0.0125144893396646 67085
"123" "BITS/1991/1/GFR/SOL/H20/35/31/54.65/13.75/38G3" 30 4.93809512772021 2.93833326765647 7.87999982386828 4.94166655621181 NA NA NA NA NA NA NA NA NA NA NA NA 2.74985113553703 0.0101633381094265 67085
"124" "BITS/1991/1/GFR/SOL/H20/36/32/54.7667/13.7833/38G3" 43 4.93809512772021 2.93833326765647 7.87999982386828 4.94166655621181 NA NA NA NA NA NA NA NA NA NA NA NA 2.92737548828125 0.0159304322302341 67085
"125" "BITS/1991/1/GFR/SOL/H20/37/29/54.7667/13.6833/38G3" 44 4.93809512772021 2.93833326765647 7.87999982386828 4.94166655621181 NA NA NA NA NA NA NA NA NA NA NA NA 2.92737548828125 0.0159304322302341 67085
"126" "BITS/1991/1/GFR/SOL/H20/41/52/54.8667/13.2/38G3" 45 4.93809512772021 2.93833326765647 7.87999982386828 4.94166655621181 NA NA NA NA NA NA NA NA NA NA NA NA 2.54371561050415 0.0190997367724776 67085
"127" "BITS/1991/1/GFR/SOL/H20/42/51/54.95/13.1/38G3" 44 4.87595227196635 2.79761898508739 7.88452363329097 5.08690464820358 NA NA NA NA NA NA NA NA NA NA NA NA 2.6261388874054 0.020132659971714 67085
"128" "BITS/1991/1/GFR/SOL/H20/43/50/54.9833/13.2833/38G3" 48 4.87595227196635 2.79761898508739 7.88452363329097 5.08690464820358 NA NA NA NA NA NA NA NA NA NA NA NA 2.6662526512146 0.0204163024574518 67085
"129" "BITS/1991/1/GFR/SOL/H20/44/49/55.0167/13.3833/39G3" 45 4.87595227196635 2.79761898508739 7.88452363329097 5.08690464820358 NA NA NA NA NA NA NA NA NA NA NA NA 2.78003933906555 0.0194625977240503 35877
"130" "BITS/1991/1/GFR/SOL/H20/46/44/55.15/14.1833/39G4" 47 4.79797608323307 2.63880946482753 7.83619030103797 5.19738083621044 NA NA NA NA NA NA NA NA NA NA NA NA 3.72772074699402 0.017807980235666 58073
"131" "BITS/1991/1/GFR/SOL/H20/48/43/55.0833/14.2833/39G4" 48 4.87595227196635 2.79761898508739 7.88452363329097 5.08690464820358 NA NA NA NA NA NA NA NA NA NA NA NA 4.00744828224182 0.0246255517378449 58073
"132" "BITS/1991/1/GFR/SOL/H20/491/42/55/14.2167/39G4" 47 4.87595227196635 2.79761898508739 7.88452363329097 5.08690464820358 NA NA NA NA NA NA NA NA NA NA NA NA 3.68570153236389 0.0229427888058126 58073
"133" "BITS/1991/1/GFR/SOL/H20/51/45/55.1/13.85/39G3" 47 4.87595227196635 2.79761898508739 7.88452363329097 5.08690464820358 NA NA NA NA NA NA NA NA NA NA NA NA 3.15783054351807 0.0136709381639957 35877
"134" "BITS/1991/1/GFR/SOL/SON/22021/1/54.5333/10.1333/38G0" 20 5.00922607851126 3.07309516940621 7.86809506222961 4.7949998928234 NA NA NA NA NA NA NA NA NA NA NA NA 2.92153358319774 0.0783782391754356 62259
"135" "BITS/1991/1/GFR/SOL/SON/22022/10/54.5333/10.1333/38G0" 20 5.00922607851126 3.07309516940621 7.86809506222961 4.7949998928234 NA NA NA NA NA NA NA NA NA NA NA NA 2.92153358319774 0.0783782391754356 62259
"136" "BITS/1991/1/GFR/SOL/SON/22022/2/54.5667/10.2167/38G0" 19 5.00922607851126 3.07309516940621 7.86809506222961 4.7949998928234 NA NA NA NA NA NA NA NA NA NA NA NA 3.15957724452019 0.100927740006591 62259
"137" "BITS/1991/1/GFR/SOL/SON/22031/7/54.6/10.35/38G0" 19 5.00922607851126 3.07309516940621 7.86809506222961 4.7949998928234 NA NA NA NA NA NA NA NA NA NA NA NA 3.40599246776622 0.111573511491651 62259
"138" "BITS/1991/1/GFR/SOL/SON/22032/8/54.6167/10.35/38G0" 20 5.00922607851126 3.07309516940621 7.86809506222961 4.7949998928234 NA NA NA NA NA NA NA NA NA NA NA NA 3.40599246776622 0.111573511491651 62259
"139" "BITS/1991/1/GFR/SOL/SON/22043/11/54.6833/10.3167/38G0" 23 4.93809512772021 2.93833326765647 7.87999982386828 4.94166655621181 NA NA NA NA NA NA NA NA NA NA NA NA 3.68131574869156 0.13365256935358 62259
"140" "BITS/1991/1/GFR/SOL/SON/22044/12/54.6833/10.45/38G0" 22 4.93809512772021 2.93833326765647 7.87999982386828 4.94166655621181 NA NA NA NA NA NA NA NA NA NA NA NA 3.85270370483398 0.151390161067247 62259
"141" "BITS/1991/1/GFR/SOL/SON/22051/5/54.5333/10.6667/38G0" 21 5.00922607851126 3.07309516940621 7.86809506222961 4.7949998928234 NA NA NA NA NA NA NA NA NA NA NA NA 3.0690104609186 0.112902513250116 62259
"142" "BITS/1991/1/GFR/SOL/SON/22051/9/54.5667/10.6667/38G0" 20 5.00922607851126 3.07309516940621 7.86809506222961 4.7949998928234 NA NA NA NA NA NA NA NA NA NA NA NA 3.3775087249279 0.139937192648649 62259
"143" "BITS/1991/1/GFR/SOL/SON/22052/10/54.6167/10.6333/38G0" 20 5.00922607851126 3.07309516940621 7.86809506222961 4.7949998928234 NA NA NA NA NA NA NA NA NA NA NA NA 3.3775087249279 0.139937192648649 62259
"144" "BITS/1991/1/GFR/SOL/SON/22052/6/54.6167/10.65/38G0" 21 5.00922607851126 3.07309516940621 7.86809506222961 4.7949998928234 NA NA NA NA NA NA NA NA NA NA NA NA 3.3775087249279 0.139937192648649 62259
"145" "BITS/1991/1/GFR/SOL/SON/22071/1/54.5333/10.65/38G0" 19 5.00922607851126 3.07309516940621 7.86809506222961 4.7949998928234 NA NA NA NA NA NA NA NA NA NA NA NA 3.0690104609186 0.112902513250116 62259
"146" "BITS/1991/1/GFR/SOL/SON/22071/7/54.5333/10.65/38G0" 19 5.00922607851126 3.07309516940621 7.86809506222961 4.7949998928234 NA NA NA NA NA NA NA NA NA NA NA NA 3.0690104609186 0.112902513250116 62259
"147" "BITS/1991/1/GFR/SOL/SON/22072/2/54.55/10.75/38G0" 23 5.00922607851126 3.07309516940621 7.86809506222961 4.7949998928234 NA NA NA NA NA NA NA NA NA NA NA NA 3.0690104609186 0.112902513250116 62259
"148" "BITS/1991/1/GFR/SOL/SON/22072/8/54.55/10.7667/38G0" 23 5.00922607851126 3.07309516940621 7.86809506222961 4.7949998928234 NA NA NA NA NA NA NA NA NA NA NA NA 3.0169674469666 0.118913621631112 62259
"149" "BITS/1991/1/GFR/SOL/SON/22081/3/54.4333/10.55/37G0" 18 5.00922607851126 3.07309516940621 7.86809506222961 4.7949998928234 NA NA NA NA NA NA NA NA NA NA NA NA 3.0964298463043 0.0788999727416975 11754
"150" "BITS/1991/1/GFR/SOL/SON/22081/5/54.45/10.5333/37G0" 17 5.00922607851126 3.07309516940621 7.86809506222961 4.7949998928234 NA NA NA NA NA NA NA NA NA NA NA NA 3.0964298463043 0.0788999727416975 11754
"151" "BITS/1991/1/GFR/SOL/SON/22082/4/54.4333/10.6333/37G0" 19 5.00922607851126 3.07309516940621 7.86809506222961 4.7949998928234 NA NA NA NA NA NA NA NA NA NA NA NA 2.98053738299538 0.0838937119115144 11754
"152" "BITS/1991/1/GFR/SOL/SON/22082/6/54.4333/10.65/37G0" 19 5.00922607851126 3.07309516940621 7.86809506222961 4.7949998928234 NA NA NA NA NA NA NA NA NA NA NA NA 2.98053738299538 0.0838937119115144 11754
"153" "BITS/1991/1/GFR/SOL/SON/22101/13/54.5667/11.3333/38G1" 26 5.00922607851126 3.07309516940621 7.86809506222961 4.7949998928234 NA NA NA NA NA NA NA NA NA NA NA NA 3.03920530053702 0.196258653018793 6971
"154" "BITS/1991/1/GFR/SOL/SON/22102/14/54.5333/11.3833/38G1" 25 5.00922607851126 3.07309516940621 7.86809506222961 4.7949998928234 NA NA NA NA NA NA NA NA NA NA NA NA 3.26871359720826 0.186323087720666 6971
"155" "BITS/1991/1/GFR/SOL/SON/22103/13/54.5667/11.3333/38G1" 26 5.00922607851126 3.07309516940621 7.86809506222961 4.7949998928234 NA NA NA NA NA NA NA NA NA NA NA NA 3.03920530053702 0.196258653018793 6971
"156" "BITS/1991/1/GFR/SOL/SON/22104/14/54.5167/11.4333/38G1" 25 5.00922607851126 3.07309516940621 7.86809506222961 4.7949998928234 NA NA NA NA NA NA NA NA NA NA NA NA 3.30886667609215 0.204240876790136 6971
"157" "BITS/1991/1/GFR/SOL/SON/22111/15/54.45/11.4167/37G1" 25 5.00922607851126 3.07309516940621 7.86809506222961 4.7949998928234 NA NA NA NA NA NA NA NA NA NA NA NA 3.61867795348167 0.17952782696113 80112
"158" "BITS/1991/1/GFR/SOL/SON/22111/17/54.4/11.4167/37G1" 22 5.00922607851126 3.07309516940621 7.86809506222961 4.7949998928234 NA NA NA NA NA NA NA NA NA NA NA NA 3.61867795348167 0.17952782696113 80112
"159" "BITS/1991/1/GFR/SOL/SON/22112/16/54.3833/11.4167/37G1" 22 5.00922607851126 3.07309516940621 7.86809506222961 4.7949998928234 NA NA NA NA NA NA NA NA NA NA NA NA 3.61867795348167 0.17952782696113 80112
"160" "BITS/1991/1/GFR/SOL/SON/22112/18/54.3333/11.3833/37G1" 21 5.10988083816621 3.20499992836267 7.91166648982714 4.70666656146447 NA NA NA NA NA NA NA NA NA NA NA NA 3.69915926337242 0.119343017544597 80112
"161" "BITS/1991/1/GFR/SOL/SON/22113/17/54.3333/11.35/37G1" 21 5.10988083816621 3.20499992836267 7.91166648982714 4.70666656146447 NA NA NA NA NA NA NA NA NA NA NA NA 3.48833380577465 0.0923755644556271 80112
"162" "BITS/1991/1/GFR/SOL/SON/22114/18/54.2667/11.3167/37G1" 21 5.10988083816621 3.20499992836267 7.91166648982714 4.70666656146447 NA NA NA NA NA NA NA NA NA NA NA NA 3.84310034972926 0.0777615225803553 80112
"163" "BITS/1991/1/GFR/SOL/SON/22121/15/54.4/11.5333/37G1" 25 5.00922607851126 3.07309516940621 7.86809506222961 4.7949998928234 NA NA NA NA NA NA NA NA NA NA NA NA 3.82272519111633 0.204964912831783 80112
"164" "BITS/1991/1/GFR/SOL/SON/22121/25/54.3833/11.6833/37G1" 25 5.00922607851126 3.07309516940621 7.86809506222961 4.7949998928234 NA NA NA NA NA NA NA NA NA NA NA NA 3.76083541870117 0.210441280901432 80112
"165" "BITS/1991/1/GFR/SOL/SON/22122/16/54.3833/11.65/37G1" 25 5.00922607851126 3.07309516940621 7.86809506222961 4.7949998928234 NA NA NA NA NA NA NA NA NA NA NA NA 3.76083541870117 0.210441280901432 80112
"166" "BITS/1991/1/GFR/SOL/SON/22122/26/54.4/11.5833/37G1" 25 5.00922607851126 3.07309516940621 7.86809506222961 4.7949998928234 NA NA NA NA NA NA NA NA NA NA NA NA 3.82272519111633 0.204964912831783 80112
"167" "BITS/1991/1/GFR/SOL/SON/22132/20/54.1/11.2333/37G1" 22 5.22136893091235 3.33095230649979 7.94571410811373 4.61476180161394 NA NA NA NA NA NA NA NA NA NA NA NA 3.88868150377975 0.0620909991711789 80112
"168" "BITS/1991/1/GFR/SOL/SON/22132/22/54.2167/11.4167/37G1" 22 5.10988083816621 3.20499992836267 7.91166648982714 4.70666656146447 NA NA NA NA NA NA NA NA NA NA NA NA 3.84958419322968 0.0980493271350861 80112
"169" "BITS/1991/1/GFR/SOL/SON/22133/19/54.1833/11.3333/37G1" 22 5.10988083816621 3.20499992836267 7.91166648982714 4.70666656146447 NA NA NA NA NA NA NA NA NA NA NA NA 3.86954923541773 0.0695030502074154 80112
"170" "BITS/1991/1/GFR/SOL/SON/22133/21/54.1667/11.3167/37G1" 23 5.10988083816621 3.20499992836267 7.91166648982714 4.70666656146447 NA NA NA NA NA NA NA NA NA NA NA NA 3.86954923541773 0.0695030502074154 80112
"171" "BITS/1991/1/GFR/SOL/SON/22141/20/54.2333/11.7833/37G1" 24 5.10988083816621 3.20499992836267 7.91166648982714 4.70666656146447 NA NA NA NA NA NA NA NA NA NA NA NA 3.49882681118815 0.127762940908341 80112
"172" "BITS/1991/1/GFR/SOL/SON/22141/22/54.2/11.4167/37G1" 23 5.10988083816621 3.20499992836267 7.91166648982714 4.70666656146447 NA NA NA NA NA NA NA NA NA NA NA NA 3.84958419322968 0.0980493271350861 80112
"173" "BITS/1991/1/GFR/SOL/SON/22142/21/54.25/11.6167/37G1" 26 5.10988083816621 3.20499992836267 7.91166648982714 4.70666656146447 NA NA NA NA NA NA NA NA NA NA NA NA 3.75381105854398 0.135361091544231 80112
"174" "BITS/1991/1/GFR/SOL/SON/22142/23/54.25/11.5167/37G1" 23 5.10988083816621 3.20499992836267 7.91166648982714 4.70666656146447 NA NA NA NA NA NA NA NA NA NA NA NA 3.87309577672378 0.118697971105576 80112
"175" "BITS/1991/1/GFR/SOL/SON/22143/23/54.25/11.5167/37G1" 23 5.10988083816621 3.20499992836267 7.91166648982714 4.70666656146447 NA NA NA NA NA NA NA NA NA NA NA NA 3.87309577672378 0.118697971105576 80112
"176" "BITS/1991/1/GFR/SOL/SON/22143/24/54.2333/11.6833/37G1" 25 5.10988083816621 3.20499992836267 7.91166648982714 4.70666656146447 NA NA NA NA NA NA NA NA NA NA NA NA 3.75381105854398 0.135361091544231 80112
"177" "BITS/1991/1/GFR/SOL/SON/22144/24/54.2833/11.6167/37G1" 23 5.10988083816621 3.20499992836267 7.91166648982714 4.70666656146447 NA NA NA NA NA NA NA NA NA NA NA NA 3.87309577672378 0.118697971105576 80112
"178" "BITS/1991/1/GFR/SOL/SON/2410/66/54.5333/14.45/38G4" 15 5.00922607851126 3.07309516940621 7.86809506222961 4.7949998928234 NA NA NA NA NA NA NA NA NA NA NA NA 3.37964228630066 0.0363831073045731 34676
"179" "BITS/1991/1/LAT/ZBA/LBT/000001/1/57.75/22.4333/44H2" 9 4.64327370573855 2.13833328553786 8.2878569576091 6.14952367207124 NA NA NA NA NA NA NA NA NA NA NA NA 2.35144172608852 0.00480187654829933 48957
"180" "BITS/1991/1/LAT/ZBA/LBT/000001/10/56.55/20.3333/42H0" 84 4.77017846480677 2.29952375812545 8.12642838978874 5.82690463166329 NA NA NA NA NA NA NA NA NA NA NA NA 4.07846467971802 0.0214266046881676 10604
"181" "BITS/1991/1/LAT/ZBA/LBT/000001/11/56.1167/20.5167/41H0" 34 4.71767846598024 2.3285713765238 7.96523791720115 5.63666654067735 NA NA NA NA NA NA NA NA NA NA NA NA 3.54228083610535 0.0210048442706466 46395
"182" "BITS/1991/1/LAT/ZBA/LBT/000001/12/55.1167/20.3333/39H0" 19 4.87595227196635 2.79761898508739 7.88452363329097 5.08690464820358 NA NA NA NA NA NA NA NA NA NA NA NA 2.4804853268645 0.0213597109329633 3178
"183" "BITS/1991/1/LAT/ZBA/LBT/000001/13/55.1333/20.3333/39H0" 21 4.79797608323307 2.63880946482753 7.83619030103797 5.19738083621044 NA NA NA NA NA NA NA NA NA NA NA NA 2.65602260112762 0.0221582523919642 3178
"184" "BITS/1991/1/LAT/ZBA/LBT/000001/14/55.15/20.35/39H0" 22 4.79797608323307 2.63880946482753 7.83619030103797 5.19738083621044 NA NA NA NA NA NA NA NA NA NA NA NA 2.65602260112762 0.0221582523919642 3178
"185" "BITS/1991/1/LAT/ZBA/LBT/000001/15/55.1/20.1167/39H0" 30 4.87595227196635 2.79761898508739 7.88452363329097 5.08690464820358 NA NA NA NA NA NA NA NA NA NA NA NA 2.76431793881499 0.0269873586645269 3178
"186" "BITS/1991/1/LAT/ZBA/LBT/000001/16/55.0667/19.8167/39G9" 57 4.87595227196635 2.79761898508739 7.88452363329097 5.08690464820358 NA NA NA NA NA NA NA NA NA NA NA NA 4.01251710891724 0.0499836308509111 1678
"187" "BITS/1991/1/LAT/ZBA/LBT/000001/17/55.0333/19.5667/39G9" 88 4.87595227196635 2.79761898508739 7.88452363329097 5.08690464820358 NA NA NA NA NA NA NA NA NA NA NA NA 4.36436282157898 0.0549271779507399 1678
"188" "BITS/1991/1/LAT/ZBA/LBT/000001/19/55.6167/20.0833/40H0" 80 4.71654751362456 2.480714230266 7.79023792111271 5.30952369084671 NA NA NA NA NA NA NA NA NA NA NA NA 4.54161721229553 0.0287346161156893 79443
"189" "BITS/1991/1/LAT/ZBA/LBT/000001/2/57.8833/21.6833/44H1" 35 4.62363084903475 2.15999995172024 8.34476171824194 6.1847617665217 NA NA NA NA NA NA NA NA NA NA NA NA 3.39891455650329 0.0083430776419118 21589
"190" "BITS/1991/1/LAT/ZBA/LBT/000001/20/55.6167/20.3833/40H0" 74 4.71654751362456 2.480714230266 7.79023792111271 5.30952369084671 NA NA NA NA NA NA NA NA NA NA NA NA 4.15173499107361 0.0277357129007578 79443
"191" "BITS/1991/1/LAT/ZBA/LBT/000001/21/55.6/20.6833/40H0" 55 4.71654751362456 2.480714230266 7.79023792111271 5.30952369084671 NA NA NA NA NA NA NA NA NA NA NA NA 3.92897385597229 0.0266310309804976 79443
"192" "BITS/1991/1/LAT/ZBA/LBT/000001/22/57.1833/20.65/43H0" 91 4.71672608504915 2.20095233175726 8.28214267202254 6.08119034026528 NA NA NA NA NA NA NA NA NA NA NA NA 4.30235733985901 0.0261375561356544 6391
"193" "BITS/1991/1/LAT/ZBA/LBT/000001/23/57.2833/21.35/43H1" 13 4.71672608504915 2.20095233175726 8.28214267202254 6.08119034026528 NA NA NA NA NA NA NA NA NA NA NA NA 3.13688996693362 0.00602423141548491 31033
"194" "BITS/1991/1/LAT/ZBA/LBT/000001/24/57.5667/21.25/44H1" 53 4.6795832287365 2.15214280903872 8.30642838576543 6.15428557672671 NA NA NA NA NA NA NA NA NA NA NA NA 4.19507779121399 0.0119092815276235 21589
"195" "BITS/1991/1/LAT/ZBA/LBT/000001/25/57.9/21.35/44H1" 68 4.62363084903475 2.15999995172024 8.34476171824194 6.1847617665217 NA NA NA NA NA NA NA NA NA NA NA NA 3.86530728340149 0.0128186613786966 21589
"196" "BITS/1991/1/LAT/ZBA/LBT/000001/3/57.9/21.1333/44H1" 84 4.62363084903475 2.15999995172024 8.34476171824194 6.1847617665217 NA NA NA NA NA NA NA NA NA NA NA NA 4.27826122283935 0.0165824647992849 21589
"197" "BITS/1991/1/LAT/ZBA/LBT/000001/4/57.1667/20.6833/43H0" 83 4.71672608504915 2.20095233175726 8.28214267202254 6.08119034026528 NA NA NA NA NA NA NA NA NA NA NA NA 3.9341113948822 0.0222520020976663 6391
"198" "BITS/1991/1/LAT/ZBA/LBT/000001/5/57.3833/21.3/43H1" 39 4.6795832287365 2.15214280903872 8.30642838576543 6.15428557672671 NA NA NA NA NA NA NA NA NA NA NA NA 4.15142362532408 0.00833291596854511 31033
"199" "BITS/1991/1/LAT/ZBA/LBT/000001/6/57.3167/21.0333/43H1" 65 4.71672608504915 2.20095233175726 8.28214267202254 6.08119034026528 NA NA NA NA NA NA NA NA NA NA NA NA 3.78857359886169 0.0117984760180116 31033
"200" "BITS/1991/1/LAT/ZBA/LBT/000001/7/57.1833/20.65/43H0" 91 4.71672608504915 2.20095233175726 8.28214267202254 6.08119034026528 NA NA NA NA NA NA NA NA NA NA NA NA 4.30235733985901 0.0261375561356544 6391
"201" "BITS/1991/1/LAT/ZBA/LBT/000001/8/56.6333/20.7333/42H0" 39 4.78922608342864 2.28976185358174 8.22333314952751 5.93357129594577 NA NA NA NA NA NA NA NA NA NA NA NA 3.82610233306885 0.0197717029973865 10604
"202" "BITS/1991/1/LAT/ZBA/LBT/000001/9/56.65/20.6333/42H0" 52 4.78922608342864 2.28976185358174 8.22333314952751 5.93357129594577 NA NA NA NA NA NA NA NA NA NA NA NA 3.82610233306885 0.0197717029973865 10604
"203" "BITS/1991/1/LAT/ZBA/LBT/000003/1/57.15/20.65/43H0" 90 4.71672608504915 2.20095233175726 8.28214267202254 6.08119034026528 NA NA NA NA NA NA NA NA NA NA NA NA 4.30235733985901 0.0261375561356544 6391
"204" "BITS/1991/1/LAT/ZBA/LBT/000003/10/54.85/15.7/38G5" 79 4.93809512772021 2.93833326765647 7.87999982386828 4.94166655621181 NA NA NA NA NA NA NA NA NA NA NA NA 4.92655609130859 0.0719034798443317 53145
"205" "BITS/1991/1/LAT/ZBA/LBT/000003/11/54.8667/15.7167/38G5" 80 4.93809512772021 2.93833326765647 7.87999982386828 4.94166655621181 NA NA NA NA NA NA NA NA NA NA NA NA 4.92655609130859 0.0719034798443317 53145
"206" "BITS/1991/1/LAT/ZBA/LBT/000003/12/54.85/15.75/38G5" 78 4.93809512772021 2.93833326765647 7.87999982386828 4.94166655621181 NA NA NA NA NA NA NA NA NA NA NA NA 4.92655609130859 0.0719034798443317 53145
"207" "BITS/1991/1/LAT/ZBA/LBT/000003/13/54.85/15.7167/38G5" 79 4.93809512772021 2.93833326765647 7.87999982386828 4.94166655621181 NA NA NA NA NA NA NA NA NA NA NA NA 4.92655609130859 0.0719034798443317 53145
"208" "BITS/1991/1/LAT/ZBA/LBT/000003/14/54.9167/19.5833/38G9" 86 4.87595227196635 2.79761898508739 7.88452363329097 5.08690464820358 NA NA NA NA NA NA NA NA NA NA NA NA 4.51764822006226 0.0642394259572029 10299
"209" "BITS/1991/1/LAT/ZBA/LBT/000003/15/55.0667/19.35/39G9" 105 4.87595227196635 2.79761898508739 7.88452363329097 5.08690464820358 NA NA NA NA NA NA NA NA NA NA NA NA 4.81469049453735 0.0572897576540708 1678
"210" "BITS/1991/1/LAT/ZBA/LBT/000003/16/55.15/20.3167/39H0" 24 4.79797608323307 2.63880946482753 7.83619030103797 5.19738083621044 NA NA NA NA NA NA NA NA NA NA NA NA 2.65602260112762 0.0221582523919642 3178
"211" "BITS/1991/1/LAT/ZBA/LBT/000003/17/55.0333/19.5667/39G9" 88 4.87595227196635 2.79761898508739 7.88452363329097 5.08690464820358 NA NA NA NA NA NA NA NA NA NA NA NA 4.36436282157898 0.0549271779507399 1678
"212" "BITS/1991/1/LAT/ZBA/LBT/000003/18/55.0833/19.3833/39G9" 104 4.87595227196635 2.79761898508739 7.88452363329097 5.08690464820358 NA NA NA NA NA NA NA NA NA NA NA NA 4.81469049453735 0.0572897576540708 1678
"213" "BITS/1991/1/LAT/ZBA/LBT/000003/19/55.1/19.4/39G9" 104 4.87595227196635 2.79761898508739 7.88452363329097 5.08690464820358 NA NA NA NA NA NA NA NA NA NA NA NA 4.81469049453735 0.0572897576540708 1678
"214" "BITS/1991/1/LAT/ZBA/LBT/000003/2/54.8167/15.2667/38G5" 70 4.93809512772021 2.93833326765647 7.87999982386828 4.94166655621181 NA NA NA NA NA NA NA NA NA NA NA NA 4.50512959480286 0.0648403665423393 53145
"215" "BITS/1991/1/LAT/ZBA/LBT/000003/20/55.0833/19.3833/39G9" 104 4.87595227196635 2.79761898508739 7.88452363329097 5.08690464820358 NA NA NA NA NA NA NA NA NA NA NA NA 4.81469049453735 0.0572897576540708 1678
"216" "BITS/1991/1/LAT/ZBA/LBT/000003/21/55.1167/19.4/39G9" 103 4.87595227196635 2.79761898508739 7.88452363329097 5.08690464820358 NA NA NA NA NA NA NA NA NA NA NA NA 4.81469049453735 0.0572897576540708 1678
"217" "BITS/1991/1/LAT/ZBA/LBT/000003/22/55.3333/19.3/39G9" 92 4.79797608323307 2.63880946482753 7.83619030103797 5.19738083621044 NA NA NA NA NA NA NA NA NA NA NA NA 4.83901790618896 0.0547263856977224 1678
"218" "BITS/1991/1/LAT/ZBA/LBT/000003/23/55.55/19.55/40G9" 90 4.71654751362456 2.480714230266 7.79023792111271 5.30952369084671 NA NA NA NA NA NA NA NA NA NA NA NA 4.90916046142578 0.0571024646610022 4669
"219" "BITS/1991/1/LAT/ZBA/LBT/000003/24/55.6167/20.1333/40H0" 79 4.71654751362456 2.480714230266 7.79023792111271 5.30952369084671 NA NA NA NA NA NA NA NA NA NA NA NA 4.54161721229553 0.0287346161156893 79443
"220" "BITS/1991/1/LAT/ZBA/LBT/000003/25/55.65/21.0833/40H1" 2 4.69124989514239 2.38071423250117 7.84333315802117 5.46261892552 NA NA NA NA NA NA NA NA NA NA NA NA 3.40285259187221 0.0175923425791552 105
"221" "BITS/1991/1/LAT/ZBA/LBT/000003/26/55.6/20.4833/40H0" 68 4.71654751362456 2.480714230266 7.79023792111271 5.30952369084671 NA NA NA NA NA NA NA NA NA NA NA NA 3.94513385772705 0.0275193636119366 79443
"222" "BITS/1991/1/LAT/ZBA/LBT/000003/27/55.6167/20.4167/40H0" 71 4.71654751362456 2.480714230266 7.79023792111271 5.30952369084671 NA NA NA NA NA NA NA NA NA NA NA NA 3.94513385772705 0.0275193636119366 79443
"223" "BITS/1991/1/LAT/ZBA/LBT/000003/28/57.1833/20.65/43H0" 91 4.71672608504915 2.20095233175726 8.28214267202254 6.08119034026528 NA NA NA NA NA NA NA NA NA NA NA NA 4.30235733985901 0.0261375561356544 6391
"224" "BITS/1991/1/LAT/ZBA/LBT/000003/29/57.15/20.65/43H0" 90 4.71672608504915 2.20095233175726 8.28214267202254 6.08119034026528 NA NA NA NA NA NA NA NA NA NA NA NA 4.30235733985901 0.0261375561356544 6391
"225" "BITS/1991/1/LAT/ZBA/LBT/000003/3/54.85/15.2667/38G5" 70 4.93809512772021 2.93833326765647 7.87999982386828 4.94166655621181 NA NA NA NA NA NA NA NA NA NA NA NA 4.37165385007858 0.0562569236010313 53145
"226" "BITS/1991/1/LAT/ZBA/LBT/000003/30/57.15/20.65/43H0" 90 4.71672608504915 2.20095233175726 8.28214267202254 6.08119034026528 NA NA NA NA NA NA NA NA NA NA NA NA 4.30235733985901 0.0261375561356544 6391
"227" "BITS/1991/1/LAT/ZBA/LBT/000003/31/57.7333/22.3833/44H2" 8 4.64327370573855 2.13833328553786 8.2878569576091 6.14952367207124 NA NA NA NA NA NA NA NA NA NA NA NA 2.35607243329287 0.0045706313867413 48957
"228" "BITS/1991/1/LAT/ZBA/LBT/000003/32/57.2833/20.9833/43H0" 55 4.71672608504915 2.20095233175726 8.28214267202254 6.08119034026528 NA NA NA NA NA NA NA NA NA NA NA NA 3.51672262191772 0.0117904151789844 6391
"229" "BITS/1991/1/LAT/ZBA/LBT/000003/33/57.2167/20.7/43H0" 81 4.71672608504915 2.20095233175726 8.28214267202254 6.08119034026528 NA NA NA NA NA NA NA NA NA NA NA NA 4.06000298500061 0.0218968748487532 6391
"230" "BITS/1991/1/LAT/ZBA/LBT/000003/34/57.1833/20.6667/43H0" 87 4.71672608504915 2.20095233175726 8.28214267202254 6.08119034026528 NA NA NA NA NA NA NA NA NA NA NA NA 4.30235733985901 0.0261375561356544 6391
"231" "BITS/1991/1/LAT/ZBA/LBT/000003/35/57.9/21.6667/44H1" 38 4.62363084903475 2.15999995172024 8.34476171824194 6.1847617665217 NA NA NA NA NA NA NA NA NA NA NA NA 3.39891455650329 0.0083430776419118 21589
"232" "BITS/1991/1/LAT/ZBA/LBT/000003/37/55.55/19.05/40G9" 89 4.71654751362456 2.480714230266 7.79023792111271 5.30952369084671 NA NA NA NA NA NA NA NA NA NA NA NA 4.9336269569397 0.0595602732151747 4669
"233" "BITS/1991/1/LAT/ZBA/LBT/000003/38/55.45/18.45/39G8" 89 4.71654751362456 2.480714230266 7.79023792111271 5.30952369084671 NA NA NA NA NA NA NA NA NA NA NA NA 4.64244857788086 0.0330010244250298 50595
"234" "BITS/1991/1/LAT/ZBA/LBT/000003/4/54.8333/15.2667/38G5" 69 4.93809512772021 2.93833326765647 7.87999982386828 4.94166655621181 NA NA NA NA NA NA NA NA NA NA NA NA 4.50512959480286 0.0648403665423393 53145
"235" "BITS/1991/1/LAT/ZBA/LBT/000003/5/54.85/15.2667/38G5" 70 4.93809512772021 2.93833326765647 7.87999982386828 4.94166655621181 NA NA NA NA NA NA NA NA NA NA NA NA 4.37165385007858 0.0562569236010313 53145
"236" "BITS/1991/1/LAT/ZBA/LBT/000003/6/54.55/15.3667/38G5" 54 5.00922607851126 3.07309516940621 7.86809506222961 4.7949998928234 NA NA NA NA NA NA NA NA NA NA NA NA 4.08415992736816 0.0473639145493507 53145
"237" "BITS/1991/1/LAT/ZBA/LBT/000003/7/54.5333/15.3833/38G5" 53 5.00922607851126 3.07309516940621 7.86809506222961 4.7949998928234 NA NA NA NA NA NA NA NA NA NA NA NA 4.08415992736816 0.0473639145493507 53145
"238" "BITS/1991/1/LAT/ZBA/LBT/000003/8/54.6/15.35/38G5" 58 5.00922607851126 3.07309516940621 7.86809506222961 4.7949998928234 NA NA NA NA NA NA NA NA NA NA NA NA 4.12658833503723 0.05691576205194 53145
"239" "BITS/1991/1/LAT/ZBA/LBT/000003/9/54.6/15.3333/38G5" 56 5.00922607851126 3.07309516940621 7.86809506222961 4.7949998928234 NA NA NA NA NA NA NA NA NA NA NA NA 4.12658833503723 0.05691576205194 53145
"240" "BITS/1991/1/SWE/ARG/FOT/100/35/54.6142/14.4255/38G4" 29 5.00922607851126 3.07309516940621 7.86809506222961 4.7949998928234 NA NA NA NA NA NA NA NA NA NA NA NA 3.51397413253784 0.0321507637947798 34676
"241" "BITS/1991/1/SWE/ARG/FOT/101/36/54.912/13.316/38G3" 47 4.87595227196635 2.79761898508739 7.88452363329097 5.08690464820358 NA NA NA NA NA NA NA NA NA NA NA NA 2.54371561050415 0.0190997367724776 67085
"242" "BITS/1991/1/SWE/ARG/FOT/72/7/57.6367/17.0733/44G7" 73 4.64327370573855 2.13833328553786 8.2878569576091 6.14952367207124 NA NA NA NA NA NA NA NA NA NA NA NA 3.24517456293106 0.00368406217196025 2240
"243" "BITS/1991/1/SWE/ARG/FOT/73/8/57.37/16.9133/43G6" 45 4.71672608504915 2.20095233175726 8.28214267202254 6.08119034026528 NA NA NA NA NA NA NA NA NA NA NA NA 2.79417041778564 0.00137198769603856 6288
"244" "BITS/1991/1/SWE/ARG/FOT/74/9/57.468/17.5553/43G7" 81 4.6795832287365 2.15214280903872 8.30642838576543 6.15428557672671 NA NA NA NA NA NA NA NA NA NA NA NA 3.6195374584198 0.00567432401236147 4782
"245" "BITS/1991/1/SWE/ARG/FOT/75/10/57.5028/17.7202/44G7" 111 4.6795832287365 2.15214280903872 8.30642838576543 6.15428557672671 NA NA NA NA NA NA NA NA NA NA NA NA 4.12845232009888 0.00756689403671772 2240
"246" "BITS/1991/1/SWE/ARG/FOT/76/11/57.78/18.12/44G8" 104 4.64327370573855 2.13833328553786 8.2878569576091 6.14952367207124 NA NA NA NA NA NA NA NA NA NA NA NA 4.24284988641739 0.00325048468463744 3423
"247" "BITS/1991/1/SWE/ARG/FOT/77/12/57.3775/17.9148/43G7" 109 4.6795832287365 2.15214280903872 8.30642838576543 6.15428557672671 NA NA NA NA NA NA NA NA NA NA NA NA 3.96990564346314 0.00602389898267575 4782
"248" "BITS/1991/1/SWE/ARG/FOT/78/13/57.1087/17.9027/43G7" 73 4.76148798881054 2.25738090192456 8.26166648200403 6.00428558007947 NA NA NA NA NA NA NA NA NA NA NA NA 3.88299354553223 0.00670703257899731 4782
"249" "BITS/1991/1/SWE/ARG/FOT/79/14/57.0578/17.9495/43G7" 68 4.76148798881054 2.25738090192456 8.26166648200403 6.00428558007947 NA NA NA NA NA NA NA NA NA NA NA NA 3.51685884714127 0.00645984854723792 4782
"250" "BITS/1991/1/SWE/ARG/FOT/80/15/57.8802/19.4058/44G9" 42 4.62363084903475 2.15999995172024 8.34476171824194 6.1847617665217 NA NA NA NA NA NA NA NA NA NA NA NA 3.75738883018494 0.00579920649528503 2104
"251" "BITS/1991/1/SWE/ARG/FOT/81/16/57.8722/19.475/44G9" 68 4.64327370573855 2.13833328553786 8.2878569576091 6.14952367207124 NA NA NA NA NA NA NA NA NA NA NA NA 3.75738883018494 0.00579920649528503 2104
"252" "BITS/1991/1/SWE/ARG/FOT/82/17/57.8652/19.5408/44G9" 78 4.64327370573855 2.13833328553786 8.2878569576091 6.14952367207124 NA NA NA NA NA NA NA NA NA NA NA NA 4.13869976043701 0.00856521266046911 2104
"253" "BITS/1991/1/SWE/ARG/FOT/83/18/57.5625/19.047/44G9" 40 4.6795832287365 2.15214280903872 8.30642838576543 6.15428557672671 NA NA NA NA NA NA NA NA NA NA NA NA 3.12540146149695 0.00455175802320203 2104
"254" "BITS/1991/1/SWE/ARG/FOT/84/19/57.3933/19.209/43G9" 87 4.6795832287365 2.15214280903872 8.30642838576543 6.15428557672671 NA NA NA NA NA NA NA NA NA NA NA NA 3.84022985458374 0.00774832319235429 2215
"255" "BITS/1991/1/SWE/ARG/FOT/85/20/57.0467/18.8688/43G8" 91 4.76148798881054 2.25738090192456 8.26166648200403 6.00428558007947 NA NA NA NA NA NA NA NA NA NA NA NA 3.87080474853516 0.00885745355859398 6723
"256" "BITS/1991/1/SWE/ARG/FOT/87/22/56.2892/18.5192/41G8" 77 4.7511308461849 2.30547613894478 8.05285696286176 5.74738082391698 NA NA NA NA NA NA NA NA NA NA NA NA 4.04116927146912 0.027709363438189 3560
"257" "BITS/1991/1/SWE/ARG/FOT/88/23/56.0995/17.7945/41G7" 67 4.71767846598024 2.3285713765238 7.96523791720115 5.63666654067735 NA NA NA NA NA NA NA NA NA NA NA NA 3.84630870819092 0.0424795316159725 3943
"258" "BITS/1991/1/SWE/ARG/FOT/89/24/55.8667/17.6942/40G7" 62 4.69124989514239 2.38071423250117 7.84333315802117 5.46261892552 NA NA NA NA NA NA NA NA NA NA NA NA 4.08996628761291 0.0574269422888756 9948
"259" "BITS/1991/1/SWE/ARG/FOT/91/26/55.6808/16.5463/40G6" 64 4.69124989514239 2.38071423250117 7.84333315802117 5.46261892552 NA NA NA NA NA NA NA NA NA NA NA NA 4.69214715957642 0.052488027960062 15040
"260" "BITS/1991/1/SWE/ARG/FOT/92/27/55.7902/16.172/40G6" 62 4.69124989514239 2.38071423250117 7.84333315802117 5.46261892552 NA NA NA NA NA NA NA NA NA NA NA NA 4.34674997329712 0.0444571934640407 15040
"261" "BITS/1991/1/SWE/ARG/FOT/93/28/55.9755/15.4025/40G5" 47 4.71767846598024 2.3285713765238 7.96523791720115 5.63666654067735 NA NA NA NA NA NA NA NA NA NA NA NA 3.84601525783539 0.0384952249098569 26944
"262" "BITS/1991/1/SWE/ARG/FOT/94/29/55.5883/15.2765/40G5" 75 4.71654751362456 2.480714230266 7.79023792111271 5.30952369084671 NA NA NA NA NA NA NA NA NA NA NA NA 4.23188183784485 0.025744660012424 26944
"263" "BITS/1991/1/SWE/ARG/FOT/95/30/55.6983/14.4303/40G4" 43 4.69124989514239 2.38071423250117 7.84333315802117 5.46261892552 NA NA NA NA NA NA NA NA NA NA NA NA 3.32475225562635 0.0251508186591546 66717
"264" "BITS/1991/1/SWE/ARG/FOT/96/31/55.6017/14.5822/40G4" 67 4.71654751362456 2.480714230266 7.79023792111271 5.30952369084671 NA NA NA NA NA NA NA NA NA NA NA NA 3.48638820528984 0.0268386642180849 66717
"265" "BITS/1991/1/SWE/ARG/FOT/97/32/55.4573/14.7568/39G4" 71 4.71654751362456 2.480714230266 7.79023792111271 5.30952369084671 NA NA NA NA NA NA NA NA NA NA NA NA 3.39458298444748 0.0205895164888352 58073
"266" "BITS/1991/1/SWE/ARG/FOT/98/33/55.4656/14.561/39G4" 62 4.71654751362456 2.480714230266 7.79023792111271 5.30952369084671 NA NA NA NA NA NA NA NA NA NA NA NA 3.17373978495598 0.0188893438328523 58073
"267" "BITS/1991/1/SWE/ARG/FOT/99/34/55.2708/13.9788/39G3" 37 4.79797608323307 2.63880946482753 7.83619030103797 5.19738083621044 NA NA NA NA NA NA NA NA NA NA NA NA 3.62891390323639 0.00956981475465 35877
"268" "BITS/1991/1/SWE/ARG/GOV/66/1/55.195/13.2133/39G3" 40 4.79797608323307 2.63880946482753 7.83619030103797 5.19738083621044 NA NA NA NA NA NA NA NA NA NA NA NA 3.47519781112671 0.0203501201421022 35877
"269" "BITS/1991/1/SWE/ARG/GOV/67/2/55.2076/13.5628/39G3" 44 4.79797608323307 2.63880946482753 7.83619030103797 5.19738083621044 NA NA NA NA NA NA NA NA NA NA NA NA 3.56570335388184 0.0160978520847857 35877
"270" "BITS/1991/1/SWE/ARG/GOV/68/3/55.0125/13.917/39G3" 48 4.87595227196635 2.79761898508739 7.88452363329097 5.08690464820358 NA NA NA NA NA NA NA NA NA NA NA NA 3.05226209640503 0.0166553836129606 35877
"271" "BITS/1991/1/SWE/ARG/GOV/69/4/56.53/16.9133/42G6" 74 4.77017846480677 2.29952375812545 8.12642838978874 5.82690463166329 NA NA NA NA NA NA NA NA NA NA NA NA 2.57202046025883 0.00295014901017897 9591
"272" "BITS/1991/1/SWE/ARG/GOV/70/5/57.1033/17.2917/43G7" 74 4.76148798881054 2.25738090192456 8.26166648200403 6.00428558007947 NA NA NA NA NA NA NA NA NA NA NA NA 2.75539823293686 0.00275521340547129 4782
"273" "BITS/1991/1/SWE/ARG/GOV/71/6/57.4052/17.025/43G7" 55 4.6795832287365 2.15214280903872 8.30642838576543 6.15428557672671 NA NA NA NA NA NA NA NA NA NA NA NA 2.92021450281143 0.00205574127729051 4782
"274" "BITS/1991/2/LAT/ZBA/LBT/3/39/55.1333/19.7/39G9" 85 4.79797608323307 2.63880946482753 7.83619030103797 5.19738083621044 NA NA NA NA NA NA NA NA NA NA NA NA 4.38383066177368 0.0497851710766554 1678
"275" "BITS/1991/3/LAT/ZBA/LBT/9/1/55.1167/19.6333/39G9" 94 4.87595227196635 2.79761898508739 7.88452363329097 5.08690464820358 NA NA NA NA NA NA NA NA NA NA NA NA 4.36436282157898 0.0549271779507399 1678
"276" "BITS/1991/3/LAT/ZBA/LBT/9/10/55.1/20.3667/39H0" 15 4.87595227196635 2.79761898508739 7.88452363329097 5.08690464820358 NA NA NA NA NA NA NA NA NA NA NA NA 2.23484716670854 0.0178805249632292 3178
"277" "BITS/1991/3/LAT/ZBA/LBT/9/11/55.1/20.4333/39H0" 13 4.87595227196635 2.79761898508739 7.88452363329097 5.08690464820358 NA NA NA NA NA NA NA NA NA NA NA NA 2.23484716670854 0.0178805249632292 3178
"278" "BITS/1991/3/LAT/ZBA/LBT/9/12/55.6167/20.0333/40H0" 82 4.71654751362456 2.480714230266 7.79023792111271 5.30952369084671 NA NA NA NA NA NA NA NA NA NA NA NA 4.54161721229553 0.0287346161156893 79443
"279" "BITS/1991/3/LAT/ZBA/LBT/9/13/55.6167/20.0833/40H0" 80 4.71654751362456 2.480714230266 7.79023792111271 5.30952369084671 NA NA NA NA NA NA NA NA NA NA NA NA 4.54161721229553 0.0287346161156893 79443
"280" "BITS/1991/3/LAT/ZBA/LBT/9/14/55.6333/20.2833/40H0" 75 4.69124989514239 2.38071423250117 7.84333315802117 5.46261892552 NA NA NA NA NA NA NA NA NA NA NA NA 4.15173499107361 0.0277357129007578 79443
"281" "BITS/1991/3/LAT/ZBA/LBT/9/15/55.6167/20.3833/40H0" 74 4.71654751362456 2.480714230266 7.79023792111271 5.30952369084671 NA NA NA NA NA NA NA NA NA NA NA NA 4.15173499107361 0.0277357129007578 79443
"282" "BITS/1991/3/LAT/ZBA/LBT/9/16/55.5833/20.6333/40H0" 63 4.71654751362456 2.480714230266 7.79023792111271 5.30952369084671 NA NA NA NA NA NA NA NA NA NA NA NA 3.64614866256714 0.0291022840887308 79443
"283" "BITS/1991/3/LAT/ZBA/LBT/9/17/55.6667/20.6333/40H0" 50 4.69124989514239 2.38071423250117 7.84333315802117 5.46261892552 NA NA NA NA NA NA NA NA NA NA NA NA 3.86563543319702 0.0276765625923872 79443
"284" "BITS/1991/3/LAT/ZBA/LBT/9/18/55.6333/20.5833/40H0" 59 4.69124989514239 2.38071423250117 7.84333315802117 5.46261892552 NA NA NA NA NA NA NA NA NA NA NA NA 3.86563543319702 0.0276765625923872 79443
"285" "BITS/1991/3/LAT/ZBA/LBT/9/19/55.5667/20.8/40H0" 41 4.71654751362456 2.480714230266 7.79023792111271 5.30952369084671 NA NA NA NA NA NA NA NA NA NA NA NA 3.51233012199402 0.0264757738448679 79443
"286" "BITS/1991/3/LAT/ZBA/LBT/9/2/55.1167/19.7/39G9" 84 4.87595227196635 2.79761898508739 7.88452363329097 5.08690464820358 NA NA NA NA NA NA NA NA NA NA NA NA 4.36436282157898 0.0549271779507399 1678
"287" "BITS/1991/3/LAT/ZBA/LBT/9/20/55.6/20.9/40H0" 28 4.71654751362456 2.480714230266 7.79023792111271 5.30952369084671 NA NA NA NA NA NA NA NA NA NA NA NA 3.77383597612381 0.0230337028740905 79443
"288" "BITS/1991/3/LAT/ZBA/LBT/9/21/55.6167/20.9667/40H0" 19 4.71654751362456 2.480714230266 7.79023792111271 5.30952369084671 NA NA NA NA NA NA NA NA NA NA NA NA 3.66120096134103 0.0210036202106099 79443
"289" "BITS/1991/3/LAT/ZBA/LBT/9/22/55.6167/21.0667/40H1" 3 4.71654751362456 2.480714230266 7.79023792111271 5.30952369084671 NA NA NA NA NA NA NA NA NA NA NA NA 3.66120096134103 0.0210036202106099 105
"290" "BITS/1991/3/LAT/ZBA/LBT/9/23/55.6/21.0667/40H1" 3 4.71654751362456 2.480714230266 7.79023792111271 5.30952369084671 NA NA NA NA NA NA NA NA NA NA NA NA 3.40285259187221 0.0175923425791552 105
"291" "BITS/1991/3/LAT/ZBA/LBT/9/24/55.6/20.7667/40H0" 46 4.71654751362456 2.480714230266 7.79023792111271 5.30952369084671 NA NA NA NA NA NA NA NA NA NA NA NA 3.92897385597229 0.0266310309804976 79443
"292" "BITS/1991/3/LAT/ZBA/LBT/9/25/56.65/20.75/42H0" 39 4.78922608342864 2.28976185358174 8.22333314952751 5.93357129594577 NA NA NA NA NA NA NA NA NA NA NA NA 3.82610233306885 0.0197717029973865 10604
"293" "BITS/1991/3/LAT/ZBA/LBT/9/26/56.65/20.6333/42H0" 52 4.78922608342864 2.28976185358174 8.22333314952751 5.93357129594577 NA NA NA NA NA NA NA NA NA NA NA NA 3.82610233306885 0.0197717029973865 10604
"294" "BITS/1991/3/LAT/ZBA/LBT/9/27/56.65/20.65/42H0" 51 4.78922608342864 2.28976185358174 8.22333314952751 5.93357129594577 NA NA NA NA NA NA NA NA NA NA NA NA 3.82610233306885 0.0197717029973865 10604
"295" "BITS/1991/3/LAT/ZBA/LBT/9/28/57.5167/21.4167/44H1" 27 4.6795832287365 2.15214280903872 8.30642838576543 6.15428557672671 NA NA NA NA NA NA NA NA NA NA NA NA 4.18455492953459 0.00971227905635412 21589
"296" "BITS/1991/3/LAT/ZBA/LBT/9/29/57.4/21.2833/43H1" 48 4.6795832287365 2.15214280903872 8.30642838576543 6.15428557672671 NA NA NA NA NA NA NA NA NA NA NA NA 4.10931385040283 0.0105239252094179 31033
"297" "BITS/1991/3/LAT/ZBA/LBT/9/3/55.0667/19.8/39G9" 61 4.87595227196635 2.79761898508739 7.88452363329097 5.08690464820358 NA NA NA NA NA NA NA NA NA NA NA NA 4.01251710891724 0.0499836308509111 1678
"298" "BITS/1991/3/LAT/ZBA/LBT/9/30/57.3833/21.2833/43H1" 45 4.6795832287365 2.15214280903872 8.30642838576543 6.15428557672671 NA NA NA NA NA NA NA NA NA NA NA NA 4.10931385040283 0.0105239252094179 31033
"299" "BITS/1991/3/LAT/ZBA/LBT/9/31/57.3333/21.1167/43H1" 64 4.71672608504915 2.20095233175726 8.28214267202254 6.08119034026528 NA NA NA NA NA NA NA NA NA NA NA NA 3.78857359886169 0.0117984760180116 31033
"300" "BITS/1991/3/LAT/ZBA/LBT/9/32/57.1667/20.65/43H0" 89 4.71672608504915 2.20095233175726 8.28214267202254 6.08119034026528 NA NA NA NA NA NA NA NA NA NA NA NA 4.30235733985901 0.0261375561356544 6391
"301" "BITS/1991/3/LAT/ZBA/LBT/9/33/57.1833/20.6833/43H0" 85 4.71672608504915 2.20095233175726 8.28214267202254 6.08119034026528 NA NA NA NA NA NA NA NA NA NA NA NA 3.9341113948822 0.0222520020976663 6391
"302" "BITS/1991/3/LAT/ZBA/LBT/9/34/57.2833/20.7167/43H0" 77 4.71672608504915 2.20095233175726 8.28214267202254 6.08119034026528 NA NA NA NA NA NA NA NA NA NA NA NA 4.06000298500061 0.0218968748487532 6391
"303" "BITS/1991/3/LAT/ZBA/LBT/9/35/57.5167/21.1833/44H1" 66 4.6795832287365 2.15214280903872 8.30642838576543 6.15428557672671 NA NA NA NA NA NA NA NA NA NA NA NA 4.11706293106079 0.0141623510047793 21589
"304" "BITS/1991/3/LAT/ZBA/LBT/9/36/57.55/21.2167/44H1" 60 4.6795832287365 2.15214280903872 8.30642838576543 6.15428557672671 NA NA NA NA NA NA NA NA NA NA NA NA 4.19507779121399 0.0119092815276235 21589
"305" "BITS/1991/3/LAT/ZBA/LBT/9/37/57.5333/21.2167/44H1" 61 4.6795832287365 2.15214280903872 8.30642838576543 6.15428557672671 NA NA NA NA NA NA NA NA NA NA NA NA 4.19507779121399 0.0119092815276235 21589
"306" "BITS/1991/3/LAT/ZBA/LBT/9/38/57.55/21.2667/44H1" 48 4.6795832287365 2.15214280903872 8.30642838576543 6.15428557672671 NA NA NA NA NA NA NA NA NA NA NA NA 4.19507779121399 0.0119092815276235 21589
"307" "BITS/1991/3/LAT/ZBA/LBT/9/39/57.5333/21.2833/44H1" 45 4.6795832287365 2.15214280903872 8.30642838576543 6.15428557672671 NA NA NA NA NA NA NA NA NA NA NA NA 4.19507779121399 0.0119092815276235 21589
"308" "BITS/1991/3/LAT/ZBA/LBT/9/4/55.1167/19.85/39G9" 61 4.87595227196635 2.79761898508739 7.88452363329097 5.08690464820358 NA NA NA NA NA NA NA NA NA NA NA NA 3.47144929051399 0.0392189843393862 1678
"309" "BITS/1991/3/LAT/ZBA/LBT/9/40/57.5333/21.3/44H1" 41 4.6795832287365 2.15214280903872 8.30642838576543 6.15428557672671 NA NA NA NA NA NA NA NA NA NA NA NA 4.19507779121399 0.0119092815276235 21589
"310" "BITS/1991/3/LAT/ZBA/LBT/9/41/57.45/21.3167/43H1" 42 4.6795832287365 2.15214280903872 8.30642838576543 6.15428557672671 NA NA NA NA NA NA NA NA NA NA NA NA 4.15142362532408 0.00833291596854511 31033
"311" "BITS/1991/3/LAT/ZBA/LBT/9/42/57.4667/21.3333/43H1" 37 4.6795832287365 2.15214280903872 8.30642838576543 6.15428557672671 NA NA NA NA NA NA NA NA NA NA NA NA 4.15142362532408 0.00833291596854511 31033
"312" "BITS/1991/3/LAT/ZBA/LBT/9/43/57.45/21.3667/43H1" 29 4.6795832287365 2.15214280903872 8.30642838576543 6.15428557672671 NA NA NA NA NA NA NA NA NA NA NA NA 4.15142362532408 0.00833291596854511 31033
"313" "BITS/1991/3/LAT/ZBA/LBT/9/44/57.4167/21.3833/43H1" 24 4.6795832287365 2.15214280903872 8.30642838576543 6.15428557672671 NA NA NA NA NA NA NA NA NA NA NA NA 4.15142362532408 0.00833291596854511 31033
"314" "BITS/1991/3/LAT/ZBA/LBT/9/45/57.9/21.1833/44H1" 81 4.62363084903475 2.15999995172024 8.34476171824194 6.1847617665217 NA NA NA NA NA NA NA NA NA NA NA NA 4.27826122283935 0.0165824647992849 21589
"315" "BITS/1991/3/LAT/ZBA/LBT/9/46/57.9/21.2833/44H1" 74 4.62363084903475 2.15999995172024 8.34476171824194 6.1847617665217 NA NA NA NA NA NA NA NA NA NA NA NA 4.12242240905762 0.0150507827010006 21589
"316" "BITS/1991/3/LAT/ZBA/LBT/9/47/57.8833/21.45/44H1" 63 4.62363084903475 2.15999995172024 8.34476171824194 6.1847617665217 NA NA NA NA NA NA NA NA NA NA NA NA 3.86530728340149 0.0128186613786966 21589
"317" "BITS/1991/3/LAT/ZBA/LBT/9/48/57.9167/21.5667/44H1" 54 4.62363084903475 2.15999995172024 8.34476171824194 6.1847617665217 NA NA NA NA NA NA NA NA NA NA NA NA 3.61608182907104 0.010595464729704 21589
"318" "BITS/1991/3/LAT/ZBA/LBT/9/49/57.9167/21.65/44H1" 43 4.62363084903475 2.15999995172024 8.34476171824194 6.1847617665217 NA NA NA NA NA NA NA NA NA NA NA NA 3.39891455650329 0.0083430776419118 21589
"319" "BITS/1991/3/LAT/ZBA/LBT/9/5/55.1/19.85/39G9" 58 4.87595227196635 2.79761898508739 7.88452363329097 5.08690464820358 NA NA NA NA NA NA NA NA NA NA NA NA 3.47144929051399 0.0392189843393862 1678
"320" "BITS/1991/3/LAT/ZBA/LBT/9/50/58/21.8/45H1" 33 4.62363084903475 2.15999995172024 8.34476171824194 6.1847617665217 NA NA NA NA NA NA NA NA NA NA NA NA 2.77594843626022 0.00442287349374965 1756
"321" "BITS/1991/3/LAT/ZBA/LBT/9/6/55.15/20.0167/39H0" 47 4.79797608323307 2.63880946482753 7.83619030103797 5.19738083621044 NA NA NA NA NA NA NA NA NA NA NA NA 3.25695362567902 0.0300866203941405 3178
"322" "BITS/1991/3/LAT/ZBA/LBT/9/7/55.1/20.1333/39H0" 29 4.87595227196635 2.79761898508739 7.88452363329097 5.08690464820358 NA NA NA NA NA NA NA NA NA NA NA NA 2.76431793881499 0.0269873586645269 3178
"323" "BITS/1991/3/LAT/ZBA/LBT/9/8/55.1333/20.2167/39H0" 28 4.79797608323307 2.63880946482753 7.83619030103797 5.19738083621044 NA NA NA NA NA NA NA NA NA NA NA NA 2.95512315750122 0.0257450006343424 3178
"324" "BITS/1991/3/LAT/ZBA/LBT/9/9/55.1333/20.3333/39H0" 21 4.79797608323307 2.63880946482753 7.83619030103797 5.19738083621044 NA NA NA NA NA NA NA NA NA NA NA NA 2.65602260112762 0.0221582523919642 3178
"325" "BITS/1991/3/SWE/ARG/FOT/NA/145/55.2/13.2167/39G3" 40 4.79797608323307 2.63880946482753 7.83619030103797 5.19738083621044 NA NA NA NA NA NA NA NA NA NA NA NA 3.47519781112671 0.0203501201421022 35877
"326" "BITS/1991/3/SWE/ARG/FOT/NA/146/55.2167/13.5333/39G3" 44 4.79797608323307 2.63880946482753 7.83619030103797 5.19738083621044 NA NA NA NA NA NA NA NA NA NA NA NA 3.51683944649994 0.013206111965701 35877
"327" "BITS/1991/3/SWE/ARG/FOT/NA/147/54.9667/13.25/38G3" 48 4.87595227196635 2.79761898508739 7.88452363329097 5.08690464820358 NA NA NA NA NA NA NA NA NA NA NA NA 2.6662526512146 0.0204163024574518 67085
"328" "BITS/1991/3/SWE/ARG/FOT/NA/148/55.0167/13.8833/39G3" 48 4.87595227196635 2.79761898508739 7.88452363329097 5.08690464820358 NA NA NA NA NA NA NA NA NA NA NA NA 3.05226209640503 0.0166553836129606 35877
"329" "BITS/1991/3/SWE/ARG/FOT/NA/149/55.4667/14.4833/39G4" 48 4.71654751362456 2.480714230266 7.79023792111271 5.30952369084671 NA NA NA NA NA NA NA NA NA NA NA NA 3.15242081491843 0.0172485250931577 58073
"330" "BITS/1991/3/SWE/ARG/FOT/NA/150/55.45/14.6833/39G4" 70 4.71654751362456 2.480714230266 7.79023792111271 5.30952369084671 NA NA NA NA NA NA NA NA NA NA NA NA 3.39458298444748 0.0205895164888352 58073
"331" "BITS/1991/3/SWE/ARG/FOT/NA/151/55.5667/14.6833/40G4" 73 4.71654751362456 2.480714230266 7.79023792111271 5.30952369084671 NA NA NA NA NA NA NA NA NA NA NA NA 3.67056576728821 0.0269855022802949 66717
"332" "BITS/1991/3/SWE/ARG/FOT/NA/152/55.6667/14.5/40G4" 52 4.69124989514239 2.38071423250117 7.84333315802117 5.46261892552 NA NA NA NA NA NA NA NA NA NA NA NA 3.0746154046577 0.0218564006145639 66717
"333" "BITS/1991/3/SWE/ARG/FOT/NA/153/55.6333/14.4/40G4" 46 4.69124989514239 2.38071423250117 7.84333315802117 5.46261892552 NA NA NA NA NA NA NA NA NA NA NA NA 3.01160590115346 0.0172651119738523 66717
"334" "BITS/1991/3/SWE/ARG/FOT/NA/154/56/15.4667/41G5" 46 4.71767846598024 2.3285713765238 7.96523791720115 5.63666654067735 NA NA NA NA NA NA NA NA NA NA NA NA 3.78035774707794 0.0373565987171605 18512
"335" "BITS/1991/3/SWE/ARG/FOT/NA/155/55.8667/15.9833/40G5" 55 4.69124989514239 2.38071423250117 7.84333315802117 5.46261892552 NA NA NA NA NA NA NA NA NA NA NA NA 4.2487796497345 0.0456853879988193 26944
"336" "BITS/1991/3/SWE/ARG/FOT/NA/156/55.8/15.95/40G5" 62 4.69124989514239 2.38071423250117 7.84333315802117 5.46261892552 NA NA NA NA NA NA NA NA NA NA NA NA 4.2487796497345 0.0456853879988193 26944
"337" "BITS/1991/3/SWE/ARG/FOT/NA/157/55.6/16.3333/40G6" 71 4.71654751362456 2.480714230266 7.79023792111271 5.30952369084671 NA NA NA NA NA NA NA NA NA NA NA NA 4.80470694541931 0.0506566777825356 15040
"338" "BITS/1991/3/SWE/ARG/FOT/NA/158/55.9333/17.0333/40G7" 46 4.71767846598024 2.3285713765238 7.96523791720115 5.63666654067735 NA NA NA NA NA NA NA NA NA NA NA NA 3.64835621833801 0.0561568111926317 9948
"339" "BITS/1991/3/SWE/ARG/FOT/NA/159/55.8167/17.7333/40G7" 62 4.69124989514239 2.38071423250117 7.84333315802117 5.46261892552 NA NA NA NA NA NA NA NA NA NA NA NA 4.08996628761291 0.0574269422888756 9948
"340" "BITS/1991/3/SWE/ARG/FOT/NA/160/56.05/17.7333/41G7" 64 4.71767846598024 2.3285713765238 7.96523791720115 5.63666654067735 NA NA NA NA NA NA NA NA NA NA NA NA 4.03638896942139 0.0482170680910349 3943
"341" "BITS/1991/3/SWE/ARG/FOT/NA/161/56.45/16.9667/41G6" 70 4.77017846480677 2.29952375812545 8.12642838978874 5.82690463166329 NA NA NA NA NA NA NA NA NA NA NA NA 3.00318702936172 0.00640041047823615 13640
"342" "BITS/1991/3/SWE/ARG/FOT/NA/162/57.0667/17.9/43G7" 78 4.76148798881054 2.25738090192456 8.26166648200403 6.00428558007947 NA NA NA NA NA NA NA NA NA NA NA NA 3.51685884714127 0.00645984854723792 4782
"343" "BITS/1991/3/SWE/ARG/FOT/NA/163/57.3333/17.8833/43G7" 104 4.71672608504915 2.20095233175726 8.28214267202254 6.08119034026528 NA NA NA NA NA NA NA NA NA NA NA NA 3.96990564346314 0.00602389898267575 4782
"344" "BITS/1991/3/SWE/ARG/FOT/NA/164/57.45/17.5333/43G7" 63 4.6795832287365 2.15214280903872 8.30642838576543 6.15428557672671 NA NA NA NA NA NA NA NA NA NA NA NA 3.6195374584198 0.00567432401236147 4782
"345" "BITS/1991/3/SWE/ARG/FOT/NA/165/57.4667/17.55/43G7" 78 4.6795832287365 2.15214280903872 8.30642838576543 6.15428557672671 NA NA NA NA NA NA NA NA NA NA NA NA 3.6195374584198 0.00567432401236147 4782
"346" "BITS/1991/3/SWE/ARG/FOT/NA/166/57.75/18.1/44G8" 103 4.64327370573855 2.13833328553786 8.2878569576091 6.14952367207124 NA NA NA NA NA NA NA NA NA NA NA NA 4.31527684688568 0.00534588292124682 3423
"347" "BITS/1991/3/SWE/ARG/FOT/NA/167/57.9167/19.4333/44G9" 36 4.62363084903475 2.15999995172024 8.34476171824194 6.1847617665217 NA NA NA NA NA NA NA NA NA NA NA NA 3.75738883018494 0.00579920649528503 2104
"348" "BITS/1991/3/SWE/ARG/FOT/NA/168/57.8667/19.5333/44G9" 76 4.64327370573855 2.13833328553786 8.2878569576091 6.14952367207124 NA NA NA NA NA NA NA NA NA NA NA NA 4.13869976043701 0.00856521266046911 2104
"349" "BITS/1991/3/SWE/ARG/FOT/NA/169/57.35/19.25/43G9" 103 4.71672608504915 2.20095233175726 8.28214267202254 6.08119034026528 NA NA NA NA NA NA NA NA NA NA NA NA 4.33245003700256 0.0127444927534088 2215
"350" "BITS/1991/3/SWE/ARG/FOT/NA/170/57.1/18.9333/43G8" 87 4.76148798881054 2.25738090192456 8.26166648200403 6.00428558007947 NA NA NA NA NA NA NA NA NA NA NA NA 3.74162650108337 0.00773061844636686 6723
"351" "BITS/1991/3/SWE/ARG/FOT/NA/171/57.15/18.8/43G8" 41 4.71672608504915 2.20095233175726 8.28214267202254 6.08119034026528 NA NA NA NA NA NA NA NA NA NA NA NA 3.2627237016956 0.00521642551393597 6723
"352" "BITS/1991/3/SWE/ARG/FOT/NA/172/57.0833/17.2667/43G7" 72 4.76148798881054 2.25738090192456 8.26166648200403 6.00428558007947 NA NA NA NA NA NA NA NA NA NA NA NA 2.87127451658249 0.00417423766804859 4782
"353" "BITS/1991/3/SWE/ARG/FOT/NA/173/57.45/17.1/43G7" 55 4.6795832287365 2.15214280903872 8.30642838576543 6.15428557672671 NA NA NA NA NA NA NA NA NA NA NA NA 3.01308294296265 0.00264564198441804 4782
"354" "BITS/1991/3/SWE/ARG/FOT/NA/174/57.6167/17.1/44G7" 83 4.6795832287365 2.15214280903872 8.30642838576543 6.15428557672671 NA NA NA NA NA NA NA NA NA NA NA NA 3.24517456293106 0.00368406217196025 2240
"355" "BITS/1991/4/GFR/SOL/H20/23/29/54.5167/14.15/38G4" 19 5.00922607851126 3.07309516940621 7.86809506222961 4.7949998928234 NA NA NA NA NA NA NA NA NA NA NA NA 2.93072200775147 0.0158635066077113 34676
"356" "BITS/1991/4/GFR/SOL/H20/25/50/54.7167/13.1167/38G3" 24 4.93809512772021 2.93833326765647 7.87999982386828 4.94166655621181 NA NA NA NA NA NA NA NA NA NA NA NA 2.78319942474365 0.0146247375383973 67085
"357" "BITS/1991/4/GFR/SOL/H20/26/49/54.7167/13.3167/38G3" 34 4.93809512772021 2.93833326765647 7.87999982386828 4.94166655621181 NA NA NA NA NA NA NA NA NA NA NA NA 2.59481599211693 0.0132882142346352 67085
"358" "BITS/1991/4/GFR/SOL/H20/27/26/54.5167/13.8/38G3" 20 5.00922607851126 3.07309516940621 7.86809506222961 4.7949998928234 NA NA NA NA NA NA NA NA NA NA NA NA 2.80804808795452 0.00822904171101982 67085
"359" "BITS/1991/4/GFR/SOL/H20/29/28/54.5833/14.0833/38G4" 21 5.00922607851126 3.07309516940621 7.86809506222961 4.7949998928234 NA NA NA NA NA NA NA NA NA NA NA NA 3.1582520866394 0.0193561924993992 34676
"360" "BITS/1991/4/GFR/SOL/H20/30/27/54.6/13.9/38G3" 22 5.00922607851126 3.07309516940621 7.86809506222961 4.7949998928234 NA NA NA NA NA NA NA NA NA NA NA NA 2.85863233745098 0.0115340447719791 67085
"361" "BITS/1991/4/GFR/SOL/H20/32/48/54.75/13.45/38G3" 39 4.93809512772021 2.93833326765647 7.87999982386828 4.94166655621181 NA NA NA NA NA NA NA NA NA NA NA NA 2.58278931975365 0.0125903402734548 67085
"362" "BITS/1991/4/GFR/SOL/H20/33/47/54.7167/13.5667/38G3" 39 4.93809512772021 2.93833326765647 7.87999982386828 4.94166655621181 NA NA NA NA NA NA NA NA NA NA NA NA 2.64423103690147 0.0125144893396646 67085
"363" "BITS/1991/4/GFR/SOL/H20/34/45/54.6833/13.6667/38G3" 35 4.93809512772021 2.93833326765647 7.87999982386828 4.94166655621181 NA NA NA NA NA NA NA NA NA NA NA NA 2.84251773238182 0.0130850591231137 67085
"364" "BITS/1991/4/GFR/SOL/H20/37/46/54.75/13.7/38G3" 43 4.93809512772021 2.93833326765647 7.87999982386828 4.94166655621181 NA NA NA NA NA NA NA NA NA NA NA NA 2.84251773238182 0.0130850591231137 67085
"365" "BITS/1991/4/GFR/SOL/H20/38/33/54.85/14.0333/38G4" 42 4.93809512772021 2.93833326765647 7.87999982386828 4.94166655621181 NA NA NA NA NA NA NA NA NA NA NA NA 3.25404903411865 0.0215752198547125 34676
"366" "BITS/1991/4/GFR/SOL/H20/40/40/54.9833/13.6833/38G3" 48 4.87595227196635 2.79761898508739 7.88452363329097 5.08690464820358 NA NA NA NA NA NA NA NA NA NA NA NA 2.89637997627258 0.0165313131548464 67085
"367" "BITS/1991/4/GFR/SOL/H20/44/42/55.0167/13.4833/39G3" 47 4.87595227196635 2.79761898508739 7.88452363329097 5.08690464820358 NA NA NA NA NA NA NA NA NA NA NA NA 2.86078699111938 0.0179868991672993 35877
"368" "BITS/1991/4/GFR/SOL/H20/47/36/55.1833/14.2833/39G4" 48 4.79797608323307 2.63880946482753 7.83619030103797 5.19738083621044 NA NA NA NA NA NA NA NA NA NA NA NA 3.72772074699402 0.017807980235666 58073
"369" "BITS/1991/4/GFR/SOL/H20/48/35/55.0667/14.3/39G4" 47 4.87595227196635 2.79761898508739 7.88452363329097 5.08690464820358 NA NA NA NA NA NA NA NA NA NA NA NA 4.00744828224182 0.0246255517378449 58073
"370" "BITS/1991/4/GFR/SOL/H20/49/34/55/14.2833/39G4" 45 4.87595227196635 2.79761898508739 7.88452363329097 5.08690464820358 NA NA NA NA NA NA NA NA NA NA NA NA 4.07793028831482 0.0280941319093108 58073
"371" "BITS/1991/4/GFR/SOL/H20/50/41/55.0333/13.6/39G3" 47 4.87595227196635 2.79761898508739 7.88452363329097 5.08690464820358 NA NA NA NA NA NA NA NA NA NA NA NA 3.13768482208252 0.0172688845358789 35877
"372" "BITS/1991/4/GFR/SOL/H20/51/39/55.1/13.85/39G3" 47 4.87595227196635 2.79761898508739 7.88452363329097 5.08690464820358 NA NA NA NA NA NA NA NA NA NA NA NA 3.15783054351807 0.0136709381639957 35877
"373" "BITS/1991/4/GFR/SOL/SON/22021/1/54.5333/10.1333/38G0" 20 5.00922607851126 3.07309516940621 7.86809506222961 4.7949998928234 NA NA NA NA NA NA NA NA NA NA NA NA 2.92153358319774 0.0783782391754356 62259
"374" "BITS/1991/4/GFR/SOL/SON/22022/2/54.55/10.2/38G0" 17 5.00922607851126 3.07309516940621 7.86809506222961 4.7949998928234 NA NA NA NA NA NA NA NA NA NA NA NA 2.92153358319774 0.0783782391754356 62259
"375" "BITS/1991/4/GFR/SOL/SON/22051/9/54.5667/10.6667/38G0" 20 5.00922607851126 3.07309516940621 7.86809506222961 4.7949998928234 NA NA NA NA NA NA NA NA NA NA NA NA 3.3775087249279 0.139937192648649 62259
"376" "BITS/1991/4/GFR/SOL/SON/22052/10/54.6167/10.65/38G0" 21 5.00922607851126 3.07309516940621 7.86809506222961 4.7949998928234 NA NA NA NA NA NA NA NA NA NA NA NA 3.3775087249279 0.139937192648649 62259
"377" "BITS/1991/4/GFR/SOL/SON/22071/7/54.5333/10.65/38G0" 19 5.00922607851126 3.07309516940621 7.86809506222961 4.7949998928234 NA NA NA NA NA NA NA NA NA NA NA NA 3.0690104609186 0.112902513250116 62259
"378" "BITS/1991/4/GFR/SOL/SON/22072/8/54.55/10.7667/38G0" 23 5.00922607851126 3.07309516940621 7.86809506222961 4.7949998928234 NA NA NA NA NA NA NA NA NA NA NA NA 3.0169674469666 0.118913621631112 62259
"379" "BITS/1991/4/GFR/SOL/SON/22081/5/54.45/10.5333/37G0" 17 5.00922607851126 3.07309516940621 7.86809506222961 4.7949998928234 NA NA NA NA NA NA NA NA NA NA NA NA 3.0964298463043 0.0788999727416975 11754
"380" "BITS/1991/4/GFR/SOL/SON/22082/6/54.4333/10.6333/37G0" 19 5.00922607851126 3.07309516940621 7.86809506222961 4.7949998928234 NA NA NA NA NA NA NA NA NA NA NA NA 2.98053738299538 0.0838937119115144 11754
"381" "BITS/1991/4/GFR/SOL/SON/22101/13/54.5667/11.3333/38G1" 26 5.00922607851126 3.07309516940621 7.86809506222961 4.7949998928234 NA NA NA NA NA NA NA NA NA NA NA NA 3.03920530053702 0.196258653018793 6971
"382" "BITS/1991/4/GFR/SOL/SON/22102/14/54.5167/11.4167/38G1" 25 5.00922607851126 3.07309516940621 7.86809506222961 4.7949998928234 NA NA NA NA NA NA NA NA NA NA NA NA 3.30886667609215 0.204240876790136 6971
"383" "BITS/1991/4/GFR/SOL/SON/22111/15/54.45/11.4167/37G1" 25 5.00922607851126 3.07309516940621 7.86809506222961 4.7949998928234 NA NA NA NA NA NA NA NA NA NA NA NA 3.61867795348167 0.17952782696113 80112
"384" "BITS/1991/4/GFR/SOL/SON/22112/16/54.3833/11.4167/37G1" 22 5.00922607851126 3.07309516940621 7.86809506222961 4.7949998928234 NA NA NA NA NA NA NA NA NA NA NA NA 3.61867795348167 0.17952782696113 80112
"385" "BITS/1991/4/GFR/SOL/SON/22113/17/54.3333/11.3833/37G1" 21 5.10988083816621 3.20499992836267 7.91166648982714 4.70666656146447 NA NA NA NA NA NA NA NA NA NA NA NA 3.69915926337242 0.119343017544597 80112
"386" "BITS/1991/4/GFR/SOL/SON/22121/23/54.3667/11.7333/37G1" 24 5.10988083816621 3.20499992836267 7.91166648982714 4.70666656146447 NA NA NA NA NA NA NA NA NA NA NA NA 3.74082324815833 0.163292485734691 80112
"387" "BITS/1991/4/GFR/SOL/SON/22122/24/54.3833/11.65/37G1" 25 5.00922607851126 3.07309516940621 7.86809506222961 4.7949998928234 NA NA NA NA NA NA NA NA NA NA NA NA 3.76083541870117 0.210441280901432 80112
"388" "BITS/1991/4/GFR/SOL/SON/22131/19/54.1/11.2167/37G1" 23 5.22136893091235 3.33095230649979 7.94571410811373 4.61476180161394 NA NA NA NA NA NA NA NA NA NA NA NA 3.88868150377975 0.0620909991711789 80112
"389" "BITS/1991/4/GFR/SOL/SON/22132/20/54.1667/11.2833/37G1" 22 5.10988083816621 3.20499992836267 7.91166648982714 4.70666656146447 NA NA NA NA NA NA NA NA NA NA NA NA 3.86954923541773 0.0695030502074154 80112
"390" "BITS/1991/4/GFR/SOL/SON/22141/21/54.2/11.4/37G1" 22 5.10988083816621 3.20499992836267 7.91166648982714 4.70666656146447 NA NA NA NA NA NA NA NA NA NA NA NA 3.84958419322968 0.0980493271350861 80112
"391" "BITS/1991/4/GFR/SOL/SON/22142/22/54.2333/11.5/37G1" 22 5.10988083816621 3.20499992836267 7.91166648982714 4.70666656146447 NA NA NA NA NA NA NA NA NA NA NA NA 3.87309577672378 0.118697971105576 80112
"392" "BITS/1991/4/SWE/ARG/FOT/241/1/55.8632/15.9797/40G5" 54 4.69124989514239 2.38071423250117 7.84333315802117 5.46261892552 NA NA NA NA NA NA NA NA NA NA NA NA 4.2487796497345 0.0456853879988193 26944
"393" "BITS/1991/4/SWE/ARG/FOT/242/2/55.7407/16.0537/40G6" 68 4.69124989514239 2.38071423250117 7.84333315802117 5.46261892552 NA NA NA NA NA NA NA NA NA NA NA NA 4.5903115940094 0.0468969871103763 15040
"394" "BITS/1991/4/SWE/ARG/FOT/243/3/55.9378/17.0363/40G7" 46 4.71767846598024 2.3285713765238 7.96523791720115 5.63666654067735 NA NA NA NA NA NA NA NA NA NA NA NA 3.64835621833801 0.0561568111926317 9948
"395" "BITS/1991/4/SWE/ARG/FOT/244/4/55.8398/17.668/40G7" 61 4.69124989514239 2.38071423250117 7.84333315802117 5.46261892552 NA NA NA NA NA NA NA NA NA NA NA NA 4.08996628761291 0.0574269422888756 9948
"396" "BITS/1991/4/SWE/ARG/FOT/245/5/56.0398/17.7227/41G7" 64 4.71767846598024 2.3285713765238 7.96523791720115 5.63666654067735 NA NA NA NA NA NA NA NA NA NA NA NA 3.87162407875061 0.0540234562754631 3943
"397" "BITS/1991/4/SWE/ARG/FOT/248/8/57.0395/18.8237/43G8" 71 4.76148798881054 2.25738090192456 8.26166648200403 6.00428558007947 NA NA NA NA NA NA NA NA NA NA NA NA 3.37639014959335 0.00653050162363797 6723
"398" "BITS/1991/4/SWE/ARG/FOT/249/9/57.1543/18.7987/43G8" 40 4.71672608504915 2.20095233175726 8.28214267202254 6.08119034026528 NA NA NA NA NA NA NA NA NA NA NA NA 3.2627237016956 0.00521642551393597 6723
"399" "BITS/1991/4/SWE/ARG/FOT/250/10/57.3528/19.1567/43G9" 80 4.71672608504915 2.20095233175726 8.28214267202254 6.08119034026528 NA NA NA NA NA NA NA NA NA NA NA NA 3.88178958892822 0.00932350939838215 2215
"400" "BITS/1991/4/SWE/ARG/FOT/252/12/57.8703/19.406/44G9" 46 4.64327370573855 2.13833328553786 8.2878569576091 6.14952367207124 NA NA NA NA NA NA NA NA NA NA NA NA 3.75738883018494 0.00579920649528503 2104
"401" "BITS/1991/4/SWE/ARG/FOT/253/13/57.8185/18.1203/44G8" 93 4.64327370573855 2.13833328553786 8.2878569576091 6.14952367207124 NA NA NA NA NA NA NA NA NA NA NA NA 4.39804827213287 0.0050533726811409 3423
"402" "BITS/1991/4/SWE/ARG/FOT/255/15/57.496/17.5455/43G7" 48 4.6795832287365 2.15214280903872 8.30642838576543 6.15428557672671 NA NA NA NA NA NA NA NA NA NA NA NA 3.84852651596069 0.00705998842138797 4782
"403" "BITS/1991/4/SWE/ARG/FOT/259/18/55.6667/16.4383/40G6" 67 4.69124989514239 2.38071423250117 7.84333315802117 5.46261892552 NA NA NA NA NA NA NA NA NA NA NA NA 4.69214715957642 0.052488027960062 15040
"404" "BITS/1991/4/SWE/ARG/FOT/260/19/55.4142/15.3187/39G5" 90 4.71654751362456 2.480714230266 7.79023792111271 5.30952369084671 NA NA NA NA NA NA NA NA NA NA NA NA 4.36907409667969 0.0225680870935321 55039
"405" "BITS/1991/4/SWE/ARG/FOT/261/20/55.4523/15.6596/39G5" 87 4.71654751362456 2.480714230266 7.79023792111271 5.30952369084671 NA NA NA NA NA NA NA NA NA NA NA NA 4.64157886505127 0.0341409266367555 55039
"406" "BITS/1991/4/SWE/ARG/FOT/263/22/55.21/13.2772/39G3" 41 4.79797608323307 2.63880946482753 7.83619030103797 5.19738083621044 NA NA NA NA NA NA NA NA NA NA NA NA 3.5257240486145 0.0205124824494123 35877
"407" "BITS/1991/4/SWE/ARG/FOT/264/23/54.9697/13.2435/38G3" 48 4.87595227196635 2.79761898508739 7.88452363329097 5.08690464820358 NA NA NA NA NA NA NA NA NA NA NA NA 2.6662526512146 0.0204163024574518 67085
"408" "BITS/1991/4/SWE/ARG/FOT/267/26/55.574/14.7052/40G4" 74 4.71654751362456 2.480714230266 7.79023792111271 5.30952369084671 NA NA NA NA NA NA NA NA NA NA NA NA 3.67056576728821 0.0269855022802949 66717
"409" "BITS/1991/4/SWE/ARG/FOT/268/27/55.6708/14.488/40G4" 51 4.69124989514239 2.38071423250117 7.84333315802117 5.46261892552 NA NA NA NA NA NA NA NA NA NA NA NA 3.0746154046577 0.0218564006145639 66717
"410" "BITS/1991/4/SWE/ARG/FOT/270/29/55.95/15.3685/40G5" 47 4.71767846598024 2.3285713765238 7.96523791720115 5.63666654067735 NA NA NA NA NA NA NA NA NA NA NA NA 4.03876276016235 0.0480722244083881 26944
"411" "BITS/1992/1/DEN/DAN2/GRT/1/1/55.1333/12.7833/39G2" 32 4.3010118086268 2.21166661723207 7.23285698119019 5.02119036395812 NA NA NA NA NA NA NA NA NA NA NA NA 3.14443676948547 0.0170437225326896 19495
"412" "BITS/1992/1/DEN/DAN2/GRT/10/7/54.6/14.6667/38G4" 42 4.46226180502258 2.52214280076857 7.27380936122721 4.75166656045864 NA NA NA NA NA NA NA NA NA NA NA NA 3.95908325195313 0.044948311150074 34676
"413" "BITS/1992/1/DEN/DAN2/GRT/101/61/55.4333/15.5333/39G5" 91 4.23267847682083 2.12119042877817 7.18690460126492 5.06571417248675 NA NA NA NA NA NA NA NA NA NA NA NA 4.56165529251099 0.0283799280226231 55039
"414" "BITS/1992/1/DEN/DAN2/GRT/102/62/55.5/15.5667/40G5" 80 4.23267847682083 2.12119042877817 7.18690460126492 5.06571417248675 NA NA NA NA NA NA NA NA NA NA NA NA 4.50266657829285 0.0337112575024366 26944
"415" "BITS/1992/1/DEN/DAN2/GRT/103/63/55.5167/15.4833/40G5" 78 4.23267847682083 2.12119042877817 7.18690460126492 5.06571417248675 NA NA NA NA NA NA NA NA NA NA NA NA 4.50266657829285 0.0337112575024366 26944
"416" "BITS/1992/1/DEN/DAN2/GRT/104/64/55.2167/13.6667/39G3" 44 4.3010118086268 2.21166661723207 7.23285698119019 5.02119036395812 NA NA NA NA NA NA NA NA NA NA NA NA 3.49874653041363 0.0105830592475831 35877
"417" "BITS/1992/1/DEN/DAN2/GRT/105/65/55.2/13.4/39G3" 43 4.3010118086268 2.21166661723207 7.23285698119019 5.02119036395812 NA NA NA NA NA NA NA NA NA NA NA NA 3.57694766998291 0.0186619452014565 35877
"418" "BITS/1992/1/DEN/DAN2/GRT/11/8/54.5667/15.3/38G5" 51 4.46226180502258 2.52214280076857 7.27380936122721 4.75166656045864 NA NA NA NA NA NA NA NA NA NA NA NA 4.12658833503723 0.05691576205194 53145
"419" "BITS/1992/1/DEN/DAN2/GRT/12/9/54.5/15.35/38G5" 46 4.46226180502258 2.52214280076857 7.27380936122721 4.75166656045864 NA NA NA NA NA NA NA NA NA NA NA NA 4.08415992736816 0.0473639145493507 53145
"420" "BITS/1992/1/DEN/DAN2/GRT/13/10/54.5667/15.3167/38G5" 52 4.46226180502258 2.52214280076857 7.27380936122721 4.75166656045864 NA NA NA NA NA NA NA NA NA NA NA NA 4.12658833503723 0.05691576205194 53145
"421" "BITS/1992/1/DEN/DAN2/GRT/15/11/54.8/14.95/38G4" 57 4.40999990142882 2.42952375521972 7.28571412286588 4.85619036764616 NA NA NA NA NA NA NA NA NA NA NA NA 4.30428483009338 0.0573716746270657 34676
"422" "BITS/1992/1/DEN/DAN2/GRT/16/12/54.7667/15.2833/38G5" 67 4.40999990142882 2.42952375521972 7.28571412286588 4.85619036764616 NA NA NA NA NA NA NA NA NA NA NA NA 4.70575096130371 0.0694207303225994 53145
"423" "BITS/1992/1/DEN/DAN2/GRT/18/13/54.8/15.4667/38G5" 76 4.40999990142882 2.42952375521972 7.28571412286588 4.85619036764616 NA NA NA NA NA NA NA NA NA NA NA NA 4.84197550773621 0.0727277933061123 53145
"424" "BITS/1992/1/DEN/DAN2/GRT/2/2/55.0833/12.7833/39G2" 31 4.35065466466005 2.30642851987588 7.25714269493307 4.95071417505719 NA NA NA NA NA NA NA NA NA NA NA NA 2.97760909080505 0.0182828750088811 19495
"425" "BITS/1992/1/DEN/DAN2/GRT/20/14/54.8667/15.5667/38G5" 79 4.40999990142882 2.42952375521972 7.28571412286588 4.85619036764616 NA NA NA NA NA NA NA NA NA NA NA NA 4.9188321685791 0.0692316649109125 53145
"426" "BITS/1992/1/DEN/DAN2/GRT/22/15/54.85/15.6167/38G5" 79 4.40999990142882 2.42952375521972 7.28571412286588 4.85619036764616 NA NA NA NA NA NA NA NA NA NA NA NA 4.9188321685791 0.0692316649109125 53145
"427" "BITS/1992/1/DEN/DAN2/GRT/23/16/55.15/15.3/39G5" 66 4.3010118086268 2.21166661723207 7.23285698119019 5.02119036395812 NA NA NA NA NA NA NA NA NA NA NA NA 3.86793054888646 0.0266352757656326 55039
"428" "BITS/1992/1/DEN/DAN2/GRT/24/17/55.2167/15.1667/39G5" 70 4.3010118086268 2.21166661723207 7.23285698119019 5.02119036395812 NA NA NA NA NA NA NA NA NA NA NA NA 3.51717543083689 0.0127798473442216 55039
"429" "BITS/1992/1/DEN/DAN2/GRT/25/18/55.2667/15.2833/39G5" 56 4.3010118086268 2.21166661723207 7.23285698119019 5.02119036395812 NA NA NA NA NA NA NA NA NA NA NA NA 3.84744323045015 0.0178273426136002 55039
"430" "BITS/1992/1/DEN/DAN2/GRT/32/23/55.6667/16.2667/40G6" 70 4.17333324005207 2.03928566870413 7.14690460215899 5.10761893345486 NA NA NA NA NA NA NA NA NA NA NA NA 4.81740043640137 0.0492869484424591 15040
"431" "BITS/1992/1/DEN/DAN2/GRT/34/24/55.75/16.3333/40G6" 64 4.17333324005207 2.03928566870413 7.14690460215899 5.10761893345486 NA NA NA NA NA NA NA NA NA NA NA NA 4.62571564674377 0.0470370484888554 15040
"432" "BITS/1992/1/DEN/DAN2/GRT/35/25/55.7333/16.2833/40G6" 65 4.17333324005207 2.03928566870413 7.14690460215899 5.10761893345486 NA NA NA NA NA NA NA NA NA NA NA NA 4.6451909160614 0.0468670238554478 15040
"433" "BITS/1992/1/DEN/DAN2/GRT/4/3/54.9/12.9667/38G2" 39 4.35065466466005 2.30642851987588 7.25714269493307 4.95071417505719 NA NA NA NA NA NA NA NA NA NA NA NA 2.62919303894043 0.0192234385758638 27670
"434" "BITS/1992/1/DEN/DAN2/GRT/40/29/55.4833/17.85/39G7" 72 4.23267847682083 2.12119042877817 7.18690460126492 5.06571417248675 NA NA NA NA NA NA NA NA NA NA NA NA 4.50308310508728 0.0308526185154915 48826
"435" "BITS/1992/1/DEN/DAN2/GRT/42/30/55.7333/17.9167/40G7" 63 4.17333324005207 2.03928566870413 7.14690460215899 5.10761893345486 NA NA NA NA NA NA NA NA NA NA NA NA 4.64813843727112 0.0402489161491394 9948
"436" "BITS/1992/1/DEN/DAN2/GRT/43/31/55.7/18/40G8" 67 4.17333324005207 2.03928566870413 7.14690460215899 5.10761893345486 NA NA NA NA NA NA NA NA NA NA NA NA 4.64813843727112 0.0402489161491394 12996
"437" "BITS/1992/1/DEN/DAN2/GRT/44/32/55.6333/18.05/40G8" 72 4.17333324005207 2.03928566870413 7.14690460215899 5.10761893345486 NA NA NA NA NA NA NA NA NA NA NA NA 4.82004602432251 0.0357928097993135 12996
"438" "BITS/1992/1/DEN/DAN2/GRT/48/33/55.8833/17.7167/40G7" 63 4.15476181189574 2.02476185950495 7.12761888830435 5.1028570287994 NA NA NA NA NA NA NA NA NA NA NA NA 4.12710585594177 0.0542271406948566 9948
"439" "BITS/1992/1/DEN/DAN2/GRT/49/34/56.0833/17.85/41G7" 64 4.15476181189574 2.02476185950495 7.12761888830435 5.1028570287994 NA NA NA NA NA NA NA NA NA NA NA NA 3.84630870819092 0.0424795316159725 3943
"440" "BITS/1992/1/DEN/DAN2/GRT/5/4/54.9167/13.0333/38G3" 43 4.35065466466005 2.30642851987588 7.25714269493307 4.95071417505719 NA NA NA NA NA NA NA NA NA NA NA NA 2.62919303894043 0.0192234385758638 67085
"441" "BITS/1992/1/DEN/DAN2/GRT/50/35/56.1833/17.9333/41G7" 58 4.17922609706321 2.04809519231674 7.17452364916071 5.12642845684397 NA NA NA NA NA NA NA NA NA NA NA NA 3.73998529434204 0.033812812641263 3943
"442" "BITS/1992/1/DEN/DAN2/GRT/51/36/56.2333/17.85/41G7" 53 4.17922609706321 2.04809519231674 7.17452364916071 5.12642845684397 NA NA NA NA NA NA NA NA NA NA NA NA 3.65463250160217 0.0369571010768414 3943
"443" "BITS/1992/1/DEN/DAN2/GRT/52/37/56.1167/18.2667/41G8" 68 4.15476181189574 2.02476185950495 7.12761888830435 5.1028570287994 NA NA NA NA NA NA NA NA NA NA NA NA 4.23290892601013 0.0345501217246056 3560
"444" "BITS/1992/1/DEN/DAN2/GRT/54/38/56.2833/18.55/41G8" 91 4.17922609706321 2.04809519231674 7.17452364916071 5.12642845684397 NA NA NA NA NA NA NA NA NA NA NA NA 4.04116927146912 0.027709363438189 3560
"445" "BITS/1992/1/DEN/DAN2/GRT/55/39/56.3833/18.6333/41G8" 91 4.1882141921004 2.08476185816385 7.1495236497195 5.06476179155565 NA NA NA NA NA NA NA NA NA NA NA NA 3.74964622497559 0.0215419476432726 3560
"446" "BITS/1992/1/DEN/DAN2/GRT/56/40/56.45/18.6667/41G8" 79 4.1882141921004 2.08476185816385 7.1495236497195 5.06476179155565 NA NA NA NA NA NA NA NA NA NA NA NA 3.86065913200378 0.0199106711521745 3560
"447" "BITS/1992/1/DEN/DAN2/GRT/57/41/56.3333/18.6333/41G8" 102 4.17922609706321 2.04809519231674 7.17452364916071 5.12642845684397 NA NA NA NA NA NA NA NA NA NA NA NA 4.3446093082428 0.0289250784367323 3560
"448" "BITS/1992/1/DEN/DAN2/GRT/59/42/56.3333/18.5833/41G8" 89 4.17922609706321 2.04809519231674 7.17452364916071 5.12642845684397 NA NA NA NA NA NA NA NA NA NA NA NA 4.04116927146912 0.027709363438189 3560
"449" "BITS/1992/1/DEN/DAN2/GRT/60/43/56.3/18.55/41G8" 85 4.17922609706321 2.04809519231674 7.17452364916071 5.12642845684397 NA NA NA NA NA NA NA NA NA NA NA NA 4.04116927146912 0.027709363438189 3560
"450" "BITS/1992/1/DEN/DAN2/GRT/61/44/56.85/18.8833/42G8" 113 4.18047609703526 2.08571423909494 7.10404746025978 5.01833322116484 NA NA NA NA NA NA NA NA NA NA NA NA 3.77957741737366 0.0115344696491957 2166
"451" "BITS/1992/1/DEN/DAN2/GRT/62/45/56.9833/18.8833/42G8" 113 4.18624990643002 2.06595233477475 7.09642841281103 5.03047607803628 NA NA NA NA NA NA NA NA NA NA NA NA 3.85921534538269 0.0101658799406141 2166
"452" "BITS/1992/1/DEN/DAN2/GRT/64/46/57.05/18.8667/43G8" 91 4.18624990643002 2.06595233477475 7.09642841281103 5.03047607803628 NA NA NA NA NA NA NA NA NA NA NA NA 3.87080474853516 0.00885745355859398 6723
"453" "BITS/1992/1/DEN/DAN2/GRT/66/48/57.1667/19.0167/43G9" 82 4.19732133475399 2.03499995451421 7.10190460316482 5.06690464865061 NA NA NA NA NA NA NA NA NA NA NA NA 3.74162650108337 0.00773061844636686 2215
"454" "BITS/1992/1/DEN/DAN2/GRT/67/49/57.25/19.0667/43G9" 83 4.19732133475399 2.03499995451421 7.10190460316482 5.06690464865061 NA NA NA NA NA NA NA NA NA NA NA NA 4.02874351501465 0.00979400792391971 2215
"455" "BITS/1992/1/DEN/DAN2/GRT/73/50/55.7/19.4333/40G9" 77 4.17333324005207 2.03928566870413 7.14690460215899 5.10761893345486 NA NA NA NA NA NA NA NA NA NA NA NA 4.98576488494873 0.067882439866662 4669
"456" "BITS/1992/1/DEN/DAN2/GRT/74/51/55.5833/19.3667/40G9" 87 4.23267847682083 2.12119042877817 7.18690460126492 5.06571417248675 NA NA NA NA NA NA NA NA NA NA NA NA 4.95597805023193 0.0633036178350449 4669
"457" "BITS/1992/1/DEN/DAN2/GRT/75/52/55.3833/18.6/39G8" 83 4.23267847682083 2.12119042877817 7.18690460126492 5.06571417248675 NA NA NA NA NA NA NA NA NA NA NA NA 4.58742758750915 0.0298904202133417 50595
"458" "BITS/1992/1/DEN/DAN2/GRT/76/53/55.4667/18.5333/39G8" 89 4.23267847682083 2.12119042877817 7.18690460126492 5.06571417248675 NA NA NA NA NA NA NA NA NA NA NA NA 4.68887433052063 0.0341430827230215 50595
"459" "BITS/1992/1/DEN/DAN2/GRT/78/54/55.4667/18.3/39G8" 87 4.23267847682083 2.12119042877817 7.18690460126492 5.06571417248675 NA NA NA NA NA NA NA NA NA NA NA NA 4.59217888832092 0.0314428988099098 50595
"460" "BITS/1992/1/DEN/DAN2/GRT/79/55/55.4667/18.2167/39G8" 81 4.23267847682083 2.12119042877817 7.18690460126492 5.06571417248675 NA NA NA NA NA NA NA NA NA NA NA NA 4.59189809799194 0.0297505586594343 50595
"461" "BITS/1992/1/DEN/DAN2/GRT/8/5/54.6333/14.3333/38G4" 32 4.40999990142882 2.42952375521972 7.28571412286588 4.85619036764616 NA NA NA NA NA NA NA NA NA NA NA NA 3.51397413253784 0.0321507637947798 34676
"462" "BITS/1992/1/DEN/DAN2/GRT/81/56/55.3167/16.1833/39G6" 82 4.3010118086268 2.21166661723207 7.23285698119019 5.02119036395812 NA NA NA NA NA NA NA NA NA NA NA NA 4.78300333023071 0.0554231891036034 22025
"463" "BITS/1992/1/DEN/DAN2/GRT/82/57/55.2667/16.05/39G6" 90 4.3010118086268 2.21166661723207 7.23285698119019 5.02119036395812 NA NA NA NA NA NA NA NA NA NA NA NA 4.75551258087158 0.0556449440121651 22025
"464" "BITS/1992/1/DEN/DAN2/GRT/83/58/55.25/15.9667/39G5" 92 4.3010118086268 2.21166661723207 7.23285698119019 5.02119036395812 NA NA NA NA NA NA NA NA NA NA NA NA 4.72545526504517 0.0519677495956421 55039
"465" "BITS/1992/1/DEN/DAN2/GRT/85/59/55.2/15.8833/39G5" 93 4.3010118086268 2.21166661723207 7.23285698119019 5.02119036395812 NA NA NA NA NA NA NA NA NA NA NA NA 4.71479225158691 0.0520719331502914 55039
"466" "BITS/1992/1/DEN/DAN2/GRT/86/60/55.1667/15.7667/39G5" 90 4.3010118086268 2.21166661723207 7.23285698119019 5.02119036395812 NA NA NA NA NA NA NA NA NA NA NA NA 4.71479225158691 0.0520719331502914 55039
"467" "BITS/1992/1/DEN/DAN2/GRT/9/6/54.6667/14.5/38G4" 37 4.40999990142882 2.42952375521972 7.28571412286588 4.85619036764616 NA NA NA NA NA NA NA NA NA NA NA NA 4.1333367061615 0.0416094509512186 34676
"468" "BITS/1992/1/GFR/CLP/SON/22021/20/54.5333/10.15/38G0" 17 4.46226180502258 2.52214280076857 7.27380936122721 4.75166656045864 NA NA NA NA NA NA NA NA NA NA NA NA 2.92153358319774 0.0783782391754356 62259
"469" "BITS/1992/1/GFR/CLP/SON/22022/21/54.5667/10.2167/38G0" 19 4.46226180502258 2.52214280076857 7.27380936122721 4.75166656045864 NA NA NA NA NA NA NA NA NA NA NA NA 3.15957724452019 0.100927740006591 62259
"470" "BITS/1992/1/GFR/CLP/SON/22031/18/54.6167/10.35/38G0" 20 4.46226180502258 2.52214280076857 7.27380936122721 4.75166656045864 NA NA NA NA NA NA NA NA NA NA NA NA 3.40599246776622 0.111573511491651 62259
"471" "BITS/1992/1/GFR/CLP/SON/22032/19/54.6/10.35/38G0" 19 4.46226180502258 2.52214280076857 7.27380936122721 4.75166656045864 NA NA NA NA NA NA NA NA NA NA NA NA 3.40599246776622 0.111573511491651 62259
"472" "BITS/1992/1/GFR/CLP/SON/22041/16/54.6833/10.4167/38G0" 25 4.40999990142882 2.42952375521972 7.28571412286588 4.85619036764616 NA NA NA NA NA NA NA NA NA NA NA NA 3.85270370483398 0.151390161067247 62259
"473" "BITS/1992/1/GFR/CLP/SON/22042/17/54.6833/10.35/38G0" 22 4.40999990142882 2.42952375521972 7.28571412286588 4.85619036764616 NA NA NA NA NA NA NA NA NA NA NA NA 3.68131574869156 0.13365256935358 62259
"474" "BITS/1992/1/GFR/CLP/SON/22081/13/54.45/10.5333/37G0" 17 4.46226180502258 2.52214280076857 7.27380936122721 4.75166656045864 NA NA NA NA NA NA NA NA NA NA NA NA 3.0964298463043 0.0788999727416975 11754
"475" "BITS/1992/1/GFR/CLP/SON/22082/14/54.4333/10.6/37G0" 18 4.46226180502258 2.52214280076857 7.27380936122721 4.75166656045864 NA NA NA NA NA NA NA NA NA NA NA NA 3.0964298463043 0.0788999727416975 11754
"476" "BITS/1992/1/GFR/CLP/SON/22101/7/54.5167/11.3833/38G1" 28 4.46226180502258 2.52214280076857 7.27380936122721 4.75166656045864 NA NA NA NA NA NA NA NA NA NA NA NA 3.26871359720826 0.186323087720666 6971
"477" "BITS/1992/1/GFR/CLP/SON/22102/8/54.5167/11.4/38G1" 26 4.46226180502258 2.52214280076857 7.27380936122721 4.75166656045864 NA NA NA NA NA NA NA NA NA NA NA NA 3.26871359720826 0.186323087720666 6971
"478" "BITS/1992/1/GFR/CLP/SON/22111/9/54.4667/11.5167/37G1" 24 4.46226180502258 2.52214280076857 7.27380936122721 4.75166656045864 NA NA NA NA NA NA NA NA NA NA NA NA 3.61867795348167 0.17952782696113 80112
"479" "BITS/1992/1/GFR/CLP/SON/22112/10/54.4/11.4333/37G1" 23 4.46226180502258 2.52214280076857 7.27380936122721 4.75166656045864 NA NA NA NA NA NA NA NA NA NA NA NA 3.61867795348167 0.17952782696113 80112
"480" "BITS/1992/1/GFR/CLP/SON/22113/11/54.3333/11.4/37G1" 22 4.52553561313211 2.6104761321275 7.25476174260534 4.64428561047784 NA NA NA NA NA NA NA NA NA NA NA NA 3.69915926337242 0.119343017544597 80112
"481" "BITS/1992/1/GFR/CLP/SON/22114/12/54.45/11.5167/37G1" 25 4.46226180502258 2.52214280076857 7.27380936122721 4.75166656045864 NA NA NA NA NA NA NA NA NA NA NA NA 3.61867795348167 0.17952782696113 80112
"482" "BITS/1992/1/GFR/CLP/SON/22121/3/54.35/11.7167/37G1" 24 4.52553561313211 2.6104761321275 7.25476174260534 4.64428561047784 NA NA NA NA NA NA NA NA NA NA NA NA 3.74082324815833 0.163292485734691 80112
"483" "BITS/1992/1/GFR/CLP/SON/22122/4/54.3667/11.65/37G1" 25 4.52553561313211 2.6104761321275 7.25476174260534 4.64428561047784 NA NA NA NA NA NA NA NA NA NA NA NA 3.74082324815833 0.163292485734691 80112
"484" "BITS/1992/1/GFR/CLP/SON/2213/5/54.2667/11.5333/37G1" 24 4.52553561313211 2.6104761321275 7.25476174260534 4.64428561047784 NA NA NA NA NA NA NA NA NA NA NA NA 3.87309577672378 0.118697971105576 80112
"485" "BITS/1992/1/GFR/CLP/SON/22141/1/54.3167/11.7/37G1" 25 4.52553561313211 2.6104761321275 7.25476174260534 4.64428561047784 NA NA NA NA NA NA NA NA NA NA NA NA 3.74082324815833 0.163292485734691 80112
"486" "BITS/1992/1/GFR/CLP/SON/22142/2/54.2667/11.65/37G1" 25 4.52553561313211 2.6104761321275 7.25476174260534 4.64428561047784 NA NA NA NA NA NA NA NA NA NA NA NA 3.75381105854398 0.135361091544231 80112
"487" "BITS/1992/1/GFR/CLP/SON/22151/22/54.1833/11.9/37G1" 16 4.52553561313211 2.6104761321275 7.25476174260534 4.64428561047784 NA NA NA NA NA NA NA NA NA NA NA NA 3.34226551651955 0.10191980334154 80112
"488" "BITS/1992/1/GFR/CLP/SON/22152/23/54.1833/11.8167/37G1" 16 4.52553561313211 2.6104761321275 7.25476174260534 4.64428561047784 NA NA NA NA NA NA NA NA NA NA NA NA 3.58844721317291 0.116110262274742 80112
"489" "BITS/1992/1/GFR/SOL/CHP/2405/50/54.95/13.0333/38G3" 41 4.35065466466005 2.30642851987588 7.25714269493307 4.95071417505719 NA NA NA NA NA NA NA NA NA NA NA NA 2.71607084274292 0.0195804184675217 67085
"490" "BITS/1992/1/GFR/SOL/CHP/2406/49/55.0333/13.5/39G3" 46 4.35065466466005 2.30642851987588 7.25714269493307 4.95071417505719 NA NA NA NA NA NA NA NA NA NA NA NA 3.13768482208252 0.0172688845358789 35877
"491" "BITS/1992/1/GFR/SOL/CHP/2407/48/55.1/13.9/39G3" 46 4.35065466466005 2.30642851987588 7.25714269493307 4.95071417505719 NA NA NA NA NA NA NA NA NA NA NA NA 3.28007899284363 0.0147293325513601 35877
"492" "BITS/1992/1/GFR/SOL/CHP/24101/8/54.5333/14.1333/38G4" 18 4.46226180502258 2.52214280076857 7.27380936122721 4.75166656045864 NA NA NA NA NA NA NA NA NA NA NA NA 2.93072200775147 0.0158635066077113 34676
"493" "BITS/1992/1/GFR/SOL/CHP/2411/7/54.8/13.7333/38G3" 44 4.40999990142882 2.42952375521972 7.28571412286588 4.85619036764616 NA NA NA NA NA NA NA NA NA NA NA NA 2.92737548828125 0.0159304322302341 67085
"494" "BITS/1992/1/GFR/SOL/CHP/2412/6/54.8833/13.4167/38G3" 47 4.35065466466005 2.30642851987588 7.25714269493307 4.95071417505719 NA NA NA NA NA NA NA NA NA NA NA NA 2.69905169487 0.0185700125992298 67085
"495" "BITS/1992/1/GFR/SOL/CHP/2413/5/54.7833/12.95/38G2" 23 4.40999990142882 2.42952375521972 7.28571412286588 4.85619036764616 NA NA NA NA NA NA NA NA NA NA NA NA 2.77729692459106 0.0183427772298455 27670
"496" "BITS/1992/1/GFR/SOL/CHP/2425/11/54.8833/14.8667/38G4" 44 4.35065466466005 2.30642851987588 7.25714269493307 4.95071417505719 NA NA NA NA NA NA NA NA NA NA NA NA 4.1418608546257 0.0474549952894449 34676
"497" "BITS/1992/1/GFR/SOL/CHP/2426/10/54.6333/14.5333/38G4" 36 4.40999990142882 2.42952375521972 7.28571412286588 4.85619036764616 NA NA NA NA NA NA NA NA NA NA NA NA 3.84538293838501 0.0392900608479977 34676
"498" "BITS/1992/1/GFR/SOL/CHP/2501/47/55.6333/15.1/40G5" 78 4.17333324005207 2.03928566870413 7.14690460215899 5.10761893345486 NA NA NA NA NA NA NA NA NA NA NA NA 4.01846926689148 0.0334919227659702 26944
"499" "BITS/1992/1/GFR/SOL/CHP/2503/15/55.25/15.0833/39G5" 63 4.3010118086268 2.21166661723207 7.23285698119019 5.02119036395812 NA NA NA NA NA NA NA NA NA NA NA NA 3.27644480311352 0.012910244004477 55039
"500" "BITS/1992/1/GFR/SOL/CHP/2504/46/55.3167/15.3167/39G5" 93 4.3010118086268 2.21166661723207 7.23285698119019 5.02119036395812 NA NA NA NA NA NA NA NA NA NA NA NA 4.13980614145597 0.016361785470508 55039
"501" "BITS/1992/1/GFR/SOL/CHP/2505/14/55.1/15.3/39G5" 72 4.35065466466005 2.30642851987588 7.25714269493307 4.95071417505719 NA NA NA NA NA NA NA NA NA NA NA NA 3.96180707961321 0.0361043896215657 55039
"502" "BITS/1992/1/GFR/SOL/CHP/2507/45/55.4333/15.7333/39G5" 91 4.23267847682083 2.12119042877817 7.18690460126492 5.06571417248675 NA NA NA NA NA NA NA NA NA NA NA NA 4.68801912307739 0.0399816206470132 55039
"503" "BITS/1992/1/GFR/SOL/CHP/25081/21/55.5833/15.8833/40G5" 81 4.23267847682083 2.12119042877817 7.18690460126492 5.06571417248675 NA NA NA NA NA NA NA NA NA NA NA NA 4.73968041419983 0.047454931139946 26944
"504" "BITS/1992/1/GFR/SOL/CHP/25082/44/55.55/15.5833/40G5" 74 4.23267847682083 2.12119042877817 7.18690460126492 5.06571417248675 NA NA NA NA NA NA NA NA NA NA NA NA 4.50266657829285 0.0337112575024366 26944
"505" "BITS/1992/1/GFR/SOL/CHP/2509/22/55.6833/16.0667/40G6" 71 4.17333324005207 2.03928566870413 7.14690460215899 5.10761893345486 NA NA NA NA NA NA NA NA NA NA NA NA 4.5903115940094 0.0468969871103763 15040
"506" "BITS/1992/1/GFR/SOL/CHP/2510/23/55.7833/16.25/40G6" 62 4.17333324005207 2.03928566870413 7.14690460215899 5.10761893345486 NA NA NA NA NA NA NA NA NA NA NA NA 4.41227172851563 0.0431988428533077 15040
"507" "BITS/1992/1/GFR/SOL/CHP/2511/24/55.85/16.4167/40G6" 52 4.17333324005207 2.03928566870413 7.14690460215899 5.10761893345486 NA NA NA NA NA NA NA NA NA NA NA NA 4.39772827148437 0.0422537025809288 15040
"508" "BITS/1992/1/GFR/SOL/CHP/25131/26/56.1/16.9833/41G6" 35 4.15476181189574 2.02476185950495 7.12761888830435 5.1028570287994 NA NA NA NA NA NA NA NA NA NA NA NA 3.42032395362854 0.0339978400524706 13640
"509" "BITS/1992/1/GFR/SOL/CHP/25132/27/56.1167/17.65/41G7" 55 4.15476181189574 2.02476185950495 7.12761888830435 5.1028570287994 NA NA NA NA NA NA NA NA NA NA NA NA 3.69689317703247 0.0469482436776161 3943
"510" "BITS/1992/1/GFR/SOL/CHP/25133/42/56.1167/17.9/41G7" 61 4.15476181189574 2.02476185950495 7.12761888830435 5.1028570287994 NA NA NA NA NA NA NA NA NA NA NA NA 3.97112943649292 0.0379448340088129 3943
"511" "BITS/1992/1/GFR/SOL/CHP/2514/20/55.6333/16.65/40G6" 63 4.17333324005207 2.03928566870413 7.14690460215899 5.10761893345486 NA NA NA NA NA NA NA NA NA NA NA NA 4.49033922195435 0.0536244782805443 15040
"512" "BITS/1992/1/GFR/SOL/CHP/2515/19/55.5833/16.5833/40G6" 62 4.23267847682083 2.12119042877817 7.18690460126492 5.06571417248675 NA NA NA NA NA NA NA NA NA NA NA NA 4.66210893630981 0.0582582423090935 15040
"513" "BITS/1992/1/GFR/SOL/CHP/2516/18/55.3167/16.3333/39G6" 69 4.3010118086268 2.21166661723207 7.23285698119019 5.02119036395812 NA NA NA NA NA NA NA NA NA NA NA NA 4.84440870285034 0.0651842957735062 22025
"514" "BITS/1992/1/GFR/SOL/CHP/2517/17/55.3/16.2167/39G6" 78 4.3010118086268 2.21166661723207 7.23285698119019 5.02119036395812 NA NA NA NA NA NA NA NA NA NA NA NA 4.79361381530762 0.0599910582602024 22025
"515" "BITS/1992/1/GFR/SOL/CHP/2518/16/55.25/16.05/39G6" 90 4.3010118086268 2.21166661723207 7.23285698119019 5.02119036395812 NA NA NA NA NA NA NA NA NA NA NA NA 4.75551258087158 0.0556449440121651 22025
"516" "BITS/1992/1/GFR/SOL/CHP/2523/13/54.8167/15.25/38G5" 69 4.40999990142882 2.42952375521972 7.28571412286588 4.85619036764616 NA NA NA NA NA NA NA NA NA NA NA NA 4.50512959480286 0.0648403665423393 53145
"517" "BITS/1992/1/GFR/SOL/CHP/2524/12/54.8667/15.0333/38G5" 60 4.40999990142882 2.42952375521972 7.28571412286588 4.85619036764616 NA NA NA NA NA NA NA NA NA NA NA NA 4.22286285161972 0.0526351251453161 53145
"518" "BITS/1992/1/GFR/SOL/CHP/26011/28/56.1333/18.3/41G8" 76 4.17922609706321 2.04809519231674 7.17452364916071 5.12642845684397 NA NA NA NA NA NA NA NA NA NA NA NA 4.35132202148437 0.0358699238300323 3560
"519" "BITS/1992/1/GFR/SOL/CHP/26012/41/56.1833/18.3667/41G8" 73 4.17922609706321 2.04809519231674 7.17452364916071 5.12642845684397 NA NA NA NA NA NA NA NA NA NA NA NA 4.12622699737549 0.0323673854768276 3560
"520" "BITS/1992/1/GFR/SOL/CHP/26021/29/56.15/18.5333/41G8" 108 4.17922609706321 2.04809519231674 7.17452364916071 5.12642845684397 NA NA NA NA NA NA NA NA NA NA NA NA 4.49636408805847 0.0378809038549662 3560
"521" "BITS/1992/1/GFR/SOL/CHP/26022/40/56.2/18.5333/41G8" 107 4.17922609706321 2.04809519231674 7.17452364916071 5.12642845684397 NA NA NA NA NA NA NA NA NA NA NA NA 4.3112788105011 0.0337888851761818 3560
"522" "BITS/1992/1/GFR/SOL/CHP/28061/30/57.2333/20.6333/43H0" 101 4.19732133475399 2.03499995451421 7.10190460316482 5.06690464865061 NA NA NA NA NA NA NA NA NA NA NA NA 4.37528524398804 0.0265677550435066 6391
"523" "BITS/1992/1/GFR/SOL/CHP/28062/31/57.1833/20.65/43H0" 91 4.19732133475399 2.03499995451421 7.10190460316482 5.06690464865061 NA NA NA NA NA NA NA NA NA NA NA NA 4.30235733985901 0.0261375561356544 6391
"524" "BITS/1992/1/GFR/SOL/CHP/28063/32/57.1833/20.6833/43H0" 85 4.19732133475399 2.03499995451421 7.10190460316482 5.06690464865061 NA NA NA NA NA NA NA NA NA NA NA NA 3.9341113948822 0.0222520020976663 6391
"525" "BITS/1992/1/GFR/SOL/CHP/2807/33/57.3333/20.7167/43H0" 75 4.19732133475399 2.03499995451421 7.10190460316482 5.06690464865061 NA NA NA NA NA NA NA NA NA NA NA NA 4.42349537849426 0.0245166110247374 6391
"526" "BITS/1992/1/GFR/SOL/CHP/2809/35/57.2667/20.9833/43H0" 48 4.19732133475399 2.03499995451421 7.10190460316482 5.06690464865061 NA NA NA NA NA NA NA NA NA NA NA NA 3.51672262191772 0.0117904151789844 6391
"527" "BITS/1992/1/GFR/SOL/CHP/2810/36/56.6/20.5833/42H0" 52 4.1882141921004 2.08476185816385 7.1495236497195 5.06476179155565 NA NA NA NA NA NA NA NA NA NA NA NA 3.86783896446228 0.0209499615803361 10604
"528" "BITS/1992/1/GFR/SOL/CHP/28111/37/56.6/20.5833/42H0" 52 4.1882141921004 2.08476185816385 7.1495236497195 5.06476179155565 NA NA NA NA NA NA NA NA NA NA NA NA 3.86783896446228 0.0209499615803361 10604
"529" "BITS/1992/1/GFR/SOL/CHP/28112/38/56.6167/20.6167/42H0" 48 4.1882141921004 2.08476185816385 7.1495236497195 5.06476179155565 NA NA NA NA NA NA NA NA NA NA NA NA 3.79749081611633 0.0193932337313891 10604
"530" "BITS/1992/1/GFR/SOL/CHP/28113/39/56.6667/20.65/42H0" 53 4.18047609703526 2.08571423909494 7.10404746025978 5.01833322116484 NA NA NA NA NA NA NA NA NA NA NA NA 3.82610233306885 0.0197717029973865 10604
"531" "BITS/1992/1/GFR/SOL/H20/21/30/54.6667/13.0833/38G3" 18 4.40999990142882 2.42952375521972 7.28571412286588 4.85619036764616 NA NA NA NA NA NA NA NA NA NA NA NA 2.78319942474365 0.0146247375383973 67085
"532" "BITS/1992/1/GFR/SOL/H20/22/48/54.5/14.3333/38G4" 14 4.46226180502258 2.52214280076857 7.27380936122721 4.75166656045864 NA NA NA NA NA NA NA NA NA NA NA NA 3.11070158004761 0.0283946040552109 34676
"533" "BITS/1992/1/GFR/SOL/H20/22152/29/54.2333/11.6833/37G1" 25 4.52553561313211 2.6104761321275 7.25476174260534 4.64428561047784 NA NA NA NA NA NA NA NA NA NA NA NA 3.75381105854398 0.135361091544231 80112
"534" "BITS/1992/1/GFR/SOL/H20/23/49/54.5167/14.2/38G4" 18 4.46226180502258 2.52214280076857 7.27380936122721 4.75166656045864 NA NA NA NA NA NA NA NA NA NA NA NA 2.9524876499176 0.0208504914678633 34676
"535" "BITS/1992/1/GFR/SOL/H20/24/51/54.4833/13.9667/37G3" 18 4.46226180502258 2.52214280076857 7.27380936122721 4.75166656045864 NA NA NA NA NA NA NA NA NA NA NA NA 2.9100403213501 0.0119635462411679 166326
"536" "BITS/1992/1/GFR/SOL/H20/25/31/54.7167/13.1333/38G3" 25 4.40999990142882 2.42952375521972 7.28571412286588 4.85619036764616 NA NA NA NA NA NA NA NA NA NA NA NA 2.78319942474365 0.0146247375383973 67085
"537" "BITS/1992/1/GFR/SOL/H20/27/53/54.5667/13.9/38G3" 21 4.46226180502258 2.52214280076857 7.27380936122721 4.75166656045864 NA NA NA NA NA NA NA NA NA NA NA NA 2.85863233745098 0.0115340447719791 67085
"538" "BITS/1992/1/GFR/SOL/H20/29/50/54.5833/14.1667/38G4" 21 4.46226180502258 2.52214280076857 7.27380936122721 4.75166656045864 NA NA NA NA NA NA NA NA NA NA NA NA 3.1582520866394 0.0193561924993992 34676
"539" "BITS/1992/1/GFR/SOL/H20/30/52/54.5/13.8333/38G3" 18 4.46226180502258 2.52214280076857 7.27380936122721 4.75166656045864 NA NA NA NA NA NA NA NA NA NA NA NA 2.80804808795452 0.00822904171101982 67085
"540" "BITS/1992/1/GFR/SOL/H20/31/47/54.6333/14.25/38G4" 30 4.40999990142882 2.42952375521972 7.28571412286588 4.85619036764616 NA NA NA NA NA NA NA NA NA NA NA NA 3.26892371177673 0.0248905235342681 34676
"541" "BITS/1992/1/GFR/SOL/H20/32/57/54.8/13.3167/38G3" 45 4.40999990142882 2.42952375521972 7.28571412286588 4.85619036764616 NA NA NA NA NA NA NA NA NA NA NA NA 2.70789295196533 0.0167309667728841 67085
"542" "BITS/1992/1/GFR/SOL/H20/33/56/54.75/13.4667/38G3" 40 4.40999990142882 2.42952375521972 7.28571412286588 4.85619036764616 NA NA NA NA NA NA NA NA NA NA NA NA 2.58278931975365 0.0125903402734548 67085
"543" "BITS/1992/1/GFR/SOL/H20/35/54/54.5667/13.85/38G3" 22 4.46226180502258 2.52214280076857 7.27380936122721 4.75166656045864 NA NA NA NA NA NA NA NA NA NA NA NA 2.85863233745098 0.0115340447719791 67085
"544" "BITS/1992/1/GFR/SOL/H20/36/45/54.75/13.8667/38G3" 40 4.40999990142882 2.42952375521972 7.28571412286588 4.85619036764616 NA NA NA NA NA NA NA NA NA NA NA NA 3.00314806699753 0.0151530177239329 67085
"545" "BITS/1992/1/GFR/SOL/H20/37/55/54.7333/13.6667/38G3" 43 4.40999990142882 2.42952375521972 7.28571412286588 4.85619036764616 NA NA NA NA NA NA NA NA NA NA NA NA 2.64423103690147 0.0125144893396646 67085
"546" "BITS/1992/1/GFR/SOL/H20/38/44/54.8667/14.0333/38G4" 43 4.40999990142882 2.42952375521972 7.28571412286588 4.85619036764616 NA NA NA NA NA NA NA NA NA NA NA NA 3.25404903411865 0.0215752198547125 34676
"547" "BITS/1992/1/GFR/SOL/H20/39/43/54.9333/13.95/38G3" 47 4.35065466466005 2.30642851987588 7.25714269493307 4.95071417505719 NA NA NA NA NA NA NA NA NA NA NA NA 3.03518625259399 0.0183415731415153 67085
"548" "BITS/1992/1/GFR/SOL/H20/41/32/54.8833/13.1333/38G3" 45 4.35065466466005 2.30642851987588 7.25714269493307 4.95071417505719 NA NA NA NA NA NA NA NA NA NA NA NA 2.52419581413269 0.0192528384551406 67085
"549" "BITS/1992/1/GFR/SOL/H20/42/33/54.9333/13.1167/38G3" 44 4.35065466466005 2.30642851987588 7.25714269493307 4.95071417505719 NA NA NA NA NA NA NA NA NA NA NA NA 2.52419581413269 0.0192528384551406 67085
"550" "BITS/1992/1/GFR/SOL/H20/43/34/54.9833/13.2667/38G3" 48 4.35065466466005 2.30642851987588 7.25714269493307 4.95071417505719 NA NA NA NA NA NA NA NA NA NA NA NA 2.6662526512146 0.0204163024574518 67085
"551" "BITS/1992/1/GFR/SOL/H20/44/35/55.0167/13.4333/39G3" 46 4.35065466466005 2.30642851987588 7.25714269493307 4.95071417505719 NA NA NA NA NA NA NA NA NA NA NA NA 2.78003933906555 0.0194625977240503 35877
"552" "BITS/1992/1/GFR/SOL/H20/45/37/55.1/13.75/39G3" 46 4.35065466466005 2.30642851987588 7.25714269493307 4.95071417505719 NA NA NA NA NA NA NA NA NA NA NA NA 3.13469999313355 0.0152694699913263 35877
"553" "BITS/1992/1/GFR/SOL/H20/46/39/55.15/14.1667/39G4" 48 4.3010118086268 2.21166661723207 7.23285698119019 5.02119036395812 NA NA NA NA NA NA NA NA NA NA NA NA 3.72772074699402 0.017807980235666 58073
"554" "BITS/1992/1/GFR/SOL/H20/47/40/55.1833/14.2667/39G4" 48 4.3010118086268 2.21166661723207 7.23285698119019 5.02119036395812 NA NA NA NA NA NA NA NA NA NA NA NA 3.72772074699402 0.017807980235666 58073
"555" "BITS/1992/1/GFR/SOL/H20/48/41/55.1/14.3333/39G4" 48 4.35065466466005 2.30642851987588 7.25714269493307 4.95071417505719 NA NA NA NA NA NA NA NA NA NA NA NA 4.00744828224182 0.0246255517378449 58073
"556" "BITS/1992/1/GFR/SOL/H20/49/42/55.0167/14.3/39G4" 45 4.35065466466005 2.30642851987588 7.25714269493307 4.95071417505719 NA NA NA NA NA NA NA NA NA NA NA NA 4.07793028831482 0.0280941319093108 58073
"557" "BITS/1992/1/GFR/SOL/H20/50/36/55.0333/13.5667/39G3" 47 4.35065466466005 2.30642851987588 7.25714269493307 4.95071417505719 NA NA NA NA NA NA NA NA NA NA NA NA 3.13768482208252 0.0172688845358789 35877
"558" "BITS/1992/1/GFR/SOL/H20/51/38/55.1/13.8333/39G3" 47 4.35065466466005 2.30642851987588 7.25714269493307 4.95071417505719 NA NA NA NA NA NA NA NA NA NA NA NA 3.15783054351807 0.0136709381639957 35877
"559" "BITS/1992/1/GFR/SOL/SON/22021/4/54.5167/10.2/38G0" 9 4.46226180502258 2.52214280076857 7.27380936122721 4.75166656045864 NA NA NA NA NA NA NA NA NA NA NA NA 2.92153358319774 0.0783782391754356 62259
"560" "BITS/1992/1/GFR/SOL/SON/22022/5/54.5333/10.15/38G0" 17 4.46226180502258 2.52214280076857 7.27380936122721 4.75166656045864 NA NA NA NA NA NA NA NA NA NA NA NA 2.92153358319774 0.0783782391754356 62259
"561" "BITS/1992/1/GFR/SOL/SON/22031/1/54.6/10.3333/38G0" 19 4.46226180502258 2.52214280076857 7.27380936122721 4.75166656045864 NA NA NA NA NA NA NA NA NA NA NA NA 3.40599246776622 0.111573511491651 62259
"562" "BITS/1992/1/GFR/SOL/SON/22032/2/54.6/10.35/38G0" 19 4.46226180502258 2.52214280076857 7.27380936122721 4.75166656045864 NA NA NA NA NA NA NA NA NA NA NA NA 3.40599246776622 0.111573511491651 62259
"563" "BITS/1992/1/GFR/SOL/SON/22041/6/54.6833/10.3667/38G0" 22 4.40999990142882 2.42952375521972 7.28571412286588 4.85619036764616 NA NA NA NA NA NA NA NA NA NA NA NA 3.68131574869156 0.13365256935358 62259
"564" "BITS/1992/1/GFR/SOL/SON/22042/7/54.6833/10.45/38G0" 22 4.40999990142882 2.42952375521972 7.28571412286588 4.85619036764616 NA NA NA NA NA NA NA NA NA NA NA NA 3.85270370483398 0.151390161067247 62259
"565" "BITS/1992/1/GFR/SOL/SON/22043/8/54.6833/10.3667/38G0" 22 4.40999990142882 2.42952375521972 7.28571412286588 4.85619036764616 NA NA NA NA NA NA NA NA NA NA NA NA 3.68131574869156 0.13365256935358 62259
"566" "BITS/1992/1/GFR/SOL/SON/22053/11/54.5667/10.65/38G0" 19 4.46226180502258 2.52214280076857 7.27380936122721 4.75166656045864 NA NA NA NA NA NA NA NA NA NA NA NA 3.3775087249279 0.139937192648649 62259
"567" "BITS/1992/1/GFR/SOL/SON/22071/12/54.5333/10.6667/38G0" 21 4.46226180502258 2.52214280076857 7.27380936122721 4.75166656045864 NA NA NA NA NA NA NA NA NA NA NA NA 3.0690104609186 0.112902513250116 62259
"568" "BITS/1992/1/GFR/SOL/SON/22072/13/54.55/10.7667/38G0" 23 4.46226180502258 2.52214280076857 7.27380936122721 4.75166656045864 NA NA NA NA NA NA NA NA NA NA NA NA 3.0169674469666 0.118913621631112 62259
"569" "BITS/1992/1/GFR/SOL/SON/22081/14/54.45/10.65/37G0" 19 4.46226180502258 2.52214280076857 7.27380936122721 4.75166656045864 NA NA NA NA NA NA NA NA NA NA NA NA 2.98053738299538 0.0838937119115144 11754
"570" "BITS/1992/1/GFR/SOL/SON/22082/15/54.45/10.5667/37G0" 18 4.46226180502258 2.52214280076857 7.27380936122721 4.75166656045864 NA NA NA NA NA NA NA NA NA NA NA NA 3.0964298463043 0.0788999727416975 11754
"571" "BITS/1992/1/GFR/SOL/SON/22102/19/54.5/11.45/38G1" 27 4.46226180502258 2.52214280076857 7.27380936122721 4.75166656045864 NA NA NA NA NA NA NA NA NA NA NA NA 3.30886667609215 0.204240876790136 6971
"572" "BITS/1992/1/GFR/SOL/SON/22111/20/54.4667/11.5167/37G1" 24 4.46226180502258 2.52214280076857 7.27380936122721 4.75166656045864 NA NA NA NA NA NA NA NA NA NA NA NA 3.61867795348167 0.17952782696113 80112
"573" "BITS/1992/1/GFR/SOL/SON/22112/21/54.45/11.4333/37G1" 25 4.46226180502258 2.52214280076857 7.27380936122721 4.75166656045864 NA NA NA NA NA NA NA NA NA NA NA NA 3.61867795348167 0.17952782696113 80112
"574" "BITS/1992/1/GFR/SOL/SON/22121/26/54.3667/11.7167/37G1" 24 4.52553561313211 2.6104761321275 7.25476174260534 4.64428561047784 NA NA NA NA NA NA NA NA NA NA NA NA 3.74082324815833 0.163292485734691 80112
"575" "BITS/1992/1/GFR/SOL/SON/22122/27/54.3833/11.6333/37G1" 25 4.46226180502258 2.52214280076857 7.27380936122721 4.75166656045864 NA NA NA NA NA NA NA NA NA NA NA NA 3.82272519111633 0.204964912831783 80112
"576" "BITS/1992/1/GFR/SOL/SON/22131/22/54.2167/11.4167/37G1" 22 4.52553561313211 2.6104761321275 7.25476174260534 4.64428561047784 NA NA NA NA NA NA NA NA NA NA NA NA 3.84958419322968 0.0980493271350861 80112
"577" "BITS/1992/1/GFR/SOL/SON/22132/23/54.2333/11.4833/37G1" 23 4.52553561313211 2.6104761321275 7.25476174260534 4.64428561047784 NA NA NA NA NA NA NA NA NA NA NA NA 3.87309577672378 0.118697971105576 80112
"578" "BITS/1992/1/GFR/SOL/SON/22142/25/54.2833/11.6167/37G1" 23 4.52553561313211 2.6104761321275 7.25476174260534 4.64428561047784 NA NA NA NA NA NA NA NA NA NA NA NA 3.87309577672378 0.118697971105576 80112
"579" "BITS/1992/1/GFR/SOL/SON/22151/28/54.2333/11.6833/37G1" 25 4.52553561313211 2.6104761321275 7.25476174260534 4.64428561047784 NA NA NA NA NA NA NA NA NA NA NA NA 3.75381105854398 0.135361091544231 80112
"580" "BITS/1992/1/SWE/ARG/FOT/66/17/57.3617/19.1617/43G9" 79 4.19732133475399 2.03499995451421 7.10190460316482 5.06690464865061 NA NA NA NA NA NA NA NA NA NA NA NA 3.88178958892822 0.00932350939838215 2215
"581" "BITS/1992/1/SWE/ARG/FOT/67/18/57.8167/19.5333/44G9" 84 4.17892847802224 1.96190471805278 7.14261888796907 5.18071416991629 NA NA NA NA NA NA NA NA NA NA NA NA 4.20252225875855 0.00790867900475859 2104
"582" "BITS/1992/1/SWE/ARG/FOT/68/19/57.885/19.53/44G9" 72 4.17291657339471 1.92738090930063 7.20952364837839 5.28214273907776 NA NA NA NA NA NA NA NA NA NA NA NA 3.75738883018494 0.00579920649528503 2104
"583" "BITS/1992/1/SWE/ARG/FOT/69/20/57.875/19.41/44G9" 47 4.17892847802224 1.96190471805278 7.14261888796907 5.18071416991629 NA NA NA NA NA NA NA NA NA NA NA NA 3.75738883018494 0.00579920649528503 2104
"584" "BITS/1992/1/SWE/ARG/FOT/71/22/57.8083/18.1183/44G8" 99 4.17892847802224 1.96190471805278 7.14261888796907 5.18071416991629 NA NA NA NA NA NA NA NA NA NA NA NA 4.39804827213287 0.0050533726811409 3423
"585" "BITS/1992/1/SWE/ARG/FOT/72/23/57.3733/17.9117/43G7" 109 4.19732133475399 2.03499995451421 7.10190460316482 5.06690464865061 NA NA NA NA NA NA NA NA NA NA NA NA 3.96990564346314 0.00602389898267575 4782
"586" "BITS/1992/1/SWE/ARG/FOT/73/24/57.1017/17.915/43G7" 73 4.18624990643002 2.06595233477475 7.09642841281103 5.03047607803628 NA NA NA NA NA NA NA NA NA NA NA NA 3.58119491984447 0.00624178706190529 4782
"587" "BITS/1992/1/SWE/ARG/FOT/74/25/57.045/17.965/43G7" 65 4.18624990643002 2.06595233477475 7.09642841281103 5.03047607803628 NA NA NA NA NA NA NA NA NA NA NA NA 3.51685884714127 0.00645984854723792 4782
"588" "BITS/1992/1/SWE/ARG/FOT/75/26/57.14/17.2983/43G7" 68 4.19732133475399 2.03499995451421 7.10190460316482 5.06690464865061 NA NA NA NA NA NA NA NA NA NA NA NA 2.75539823293686 0.00275521340547129 4782
"589" "BITS/1992/1/SWE/ARG/GOV/50/1/56.3867/12.2567/41G2" 33 4.1882141921004 2.08476185816385 7.1495236497195 5.06476179155565 NA NA NA NA NA NA NA NA NA NA NA NA 3.65908144950867 0.242897377610207 59794
"590" "BITS/1992/1/SWE/ARG/GOV/51/2/55.945/12.6983/40G2" 30 4.15476181189574 2.02476185950495 7.12761888830435 5.1028570287994 NA NA NA NA NA NA NA NA NA NA NA NA 3.35783589981934 0.0374212490928852 78100
"591" "BITS/1992/1/SWE/ARG/GOV/52/3/55.7816/12.87/40G2" 18 4.17333324005207 2.03928566870413 7.14690460215899 5.10761893345486 NA NA NA NA NA NA NA NA NA NA NA NA 3.93524775192851 0.0423815302367854 78100
"592" "BITS/1992/1/SWE/ARG/GOV/53/4/55.2083/13.2/39G3" 40 4.3010118086268 2.21166661723207 7.23285698119019 5.02119036395812 NA NA NA NA NA NA NA NA NA NA NA NA 3.47519781112671 0.0203501201421022 35877
"593" "BITS/1992/1/SWE/ARG/GOV/54/5/55.21/13.5917/39G3" 44 4.3010118086268 2.21166661723207 7.23285698119019 5.02119036395812 NA NA NA NA NA NA NA NA NA NA NA NA 3.56570335388184 0.0160978520847857 35877
"594" "BITS/1992/1/SWE/ARG/GOV/55/6/54.97/13.25/38G3" 48 4.35065466466005 2.30642851987588 7.25714269493307 4.95071417505719 NA NA NA NA NA NA NA NA NA NA NA NA 2.6662526512146 0.0204163024574518 67085
"595" "BITS/1992/1/SWE/ARG/GOV/56/7/55.0133/13.9233/39G3" 48 4.35065466466005 2.30642851987588 7.25714269493307 4.95071417505719 NA NA NA NA NA NA NA NA NA NA NA NA 3.05226209640503 0.0166553836129606 35877
"596" "BITS/1992/1/SWE/ARG/GOV/57/8/55.456/14.4457/39G4" 46 4.23267847682083 2.12119042877817 7.18690460126492 5.06571417248675 NA NA NA NA NA NA NA NA NA NA NA NA 3.15242081491843 0.0172485250931577 58073
"597" "BITS/1992/1/SWE/ARG/GOV/58/9/55.4517/14.6483/39G4" 72 4.23267847682083 2.12119042877817 7.18690460126492 5.06571417248675 NA NA NA NA NA NA NA NA NA NA NA NA 3.39458298444748 0.0205895164888352 58073
"598" "BITS/1992/1/SWE/ARG/GOV/59/10/55.58/14.6833/40G4" 75 4.23267847682083 2.12119042877817 7.18690460126492 5.06571417248675 NA NA NA NA NA NA NA NA NA NA NA NA 3.67056576728821 0.0269855022802949 66717
"599" "BITS/1992/1/SWE/ARG/GOV/60/11/55.695/14.4433/40G4" 44 4.17333324005207 2.03928566870413 7.14690460215899 5.10761893345486 NA NA NA NA NA NA NA NA NA NA NA NA 3.32475225562635 0.0251508186591546 66717
"600" "BITS/1992/1/SWE/ARG/GOV/62/13/57.3635/16.9173/43G6" 45 4.19732133475399 2.03499995451421 7.10190460316482 5.06690464865061 NA NA NA NA NA NA NA NA NA NA NA NA 2.79417041778564 0.00137198769603856 6288
"601" "BITS/1992/1/SWE/ARG/GOV/63/14/57.4033/17.025/43G7" 52 4.19708323952121 1.99809519343433 7.11714269806232 5.11904750462799 NA NA NA NA NA NA NA NA NA NA NA NA 2.92021450281143 0.00205574127729051 4782
"602" "BITS/1992/1/SWE/ARG/GOV/64/15/57.485/17.0533/43G7" 74 4.19708323952121 1.99809519343433 7.11714269806232 5.11904750462799 NA NA NA NA NA NA NA NA NA NA NA NA 3.05141288042068 0.00282371224020608 4782
"603" "BITS/1992/1/SWE/ARG/GOV/65/16/57.4783/17.57/43G7" 80 4.19708323952121 1.99809519343433 7.11714269806232 5.11904750462799 NA NA NA NA NA NA NA NA NA NA NA NA 3.84852651596069 0.00705998842138797 4782
"604" "BITS/1992/1/SWE/ARG/GOV/76/27/56.1467/17.515/41G7" 40 4.17922609706321 2.04809519231674 7.17452364916071 5.12642845684397 NA NA NA NA NA NA NA NA NA NA NA NA 3.51889712333679 0.0511313926428556 3943
"605" "BITS/1992/1/SWE/ARG/GOV/77/28/56.4767/18.625/41G8" 51 4.1882141921004 2.08476185816385 7.1495236497195 5.06476179155565 NA NA NA NA NA NA NA NA NA NA NA NA 3.44408877372742 0.0184183436771855 3560
"606" "BITS/1992/1/SWE/ARG/GOV/78/29/57.1767/18.8767/43G8" 54 4.19732133475399 2.03499995451421 7.10190460316482 5.06690464865061 NA NA NA NA NA NA NA NA NA NA NA NA 3.2627237016956 0.00521642551393597 6723
"607" "BITS/1992/1/SWE/ARG/GOV/79/30/57.1017/18.8683/43G8" 71 4.18624990643002 2.06595233477475 7.09642841281103 5.03047607803628 NA NA NA NA NA NA NA NA NA NA NA NA 3.74162650108337 0.00773061844636686 6723
"608" "BITS/1992/1/SWE/ARG/GOV/80/31/57.0683/18.885/43G8" 88 4.18624990643002 2.06595233477475 7.09642841281103 5.03047607803628 NA NA NA NA NA NA NA NA NA NA NA NA 3.87080474853516 0.00885745355859398 6723
"609" "BITS/1992/1/SWE/ARG/GOV/81/32/57.0217/18.9/43G8" 109 4.18624990643002 2.06595233477475 7.09642841281103 5.03047607803628 NA NA NA NA NA NA NA NA NA NA NA NA 3.87080474853516 0.00885745355859398 6723
"610" "BITS/1992/1/SWE/ARG/GOV/82/33/56.0966/17.7967/41G7" 67 4.15476181189574 2.02476185950495 7.12761888830435 5.1028570287994 NA NA NA NA NA NA NA NA NA NA NA NA 3.84630870819092 0.0424795316159725 3943
"611" "BITS/1992/1/SWE/ARG/GOV/83/34/55.855/17.7017/40G7" 61 4.17333324005207 2.03928566870413 7.14690460215899 5.10761893345486 NA NA NA NA NA NA NA NA NA NA NA NA 4.08996628761291 0.0574269422888756 9948
"612" "BITS/1992/1/SWE/ARG/GOV/84/35/55.9267/17.1317/40G7" 48 4.15476181189574 2.02476185950495 7.12761888830435 5.1028570287994 NA NA NA NA NA NA NA NA NA NA NA NA 3.64835621833801 0.0561568111926317 9948
"613" "BITS/1992/1/SWE/ARG/GOV/85/36/55.6783/16.5233/40G6" 64 4.17333324005207 2.03928566870413 7.14690460215899 5.10761893345486 NA NA NA NA NA NA NA NA NA NA NA NA 4.69214715957642 0.052488027960062 15040
"614" "BITS/1992/1/SWE/ARG/GOV/86/37/55.4533/15.9483/39G5" 86 4.23267847682083 2.12119042877817 7.18690460126492 5.06571417248675 NA NA NA NA NA NA NA NA NA NA NA NA 4.7681974029541 0.0470861238241196 55039
"615" "BITS/1992/1/SWE/ARG/GOV/87/38/55.7983/15.8866/40G5" 59 4.17333324005207 2.03928566870413 7.14690460215899 5.10761893345486 NA NA NA NA NA NA NA NA NA NA NA NA 4.1566472530365 0.0468958212435245 26944
"616" "BITS/1992/1/SWE/ARG/GOV/88/39/55.8767/16.065/40G6" 54 4.15476181189574 2.02476185950495 7.12761888830435 5.1028570287994 NA NA NA NA NA NA NA NA NA NA NA NA 3.99330045700073 0.0427362637221813 15040
"617" "BITS/1992/3/SWE/ARG/GOV/NA/100/55.2/13.55/39G3" 44 4.3010118086268 2.21166661723207 7.23285698119019 5.02119036395812 NA NA NA NA NA NA NA NA NA NA NA NA 3.56570335388184 0.0160978520847857 35877
"618" "BITS/1992/3/SWE/ARG/GOV/NA/101/54.9667/13.2667/38G3" 48 4.35065466466005 2.30642851987588 7.25714269493307 4.95071417505719 NA NA NA NA NA NA NA NA NA NA NA NA 2.6662526512146 0.0204163024574518 67085
"619" "BITS/1992/3/SWE/ARG/GOV/NA/102/55.0167/13.9167/39G3" 48 4.35065466466005 2.30642851987588 7.25714269493307 4.95071417505719 NA NA NA NA NA NA NA NA NA NA NA NA 3.05226209640503 0.0166553836129606 35877
"620" "BITS/1992/3/SWE/ARG/GOV/NA/103/55.7/14.4333/40G4" 41 4.17333324005207 2.03928566870413 7.14690460215899 5.10761893345486 NA NA NA NA NA NA NA NA NA NA NA NA 3.32475225562635 0.0251508186591546 66717
"621" "BITS/1992/3/SWE/ARG/GOV/NA/104/55.6/14.6/40G4" 67 4.23267847682083 2.12119042877817 7.18690460126492 5.06571417248675 NA NA NA NA NA NA NA NA NA NA NA NA 3.48638820528984 0.0268386642180849 66717
"622" "BITS/1992/3/SWE/ARG/GOV/NA/105/55.4667/14.4667/39G4" 48 4.23267847682083 2.12119042877817 7.18690460126492 5.06571417248675 NA NA NA NA NA NA NA NA NA NA NA NA 3.15242081491843 0.0172485250931577 58073
"623" "BITS/1992/3/SWE/ARG/GOV/NA/106/55.45/14.65/39G4" 71 4.23267847682083 2.12119042877817 7.18690460126492 5.06571417248675 NA NA NA NA NA NA NA NA NA NA NA NA 3.39458298444748 0.0205895164888352 58073
"624" "BITS/1992/3/SWE/ARG/GOV/NA/107/55.6/15.2/40G5" 76 4.23267847682083 2.12119042877817 7.18690460126492 5.06571417248675 NA NA NA NA NA NA NA NA NA NA NA NA 4.09960090637207 0.0335570645704866 26944
"625" "BITS/1992/3/SWE/ARG/GOV/NA/108/55.7833/15.3833/40G5" 59 4.17333324005207 2.03928566870413 7.14690460215899 5.10761893345486 NA NA NA NA NA NA NA NA NA NA NA NA 4.03609099388123 0.048751322478056 26944
"626" "BITS/1992/3/SWE/ARG/GOV/NA/109/55.8333/15.55/40G5" 37 4.17333324005207 2.03928566870413 7.14690460215899 5.10761893345486 NA NA NA NA NA NA NA NA NA NA NA NA 4.06026924133301 0.0483876298367977 26944
"627" "BITS/1992/3/SWE/ARG/GOV/NA/110/56.0167/15.5/41G5" 43 4.15476181189574 2.02476185950495 7.12761888830435 5.1028570287994 NA NA NA NA NA NA NA NA NA NA NA NA 3.78035774707794 0.0373565987171605 18512
"628" "BITS/1992/3/SWE/ARG/GOV/NA/111/55.8667/15.9833/40G5" 55 4.17333324005207 2.03928566870413 7.14690460215899 5.10761893345486 NA NA NA NA NA NA NA NA NA NA NA NA 4.2487796497345 0.0456853879988193 26944
"629" "BITS/1992/3/SWE/ARG/GOV/NA/112/55.8/15.95/40G5" 62 4.17333324005207 2.03928566870413 7.14690460215899 5.10761893345486 NA NA NA NA NA NA NA NA NA NA NA NA 4.2487796497345 0.0456853879988193 26944
"630" "BITS/1992/3/SWE/ARG/GOV/NA/113/55.6667/16.45/40G6" 66 4.17333324005207 2.03928566870413 7.14690460215899 5.10761893345486 NA NA NA NA NA NA NA NA NA NA NA NA 4.69214715957642 0.052488027960062 15040
"631" "BITS/1992/3/SWE/ARG/GOV/NA/114/55.6/16.45/40G6" 67 4.23267847682083 2.12119042877817 7.18690460126492 5.06571417248675 NA NA NA NA NA NA NA NA NA NA NA NA 4.69214715957642 0.052488027960062 15040
"632" "BITS/1992/3/SWE/ARG/GOV/NA/115/55.9333/17.0333/40G7" 46 4.15476181189574 2.02476185950495 7.12761888830435 5.1028570287994 NA NA NA NA NA NA NA NA NA NA NA NA 3.64835621833801 0.0561568111926317 9948
"633" "BITS/1992/3/SWE/ARG/GOV/NA/116/55.8167/17.7167/40G7" 62 4.17333324005207 2.03928566870413 7.14690460215899 5.10761893345486 NA NA NA NA NA NA NA NA NA NA NA NA 4.08996628761291 0.0574269422888756 9948
"634" "BITS/1992/3/SWE/ARG/GOV/NA/117/56.05/17.7333/41G7" 64 4.15476181189574 2.02476185950495 7.12761888830435 5.1028570287994 NA NA NA NA NA NA NA NA NA NA NA NA 4.03638896942139 0.0482170680910349 3943
"635" "BITS/1992/3/SWE/ARG/GOV/NA/118/56.2333/18.4333/41G8" 72 4.17922609706321 2.04809519231674 7.17452364916071 5.12642845684397 NA NA NA NA NA NA NA NA NA NA NA NA 4.12622699737549 0.0323673854768276 3560
"636" "BITS/1992/3/SWE/ARG/GOV/NA/119/57.8833/19.5333/44G9" 73 4.17291657339471 1.92738090930063 7.20952364837839 5.28214273907776 NA NA NA NA NA NA NA NA NA NA NA NA 3.75738883018494 0.00579920649528503 2104
"637" "BITS/1992/3/SWE/ARG/GOV/NA/120/57.3833/19.2/43G9" 87 4.19708323952121 1.99809519343433 7.11714269806232 5.11904750462799 NA NA NA NA NA NA NA NA NA NA NA NA 3.84022985458374 0.00774832319235429 2215
"638" "BITS/1992/3/SWE/ARG/GOV/NA/121/57.1833/18.8667/43G8" 54 4.19732133475399 2.03499995451421 7.10190460316482 5.06690464865061 NA NA NA NA NA NA NA NA NA NA NA NA 3.2627237016956 0.00521642551393597 6723
"639" "BITS/1992/3/SWE/ARG/GOV/NA/122/57.0667/18.8333/43G8" 66 4.18624990643002 2.06595233477475 7.09642841281103 5.03047607803628 NA NA NA NA NA NA NA NA NA NA NA NA 3.37639014959335 0.00653050162363797 6723
"640" "BITS/1992/3/SWE/ARG/GOV/NA/123/57.0333/17.95/43G7" 67 4.18624990643002 2.06595233477475 7.09642841281103 5.03047607803628 NA NA NA NA NA NA NA NA NA NA NA NA 3.51685884714127 0.00645984854723792 4782
"641" "BITS/1992/3/SWE/ARG/GOV/NA/124/57.8167/18.1167/44G8" 93 4.17892847802224 1.96190471805278 7.14261888796907 5.18071416991629 NA NA NA NA NA NA NA NA NA NA NA NA 4.39804827213287 0.0050533726811409 3423
"642" "BITS/1992/3/SWE/ARG/GOV/NA/125/57.4667/17.55/43G7" 78 4.19708323952121 1.99809519343433 7.11714269806232 5.11904750462799 NA NA NA NA NA NA NA NA NA NA NA NA 3.6195374584198 0.00567432401236147 4782
"643" "BITS/1992/3/SWE/ARG/GOV/NA/126/57.3833/16.9/43G6" 45 4.19708323952121 1.99809519343433 7.11714269806232 5.11904750462799 NA NA NA NA NA NA NA NA NA NA NA NA 2.92021450281143 0.00205574127729051 6288
"644" "BITS/1992/3/SWE/ARG/GOV/NA/127/57.4667/17.0833/43G7" 66 4.19708323952121 1.99809519343433 7.11714269806232 5.11904750462799 NA NA NA NA NA NA NA NA NA NA NA NA 3.01308294296265 0.00264564198441804 4782
"645" "BITS/1992/3/SWE/ARG/GOV/NA/97/55.95/12.7/40G2" 28 4.15476181189574 2.02476185950495 7.12761888830435 5.1028570287994 NA NA NA NA NA NA NA NA NA NA NA NA 3.35783589981934 0.0374212490928852 78100
"646" "BITS/1992/3/SWE/ARG/GOV/NA/98/55.7833/12.8833/40G2" 17 4.17333324005207 2.03928566870413 7.14690460215899 5.10761893345486 NA NA NA NA NA NA NA NA NA NA NA NA 3.93524775192851 0.0423815302367854 78100
"647" "BITS/1992/3/SWE/ARG/GOV/NA/99/55.2/13.1833/39G3" 40 4.3010118086268 2.21166661723207 7.23285698119019 5.02119036395812 NA NA NA NA NA NA NA NA NA NA NA NA 3.47519781112671 0.0203501201421022 35877
"648" "BITS/1992/4/GFR/SOL/H20/1/8/54.0667/11.0333/37G1" 22 4.57988085001264 2.67571422590741 7.23142840979355 4.55571418388614 NA NA NA NA NA NA NA NA NA NA NA NA 3.51853236420588 0.0378851794230286 80112
"649" "BITS/1992/4/GFR/SOL/H20/10/12/54.3/11.4/37G1" 22 4.52553561313211 2.6104761321275 7.25476174260534 4.64428561047784 NA NA NA NA NA NA NA NA NA NA NA NA 3.69915926337242 0.119343017544597 80112
"650" "BITS/1992/4/GFR/SOL/H20/11/13/54.3833/11.4/37G1" 21 4.46226180502258 2.52214280076857 7.27380936122721 4.75166656045864 NA NA NA NA NA NA NA NA NA NA NA NA 3.61867795348167 0.17952782696113 80112
"651" "BITS/1992/4/GFR/SOL/H20/12/14/54.4/11.5167/37G1" 24 4.46226180502258 2.52214280076857 7.27380936122721 4.75166656045864 NA NA NA NA NA NA NA NA NA NA NA NA 3.82272519111633 0.204964912831783 80112
"652" "BITS/1992/4/GFR/SOL/H20/13/16/54.3833/11.6333/37G1" 25 4.46226180502258 2.52214280076857 7.27380936122721 4.75166656045864 NA NA NA NA NA NA NA NA NA NA NA NA 3.82272519111633 0.204964912831783 80112
"653" "BITS/1992/4/GFR/SOL/H20/14/18/54.3/11.7/37G1" 24 4.52553561313211 2.6104761321275 7.25476174260534 4.64428561047784 NA NA NA NA NA NA NA NA NA NA NA NA 3.74082324815833 0.163292485734691 80112
"654" "BITS/1992/4/GFR/SOL/H20/15/20/54.3333/11.7333/37G1" 25 4.52553561313211 2.6104761321275 7.25476174260534 4.64428561047784 NA NA NA NA NA NA NA NA NA NA NA NA 3.74082324815833 0.163292485734691 80112
"655" "BITS/1992/4/GFR/SOL/H20/16/15/54.3167/11.5833/37G1" 25 4.52553561313211 2.6104761321275 7.25476174260534 4.64428561047784 NA NA NA NA NA NA NA NA NA NA NA NA 3.82827401161194 0.147041925229132 80112
"656" "BITS/1992/4/GFR/SOL/H20/17/19/54.3167/11.65/37G1" 25 4.52553561313211 2.6104761321275 7.25476174260534 4.64428561047784 NA NA NA NA NA NA NA NA NA NA NA NA 3.74082324815833 0.163292485734691 80112
"657" "BITS/1992/4/GFR/SOL/H20/18/21/54.3667/11.7333/37G1" 24 4.52553561313211 2.6104761321275 7.25476174260534 4.64428561047784 NA NA NA NA NA NA NA NA NA NA NA NA 3.74082324815833 0.163292485734691 80112
"658" "BITS/1992/4/GFR/SOL/H20/19/10/54.2167/11.4333/37G1" 22 4.52553561313211 2.6104761321275 7.25476174260534 4.64428561047784 NA NA NA NA NA NA NA NA NA NA NA NA 3.84958419322968 0.0980493271350861 80112
"659" "BITS/1992/4/GFR/SOL/H20/20/17/54.4167/11.7/37G1" 23 4.46226180502258 2.52214280076857 7.27380936122721 4.75166656045864 NA NA NA NA NA NA NA NA NA NA NA NA 3.76083541870117 0.210441280901432 80112
"660" "BITS/1992/4/GFR/SOL/H20/21/22/54.65/13.1167/38G3" 17 4.40999990142882 2.42952375521972 7.28571412286588 4.85619036764616 NA NA NA NA NA NA NA NA NA NA NA NA 2.83824462240393 0.0121631141466258 67085
"661" "BITS/1992/4/GFR/SOL/H20/22/41/54.5167/14.3667/38G4" 15 4.46226180502258 2.52214280076857 7.27380936122721 4.75166656045864 NA NA NA NA NA NA NA NA NA NA NA NA 3.11070158004761 0.0283946040552109 34676
"662" "BITS/1992/4/GFR/SOL/H20/23/42/54.5/14.2/38G4" 16 4.46226180502258 2.52214280076857 7.27380936122721 4.75166656045864 NA NA NA NA NA NA NA NA NA NA NA NA 2.9524876499176 0.0208504914678633 34676
"663" "BITS/1992/4/GFR/SOL/H20/24/43/54.5/13.9/38G3" 18 4.46226180502258 2.52214280076857 7.27380936122721 4.75166656045864 NA NA NA NA NA NA NA NA NA NA NA NA 2.9100403213501 0.0119635462411679 67085
"664" "BITS/1992/4/GFR/SOL/H20/25/23/54.7167/13.1167/38G3" 24 4.40999990142882 2.42952375521972 7.28571412286588 4.85619036764616 NA NA NA NA NA NA NA NA NA NA NA NA 2.78319942474365 0.0146247375383973 67085
"665" "BITS/1992/4/GFR/SOL/H20/26/52/54.7/13.3333/38G3" 25 4.40999990142882 2.42952375521972 7.28571412286588 4.85619036764616 NA NA NA NA NA NA NA NA NA NA NA NA 2.59481599211693 0.0132882142346352 67085
"666" "BITS/1992/4/GFR/SOL/H20/27/44/54.5167/13.8/38G3" 20 4.46226180502258 2.52214280076857 7.27380936122721 4.75166656045864 NA NA NA NA NA NA NA NA NA NA NA NA 2.80804808795452 0.00822904171101982 67085
"667" "BITS/1992/4/GFR/SOL/H20/28/38/54.7/14.1/38G4" 27 4.40999990142882 2.42952375521972 7.28571412286588 4.85619036764616 NA NA NA NA NA NA NA NA NA NA NA NA 3.35894522666931 0.0228157428465784 34676
"668" "BITS/1992/4/GFR/SOL/H20/29/40/54.5667/14.1333/38G4" 20 4.46226180502258 2.52214280076857 7.27380936122721 4.75166656045864 NA NA NA NA NA NA NA NA NA NA NA NA 3.1582520866394 0.0193561924993992 34676
"669" "BITS/1992/4/GFR/SOL/H20/3/7/54.0833/11.2/37G1" 22 4.57988085001264 2.67571422590741 7.23142840979355 4.55571418388614 NA NA NA NA NA NA NA NA NA NA NA NA 3.88868150377975 0.0620909991711789 80112
"670" "BITS/1992/4/GFR/SOL/H20/30/45/54.5667/13.8833/38G3" 21 4.46226180502258 2.52214280076857 7.27380936122721 4.75166656045864 NA NA NA NA NA NA NA NA NA NA NA NA 2.85863233745098 0.0115340447719791 67085
"671" "BITS/1992/4/GFR/SOL/H20/31/39/54.6333/14.2167/38G4" 28 4.40999990142882 2.42952375521972 7.28571412286588 4.85619036764616 NA NA NA NA NA NA NA NA NA NA NA NA 3.26892371177673 0.0248905235342681 34676
"672" "BITS/1992/4/GFR/SOL/H20/32/51/54.7833/13.4167/38G3" 45 4.40999990142882 2.42952375521972 7.28571412286588 4.85619036764616 NA NA NA NA NA NA NA NA NA NA NA NA 2.70789295196533 0.0167309667728841 67085
"673" "BITS/1992/4/GFR/SOL/H20/33/50/54.7333/13.55/38G3" 40 4.40999990142882 2.42952375521972 7.28571412286588 4.85619036764616 NA NA NA NA NA NA NA NA NA NA NA NA 2.64423103690147 0.0125144893396646 67085
"674" "BITS/1992/4/GFR/SOL/H20/34/48/54.6833/13.65/38G3" 35 4.40999990142882 2.42952375521972 7.28571412286588 4.85619036764616 NA NA NA NA NA NA NA NA NA NA NA NA 2.64423103690147 0.0125144893396646 67085
"675" "BITS/1992/4/GFR/SOL/H20/35/47/54.6333/13.8/38G3" 27 4.40999990142882 2.42952375521972 7.28571412286588 4.85619036764616 NA NA NA NA NA NA NA NA NA NA NA NA 2.85863233745098 0.0115340447719791 67085
"676" "BITS/1992/4/GFR/SOL/H20/37/49/54.75/13.7/38G3" 43 4.40999990142882 2.42952375521972 7.28571412286588 4.85619036764616 NA NA NA NA NA NA NA NA NA NA NA NA 2.84251773238182 0.0130850591231137 67085
"677" "BITS/1992/4/GFR/SOL/H20/38/37/54.8667/14.0333/38G4" 43 4.40999990142882 2.42952375521972 7.28571412286588 4.85619036764616 NA NA NA NA NA NA NA NA NA NA NA NA 3.25404903411865 0.0215752198547125 34676
"678" "BITS/1992/4/GFR/SOL/H20/39/35/54.9333/13.9667/38G3" 47 4.35065466466005 2.30642851987588 7.25714269493307 4.95071417505719 NA NA NA NA NA NA NA NA NA NA NA NA 3.03518625259399 0.0183415731415153 67085
"679" "BITS/1992/4/GFR/SOL/H20/4/5/54.15/11.2833/37G1" 24 4.52553561313211 2.6104761321275 7.25476174260534 4.64428561047784 NA NA NA NA NA NA NA NA NA NA NA NA 3.86954923541773 0.0695030502074154 80112
"680" "BITS/1992/4/GFR/SOL/H20/40/36/55/13.6333/39G3" 48 4.35065466466005 2.30642851987588 7.25714269493307 4.95071417505719 NA NA NA NA NA NA NA NA NA NA NA NA 2.89637997627258 0.0165313131548464 35877
"681" "BITS/1992/4/GFR/SOL/H20/41/24/54.8667/13.2/38G3" 45 4.40999990142882 2.42952375521972 7.28571412286588 4.85619036764616 NA NA NA NA NA NA NA NA NA NA NA NA 2.54371561050415 0.0190997367724776 67085
"682" "BITS/1992/4/GFR/SOL/H20/42/25/54.9167/13.1/38G3" 44 4.35065466466005 2.30642851987588 7.25714269493307 4.95071417505719 NA NA NA NA NA NA NA NA NA NA NA NA 2.52419581413269 0.0192528384551406 67085
"683" "BITS/1992/4/GFR/SOL/H20/43/26/54.9833/13.1167/38G3" 33 4.35065466466005 2.30642851987588 7.25714269493307 4.95071417505719 NA NA NA NA NA NA NA NA NA NA NA NA 2.6261388874054 0.020132659971714 67085
"684" "BITS/1992/4/GFR/SOL/H20/44/27/55.0167/13.45/39G3" 46 4.35065466466005 2.30642851987588 7.25714269493307 4.95071417505719 NA NA NA NA NA NA NA NA NA NA NA NA 2.78003933906555 0.0194625977240503 35877
"685" "BITS/1992/4/GFR/SOL/H20/45/29/55.1/13.7667/39G3" 46 4.35065466466005 2.30642851987588 7.25714269493307 4.95071417505719 NA NA NA NA NA NA NA NA NA NA NA NA 3.15783054351807 0.0136709381639957 35877
"686" "BITS/1992/4/GFR/SOL/H20/46/31/55.1333/14.1667/39G4" 47 4.3010118086268 2.21166661723207 7.23285698119019 5.02119036395812 NA NA NA NA NA NA NA NA NA NA NA NA 3.72772074699402 0.017807980235666 58073
"687" "BITS/1992/4/GFR/SOL/H20/47/32/55.1833/14.2833/39G4" 48 4.3010118086268 2.21166661723207 7.23285698119019 5.02119036395812 NA NA NA NA NA NA NA NA NA NA NA NA 3.72772074699402 0.017807980235666 58073
"688" "BITS/1992/4/GFR/SOL/H20/48/33/55.1/14.35/39G4" 48 4.35065466466005 2.30642851987588 7.25714269493307 4.95071417505719 NA NA NA NA NA NA NA NA NA NA NA NA 4.00744828224182 0.0246255517378449 58073
"689" "BITS/1992/4/GFR/SOL/H20/49/34/55.0333/14.3/39G4" 46 4.35065466466005 2.30642851987588 7.25714269493307 4.95071417505719 NA NA NA NA NA NA NA NA NA NA NA NA 4.00744828224182 0.0246255517378449 58073
"690" "BITS/1992/4/GFR/SOL/H20/5/4/54.1833/11.35/37G1" 23 4.52553561313211 2.6104761321275 7.25476174260534 4.64428561047784 NA NA NA NA NA NA NA NA NA NA NA NA 3.83779136701064 0.0856337388024919 80112
"691" "BITS/1992/4/GFR/SOL/H20/50/28/55.0333/13.55/39G3" 47 4.35065466466005 2.30642851987588 7.25714269493307 4.95071417505719 NA NA NA NA NA NA NA NA NA NA NA NA 3.13768482208252 0.0172688845358789 35877
"692" "BITS/1992/4/GFR/SOL/H20/51/30/55.1/13.8667/39G3" 46 4.35065466466005 2.30642851987588 7.25714269493307 4.95071417505719 NA NA NA NA NA NA NA NA NA NA NA NA 3.15783054351807 0.0136709381639957 35877
"693" "BITS/1992/4/GFR/SOL/H20/6/3/54.2/11.45/37G1" 23 4.52553561313211 2.6104761321275 7.25476174260534 4.64428561047784 NA NA NA NA NA NA NA NA NA NA NA NA 3.84958419322968 0.0980493271350861 80112
"694" "BITS/1992/4/GFR/SOL/H20/7/11/54.2333/11.4/37G1" 22 4.52553561313211 2.6104761321275 7.25476174260534 4.64428561047784 NA NA NA NA NA NA NA NA NA NA NA NA 3.84958419322968 0.0980493271350861 80112
"695" "BITS/1992/4/GFR/SOL/H20/8/1/54.2333/11.75/37G1" 24 4.52553561313211 2.6104761321275 7.25476174260534 4.64428561047784 NA NA NA NA NA NA NA NA NA NA NA NA 3.49882681118815 0.127762940908341 80112
"696" "BITS/1992/4/GFR/SOL/H20/9/2/54.2333/11.6833/37G1" 25 4.52553561313211 2.6104761321275 7.25476174260534 4.64428561047784 NA NA NA NA NA NA NA NA NA NA NA NA 3.75381105854398 0.135361091544231 80112
"697" "BITS/1993/1/DEN/DAN2/GRT/1/1/55.1/12.7833/39G2" 31 4.85970227232957 2.40523804147683 8.45499981101602 6.04976176953919 7.76940554566681 3.47193146497011 11.9560228362679 8.48409137129782 8.58282214030623 10.0875542033464 7.77351648236314 -2.31403772098322 0.7860819598039 0.749415107347347 0.0454173270731742 0.0667684734775495 2.97760909080505 0.0182828750088811 19495
"698" "BITS/1993/1/DEN/DAN2/GRT/105/45/56.6/20.3333/42H0" 96 4.63720227730283 2.09619042933697 8.19380934066361 6.09761891132664 4.59688441455364 4.70864997804165 4.53845164179802 -0.170198336243629 7.26912746904418 7.37474129224817 7.21542336978018 -0.159317922467988 0.400351698199908 0.581263054300237 0.0308362966404998 0.0784216516100338 4.07846467971802 0.0214266046881676 10604
"699" "BITS/1993/1/DEN/DAN2/GRT/106/46/56.5667/20.1667/42H0" 120 4.63720227730283 2.09619042933697 8.19380934066361 6.09761891132664 4.57114035636187 4.66538151353598 4.50361984968185 -0.161761663854123 7.27675709640608 7.38321865598361 7.22282693410913 -0.160391721874478 0.367289815098047 0.513022581736247 0.0256670587137913 0.069034513202011 4.70107633590698 0.0185512337833643 10604
"700" "BITS/1993/1/DEN/DAN2/GRT/107/47/56.5167/20.2167/42H0" 96 4.63720227730283 2.09619042933697 8.19380934066361 6.09761891132664 4.57114035636187 4.66538151353598 4.50361984968185 -0.161761663854123 7.27675709640608 7.38321865598361 7.22282693410913 -0.160391721874478 0.367289815098047 0.513022581736247 0.0256670587137913 0.069034513202011 4.30389922142029 0.0198847237601876 10604
"701" "BITS/1993/1/DEN/DAN2/GRT/108/48/56.4/20.2167/41H0" 70 4.63720227730283 2.09619042933697 8.19380934066361 6.09761891132664 4.3771511465311 4.02899599075317 4.48842841386795 0.459432423114778 7.26836450630799 7.36304253029327 7.23079565602044 -0.132246874272826 0.422260334094365 0.619955015955148 0.0346677001682442 0.0929046466059976 4.20213407516479 0.019684704169631 46395
"702" "BITS/1993/1/DEN/DAN2/GRT/109/49/56.3833/20.15/41H0" 75 4.63720227730283 2.09619042933697 8.19380934066361 6.09761891132664 4.40970422327518 4.32590717822313 4.3651065081358 0.0391993299126632 7.29112622793764 7.37994074200591 7.235712526987 -0.144228215018911 0.422260334094365 0.619955015955148 0.0346677001682442 0.0929046466059976 4.20213407516479 0.019684704169631 46395
"703" "BITS/1993/1/DEN/DAN2/GRT/11/6/55.05/13.3833/39G3" 45 4.85970227232957 2.40523804147683 8.45499981101602 6.04976176953919 7.26478538289666 3.94188938289881 10.3626582399011 6.42076885700226 8.0613371101208 9.07660032001634 7.40791604233285 -1.6686842776835 0.668282546103001 0.726803280689098 0.0465059750828727 0.0780247268843567 3.1087935256958 0.0192983502522111 35877
"704" "BITS/1993/1/DEN/DAN2/GRT/110/50/56.35/20.05/41H0" 74 4.66982132419279 2.16547614207402 8.21499981638044 6.04952367430642 4.48130742833018 4.52271765470505 4.36996234208345 -0.152755312621593 7.30918301269412 7.38932235787312 7.23373447544873 -0.155587882424398 0.422260334094365 0.619955015955148 0.0346677001682442 0.0929046466059976 4.48889773368835 0.0193162216618657 46395
"705" "BITS/1993/1/DEN/DAN2/GRT/112/51/56.1167/19.9333/41G9" 66 4.70440465675312 2.239047569001 8.26690457712504 6.02785700812404 4.2947850804776 3.7730202972889 4.41751696169376 0.644496664404866 7.31859288644046 7.3715198940287 7.25091526595255 -0.120604628076155 0.433406591415405 0.621171283501166 0.0345783400374424 0.0990930568412967 4.30768921852112 0.0240748267620802 8728
"706" "BITS/1993/1/DEN/DAN2/GRT/113/52/56.1167/19.85/41G9" 61 4.70440465675312 2.239047569001 8.26690457712504 6.02785700812404 4.35886038653553 3.79993084073067 4.47635664790869 0.676425807178018 7.33181757386774 7.38480109721422 7.25334544355671 -0.131455653657514 0.433406591415405 0.621171283501166 0.0345783400374424 0.0990930568412967 4.51464749336243 0.0319190794229507 8728
"707" "BITS/1993/1/DEN/DAN2/GRT/114/53/56.1833/19.9/41G9" 63 4.66982132419279 2.16547614207402 8.21499981638044 6.04952367430642 4.41929381713271 4.07440753281117 4.41502122581005 0.340613692998885 7.33181757386774 7.39310891367495 7.2453767216454 -0.147732192029553 0.433406591415405 0.621171283501166 0.0345783400374424 0.0990930568412967 4.4992795085907 0.0277829787135124 8728
"708" "BITS/1993/1/DEN/DAN2/GRT/115/54/56.1167/19.5/41G9" 71 4.70440465675312 2.239047569001 8.26690457712504 6.02785700812404 4.63777243532241 4.73740519583225 4.46431200951338 -0.273093186318873 7.34046448487789 7.38790946391722 7.23390402272344 -0.154005441193778 0.435978813717763 0.565186567328595 0.0288688009196606 0.0820593794302841 4.75228798866272 0.052063213288784 8728
"709" "BITS/1993/1/DEN/DAN2/GRT/116/55/56.1667/19.5833/41G9" 70 4.66982132419279 2.16547614207402 8.21499981638044 6.04952367430642 4.63748081400991 4.70468935370445 4.50625122338533 -0.198438130319116 7.33639535028487 7.38446200266481 7.225426658988 -0.159035343676808 0.433110480507215 0.590191553588267 0.0305915832833442 0.0899072728468194 4.72843237876892 0.0458050667494535 8728
"710" "BITS/1993/1/DEN/DAN2/GRT/117/56/56.2167/19.5/41G9" 105 4.66982132419279 2.16547614207402 8.21499981638044 6.04952367430642 4.6425468865782 4.73691689968109 4.54973670840263 -0.187180191278456 7.33512374572456 7.37909300563236 7.21694929525256 -0.162143710379801 0.435978813717763 0.565186567328595 0.0288688009196606 0.0820593794302841 4.80297781944275 0.05137700073421 8728
"711" "BITS/1993/1/DEN/DAN2/GRT/123/57/55.3167/18.6167/39G8" 80 4.82505941596104 2.3849999466911 8.40166647887478 6.01666653218368 4.46501732617617 4.9520113542676 4.3336114063859 -0.618399947881698 7.40277310833335 7.40339478167395 7.45940189808607 0.0560071164121233 0.545146281520525 0.910650442595835 0.0744347542607205 0.147283694160473 4.58742758750915 0.0298904202133417 50595
"712" "BITS/1993/1/DEN/DAN2/GRT/13/7/55.0333/13.75/39G3" 47 4.85970227232957 2.40523804147683 8.45499981101602 6.04976176953919 7.50678359903395 4.1540811881423 10.9083834439516 6.75430225580931 8.29391358420253 9.42863697806994 7.41023318842054 -2.01840378964941 0.634559370577335 0.70795155233807 0.046036368903567 0.084952646007983 3.15783054351807 0.0136709381639957 35877
"713" "BITS/1993/1/DEN/DAN2/GRT/132/58/55.3167/17.2167/39G7" 75 4.82505941596104 2.3849999466911 8.40166647887478 6.01666653218368 5.27375104464591 4.85519307851792 6.04300059378147 1.18780751526356 7.51874344423413 7.61578100112577 7.43425238567094 -0.181528615454834 0.491978106399378 0.602351911641933 0.0732508152470224 0.125682590545242 4.29807350158691 0.0523146170377731 48826
"714" "BITS/1993/1/DEN/DAN2/GRT/133/59/55.3167/17.3167/39G7" 77 4.82505941596104 2.3849999466911 8.40166647887478 6.01666653218368 5.21266655251384 4.85288723558188 5.98619547486305 1.13330823928118 7.514165667817 7.61645919022461 7.43634346872568 -0.180115721498928 0.488016627728939 0.626043149718532 0.0762914207660081 0.129223640078245 4.20547337532043 0.044811814725399 48826
"715" "BITS/1993/1/DEN/DAN2/GRT/134/60/55.3667/17.5333/39G7" 83 4.82505941596104 2.3849999466911 8.40166647887478 6.01666653218368 4.90344623290003 4.75183705985546 5.7176868468523 0.965849786996841 7.47004098957404 7.59187483539184 7.37372400859992 -0.218150826791921 0.473862409591675 0.649672920505206 0.0796063419185707 0.13480399916393 4.17390192985535 0.0317765992879868 48826
"716" "BITS/1993/1/DEN/DAN2/GRT/135/61/55.3833/17.3667/39G7" 65 4.78624989301898 2.35785709015493 8.33095219474108 5.97309510458615 4.98286895826459 4.62154337018728 5.94748444110155 1.32594107091427 7.4755088891834 7.60329101855556 7.3715198940287 -0.231771124526861 0.488016627728939 0.626043149718532 0.0762914207660081 0.129223640078245 4.20547337532043 0.044811814725399 48826
"717" "BITS/1993/1/DEN/DAN2/GRT/136/62/55.4833/17.4/39G7" 39 4.78624989301898 2.35785709015493 8.33095219474108 5.97309510458615 5.20294810272753 4.0639634206891 6.80813353508711 2.744170114398 7.43494470370933 7.5930616663148 7.29895366045336 -0.294108005861442 0.488016627728939 0.626043149718532 0.0762914207660081 0.129223640078245 4.1510786151886 0.0499668601155281 48826
"718" "BITS/1993/1/DEN/DAN2/GRT/14/8/54.9/13.65/38G3" 48 4.85970227232957 2.40523804147683 8.45499981101602 6.04976176953919 7.67047810181975 4.10690635442734 11.065913207829 6.95900685340165 8.36512343958021 9.44949129285912 7.45295910164714 -1.99653219121198 0.797740692893663 0.763853497448422 0.0309733389798203 0.084191451287414 2.89416320800781 0.0168777137994766 67085
"719" "BITS/1993/1/DEN/DAN2/GRT/142/64/55.3/16.2833/39G6" 73 4.82505941596104 2.3849999466911 8.40166647887478 6.01666653218368 5.25973965786397 5.2009881362319 5.43463784456253 0.233649708330633 7.54900763276964 7.66562789989015 7.36954184249043 -0.296086057399712 0.449142448604107 0.50557074226715 0.0536480149429323 0.103925996121413 4.79361381530762 0.0599910582602024 22025
"720" "BITS/1993/1/DEN/DAN2/GRT/143/65/55.1833/16.4667/39G6" 55 4.82505941596104 2.3849999466911 8.40166647887478 6.01666653218368 5.86152397282422 5.15194150060415 6.72222054004669 1.57027903944254 7.56464836886153 7.65415520096819 7.46143646538258 -0.192718735585611 0.512262212733428 0.536876257922914 0.0480716020687713 0.0955236594460263 4.572136926651 0.0633785454928875 22025
"721" "BITS/1993/1/DEN/DAN2/GRT/144/66/55.0833/16.3667/39G6" 64 4.85970227232957 2.40523804147683 8.45499981101602 6.04976176953919 6.49580710940063 4.63640927523375 8.96843709051608 4.33202781528233 7.68125450704247 7.70784517129262 7.63974368261794 -0.0681014886746822 0.512262212733428 0.536876257922914 0.0480716020687713 0.0955236594460263 4.60215789794922 0.0655543097853661 22025
"722" "BITS/1993/1/DEN/DAN2/GRT/145/67/55.0167/16.2333/39G6" 71 4.85970227232957 2.40523804147683 8.45499981101602 6.04976176953919 5.71201718598604 5.28247933834791 6.37664250284433 1.09416316449642 7.63077180599794 7.72615627696117 7.49212452210486 -0.23403175485631 0.472090803086758 0.515585207828769 0.0422753336499138 0.0853096344721519 4.68107090950012 0.0677783842384815 22025
"723" "BITS/1993/1/DEN/DAN2/GRT/146/68/55.0333/16.35/39G6" 57 4.85970227232957 2.40523804147683 8.45499981101602 6.04976176953919 6.49580710940063 4.63640927523375 8.96843709051608 4.33202781528233 7.68125450704247 7.70784517129262 7.63974368261794 -0.0681014886746822 0.512262212733428 0.536876257922914 0.0480716020687713 0.0955236594460263 4.60215789794922 0.0655543097853661 22025
"724" "BITS/1993/1/DEN/DAN2/GRT/159/69/54.9/15.85/38G5" 77 4.85970227232957 2.40523804147683 8.45499981101602 6.04976176953919 5.54979435354471 5.54070661962032 5.75691330432892 0.216206684708597 7.68545080209151 7.96855236403644 7.36490755031506 -0.60364481372138 0.489522933959961 0.564671305594621 0.0369662914546372 0.0721119966863306 4.93310632705689 0.0728107641637325 53145
"725" "BITS/1993/1/DEN/DAN2/GRT/160/70/54.8333/15.9667/38G5" 60 4.92738084224541 2.47023804002397 8.5071426669934 6.03690462696943 6.07829355448484 5.73228147625923 6.77319323271513 1.0409117564559 7.68888413440436 7.89056061767042 7.45250697558125 -0.438053642089168 0.489522933959961 0.564671305594621 0.0369662914546372 0.0721119966863306 4.83947467803955 0.0751853597164154 53145
"726" "BITS/1993/1/DEN/DAN2/GRT/161/71/54.85/16.1/38G6" 47 4.92738084224541 2.47023804002397 8.5071426669934 6.03690462696943 6.15252813324332 5.20519290864468 7.38543522357941 2.18024231493473 7.68494216026738 7.79928766811887 7.54491024029752 -0.254377427821357 0.508157145231962 0.573628336743072 0.0377888814216541 0.0783360511384563 4.70415804862976 0.0707483784854412 56851
"727" "BITS/1993/1/DEN/DAN2/GRT/162/72/54.85/15.6667/38G5" 79 4.92738084224541 2.47023804002397 8.5071426669934 6.03690462696943 5.3820307161659 5.44459366053343 5.39107097685337 -0.0535226836800545 7.69041005987674 8.05682997840146 7.30200551139812 -0.754824467003347 0.497819329301516 0.573617424126025 0.0390101081887417 0.0695873220013783 4.9188321685791 0.0692316649109125 53145
"728" "BITS/1993/1/DEN/DAN2/GRT/17/9/55.0333/14.2167/39G4" 47 4.85970227232957 2.40523804147683 8.45499981101602 6.04976176953919 7.65483906120062 4.11037868261337 10.861615523696 6.75123684108258 8.14119387650862 8.8431337227424 7.39491741793851 -1.44821630480389 0.613234476496776 0.682628791641306 0.0457370695175324 0.0821852893806356 3.70033188819885 0.0204328597150743 58073
"729" "BITS/1993/1/DEN/DAN2/GRT/19/10/54.8/15/38G5" 59 4.92738084224541 2.47023804002397 8.5071426669934 6.03690462696943 6.29315742477775 5.80115836113691 7.17861467599869 1.37745631486178 7.76797793805599 8.2075009898593 7.43001370380322 -0.77748728605608 0.60339780896902 0.630246173452448 0.0451711789383805 0.0659033657769453 4.30428483009338 0.0573716746270657 53145
"730" "BITS/1993/1/DEN/DAN2/GRT/21/11/54.75/14.9833/38G4" 56 4.92738084224541 2.47023804002397 8.5071426669934 6.03690462696943 6.44819145277143 5.71483845263719 7.66417094320059 1.94933249056339 7.77013966580853 8.13363489384452 7.47149627034863 -0.662138623495894 0.757279814531405 0.704144372984215 0.0425169320153319 0.0840488064502667 4.16532018661499 0.0558782418072224 34676
"731" "BITS/1993/1/DEN/DAN2/GRT/23/12/54.5/15.35/38G5" 46 5.00702369760811 2.51761899134588 8.57023790367834 6.05261891233246 7.65286553092301 4.54447396099567 11.7640139386058 7.21953997761011 7.88509271806106 8.0388014515241 7.71880922839045 -0.319992223133645 0.953732947508493 0.724208406276173 0.0257808348341939 0.0804601960486679 4.08415992736816 0.0473639145493507 53145
"732" "BITS/1993/1/DEN/DAN2/GRT/25/13/54.7167/15.5333/38G5" 71 4.92738084224541 2.47023804002397 8.5071426669934 6.03690462696943 6.03356698341668 5.91685742139816 6.47601076960564 0.559153348207475 7.70287178456783 8.04128814488649 7.32975474869211 -0.711533396194378 0.631159722805023 0.656615873177846 0.0381959667372179 0.0762752023524107 4.72426632881164 0.0697403027117252 53145
"733" "BITS/1993/1/DEN/DAN2/GRT/27/14/54.85/15.6333/38G5" 79 4.92738084224541 2.47023804002397 8.5071426669934 6.03690462696943 5.40425497293472 5.42525170743465 5.37693751603365 -0.0483141914010033 7.68367055570707 8.07564972589413 7.27855147173007 -0.797098254164061 0.497819329301516 0.573617424126025 0.0390101081887417 0.0695873220013783 4.9188321685791 0.0692316649109125 53145
"734" "BITS/1993/1/DEN/DAN2/GRT/29/15/54.9167/15.7/38G5" 80 4.85970227232957 2.40523804147683 8.45499981101602 6.04976176953919 5.13315566256642 5.28676549345255 5.01218029111624 -0.274585202336308 7.67578660743311 8.06745494094988 7.27900359779596 -0.788451343153913 0.497819329301516 0.573617424126025 0.0390101081887417 0.0695873220013783 4.92655609130859 0.0719034798443317 53145
"735" "BITS/1993/1/DEN/DAN2/GRT/3/2/55.1/12.85/39G2" 33 4.85970227232957 2.40523804147683 8.45499981101602 6.04976176953919 7.70536414906383 3.50291114300489 11.8931411430239 8.39023000001905 8.42221848433837 9.80045415150623 7.74695407599211 -2.05350007551412 0.7860819598039 0.749415107347347 0.0454173270731742 0.0667684734775495 2.98692381858826 0.0185077098011971 19495
"736" "BITS/1993/1/DEN/DAN2/GRT/30/16/55/15.6/39G5" 82 4.85970227232957 2.40523804147683 8.45499981101602 6.04976176953919 5.1831721086055 5.25543315708637 5.03724616020918 -0.218186996877191 7.66815698007122 8.08407057387133 7.25453227447967 -0.829538299391667 0.497819329301516 0.573617424126025 0.0390101081887417 0.0695873220013783 4.82377328872681 0.0605611639842391 55039
"737" "BITS/1993/1/DEN/DAN2/GRT/38/17/55.7333/16.3167/40G6" 66 4.75244036996515 2.31404756732462 8.29214267179902 5.9780951044744 5.27265237830579 5.09033480286598 5.27542617172003 0.185091368854043 7.51836196286604 7.79290138743818 7.24752432045838 -0.545377066979803 0.446640219539404 0.481783427022121 0.0567701120936188 0.107833426116708 4.62571564674377 0.0470370484888554 15040
"738" "BITS/1993/1/DEN/DAN2/GRT/4/3/54.9/13.1167/38G3" 45 4.85970227232957 2.40523804147683 8.45499981101602 6.04976176953919 7.53389081731439 3.79127714782953 10.5689362362027 6.77765908837319 8.24088767403737 9.23252729699016 7.55316154100001 -1.67936575599015 0.911297063032786 0.813516693810622 0.0327647417202451 0.0707487448116789 2.52419581413269 0.0192528384551406 67085
"739" "BITS/1993/1/DEN/DAN2/GRT/40/18/55.8167/16.35/40G6" 57 4.75244036996515 2.31404756732462 8.29214267179902 5.9780951044744 5.33967780694365 5.04085412621498 5.37590666860342 0.335052542388437 7.49941505491734 7.75288823060691 7.19343873982628 -0.559449490780631 0.471514710535605 0.484707826817477 0.0689731886640596 0.113197084476283 4.39772827148437 0.0422537025809288 15040
"740" "BITS/1993/1/DEN/DAN2/GRT/41/19/55.5667/16.1833/40G6" 78 4.78624989301898 2.35785709015493 8.33095219474108 5.97309510458615 5.08522803895175 5.12541074305773 5.07424815744162 -0.0511625856161108 7.51263974234462 7.71230991619329 7.32822882321974 -0.384081092973549 0.452400313069423 0.486531874095952 0.0528621521139358 0.107695275976839 4.83314807891846 0.0511174419522285 15040
"741" "BITS/1993/1/DEN/DAN2/GRT/44/20/55.6833/15.8167/40G5" 61 4.75244036996515 2.31404756732462 8.29214267179902 5.9780951044744 5.2423169799149 5.00558829307556 5.3373855277896 0.331797234714034 7.54112368449569 7.92384839927157 7.15653394969801 -0.767314449573559 0.476113673299551 0.510579454126181 0.0482887768466454 0.104379017636712 4.34883850097656 0.0459976969659328 26944
"742" "BITS/1993/1/DEN/DAN2/GRT/45/21/55.6833/15.8333/40G5" 67 4.75244036996515 2.31404756732462 8.29214267179902 5.9780951044744 5.2423169799149 5.00558829307556 5.3373855277896 0.331797234714034 7.54112368449569 7.92384839927157 7.15653394969801 -0.767314449573559 0.476113673299551 0.510579454126181 0.0482887768466454 0.104379017636712 4.34883850097656 0.0459976969659328 26944
"743" "BITS/1993/1/DEN/DAN2/GRT/48/22/55.1333/15.3/39G5" 67 4.82505941596104 2.3849999466911 8.40166647887478 6.01666653218368 6.55573868006468 4.79909327626228 8.07585885375739 3.2767655774951 7.65264340443537 8.09780390312274 7.14992160598437 -0.947882297138374 0.5850267149508 0.576241178645028 0.0445566754216672 0.0731224567253234 3.86793054888646 0.0266352757656326 55039
"744" "BITS/1993/1/DEN/DAN2/GRT/50/23/55/15.3167/39G5" 60 4.85970227232957 2.40523804147683 8.45499981101602 6.04976176953919 6.42948021553457 5.22366677969694 7.65049865096808 2.42683187127114 7.68532364163548 8.17924311074118 7.21242803459366 -0.966815076147516 0.522310137748718 0.592827905107428 0.042391588291553 0.0680266219013071 4.41873893976211 0.0507219491153955 55039
"745" "BITS/1993/1/DEN/DAN2/GRT/52/24/55.1667/15.2/39G5" 81 4.82505941596104 2.3849999466911 8.40166647887478 6.01666653218368 6.46419417229481 4.68907744064927 7.83996094856411 3.15088350791484 7.65124463941902 8.05332600139081 7.12893306626938 -0.92439293512143 0.677943291763465 0.605931790890517 0.0471984577015591 0.0690503818438734 3.56502912873807 0.0227828355323847 55039
"746" "BITS/1993/1/DEN/DAN2/GRT/54/25/55.2667/15.2833/39G5" 56 4.82505941596104 2.3849999466911 8.40166647887478 6.01666653218368 5.82845547236502 4.81631927937269 6.59982097148895 1.78350169211626 7.57024342892692 7.97556031805774 7.14596550290783 -0.829594815149903 0.537243096778791 0.605637558080532 0.0438008617298278 0.0804169481485892 3.84744323045015 0.0178273426136002 55039
"747" "BITS/1993/1/DEN/DAN2/GRT/55/26/55.4667/15.2/39G5" 95 4.78624989301898 2.35785709015493 8.33095219474108 5.97309510458615 5.19885184057057 4.84936065226793 5.3861066326499 0.536745980381966 7.51670887693763 7.93272137331466 7.12934986998638 -0.803371503328282 0.571670855085055 0.654035338649044 0.0457091026839646 0.0756137190521769 4.07404618024826 0.0176159172784537 55039
"748" "BITS/1993/1/DEN/DAN2/GRT/65/27/55.6667/16.7667/40G6" 49 4.75244036996515 2.31404756732462 8.29214267179902 5.9780951044744 5.52813299372792 4.06333948671818 7.2517234608531 3.18838397413492 7.47538172872737 7.65754614646236 7.28652019364138 -0.371025952820976 0.496732262273629 0.517771166231897 0.0628801810890093 0.104105642901004 4.29476490974426 0.0545397759974003 15040
"749" "BITS/1993/1/DEN/DAN2/GRT/67/28/55.7/16.6833/40G6" 57 4.75244036996515 2.31404756732462 8.29214267179902 5.9780951044744 5.46609225496649 4.45647214353085 6.48800115287304 2.03152900934219 7.47334716143087 7.65765917797883 7.2887243082126 -0.368934869766235 0.46322221805652 0.492676556662277 0.0601815363102816 0.105946488355156 4.28226934432983 0.048532606959343 15040
"750" "BITS/1993/1/DEN/DAN2/GRT/68/29/55.8167/16.6667/40G6" 49 4.75244036996515 2.31404756732462 8.29214267179902 5.9780951044744 5.47574288584292 4.32373697310686 6.65350642055273 2.32976944744587 7.46368296677247 7.66494971079131 7.25046313988666 -0.414486570904653 0.460013184696436 0.47671655482716 0.071164260993122 0.112894629409327 4.09987904548645 0.0429287332296371 15040
"751" "BITS/1993/1/DEN/DAN2/GRT/7/4/55.2167/13.2667/39G3" 42 4.82505941596104 2.3849999466911 8.40166647887478 6.01666653218368 7.04654413089157 3.72774439305067 9.8191032409668 6.09135884791613 8.02268033148721 9.05659374160072 7.60730363739034 -1.44929010421038 0.668282546103001 0.726803280689098 0.0465059750828727 0.0780247268843567 3.35554066983362 0.0175635395377564 35877
"752" "BITS/1993/1/DEN/DAN2/GRT/70/30/55.8833/17.0667/40G7" 48 4.70440465675312 2.239047569001 8.26690457712504 6.02785700812404 5.56393459625542 3.55694925040007 7.780358299613 4.22340904921293 7.43825087556615 7.65398565369348 7.20101185142994 -0.452973802263538 0.499672694752614 0.51316734817293 0.0706416522376215 0.10783290775681 3.64835621833801 0.0561568111926317 9948
"753" "BITS/1993/1/DEN/DAN2/GRT/71/31/55.95/17.1167/40G7" 45 4.70440465675312 2.239047569001 8.26690457712504 6.02785700812404 5.5096930321306 3.41257635504007 7.32860297709703 3.91602662205696 7.37810397986323 7.57655906490982 7.13454931974411 -0.442009745165707 0.499672694752614 0.51316734817293 0.0706416522376215 0.10783290775681 3.64835621833801 0.0561568111926317 9948
"754" "BITS/1993/1/DEN/DAN2/GRT/74/32/56.4/18.6/41G8" 77 4.63720227730283 2.09619042933697 8.19380934066361 6.09761891132664 4.63194679096341 4.65113954246044 4.58440573513508 -0.0667338073253654 7.24064352689311 7.27792979838948 7.11409061526259 -0.163839183126887 0.323219173898299 0.354447880828822 0.0488182566331345 0.0761356681582046 3.74964622497559 0.0215419476432726 3560
"755" "BITS/1993/1/DEN/DAN2/GRT/75/33/56.45/18.6167/41G8" 65 4.63720227730283 2.09619042933697 8.19380934066361 6.09761891132664 4.82883865013719 4.22160169482231 5.20595248043537 0.98435078561306 7.22169661894441 7.26532678430279 7.10143108541767 -0.163895698885123 0.323219173898299 0.354447880828822 0.0488182566331345 0.0761356681582046 3.44408877372742 0.0184183436771855 3560
"756" "BITS/1993/1/DEN/DAN2/GRT/76/34/56.5/18.6667/42G8" 64 4.63720227730283 2.09619042933697 8.19380934066361 6.09761891132664 4.65420495718718 4.5941174030304 4.63928479701281 0.0451673939824101 7.23314105998725 7.26498768975337 7.11002148066958 -0.154966209083797 0.323219173898299 0.354447880828822 0.0488182566331345 0.0761356681582046 3.44408877372742 0.0184183436771855 2166
"757" "BITS/1993/1/DEN/DAN2/GRT/77/35/56.4167/18.5667/41G8" 48 4.63720227730283 2.09619042933697 8.19380934066361 6.09761891132664 5.16939130611718 3.60170973092318 6.25030943751335 2.64859970659018 7.21292254747823 7.27312595893939 7.09272765864929 -0.180398300290108 0.323219173898299 0.354447880828822 0.0488182566331345 0.0761356681582046 3.74964622497559 0.0215419476432726 3560
"758" "BITS/1993/1/DEN/DAN2/GRT/78/36/56.3833/18.6333/41G8" 91 4.63720227730283 2.09619042933697 8.19380934066361 6.09761891132664 4.63194679096341 4.65113954246044 4.58440573513508 -0.0667338073253654 7.24064352689311 7.27792979838948 7.11409061526259 -0.163839183126887 0.323219173898299 0.354447880828822 0.0488182566331345 0.0761356681582046 3.74964622497559 0.0215419476432726 3560
"759" "BITS/1993/1/DEN/DAN2/GRT/79/37/56.4333/18.7167/41G8" 94 4.63720227730283 2.09619042933697 8.19380934066361 6.09761891132664 4.65420495718718 4.5941174030304 4.63928479701281 0.0451673939824101 7.23314105998725 7.26498768975337 7.11002148066958 -0.154966209083797 0.323219173898299 0.354447880828822 0.0488182566331345 0.0761356681582046 4.10895646095276 0.0227050383016467 3560
"760" "BITS/1993/1/DEN/DAN2/GRT/80/38/56.3667/18.7333/41G8" 112 4.66982132419279 2.16547614207402 8.21499981638044 6.04952367430642 4.62856262736022 4.74793069064617 4.55022500455379 -0.197705686092378 7.2510706842877 7.27713857777417 7.12188978989919 -0.155248787874977 0.323219173898299 0.354447880828822 0.0488182566331345 0.0761356681582046 4.10895646095276 0.0227050383016467 3560
"761" "BITS/1993/1/DEN/DAN2/GRT/9/5/55.2/13.55/39G3" 44 4.82505941596104 2.3849999466911 8.40166647887478 6.01666653218368 6.95968845300376 3.90095388889313 9.40063343942166 5.49967955052853 7.91980752255767 8.82877872015039 7.43266994444032 -1.39610877571007 0.634559370577335 0.70795155233807 0.046036368903567 0.084952646007983 3.56570335388184 0.0160978520847857 35877
"762" "BITS/1993/1/DEN/DAN2/GRT/90/39/57.5333/19.2833/44G9" 62 4.51589275620479 1.79999995976687 8.14214267515179 6.34214271538492 4.56888198666275 4.75132163614035 4.39896170794964 -0.352359928190708 7.01289915014058 7.04214605502784 6.92854938097298 -0.113596674054861 0.287337314337492 0.3143485745898 0.0261452656266621 0.0635435986931638 4.21106049537659 0.0093835820350796 2104
"763" "BITS/1993/1/DEN/DAN2/GRT/92/40/57.3/19.1333/43G9" 91 4.578452278616 1.92166662371407 8.16666648412744 6.24499986041337 4.56821736134589 4.75948703289032 4.45188758522272 -0.307599447667599 7.12950528832152 7.16619814435641 7.02010490931571 -0.146093235040703 0.293199761460225 0.326922401164969 0.0256967645174424 0.06182957574986 3.88178958892822 0.00932350939838215 2215
"764" "BITS/1993/1/DEN/DAN2/GRT/93/41/57.2167/19.05/43G9" 83 4.578452278616 1.92166662371407 8.16666648412744 6.24499986041337 4.54292768985033 4.76895455271006 4.38339048624039 -0.385564066469671 7.15684478636831 7.18806974279384 7.04180696047842 -0.146262782315413 0.301363659401734 0.331529511759678 0.026179359601037 0.0542243136601849 4.02874351501465 0.00979400792391971 2215
"765" "BITS/1993/1/DEN/DAN2/GRT/94/42/57.0833/18.9167/43G8" 93 4.60327370663262 1.9911904316839 8.16214267470475 6.17095224302085 4.58528738096357 4.76114181429148 4.51452513039112 -0.246616683900354 7.20542008057237 7.25696245208383 7.07724234089255 -0.179720111191274 0.309753434111675 0.340818121319725 0.0319745123134111 0.0704582315415908 3.87080474853516 0.00885745355859398 6723
"766" "BITS/1993/1/DEN/DAN2/GRT/95/43/57.0333/18.8167/43G8" 72 4.60327370663262 1.9911904316839 8.16214267470475 6.17095224302085 4.78970713913441 4.10853400826454 5.1559292525053 1.04739524424076 7.15849787229672 7.19993805202345 7.04887143025796 -0.151066621765495 0.309753434111675 0.340818121319725 0.0319745123134111 0.0704582315415908 3.37639014959335 0.00653050162363797 6723
"767" "BITS/1993/1/DEN/DAN2/GRT/96/44/57.05/18.8167/43G8" 67 4.60327370663262 1.9911904316839 8.16214267470475 6.17095224302085 4.78970713913441 4.10853400826454 5.1559292525053 1.04739524424076 7.15849787229672 7.19993805202345 7.04887143025796 -0.151066621765495 0.309753434111675 0.340818121319725 0.0319745123134111 0.0704582315415908 3.37639014959335 0.00653050162363797 6723
"768" "BITS/1993/1/GFR/CLP/SON/2202/13/54.5333/10.1333/38G0" 20 5.00702369760811 2.51761899134588 8.57023790367834 6.05261891233246 9.70288197509944 3.46337271854281 16.8498896285891 13.3865169100463 16.1070334841497 19.0283754142001 14.7412030259147 -4.2871723882854 1.22959286471208 0.969043049547407 0.0362131704390373 0.174469324170485 2.92153358319774 0.0783782391754356 62259
"769" "BITS/1993/1/GFR/CLP/SON/2202/14/54.5667/10.1833/38G0" 20 5.00702369760811 2.51761899134588 8.57023790367834 6.05261891233246 9.64577930071391 3.39039278961718 16.7885677702725 13.3981749806553 15.9666483406909 18.779119726969 14.5019506278914 -4.2771690990776 1.22959286471208 0.969043049547407 0.0362131704390373 0.174469324170485 3.15957724452019 0.100927740006591 62259
"770" "BITS/1993/1/GFR/CLP/SON/2203/15/54.6/10.3/38G0" 17 5.00702369760811 2.51761899134588 8.57023790367834 6.05261891233246 9.52911636419594 3.42139281332493 16.8297609761357 13.4083681628108 15.862249606289 18.3447890604536 13.898242233942 -4.44654682651163 1.20891724526882 0.935056130091349 0.0572571995056413 0.156267105339782 3.40599246776622 0.111573511491651 62259
"771" "BITS/1993/1/GFR/CLP/SON/2203/16/54.6167/10.3/38G0" 20 5.00702369760811 2.51761899134588 8.57023790367834 6.05261891233246 9.52911636419594 3.42139281332493 16.8297609761357 13.4083681628108 15.862249606289 18.3447890604536 13.898242233942 -4.44654682651163 1.20891724526882 0.935056130091349 0.0572571995056413 0.156267105339782 3.40599246776622 0.111573511491651 62259
"772" "BITS/1993/1/GFR/CLP/SON/2207/10/54.5333/10.6833/38G0" 21 5.00702369760811 2.51761899134588 8.57023790367834 6.05261891233246 9.56700678914786 3.39551311731339 16.734163440764 13.3386503234506 14.7587511688471 16.9281650645037 12.4761927252015 -4.45197233930229 1.1792311022679 0.905461218621996 0.0628705753628656 0.132410986115085 3.0690104609186 0.112902513250116 62259
"773" "BITS/1993/1/GFR/CLP/SON/2207/9/54.55/10.7833/38G0" 23 5.00702369760811 2.51761899134588 8.57023790367834 6.05261891233246 9.55338197015226 3.37869402766228 16.667212612927 13.2885185852647 14.6024709683843 16.6492597976078 12.236622426038 -4.41263737156984 1.15485084056854 0.93603976709502 0.0665828576305346 0.109431120670154 3.0169674469666 0.118913621631112 62259
"774" "BITS/1993/1/GFR/CLP/SON/2208/11/54.45/10.5333/37G0" 17 5.00702369760811 2.51761899134588 8.57023790367834 6.05261891233246 9.60864081792533 3.34939625859261 16.8599403910339 13.5105441324413 15.3459781548008 17.6543642999604 13.2369796046987 -4.4173846952617 NA 0.990288873513539 0.0316432355555092 0.144566010911554 3.0964298463043 0.0788999727416975 11754
"775" "BITS/1993/1/GFR/CLP/SON/2208/12/54.4167/10.5833/37G0" 18 5.00702369760811 2.51761899134588 8.57023790367834 6.05261891233246 9.60864081792533 3.34939625859261 16.8599403910339 13.5105441324413 15.3459781548008 17.6543642999604 13.2369796046987 -4.4173846952617 NA 0.990288873513539 0.0316432355555092 0.144566010911554 3.0964298463043 0.0788999727416975 11754
"776" "BITS/1993/1/GFR/CLP/SON/2210/1/54.5167/11.4/38G1" 26 5.00702369760811 2.51761899134588 8.57023790367834 6.05261891233246 9.20731224585324 3.27350689843297 15.8307138327509 12.5572069343179 13.0240282276645 15.1560004334897 10.1786858635023 -4.97731456998735 1.05494391918182 0.924513145729347 0.0716163199672524 0.0855164118119299 3.26871359720826 0.186323087720666 6971
"777" "BITS/1993/1/GFR/CLP/SON/2210/2/54.5167/11.3833/38G1" 28 5.00702369760811 2.51761899134588 8.57023790367834 6.05261891233246 9.20731224585324 3.27350689843297 15.8307138327509 12.5572069343179 13.0240282276645 15.1560004334897 10.1786858635023 -4.97731456998735 1.05494391918182 0.924513145729347 0.0716163199672524 0.0855164118119299 3.26871359720826 0.186323087720666 6971
"778" "BITS/1993/1/GFR/CLP/SON/2211/3/54.45/11.4333/37G1" 25 5.00702369760811 2.51761899134588 8.57023790367834 6.05261891233246 9.14919483102858 3.3269888907671 15.7553738057613 12.4283849149943 12.9203924559988 14.7580729797483 10.0648348685354 -4.69323811121288 1.23076047003269 0.981224714054001 0.0478640496918581 0.0937352443039223 3.61867795348167 0.17952782696113 80112
"779" "BITS/1993/1/GFR/CLP/SON/2211/4/54.4333/11.5167/37G1" 25 5.00702369760811 2.51761899134588 8.57023790367834 6.05261891233246 9.14355907961726 3.33889789134264 15.7065441906452 12.3676462993026 12.7333394251764 14.5736055448651 9.77654798577229 -4.79705755909285 1.06163999438286 0.90065864721934 0.0378456874916899 0.0757536177990628 3.61867795348167 0.17952782696113 80112
"780" "BITS/1993/1/GFR/CLP/SON/2211/8/54.35/11.4167/37G1" 22 5.09916655269141 2.57214279965099 8.6028569505683 6.03071415091731 9.17649872414768 3.34356383234262 15.8070789426565 12.4635151103139 12.7348653506488 14.5437652245164 10.1474609070768 -4.39630431743962 1.23076047003269 0.981224714054001 0.0478640496918581 0.0937352443039223 3.69915926337242 0.119343017544597 80112
"781" "BITS/1993/1/GFR/CLP/SON/2212/5/54.3833/11.5667/37G1" 25 5.00702369760811 2.51761899134588 8.57023790367834 6.05261891233246 9.15038166195154 3.36003026366234 15.7107218354941 12.3506915718317 12.5881221843883 14.3093943751107 9.83583301616212 -4.47356135894856 1.06163999438286 0.90065864721934 0.0378456874916899 0.0757536177990628 3.82272519111633 0.204964912831783 80112
"782" "BITS/1993/1/GFR/CLP/SON/2212/6/54.35/11.6333/37G1" 25 5.09916655269141 2.57214279965099 8.6028569505683 6.03071415091731 9.15124974399805 3.36843980848789 15.6803660914302 12.3119262829423 12.5324259046465 14.1870377585292 9.62406847005089 -4.5629692884783 1.06163999438286 0.90065864721934 0.0378456874916899 0.0757536177990628 3.74082324815833 0.163292485734691 80112
"783" "BITS/1993/1/GFR/CLP/SON/2213/17/54.2/11.45/37G1" 23 5.09916655269141 2.57214279965099 8.6028569505683 6.03071415091731 9.31870141439139 3.36532013863325 16.1015757769346 12.7362556383014 12.8599912393838 14.5807265304029 10.6668972410262 -3.91382928937673 NA 1.11886158916685 0.025355805741893 0.111409579449622 3.84958419322968 0.0980493271350861 80112
"784" "BITS/1993/1/GFR/CLP/SON/2213/18/54.2167/11.4833/37G1" 23 5.09916655269141 2.57214279965099 8.6028569505683 6.03071415091731 9.31870141439139 3.36532013863325 16.1015757769346 12.7362556383014 12.8599912393838 14.5807265304029 10.6668972410262 -3.91382928937673 NA 1.11886158916685 0.025355805741893 0.111409579449622 3.87309577672378 0.118697971105576 80112
"785" "BITS/1993/1/GFR/CLP/SON/2214/19/54.2667/11.6167/37G1" 24 5.09916655269141 2.57214279965099 8.6028569505683 6.03071415091731 9.22115747630596 3.36586268991232 15.848719753325 12.4828570634127 12.5150049221702 13.9541363188376 9.84142807622751 -4.11270824261009 1.06163999438286 0.90065864721934 0.0378456874916899 0.0757536177990628 3.87309577672378 0.118697971105576 80112
"786" "BITS/1993/1/GFR/CLP/SON/2214/20/54.2833/11.6667/37G1" 25 5.09916655269141 2.57214279965099 8.6028569505683 6.03071415091731 9.25857316888869 3.36578130722046 15.8903334364295 12.524552129209 12.4192530987784 13.7979832788308 9.70618586676816 -4.09179741206268 1.06163999438286 0.90065864721934 0.0378456874916899 0.0757536177990628 3.75381105854398 0.135361091544231 80112
"787" "BITS/1993/1/GFR/CLP/SON/2215/21/54.1833/11.9/37G1" 16 5.09916655269141 2.57214279965099 8.6028569505683 6.03071415091731 9.33591724466532 3.34439122304321 16.0528275445104 12.7084363214672 12.1898556360975 13.3315869839862 9.63927120901643 -3.69231577496977 NA 0.873959971798791 0.0157614377938144 0.0755336742742838 3.34226551651955 0.10191980334154 80112
"788" "BITS/1993/1/GFR/CLP/SON/2215/22/54.2/11.8167/37G1" 20 5.09916655269141 2.57214279965099 8.6028569505683 6.03071415091731 9.31240781955421 3.35786005854607 15.982594281435 12.624734222889 12.3020111583173 13.5174955707043 9.74015183746814 -3.77734373323619 NA 0.873959971798791 0.0157614377938144 0.0755336742742838 3.49882681118815 0.127762940908341 80112
"789" "BITS/1993/1/GFR/SOL/H20/22/32/54.5167/14.2667/38G4" 18 5.00702369760811 2.51761899134588 8.57023790367834 6.05261891233246 8.71993504092097 3.18817714601755 14.9327033013105 11.744526155293 8.32455925410614 8.68325064269205 7.84003552980721 -0.843215112884839 0.865137919783592 0.927078922589621 0.0466074957527627 0.101442395837428 2.9524876499176 0.0208504914678633 34676
"790" "BITS/1993/1/GFR/SOL/H20/23/31/54.5167/14.15/38G4" 19 5.00702369760811 2.51761899134588 8.57023790367834 6.05261891233246 8.78298628143966 3.05278347432613 15.23805116117 12.1852676868439 8.51504561724141 9.09276382687191 7.89446020498872 -1.19830362188319 0.925317784150441 1.17065196125596 0.0536321138731649 0.118418174490264 2.93072200775147 0.0158635066077113 34676
"791" "BITS/1993/1/GFR/SOL/H20/24/30/54.4833/13.9833/37G3" 18 5.00702369760811 2.51761899134588 8.57023790367834 6.05261891233246 9.01250581815839 2.89104893803596 15.904005728662 13.012956790626 8.90746278455481 10.0296255511542 8.14476849821707 -1.88485705293715 1.87905950347582 1.77125816543897 0.0452740999028894 0.189908931582167 2.9100403213501 0.0119635462411679 166326
"792" "BITS/1993/1/GFR/SOL/H20/25/2/54.7333/13.0833/38G3" 24 4.92738084224541 2.47023804002397 8.5071426669934 6.03690462696943 8.32794852368533 3.43134862929583 12.4539492726326 9.02260064333677 9.35481326887385 10.4715222648035 7.8715148071448 -2.60000745765865 1.007092696925 0.906742344299952 0.0197067508229477 0.0698135523048376 2.78319942474365 0.0146247375383973 67085
"793" "BITS/1993/1/GFR/SOL/H20/26/3/54.7/13.1833/38G3" 24 4.92738084224541 2.47023804002397 8.5071426669934 6.03690462696943 8.38667291775346 3.42494652420283 12.6788096502423 9.25386312603951 9.29326760815457 10.3144084569067 7.89174744859338 -2.42266100831329 1.007092696925 0.906742344299952 0.0197067508229477 0.0698135523048376 2.66554241776466 0.013840033877641 67085
"794" "BITS/1993/1/GFR/SOL/H20/27/27/54.55/13.8/38G3" 23 5.00702369760811 2.51761899134588 8.57023790367834 6.05261891233246 8.79602107591927 3.15803842246532 14.805502153933 11.6474637314677 9.0826898929663 10.2012073931595 8.11724532395601 -2.08396206920346 1.06580099463463 1.37573853259285 0.0554145330546044 0.140146897404034 2.80804808795452 0.00822904171101982 67085
"795" "BITS/1993/1/GFR/SOL/H20/28/24/54.7/14.1167/38G4" 28 4.92738084224541 2.47023804002397 8.5071426669934 6.03690462696943 8.04731387458742 3.49661754816771 12.5524765849114 9.05585903674365 8.28081605723128 8.78413127114375 7.68563447830578 -1.09849679283798 0.925317784150441 1.17065196125596 0.0536321138731649 0.118418174490264 3.35894522666931 0.0228157428465784 34676
"796" "BITS/1993/1/GFR/SOL/H20/29/29/54.5833/14.0833/38G4" 21 5.00702369760811 2.51761899134588 8.57023790367834 6.05261891233246 8.80719763226807 3.02600856870413 15.2956158518791 12.269607283175 8.68505914695561 9.41942490947743 7.93549064546824 -1.4839342640092 0.925317784150441 1.17065196125596 0.0536321138731649 0.118418174490264 3.1582520866394 0.0193561924993992 34676
"797" "BITS/1993/1/GFR/SOL/H20/30/28/54.5833/13.8667/38G3" 22 5.00702369760811 2.51761899134588 8.57023790367834 6.05261891233246 8.77128751948476 3.12049387395382 14.8840635791421 11.7635697051883 8.95908992970363 9.99215560344359 8.03524095875522 -1.95691464468837 1.06580099463463 1.37573853259285 0.0554145330546044 0.140146897404034 2.85863233745098 0.0115340447719791 67085
"798" "BITS/1993/1/GFR/SOL/H20/32/5/54.7333/13.3667/38G3" 37 4.92738084224541 2.47023804002397 8.5071426669934 6.03690462696943 8.47146011888981 3.41596730053425 13.1968918666244 9.7809245660901 9.1765343095176 10.1598943738888 7.86467640039821 -2.29521797349056 NA 1.15685833096504 0.0283098430857522 0.111171973721515 2.59481599211693 0.0132882142346352 67085
"799" "BITS/1993/1/GFR/SOL/H20/33/6/54.7333/13.5167/38G3" 37 4.92738084224541 2.47023804002397 8.5071426669934 6.03690462696943 8.12408488057554 3.56628113240004 12.1068249642849 8.54054383188486 8.60825423151255 9.8236256123831 7.76910825322072 -2.05451735916238 NA 1.40451374981138 0.0424411871551949 0.141070509367401 2.58278931975365 0.0125903402734548 67085
"800" "BITS/1993/1/GFR/SOL/H20/34/7/54.6833/13.6333/38G3" 35 4.92738084224541 2.47023804002397 8.5071426669934 6.03690462696943 8.0221734046936 3.6294612288475 11.820357888937 8.19089666008949 8.48083945456892 9.69200041145088 7.74209372078379 -1.94990669066709 NA 1.40451374981138 0.0424411871551949 0.141070509367401 2.64423103690147 0.0125144893396646 67085
"801" "BITS/1993/1/GFR/SOL/H20/35/26/54.6667/13.7333/38G3" 33 4.92738084224541 2.47023804002397 8.5071426669934 6.03690462696943 7.98666342347861 3.67039672285318 11.7280699163675 8.05767319351433 8.47613451769575 9.56811786939702 7.69902871300777 -1.86908915638925 NA 1.40451374981138 0.0424411871551949 0.141070509367401 2.84251773238182 0.0130850591231137 67085
"802" "BITS/1993/1/GFR/SOL/H20/36/9/54.7/13.85/38G3" 34 4.92738084224541 2.47023804002397 8.5071426669934 6.03690462696943 7.97107863798738 3.63437131792307 11.8016127422452 8.16724142432212 8.46990365535021 9.31142329548796 7.64895575121045 -1.66246754427751 1.06580099463463 1.37573853259285 0.0554145330546044 0.140146897404034 3.00314806699753 0.0151530177239329 67085
"803" "BITS/1993/1/GFR/SOL/H20/37/8/54.7667/13.6667/38G3" 43 4.92738084224541 2.47023804002397 8.5071426669934 6.03690462696943 7.75516357459128 3.94167236238718 11.0091352164745 7.06746285408735 8.38852096349001 9.3612136784941 7.51959118060768 -1.84162249788642 0.797740692893663 0.763853497448422 0.0309733389798203 0.084191451287414 2.81806094169617 0.0156868118606508 67085
"804" "BITS/1993/1/GFR/SOL/H20/38/10/54.85/14.0167/38G4" 43 4.92738084224541 2.47023804002397 8.5071426669934 6.03690462696943 7.74159301072359 3.98358444869519 11.0177617818117 7.03417733311655 8.36957405554131 9.1719424041609 7.58554507046938 -1.58639733369152 0.74039725959301 0.717819148743595 0.0404119951886852 0.0785720305447512 3.25404903411865 0.0215752198547125 34676
"805" "BITS/1993/1/GFR/SOL/H20/39/11/54.9667/13.8833/38G3" 48 4.85970227232957 2.40523804147683 8.45499981101602 6.04976176953919 7.71192223764956 4.18332470208407 11.1709240078926 6.98759930580857 8.37338886922225 9.53172172109286 7.50540572529038 -2.02631599580248 0.750613258530696 0.736526050915321 0.0355879935370025 0.0844920872080578 3.05226209640503 0.0166553836129606 67085
"806" "BITS/1993/1/GFR/SOL/H20/40/12/54.9167/13.6167/38G3" 48 4.85970227232957 2.40523804147683 8.45499981101602 6.04976176953919 7.58452441543341 4.18129013478756 11.1138204857707 6.93253035098313 8.32290616817772 9.50425506259005 7.41820191033185 -2.0860531522582 0.797740692893663 0.763853497448422 0.0309733389798203 0.084191451287414 2.89416320800781 0.0168777137994766 67085
"807" "BITS/1993/1/GFR/SOL/H20/41/13/54.8667/13.2167/38G3" 45 4.92738084224541 2.47023804002397 8.5071426669934 6.03690462696943 7.46896099299193 3.83752964437008 10.5116699486971 6.67414030432703 8.23440249077976 9.22133717685938 7.50874015502632 -1.71259702183307 0.911297063032786 0.813516693810622 0.0327647417202451 0.0707487448116789 2.54371561050415 0.0190997367724776 67085
"808" "BITS/1993/1/GFR/SOL/H20/42/14/54.9333/13.1/38G3" 44 4.85970227232957 2.40523804147683 8.45499981101602 6.04976176953919 7.36261416040361 3.78750641644001 10.5213544890285 6.73384807258844 8.15696177305654 9.12169989508888 7.56932504785557 -1.5523748472333 0.911297063032786 0.813516693810622 0.0327647417202451 0.0707487448116789 2.52419581413269 0.0192528384551406 67085
"809" "BITS/1993/1/GFR/SOL/H20/43/15/54.9833/13.3167/38G3" 46 4.85970227232957 2.40523804147683 8.45499981101602 6.04976176953919 7.31813851930201 3.92905804514885 10.4711956232786 6.54213757812979 8.15098523162305 9.14526696627339 7.4490029985706 -1.69626396770279 0.860442884266376 0.774057378371557 0.0284222288980979 0.0716542037218078 2.6662526512146 0.0204163024574518 67085
"810" "BITS/1993/1/GFR/SOL/H20/44/16/55.0333/13.4333/39G3" 46 4.85970227232957 2.40523804147683 8.45499981101602 6.04976176953919 7.31641591899097 4.00865031778812 10.5308762639761 6.52222594618797 8.08943957090378 9.14068918985625 7.36745075943569 -1.77323843042056 0.668282546103001 0.726803280689098 0.0465059750828727 0.0780247268843567 3.1087935256958 0.0192983502522111 35877
"811" "BITS/1993/1/GFR/SOL/H20/45/18/55.0667/13.75/39G3" 47 4.85970227232957 2.40523804147683 8.45499981101602 6.04976176953919 7.50678359903395 4.1540811881423 10.9083834439516 6.75430225580931 8.29391358420253 9.42863697806994 7.41023318842054 -2.01840378964941 0.634559370577335 0.70795155233807 0.046036368903567 0.084952646007983 3.15783054351807 0.0136709381639957 35877
"812" "BITS/1993/1/GFR/SOL/H20/46/20/55.1333/14.1667/39G4" 47 4.82505941596104 2.3849999466911 8.40166647887478 6.01666653218368 7.49717365950346 4.13107701390982 10.3755980879068 6.24452107399703 8.04022847441957 8.7527085095644 7.30251415322224 -1.45019435634216 0.613234476496776 0.682628791641306 0.0457370695175324 0.0821852893806356 3.72772074699402 0.017807980235666 58073
"813" "BITS/1993/1/GFR/SOL/H20/47/21/55.1667/14.2667/39G4" 48 4.82505941596104 2.3849999466911 8.40166647887478 6.01666653218368 7.22882101498544 4.12190789729357 9.68851114809514 5.56660325080157 7.8272347105667 8.58078757300973 7.2272916790098 -1.35349589399993 0.634730735172828 0.667296255076373 0.0465765330936812 0.0752339959928348 3.72772074699402 0.017807980235666 58073
"814" "BITS/1993/1/GFR/SOL/H20/48/22/55.0667/14.2833/39G4" 48 4.85970227232957 2.40523804147683 8.45499981101602 6.04976176953919 7.62154675833881 4.05398047715425 10.7785780504346 6.72459757328035 8.11830499442294 8.7282371862481 7.37784965895116 -1.35038752729694 0.634730735172828 0.667296255076373 0.0465765330936812 0.0752339959928348 4.00744828224182 0.0246255517378449 58073
"815" "BITS/1993/1/GFR/SOL/H20/49/23/55/14.2333/39G4" 46 4.85970227232957 2.40523804147683 8.45499981101602 6.04976176953919 7.67340109683573 3.97221799939871 10.9542290270329 6.98201102763415 8.20197657449171 8.84980258221428 7.4987368658185 -1.35106571639577 0.74039725959301 0.717819148743595 0.0404119951886852 0.0785720305447512 3.68570153236389 0.0229427888058126 58073
"816" "BITS/1993/1/GFR/SOL/H20/50/17/55.05/13.6167/39G3" 47 4.85970227232957 2.40523804147683 8.45499981101602 6.04976176953919 7.45876102894545 4.12727915495634 10.8395608142018 6.71228165924548 8.22511977748945 9.3367423551778 7.38225788809359 -1.95448446708421 0.634559370577335 0.70795155233807 0.046036368903567 0.084952646007983 3.13469999313355 0.0152694699913263 35877
"817" "BITS/1993/1/GFR/SOL/H20/51/19/55.0833/13.8167/39G3" 47 4.85970227232957 2.40523804147683 8.45499981101602 6.04976176953919 7.55467731319368 4.16474232077599 10.9665720686317 6.80182974785567 8.31870987312868 9.45327784866095 7.43001370380322 -2.02326414485772 0.613450666268667 0.691225972440507 0.04525770124337 0.0869141418030459 3.15783054351807 0.0136709381639957 35877
"818" "BITS/1993/1/GFR/SOL/H20/52/58/54.8667/16.6/38G6" 19 4.92738084224541 2.47023804002397 8.5071426669934 6.03690462696943 8.21802763454616 3.27731832116842 14.9678606241941 11.6905423030257 7.71355326287448 7.7488190960139 7.79081030438344 0.0419912083695357 0.665282420814038 0.624313024537904 0.0432816086205936 0.121447669072919 4.01647396087646 0.050896115899086 56851
"819" "BITS/1993/1/GFR/SOL/H20/53/67/54.3/15.1167/37G5" 15 5.09916655269141 2.57214279965099 8.6028569505683 6.03071415091731 9.01610022038222 3.11542101949454 16.055377535522 12.9399565160275 8.06146427057684 8.22242115003367 8.0098088675489 -0.212612282484771 0.93394036591053 0.736141469743516 0.0264260684671306 0.0847712083720283 2.97031654834747 0.0334213212411851 57901
"820" "BITS/1993/1/GFR/SOL/H20/54/60/54.8333/16.5167/38G6" 27 4.92738084224541 2.47023804002397 8.5071426669934 6.03690462696943 7.85831613652408 3.40590297430754 14.1293747499585 10.723471775651 7.78641620418057 7.83008875635763 7.84037462435663 0.010285867999 0.665282420814038 0.624313024537904 0.0432816086205936 0.121447669072919 3.98249334335327 0.0492305499315262 56851
"821" "BITS/1993/1/GFR/SOL/H20/55/65/54.4333/15.0167/37G5" 24 5.00702369760811 2.51761899134588 8.57023790367834 6.05261891233246 8.27285244129598 3.90062835812569 13.6620210781693 9.76139272004367 7.95261492021382 8.11577591424187 7.75430112456282 -0.361474789679052 0.93394036591053 0.736141469743516 0.0264260684671306 0.0847712083720283 3.20566634178162 0.0455985886603594 57901
"822" "BITS/1993/1/GFR/SOL/H20/56/59/54.85/16.6333/38G6" 24 4.92738084224541 2.47023804002397 8.5071426669934 6.03690462696943 8.21802763454616 3.27731832116842 14.9678606241941 11.6905423030257 7.71355326287448 7.7488190960139 7.79081030438344 0.0419912083695357 0.665282420814038 0.624313024537904 0.0432816086205936 0.121447669072919 3.87684531211853 0.0426221403479576 56851
"823" "BITS/1993/1/GFR/SOL/H20/58/62/54.3667/15.7667/37G5" 30 5.09916655269141 2.57214279965099 8.6028569505683 6.03071415091731 8.13231809623539 3.73335979878903 13.6268908828497 9.89353108406066 7.94384084874764 8.05682997840146 7.93102590056757 -0.125804077833892 0.872979710499446 0.716900411579344 0.0242288166209287 0.0787777868610789 3.79865739847484 0.0296491093100294 57901
"824" "BITS/1993/1/GFR/SOL/H20/59/61/54.4333/16.0167/37G6" 27 5.00702369760811 2.51761899134588 8.57023790367834 6.05261891233246 7.78271839767695 3.9425946995616 12.6941095963121 8.75151489675046 7.87975197890773 7.99907087348401 7.89417762619754 -0.104893247286477 0.887722109754881 0.710019260644913 0.0199160818859637 0.0829445004874667 3.67019344459881 0.03799634155902 28427
"825" "BITS/1993/1/GFR/SOL/H20/60/42/55/17.5/39G7" 34 4.85970227232957 2.40523804147683 8.45499981101602 6.04976176953919 7.82439311780035 3.28103479743004 14.5629817321897 11.2819469347596 7.62873723870143 7.69337713718414 7.744297835355 0.0509206981708601 0.861095145344735 0.778529862562816 0.0537106914063268 0.196403290445988 3.04662411212921 0.0203013811446726 48826
"826" "BITS/1993/1/GFR/SOL/H20/61/51/55.9333/15.3333/40G5" 47 4.70440465675312 2.239047569001 8.26690457712504 6.02785700812404 6.00065446645021 4.44659771025181 7.34167846292257 2.89508075267076 7.41434470983222 8.18557287566364 7.02411752815048 -1.16145534751316 0.566696191827456 0.648204818919853 0.054062225369101 0.100003944726634 4.03876276016235 0.0480722244083881 26944
"827" "BITS/1993/1/GFR/SOL/H20/62/63/54.4333/15.7167/37G5" 45 5.00702369760811 2.51761899134588 8.57023790367834 6.05261891233246 7.20150355808437 4.96524960547686 10.2437581270933 5.27850852161646 7.82532730372623 7.99370187645157 7.74864954873919 -0.245052327712378 0.921529856820902 0.722319452299012 0.0249276890131842 0.0789896967005839 4.01195200781028 0.040164034095748 57901
"828" "BITS/1993/1/GFR/SOL/H20/63/36/54.9167/16.2167/38G6" 44 4.85970227232957 2.40523804147683 8.45499981101602 6.04976176953919 6.09662500582635 5.02482173591852 7.4675774872303 2.44275575131178 7.68672240665182 7.75175791544219 7.57254644607504 -0.179211469367145 0.508157145231962 0.573628336743072 0.0377888814216541 0.0783360511384563 4.70415804862976 0.0707483784854412 56851
"829" "BITS/1993/1/GFR/SOL/H20/64/53/55.8333/16.3/40G6" 55 4.75244036996515 2.31404756732462 8.29214267179902 5.9780951044744 5.34384866990149 5.0912571400404 5.37010136991739 0.278844229876992 7.49827061081305 7.78877573708693 7.17156714138886 -0.617208595698076 0.471514710535605 0.484707826817477 0.0689731886640596 0.113197084476283 4.41227172851563 0.0431988428533077 15040
"830" "BITS/1993/1/GFR/SOL/H20/65/35/54.7833/15.95/38G5" 56 4.92738084224541 2.47023804002397 8.5071426669934 6.03690462696943 6.07829355448484 5.73228147625923 6.77319323271513 1.0409117564559 7.68888413440436 7.89056061767042 7.45250697558125 -0.438053642089168 0.489522933959961 0.564671305594621 0.0369662914546372 0.0721119966863306 4.83947467803955 0.0751853597164154 53145
"831" "BITS/1993/1/GFR/SOL/H20/66/56/56.0833/17.6167/41G7" 50 4.70440465675312 2.239047569001 8.26690457712504 6.02785700812404 4.5328769274056 3.73604542762041 4.88506052643061 1.1490150988102 7.25946327438578 7.4282617152979 7.00625854854782 -0.422003166750071 0.415026274820169 0.425468745606917 0.0762471760638057 0.116882000638549 3.69689317703247 0.0469482436776161 3943
"832" "BITS/1993/1/GFR/SOL/H20/67/52/55.9167/15.6/40G5" 51 4.70440465675312 2.239047569001 8.26690457712504 6.02785700812404 6.22438905015588 4.13612274080515 8.01845692843199 3.88233418762684 7.39984841784462 8.09350870549679 6.99766815329591 -1.09584055220088 0.543528359383345 0.592114595351396 0.0568141676218164 0.103315028226248 3.99030591011047 0.0461143063008785 26944
"833" "BITS/1993/1/GFR/SOL/H20/68/33/54.6167/15.5833/38G5" 65 5.00702369760811 2.51761899134588 8.57023790367834 6.05261891233246 6.27433089539409 6.06350903213024 6.97230955213308 0.908800520002842 7.72385325981304 8.00794384752711 7.40961151507993 -0.598332332447171 0.631159722805023 0.656615873177846 0.0381959667372179 0.0762752023524107 4.48009335517883 0.0602073061466217 53145
"834" "BITS/1993/1/GFR/SOL/H20/69/54/55.7833/16.2333/40G6" 62 4.75244036996515 2.31404756732462 8.29214267179902 5.9780951044744 5.36098650842905 5.11789640784264 5.41771024465561 0.299813836812972 7.49381999485195 7.81652497438093 7.15127798418204 -0.665246990198889 0.495259284973145 0.512369709434333 0.066021279711909 0.111280006093857 4.41227172851563 0.0431988428533077 15040
"835" "BITS/1993/1/GFR/SOL/H20/70/55/56.1333/17.75/41G7" 67 4.66982132419279 2.16547614207402 8.21499981638044 6.04952367430642 4.57793581113219 3.83495252579451 4.87963501363993 1.04468248784542 7.23364970181137 7.40322523439924 6.99444675507645 -0.408778479322793 0.415026274820169 0.425468745606917 0.0762471760638057 0.116882000638549 3.69689317703247 0.0469482436776161 3943
"836" "BITS/1993/1/GFR/SOL/H20/71/50/55.6833/15.1167/40G5" 69 4.75244036996515 2.31404756732462 8.29214267179902 5.9780951044744 5.37986051104963 4.9420555382967 5.68396728485823 0.741911746561527 7.47856074012816 8.06089911299447 7.07023438687126 -0.990664726123212 0.569815120349328 0.667128539195767 0.0449902973385373 0.087667712625406 4.00300415992737 0.0412710230425 26944
"837" "BITS/1993/1/GFR/SOL/H20/72/43/55.45/16.4333/39G6" 66 4.78624989301898 2.35785709015493 8.33095219474108 5.97309510458615 5.42548907361925 4.97186873108148 5.78238608688116 0.810517355799678 7.48402863973752 7.65839388283591 7.34495748765767 -0.313436395178241 0.449142448604107 0.50557074226715 0.0536480149429323 0.103925996121413 4.84838806152344 0.0607914981245995 22025
"838" "BITS/1993/1/GFR/SOL/H20/73/49/55.6167/14.8667/40G4" 80 4.78624989301898 2.35785709015493 8.33095219474108 5.97309510458615 5.42670981399715 4.89561314880848 5.77457334846258 0.878960199654104 7.48873357661068 8.09712571402391 7.07938993970553 -1.01773577431838 0.597041019548972 0.742399129602644 0.0511316408029913 0.0884499961566224 3.76249834060669 0.0349173289164901 66717
"839" "BITS/1993/1/GFR/SOL/H20/74/34/54.7667/15.6/38G5" 75 4.92738084224541 2.47023804002397 8.5071426669934 6.03690462696943 5.65924729220569 5.62043453007936 5.82207371294498 0.201639182865619 7.69295326899737 8.04795700435837 7.30788315025468 -0.740073854103687 0.497819329301516 0.573617424126025 0.0390101081887417 0.0695873220013783 4.90882116317749 0.0752785459160805 53145
"840" "BITS/1993/1/GFR/SOL/H20/76/44/55.3667/16.35/39G6" 69 4.82505941596104 2.3849999466911 8.40166647887478 6.01666653218368 5.45080587267876 5.09660127013922 5.83585451543331 0.739253245294096 7.49852493172511 7.65732008342942 7.36038628965616 -0.296933793773256 0.449142448604107 0.50557074226715 0.0536480149429323 0.103925996121413 4.84440870285034 0.0651842957735062 22025
"841" "BITS/1993/1/GFR/SOL/H20/77/46/55.6/15.8833/40G5" 78 4.78624989301898 2.35785709015493 8.33095219474108 5.97309510458615 4.96544628031552 4.98242135345936 4.8909472078085 -0.0914741456508623 7.55294960690662 7.81997243563334 7.25464530599614 -0.565327129637201 0.476113673299551 0.510579454126181 0.0482887768466454 0.104379017636712 4.67033449172974 0.0473622517287731 26944
"842" "BITS/1993/1/GFR/SOL/H20/78/47/55.6/15.7/40G5" 70 4.78624989301898 2.35785709015493 8.33095219474108 5.97309510458615 5.06539100781083 5.01334677636623 5.06898541003466 0.0556386336684258 7.55371256964281 7.88140506483614 7.21807961041729 -0.663325454418858 0.516727784027656 0.554447652013214 0.0446921710084953 0.0981362380108602 4.44026071548462 0.0417299972474575 26944
"843" "BITS/1993/1/GFR/SOL/H20/79/41/55.2667/17.35/39G7" 87 4.82505941596104 2.3849999466911 8.40166647887478 6.01666653218368 5.15034775622189 4.82703466713429 5.94566689431667 1.11863222718239 7.514165667817 7.61662873749932 7.44103427665929 -0.175594460840028 0.488016627728939 0.626043149718532 0.0762914207660081 0.129223640078245 4.11298849105835 0.0441278990358114 48826
"844" "BITS/1993/1/GFR/SOL/H20/80/45/55.3/16.2/39G6" 81 4.82505941596104 2.3849999466911 8.40166647887478 6.01666653218368 5.01378081738949 5.23503322899342 4.90999075770378 -0.325042471289636 7.56121503654867 7.67314449573557 7.36592483396332 -0.307219661772251 0.454330900063117 0.493304970639723 0.0474029823653147 0.0979419319518767 4.79361381530762 0.0599910582602024 22025
"845" "BITS/1993/1/GFR/SOL/H20/81/48/55.4333/15.1667/39G5" 84 4.78624989301898 2.35785709015493 8.33095219474108 5.97309510458615 5.19885184057057 4.84936065226793 5.3861066326499 0.536745980381966 7.51670887693763 7.93272137331466 7.12934986998638 -0.803371503328282 0.571670855085055 0.654035338649044 0.0457091026839646 0.0756137190521769 4.07404618024826 0.0176159172784537 55039
"846" "BITS/1993/1/GFR/SOL/H20/82/40/55.25/17.55/39G7" 86 4.82505941596104 2.3849999466911 8.40166647887478 6.01666653218368 5.39970432408154 4.38113889843226 6.86347376555204 2.48233486711979 7.54773602820933 7.62211076604823 7.52326470489303 -0.0988460611552021 0.761495914310218 0.727653039353235 0.0705688562607071 0.162305041238619 3.96589449882507 0.030942542180419 48826
"847" "BITS/1993/1/GFR/SOL/H20/83/37/55.1333/16.05/39G6" 88 4.82505941596104 2.3849999466911 8.40166647887478 6.01666653218368 4.95093981549144 5.27653840184212 4.76241680979729 -0.514121592044831 7.58257799316198 7.76927780049542 7.34874404345949 -0.42053375703593 0.472090803086758 0.515585207828769 0.0422753336499138 0.0853096344721519 4.76768814086914 0.0589241078495979 22025
"848" "BITS/1993/1/LAT/BPE/LBT/000001/1/55.5667/19.65/40G9" 87 4.78624989301898 2.35785709015493 8.33095219474108 5.97309510458615 4.7783610355109 5.15044948458672 4.45723171532154 -0.693217769265176 7.33092745067552 7.32014706979195 7.26255751214921 -0.0575895576427377 0.509190859893958 0.787668859517133 0.0444142365074607 0.109023578644596 4.84241884231567 0.0483199658244848 4669
"849" "BITS/1993/1/LAT/BPE/LBT/000001/10/55.0833/19.5833/39G9" 96 4.85970227232957 2.40523804147683 8.45499981101602 6.04976176953919 4.73049444891512 5.23687790334225 4.28852539509535 -0.948352508246897 7.36653237836435 7.41616734303534 7.30098822774986 -0.115179115285478 0.728690691292285 1.07779060911249 0.0600082444967165 0.145394275388238 4.36436282157898 0.0549271779507399 1678
"850" "BITS/1993/1/LAT/BPE/LBT/000001/11/55.0667/19.8167/39G9" 57 4.85970227232957 2.40523804147683 8.45499981101602 6.04976176953919 4.8192829657346 4.1002329736948 5.43900538235902 1.33877240866422 7.32863856246695 7.40548586472869 7.29205873794854 -0.113427126780153 0.841359741985797 1.15526815131307 0.0525259897668006 0.150490875392638 4.01251710891724 0.0499836308509111 1678
"851" "BITS/1993/1/LAT/BPE/LBT/000001/12/55.1333/20.2167/39H0" 28 4.82505941596104 2.3849999466911 8.40166647887478 6.01666653218368 5.78543115593493 3.25954976677894 8.84424710273742 5.58469733595848 7.29392375797033 7.32630728743971 7.21813612617552 -0.108171161264184 0.912122505406539 1.17834942705101 0.0393888235431791 0.142795346998153 2.95512315750122 0.0257450006343424 3178
"852" "BITS/1993/1/LAT/BPE/LBT/000001/13/55.1167/20.4/39H0" 16 4.85970227232957 2.40523804147683 8.45499981101602 6.04976176953919 6.7474830839783 2.9754970446229 12.0673814862966 9.09188444167376 7.26569413673133 7.30816572904587 7.18733503793677 -0.120830691109102 NA 1.24351987441381 0.0365299271199622 0.126807247728285 2.23484716670854 0.0178805249632292 3178
"853" "BITS/1993/1/LAT/BPE/LBT/000001/14/55.9167/19.35/40G9" 72 4.70440465675312 2.239047569001 8.26690457712504 6.02785700812404 4.58073673211038 4.68222773075104 4.36372300237417 -0.318504728376867 7.34605954494327 7.38858765301605 7.24837205683192 -0.140215596184131 0.480327732861042 0.678411920865377 0.0362344561326361 0.099042397089598 4.94797215461731 0.0733911690860987 4669
"854" "BITS/1993/1/LAT/BPE/LBT/000001/15/55.1833/19.2333/39G9" 98 4.82505941596104 2.3849999466911 8.40166647887478 6.01666653218368 4.75323412939906 5.17494567483664 4.37891443818808 -0.796031236648561 7.38293607719243 7.35479122959077 7.31703870308896 -0.0377525265018132 0.715691367785136 1.19791602426105 0.0803479027287163 0.164119747483871 4.81339122772217 0.0535336276143789 1678
"855" "BITS/1993/1/LAT/BPE/LBT/000001/16/55.35/19.4/39G9" 93 4.82505941596104 2.3849999466911 8.40166647887478 6.01666653218368 4.7421525195241 5.0697178542614 4.41873770207167 -0.65098015218973 7.35852126963437 7.33128067416449 7.26583542612692 -0.0654452480375756 0.591618233670791 0.890822852099383 0.0531066945937072 0.11147010228416 4.80577341079712 0.0531742594391108 1678
"856" "BITS/1993/1/LAT/BPE/LBT/000001/17/56.6333/20.7333/42H0" 39 4.6133332302173 2.04999995417893 8.15857124621314 6.10857129203421 5.80459677986801 3.14056827127934 9.36300750821829 6.22243923693896 7.13090405333787 7.26029688181976 7.07373836388191 -0.186558517937857 0.47494567433993 0.698961130998752 0.0385085286396231 0.0953484386688988 3.82610233306885 0.0197717029973865 10604
"857" "BITS/1993/1/LAT/BPE/LBT/000001/18/56.65/20.65/42H0" 51 4.6133332302173 2.04999995417893 8.15857124621314 6.10857129203421 5.06722211837769 3.43473957479 6.97331327199936 3.53857369720936 7.16371145099401 7.29318905311326 7.11719898196558 -0.175990071147677 0.47494567433993 0.698961130998752 0.0385085286396231 0.0953484386688988 3.82610233306885 0.0197717029973865 10604
"858" "BITS/1993/1/LAT/BPE/LBT/000001/19/56.55/20.2333/42H0" 104 4.63720227730283 2.09619042933697 8.19380934066361 6.09761891132664 4.57114035636187 4.66538151353598 4.50361984968185 -0.161761663854123 7.27675709640608 7.38321865598361 7.22282693410913 -0.160391721874478 0.367289815098047 0.513022581736247 0.0256670587137913 0.069034513202011 4.38776209831238 0.0202052542567253 10604
"859" "BITS/1993/1/LAT/BPE/LBT/000001/2/55.6167/20.5667/40H0" 62 4.78624989301898 2.35785709015493 8.33095219474108 5.97309510458615 4.43278299830854 3.99961683899164 4.45611948519945 0.45650264620781 7.3155410354957 7.2842030475537 7.26029688181976 -0.0239061657339331 0.642383227745691 1.23376674232659 0.0685463689150072 0.145734939280895 3.86563543319702 0.0276765625923872 79443
"860" "BITS/1993/1/LAT/BPE/LBT/000001/20/56.9833/20.7833/42H0" 54 4.60327370663262 1.9911904316839 8.16214267470475 6.17095224302085 4.70911114662886 3.44974111765623 6.00236350297928 2.55262238532305 7.1527756517753 7.24424640648067 7.1286151651293 -0.115631241351368 0.53898111358285 0.606442812209328 0.0295986443335109 0.0889406554378876 3.52883146286011 0.0187624525278807 10604
"861" "BITS/1993/1/LAT/BPE/LBT/000001/21/57.55/21.2333/44H1" 58 4.51589275620479 1.79999995976687 8.14214267515179 6.34214271538492 4.26002110727131 3.24636577069759 4.77893749624491 1.53257172554731 7.03693247633055 6.99388159749408 7.12765439723929 0.133772799745204 0.399792678654194 0.542413880979573 0.0303855519541753 0.0632369595316715 4.19507779121399 0.0119092815276235 21589
"862" "BITS/1993/1/LAT/BPE/LBT/000001/22/57.4167/21.3/43H1" 47 4.51589275620479 1.79999995976687 8.14214267515179 6.34214271538492 5.14229765161872 3.06919565051794 7.58135049045086 4.51215483993292 6.9755139760673 6.94979930606981 7.06384810619056 0.114048800120753 0.608176154394944 0.644488755199644 0.0236023173220709 0.0763227888269694 4.10931385040283 0.0105239252094179 31033
"863" "BITS/1993/1/LAT/BPE/LBT/000001/23/57.3/21.2333/43H1" 37 4.578452278616 1.92166662371407 8.16666648412744 6.24499986041337 5.83917086012661 3.03761916607618 9.69412655383348 6.6565073877573 7.01887569157407 7.03909420408309 7.04757156781852 0.00847736373543758 0.450004777560631 0.586199379836519 0.027817483390709 0.0685877686741173 3.84732330322266 0.00925275069661438 31033
"864" "BITS/1993/1/LAT/BPE/LBT/000001/24/57.3/20.9667/43H0" 61 4.578452278616 1.92166662371407 8.16666648412744 6.24499986041337 5.35305169597268 3.20597282797098 7.86157822608947 4.65560539811849 7.11996825411916 7.17134107835591 7.14489170350134 -0.0264493748545643 0.378876380622387 0.526565050637281 0.0274387174991124 0.0638560030185652 3.91415823936462 0.0155439213477075 6391
"865" "BITS/1993/1/LAT/BPE/LBT/000001/25/57.2333/20.7333/43H0" 71 4.578452278616 1.92166662371407 8.16666648412744 6.24499986041337 4.51118844002485 4.38537079840899 4.57488396018743 0.189513161778449 7.18520156806335 7.25057617140313 7.19157371980449 -0.0590024515986434 0.365440921237071 0.501088721332727 0.0251772086446892 0.0626706415405667 4.06000298500061 0.0218968748487532 6391
"866" "BITS/1993/1/LAT/BPE/LBT/000001/3/55.6333/20.6833/40H0" 53 4.75244036996515 2.31404756732462 8.29214267179902 5.9780951044744 4.50345030240714 3.52222596853972 5.10026349127293 1.57803752273321 7.30994597543031 7.28103816509247 7.25843186179797 -0.0226063032945024 0.642383227745691 1.23376674232659 0.0685463689150072 0.145734939280895 3.92897385597229 0.0266310309804976 79443
"867" "BITS/1993/1/LAT/BPE/LBT/000001/4/55.6667/20.3833/40H0" 66 4.75244036996515 2.31404756732462 8.29214267179902 5.9780951044744 4.46480030566454 4.3619054555893 4.29842695593834 -0.0634784996509568 7.30778424767777 7.2848247208943 7.24074242947002 -0.0440822914242754 0.566843843708435 0.968927686413129 0.0567737885608162 0.133400644689844 4.15173499107361 0.0277357129007578 79443
"868" "BITS/1993/1/LAT/BPE/LBT/000001/5/55.65/20.65/40H0" 53 4.75244036996515 2.31404756732462 8.29214267179902 5.9780951044744 4.41951761953533 3.79076172411442 4.5985391959548 0.807777471840382 7.31223486363888 7.28199893298249 7.26176629153391 -0.0202326414485788 0.642383227745691 1.23376674232659 0.0685463689150072 0.145734939280895 3.86563543319702 0.0276765625923872 79443
"869" "BITS/1993/1/LAT/BPE/LBT/000001/6/55.5667/20.65/40H0" 61 4.78624989301898 2.35785709015493 8.33095219474108 5.97309510458615 4.90542654506862 3.62105168402195 6.32767724990844 2.70662556588649 7.31655831914395 7.29053281247616 7.27007410799464 -0.0204587044815243 0.642383227745691 1.23376674232659 0.0685463689150072 0.145734939280895 3.64614866256714 0.0291022840887308 79443
"870" "BITS/1993/1/LAT/BPE/LBT/000001/7/55.5833/19.6167/40G9" 87 4.78624989301898 2.35785709015493 8.33095219474108 5.97309510458615 4.7783610355109 5.15044948458672 4.45723171532154 -0.693217769265176 7.33092745067552 7.32014706979195 7.26255751214921 -0.0575895576427377 0.509190859893958 0.787668859517133 0.0444142365074607 0.109023578644596 4.84241884231567 0.0483199658244848 4669
"871" "BITS/1993/1/LAT/BPE/LBT/000001/8/55.5667/19.85/40G9" 85 4.78624989301898 2.35785709015493 8.33095219474108 5.97309510458615 4.78832363337278 5.178228110075 4.43517700582743 -0.743051104247571 7.3276212788187 7.31268698970477 7.26589194188515 -0.0467950478196122 0.502025367071231 0.792060289118025 0.0446952746574054 0.115477824463229 4.75319839477539 0.0393002054095268 4669
"872" "BITS/1993/1/LAT/BPE/LBT/000001/9/55.6167/20.2667/40H0" 76 4.78624989301898 2.35785709015493 8.33095219474108 5.97309510458615 4.5528428144753 4.57073344290257 4.32978641986847 -0.240947023034097 7.3272397974506 7.30093171199163 7.25408014841377 -0.0468515635778555 0.566843843708435 0.968927686413129 0.0567737885608162 0.133400644689844 4.35894932746887 0.0283952351659536 79443
"873" "BITS/1993/1/SWE/ARG/FOT/55/7/55.8667/17.0855/40G7" 46 4.75244036996515 2.31404756732462 8.29214267179902 5.9780951044744 5.67161067947745 3.45359323173761 8.07941256463527 4.62581933289765 7.42871384136379 7.63657880015671 7.19202584587038 -0.444552954286337 0.499672694752614 0.51316734817293 0.0706416522376215 0.10783290775681 3.7231770324707 0.0576862619817257 9948
"874" "BITS/1993/1/SWE/ARG/FOT/56/8/55.9248/17.1323/40G7" 48 4.70440465675312 2.239047569001 8.26690457712504 6.02785700812404 5.5096930321306 3.41257635504007 7.32860297709703 3.91602662205696 7.37810397986323 7.57655906490982 7.13454931974411 -0.442009745165707 0.499672694752614 0.51316734817293 0.0706416522376215 0.10783290775681 3.64835621833801 0.0561568111926317 9948
"875" "BITS/1993/1/SWE/ARG/FOT/57/9/55.8015/17.7367/40G7" 60 4.75244036996515 2.31404756732462 8.29214267179902 5.9780951044744 4.4909038040787 3.79632287472487 5.21742743998766 1.4211045652628 7.32215337920934 7.50257993737857 7.06090928676228 -0.44167065061629 0.457905416687329 0.472626289835682 0.0674105799948189 0.106123155181721 4.08996628761291 0.0574269422888756 9948
"876" "BITS/1993/1/SWE/ARG/FOT/58/10/56.0352/17.7188/41G7" 64 4.70440465675312 2.239047569001 8.26690457712504 6.02785700812404 4.28511410392821 4.04928740859032 4.47741462290287 0.428127214312552 7.2579373489134 7.43040931411087 7.00931039949258 -0.421098914618293 0.415026274820169 0.425468745606917 0.0762471760638057 0.116882000638549 3.87162407875061 0.0540234562754631 3943
"877" "BITS/1993/1/SWE/ARG/FOT/59/11/56.445/16.9745/41G6" 69 4.63720227730283 2.09619042933697 8.19380934066361 6.09761891132664 4.08874445036054 4.26565685868263 3.62376444041729 -0.641892418265341 7.11132134310901 7.37140686251223 6.75001610070467 -0.62139076180756 0.422271240502596 0.421056369230861 0.0618673743289875 0.118702429294519 3.00318702936172 0.00640041047823615 13640
"878" "BITS/1993/1/SWE/ARG/FOT/60/12/56.5178/16.8225/42G6" 58 4.63720227730283 2.09619042933697 8.19380934066361 6.09761891132664 5.38008516118862 3.62440872006118 7.07956176716835 3.45515304710716 7.15964231640101 7.51645455602556 6.78044983651489 -0.736004719510672 0.447225787987311 0.436943648589982 0.05016047689809 0.110352372727372 2.79125739092177 0.00267178339642917 9591
"879" "BITS/1993/1/SWE/ARG/FOT/61/13/57.004/17.94/43G7" 69 4.60327370663262 1.9911904316839 8.16214267470475 6.17095224302085 4.47733324021101 4.4608668088913 4.22572508454323 -0.235141724348068 6.98212631978095 7.11228211099903 6.8326986550043 -0.279583455994724 0.325923684984445 0.371841878250793 0.0593410427107552 0.107154811474281 3.51685884714127 0.00645984854723792 4782
"880" "BITS/1993/1/SWE/ARG/FOT/62/14/57.066/17.9145/43G7" 75 4.60327370663262 1.9911904316839 8.16214267470475 6.17095224302085 4.38088796846569 4.59050943702459 4.14911684393883 -0.441392593085764 6.95529546355829 7.09645769869288 6.77991293681165 -0.316544761881231 0.325923684984445 0.371841878250793 0.0593410427107552 0.107154811474281 3.51685884714127 0.00645984854723792 4782
"881" "BITS/1993/1/SWE/ARG/FOT/63/15/57.3685/16.9133/43G6" 45 4.578452278616 1.92166662371407 8.16666648412744 6.24499986041337 6.90897347219288 2.64237055927515 11.1971834897995 8.55481293052436 6.98199915932491 7.45753687806428 6.68191461202999 -0.775622266034287 0.660258263349533 0.574590933819612 0.0497249073561003 0.0777590892018651 2.79417041778564 0.00137198769603856 6288
"882" "BITS/1993/1/SWE/ARG/FOT/64/16/57.5172/17.0157/44G7" 68 4.51589275620479 1.79999995976687 8.14214267515179 6.34214271538492 4.92076718248427 3.69901630282402 6.28459867835045 2.58558237552643 6.85242265462875 7.18965218402445 6.60573136992753 -0.583920814096928 0.482165792336066 0.561041014613928 0.0637703034510408 0.0853899740370093 3.05141288042068 0.00282371224020608 2240
"883" "BITS/1993/1/SWE/ARG/FOT/65/17/57.4502/17.5322/43G7" 63 4.51589275620479 1.79999995976687 8.14214267515179 6.34214271538492 4.35244471766055 4.37655434012413 4.36882298439741 -0.00773135572671662 6.86005228199065 7.09956606539587 6.56724413856864 -0.532321926827232 0.335729031513135 0.40023838977019 0.0537462478090072 0.102279632098184 3.6195374584198 0.00567432401236147 4782
"884" "BITS/1993/1/SWE/ARG/FOT/66/18/57.821/18.123/44G8" 88 4.43565466276015 1.62619043984229 8.11857124710722 6.49238080726493 4.42095538042486 4.52678678929806 4.40330211818218 -0.123484671115875 6.77994119469076 6.96765828567247 6.59589762799442 -0.371760657678048 0.305546432733536 0.351183590789636 0.0347914671345341 0.0939462683273801 4.39804827213287 0.0050533726811409 3423
"885" "BITS/1993/1/SWE/ARG/FOT/67/19/57.7555/18.3128/44G8" 107 4.43565466276015 1.62619043984229 8.11857124710722 6.49238080726493 4.45967319607735 4.49290446192026 4.44033124297857 -0.05257321894169 6.84161401586607 6.97234909360607 6.65738677295546 -0.314962320650615 0.29892643665274 0.337437249720096 0.0259896262175151 0.0962179539790092 3.98247677401492 0.00188429434446765 3423
"886" "BITS/1993/1/SWE/ARG/FOT/68/20/57.8736/19.4038/44G9" 44 4.43565466276015 1.62619043984229 8.11857124710722 6.49238080726493 5.69909090176225 3.37234617769718 8.14660754054785 4.77426136285067 6.90811893437058 6.95816363828878 6.83902841992676 -0.119135218362015 0.28933198004961 0.301986321255013 0.0291145267814101 0.0740418720189518 3.75738883018494 0.00579920649528503 2104
"887" "BITS/1993/1/SWE/ARG/FOT/69/21/57.8885/19.5368/44G9" 69 4.39827371121473 1.5169047279993 8.09666648569207 6.57976175769277 4.66727366112173 4.57230684161186 4.90689821541309 0.334591373801231 6.91816461039707 6.97438366090258 6.86203033352892 -0.112353327373662 0.280604593455791 0.303757086396217 0.0240320258141348 0.0605927629087307 3.75738883018494 0.00579920649528503 2104
"888" "BITS/1993/1/SWE/ARG/FOT/70/22/57.8677/19.5493/44G9" 78 4.43565466276015 1.62619043984229 8.11857124710722 6.49238080726493 4.66727366112173 4.57230684161186 4.90689821541309 0.334591373801231 6.91816461039707 6.97438366090258 6.86203033352892 -0.112353327373662 0.280604593455791 0.303757086396217 0.0240320258141348 0.0605927629087307 4.13869976043701 0.00856521266046911 2104
"889" "BITS/1993/1/SWE/ARG/FOT/71/23/57.5685/19.0568/44G9" 40 4.51589275620479 1.79999995976687 8.14214267515179 6.34214271538492 5.80496978387237 2.86828891187906 8.53388064354658 5.66559173166753 7.00679544825107 7.00829311584433 6.92278477363288 -0.0855083422114455 0.313926457117001 0.317248387705712 0.0229623057391089 0.071988549878074 3.12540146149695 0.00455175802320203 2104
"890" "BITS/1993/1/SWE/ARG/FOT/72/24/57.3825/19.1942/43G9" 85 4.51589275620479 1.79999995976687 8.14214267515179 6.34214271538492 4.60103493183851 4.68008465319872 4.53622718155384 -0.143857471644878 7.10152998799458 7.13454931974411 6.992186124747 -0.142363194997111 0.293199761460225 0.326922401164969 0.0256967645174424 0.06182957574986 3.84022985458374 0.00774832319235429 2215
"891" "BITS/1993/1/SWE/ARG/FOT/73/25/57.1808/18.8761/43G8" 55 4.578452278616 1.92166662371407 8.16666648412744 6.24499986041337 5.23518921248615 3.72655078023672 6.44223695248365 2.71568617224692 7.10623492486775 7.13014109060168 7.02519132755697 -0.104949763044712 0.309753434111675 0.340818121319725 0.0319745123134111 0.0704582315415908 3.2627237016956 0.00521642551393597 6723
"892" "BITS/1993/1/SWE/ARG/FOT/74/26/57.085/18.8363/43G8" 64 4.60327370663262 1.9911904316839 8.16214267470475 6.17095224302085 4.74852071516216 4.19569487124682 5.06714073568583 0.871445864439011 7.14705343125388 7.17733174872895 7.04576306355496 -0.131568685173989 0.309753434111675 0.340818121319725 0.0319745123134111 0.0704582315415908 3.37639014959335 0.00653050162363797 6723
"893" "BITS/1993/1/SWE/ARG/FOT/75/27/57.089/18.9005/43G8" 84 4.60327370663262 1.9911904316839 8.16214267470475 6.17095224302085 4.74852071516216 4.19569487124682 5.06714073568583 0.871445864439011 7.14705343125388 7.17733174872895 7.04576306355496 -0.131568685173989 0.309753434111675 0.340818121319725 0.0319745123134111 0.0704582315415908 3.87080474853516 0.00885745355859398 6723
"894" "BITS/1993/1/SWE/ARG/FOT/76/28/56.2562/18.4828/41G8" 75 4.66982132419279 2.16547614207402 8.21499981638044 6.04952367430642 4.7138584703207 4.17290771752596 4.92501942813396 0.752111710608006 7.24280525464564 7.30901346541941 7.1084955551972 -0.200517910222213 0.335197639962037 0.353149816945747 0.061372041107514 0.0978072236373501 4.04116927146912 0.027709363438189 3560
"895" "BITS/1993/1/SWE/ARG/FOT/77/29/55.5878/18.3732/40G8" 95 4.78624989301898 2.35785709015493 8.33095219474108 5.97309510458615 4.57450417429209 4.75205408036709 4.51805171370506 -0.234002366662028 7.36220892285928 7.42605760072668 7.28002088144422 -0.146036719282466 0.420211100329956 0.508067225416501 0.0502816787313685 0.0981182723734532 4.83163772583008 0.0352878008037806 12996
"896" "BITS/1993/1/SWE/ARG/FOT/78/30/55.2882/16.9951/39G6" 76 4.82505941596104 2.3849999466911 8.40166647887478 6.01666653218368 5.4566043894738 4.85975050926209 6.20587448775768 1.3461239784956 7.53247677348554 7.61798511569698 7.43560876386861 -0.182376351828374 0.478605651607116 0.573161958544343 0.0689726612948448 0.121776313548113 4.33650001525879 0.0569420494139194 22025
"897" "BITS/1993/1/SWE/ARG/FOT/79/31/55.3282/16.0507/39G6" 87 4.82505941596104 2.3849999466911 8.40166647887478 6.01666653218368 4.72968062199652 5.21550138294697 4.36095599085093 -0.854545392096043 7.56998910801485 7.69501609417299 7.37112428372105 -0.323891810451943 0.454330900063117 0.493304970639723 0.0474029823653147 0.0979419319518767 4.75281383514404 0.0512903118133545 22025
"898" "BITS/1993/1/SWE/ARG/FOT/80/32/55.412/15.3205/39G5" 91 4.78624989301898 2.35785709015493 8.33095219474108 5.97309510458615 5.2633340600878 4.83623091131449 5.49941846728325 0.663187555968759 7.5427767704241 7.9290478490293 7.15789032789568 -0.771157521133621 0.537243096778791 0.605637558080532 0.0438008617298278 0.0804169481485892 4.36907409667969 0.0225680870935321 55039
"899" "BITS/1993/1/SWE/ARG/FOT/81/33/55.795/16.1217/40G6" 63 4.75244036996515 2.31404756732462 8.29214267179902 5.9780951044744 5.37746650353074 5.1319484859705 5.46385423094034 0.331905744969844 7.4972533271648 7.84512194804847 7.13285384699702 -0.712268101051449 0.495259284973145 0.512369709434333 0.066021279711909 0.111280006093857 4.34674997329712 0.0444571934640407 15040
"900" "BITS/1993/1/SWE/ARG/FOT/82/34/55.8733/16.085/40G6" 54 4.75244036996515 2.31404756732462 8.29214267179902 5.9780951044744 5.43964966200292 4.90716949105263 5.69381459057331 0.786645099520683 7.43380025960505 7.84551755835612 7.03988542469839 -0.805632133657731 0.495259284973145 0.512369709434333 0.066021279711909 0.111280006093857 4.07315186500549 0.0415950713306665 15040
"901" "BITS/1993/1/SWE/ARG/GOV/49/1/55.9933/15.46/40G5" 46 4.70440465675312 2.239047569001 8.26690457712504 6.02785700812404 6.001359783113 4.44676047563553 7.34441834688187 2.89765787124634 7.41154717979953 8.12317947857082 7.01722260564566 -1.10595687292516 0.566696191827456 0.648204818919853 0.054062225369101 0.100003944726634 3.78035774707794 0.0373565987171605 26944
"902" "BITS/1993/1/SWE/ARG/GOV/50/2/55.8218/15.4393/40G5" 50 4.75244036996515 2.31404756732462 8.29214267179902 5.9780951044744 5.45437314733863 5.07424815744162 5.66587319970131 0.591625042259697 7.48873357661068 8.04903080376486 7.06995180808008 -0.979078995684785 0.566696191827456 0.648204818919853 0.054062225369101 0.100003944726634 4.03609099388123 0.048751322478056 26944
"903" "BITS/1993/1/SWE/ARG/GOV/51/3/55.5687/14.7172/40G4" 74 4.78624989301898 2.35785709015493 8.33095219474108 5.97309510458615 6.0950244795531 4.76434286683798 7.08326128870249 2.31891842186451 7.49992369674146 8.13052652714153 7.08724563010037 -1.04328089704116 0.659663366774718 0.80228433633844 0.0492823856792742 0.0897891396689696 3.67056576728821 0.0269855022802949 66717
"904" "BITS/1993/1/SWE/ARG/GOV/52/4/55.6712/14.5143/40G4" 50 4.75244036996515 2.31404756732462 8.29214267179902 5.9780951044744 6.48393880017102 4.66445917636156 8.04656108468771 3.38210190832615 7.4327829759568 8.18715531689425 7.13008457484345 -1.05707074205081 0.659663366774718 0.80228433633844 0.0492823856792742 0.0897891396689696 3.0746154046577 0.0218564006145639 66717
"905" "BITS/1993/1/SWE/ARG/GOV/53/5/55.6187/16.611/40G6" 64 4.78624989301898 2.35785709015493 8.33095219474108 5.97309510458615 5.42914451286197 4.75267801433802 5.98619547486305 1.23351746052504 7.4807224678807 7.65839388283591 7.3035314368705 -0.35486244596541 0.46322221805652 0.492676556662277 0.0601815363102816 0.105946488355156 4.49033922195435 0.0536244782805443 15040
"906" "BITS/1993/1/SWE/ARG/GOV/54/6/55.785/16.8935/40G6" 41 4.75244036996515 2.31404756732462 8.29214267179902 5.9780951044744 5.57412777841091 3.78633993119001 7.74829351902008 3.96195358783007 7.47182123595849 7.67715711457034 7.2537975696226 -0.423359544947742 0.47054406752189 0.491570289488192 0.0707626018067812 0.110138023848952 3.84181573867798 0.0504615689814091 15040
"907" "BITS/1993/1/SWE/ARG/GOV/83/35/55.455/14.7333/39G4" 71 4.78624989301898 2.35785709015493 8.33095219474108 5.97309510458615 6.64422879368067 4.51346715539694 8.23064873367548 3.71718157827854 7.56464836886153 8.1616667099297 7.08769775616626 -1.07396895376345 0.594454447428386 0.727814307919255 0.0503697468040529 0.0792973664947019 3.39458298444748 0.0205895164888352 58073
"908" "BITS/1993/1/SWE/ARG/GOV/84/36/55.465/14.5483/39G4" 62 4.78624989301898 2.35785709015493 8.33095219474108 5.97309510458615 6.71840911731124 4.54344311356545 8.31791810691356 3.77447499334812 7.50679036136717 8.20501429649691 7.12058992745976 -1.08442436903715 0.594454447428386 0.727814307919255 0.0503697468040529 0.0792973664947019 3.17373978495598 0.0188893438328523 58073
"909" "BITS/1993/1/SWE/ARG/GOV/85/37/54.9983/13.9913/38G3" 48 4.85970227232957 2.40523804147683 8.45499981101602 6.04976176953919 7.73635060898959 4.16555614769459 11.142195917666 6.97663976997139 8.3578752935864 9.40942162026962 7.51580462480585 -1.89361699546377 0.750613258530696 0.736526050915321 0.0355879935370025 0.0844920872080578 3.05226209640503 0.0166553836129606 67085
"910" "BITS/1993/1/SWE/ARG/GOV/86/38/55.213/13.6493/39G3" 44 4.82505941596104 2.3849999466911 8.40166647887478 6.01666653218368 6.9619400408119 3.94091279059648 9.3563069999218 5.41539420932532 7.9323964077048 8.82595293223858 7.40497722290456 -1.42097570933402 0.634559370577335 0.70795155233807 0.046036368903567 0.084952646007983 3.54337615013123 0.0136631768196821 35877
"911" "BITS/1993/1/SWE/ARG/GOV/87/39/54.935/13.32/38G3" 47 4.85970227232957 2.40523804147683 8.45499981101602 6.04976176953919 7.31813851930201 3.92905804514885 10.4711956232786 6.54213757812979 8.15098523162305 9.14526696627339 7.4490029985706 -1.69626396770279 0.860442884266376 0.774057378371557 0.0284222288980979 0.0716542037218078 2.54371561050415 0.0190997367724776 67085
"912" "BITS/1993/1/SWE/ARG/GOV/88/40/55.21/13.2767/39G3" 41 4.82505941596104 2.3849999466911 8.40166647887478 6.01666653218368 7.04654413089157 3.72774439305067 9.8191032409668 6.09135884791613 8.02268033148721 9.05659374160072 7.60730363739034 -1.44929010421038 0.668282546103001 0.726803280689098 0.0465059750828727 0.0780247268843567 3.5257240486145 0.0205124824494123 35877
"913" "BITS/1993/1/SWE/ARG/GOV/89/41/55.7777/12.8792/40G2" 17 4.75244036996515 2.31404756732462 8.29214267179902 5.9780951044744 9.16983890719711 3.11675027012825 15.6423332467675 12.5255829766393 12.4650308629498 16.4169235154986 8.91502176721891 -7.50190174827973 NA 0.84508067369461 0.0203344330657784 0.104889450987885 3.93524775192851 0.0423815302367854 78100
"914" "BITS/1993/1/SWE/ARG/GOV/90/42/55.9417/12.7017/40G2" 29 4.70440465675312 2.239047569001 8.26690457712504 6.02785700812404 9.09012456052005 3.17116816341877 15.8224602714181 12.6512921079993 14.0093946014531 18.0801822803914 10.223587633421 -7.85659464697041 NA 0.84508067369461 0.0203344330657784 0.104889450987885 3.35783589981934 0.0374212490928852 78100
"915" "BITS/1993/1/SWE/ARG/GOV/91/43/56.2083/12.435/41G2" 24 4.66982132419279 2.16547614207402 8.21499981638044 6.04952367430642 8.12459691334516 3.81209755316377 12.7246009781957 8.91250342503191 16.5172531153076 20.561760966666 14.7978318156674 -5.7639291509986 NA 0.656940794653363 0.022938742094377 0.113559171645599 3.22723521698605 0.125045465284281 59794
"916" "BITS/1993/2/LAT/BPE/LBT/1/26/57.2/20.7333/43H0" 73 4.578452278616 1.92166662371407 8.16666648412744 6.24499986041337 4.51118844002485 4.38537079840899 4.57488396018743 0.189513161778449 7.18520156806335 7.25057617140313 7.19157371980449 -0.0590024515986434 0.365440921237071 0.501088721332727 0.0251772086446892 0.0626706415405667 4.06000298500061 0.0218968748487532 6391
"917" "BITS/1993/2/LAT/BPE/LBT/1/27/57.2/20.6667/43H0" 87 4.578452278616 1.92166662371407 8.16666648412744 6.24499986041337 4.51118844002485 4.38537079840899 4.57488396018743 0.189513161778449 7.18520156806335 7.25057617140313 7.19157371980449 -0.0590024515986434 0.365440921237071 0.501088721332727 0.0251772086446892 0.0626706415405667 4.37528524398804 0.0265677550435066 6391
"918" "BITS/1993/2/LAT/BPE/LBT/1/28/57.2333/20.6167/43H0" 106 4.578452278616 1.92166662371407 8.16666648412744 6.24499986041337 4.61513448320329 4.75178280472756 4.55236808210611 -0.199414722621444 7.20847193151712 7.26170977577567 7.20943269940714 -0.0522770763685311 0.365440921237071 0.501088721332727 0.0251772086446892 0.0626706415405667 4.37528524398804 0.0265677550435066 6391
"919" "BITS/1993/2/LAT/BPE/LBT/1/29/57.2333/20.6167/43H0" 106 4.578452278616 1.92166662371407 8.16666648412744 6.24499986041337 4.61513448320329 4.75178280472756 4.55236808210611 -0.199414722621444 7.20847193151712 7.26170977577567 7.20943269940714 -0.0522770763685311 0.365440921237071 0.501088721332727 0.0251772086446892 0.0626706415405667 4.37528524398804 0.0265677550435066 6391
"920" "BITS/1993/2/LAT/BPE/LBT/1/36/56.5167/19.45/42G9" 142 4.63720227730283 2.09619042933697 8.19380934066361 6.09761891132664 4.57023836486041 4.58315786719322 4.57965841144323 -0.00349945574999004 7.32609535334632 7.41944525701304 7.17806645358602 -0.24137880342702 0.301082372665405 0.369423353009754 0.0228594526137855 0.0479981634874446 4.84307916641235 0.0255403574183583 2281
"921" "BITS/1993/2/LAT/BPE/LPT/1/30/56.8833/19.9333/42G9" 172 4.60327370663262 1.9911904316839 8.16214267470475 6.17095224302085 4.59375796280801 4.58790519088507 4.60344928503037 0.0155440941452999 7.30931017315015 7.39395665004849 7.21011088850598 -0.183845761542518 0.310033223281304 0.405524205830362 0.0216913499752863 0.050543406098565 4.93126245498657 0.0186193902418017 2281
"922" "BITS/1993/2/LAT/BPE/LPT/1/31/56.5833/19.9/42G9" 136 4.63720227730283 2.09619042933697 8.19380934066361 6.09761891132664 4.61360177583992 4.67615115642548 4.59436155110598 -0.081789605319502 7.3131249868311 7.39717804826796 7.20327248175939 -0.193905566508574 0.335081006089846 0.459950410105564 0.0227967157689297 0.0605386616296799 4.89827533721924 0.0171348994225264 2281
"923" "BITS/1993/2/LAT/BPE/LPT/1/32/56.3667/19.5333/41G9" 136 4.66982132419279 2.16547614207402 8.21499981638044 6.04952367430642 4.60126551613212 4.61842370033264 4.61063808947802 -0.00778561085462639 7.32011881191284 7.38135363596181 7.19179978283743 -0.18955385312438 0.373466745018959 0.4976707018084 0.0245056423327391 0.0688407509594848 4.84893125534058 0.0315377497300506 8728
"924" "BITS/1993/2/LAT/BPE/LPT/1/33/56.2167/19.2333/41G9" 130 4.66982132419279 2.16547614207402 8.21499981638044 6.04952367430642 4.61339153721928 4.6129168048501 4.63046833872795 0.0175515338778489 7.33130893204361 7.35275666229427 7.19066946767271 -0.162087194621561 0.414919029921293 0.516610123493053 0.0284779330494289 0.0704649727348236 4.87687696456909 0.0533808068931103 8728
"925" "BITS/1993/2/LAT/BPE/LPT/1/34/56.9333/19.1167/42G9" 160 4.60327370663262 1.9911904316839 8.16214267470475 6.17095224302085 4.57069953344762 4.57613182812929 4.58608764410019 0.00995581597090112 7.26976327132434 7.361064478755 7.11075618552665 -0.250308293228348 0.300090591112773 0.334478474325604 0.0298020100594955 0.0516695189317302 4.61788405418396 0.0111911119194701 2281
"926" "BITS/1993/2/LAT/BPE/LPT/1/35/56.3167/19.3/41G9" 136 4.66982132419279 2.16547614207402 8.21499981638044 6.04952367430642 4.59291700832546 4.59634186327457 4.61080085486174 0.0144589915871633 7.32050029328093 7.35190892592073 7.18247468272845 -0.169434243192276 0.344017249842485 0.454492599323944 0.024314021082228 0.0616847304347677 4.86149915695191 0.0446454484015703 8728
"927" "BITS/1993/2/RUS/MON/DT/22/1/56.4167/20.4333/41H0" 39 4.63720227730283 2.09619042933697 8.19380934066361 6.09761891132664 5.11940198764205 3.4112199768424 7.02132906019688 3.61010908335448 7.18952502356842 7.30720496115585 7.15416028785209 -0.153044673303762 0.490606941282749 0.726031079888343 0.0447179165962898 0.106713947639401 3.70619679450989 0.0191764267161489 46395
"928" "BITS/1993/2/RUS/MON/DT/22/10/55.5167/19.6833/40G9" 89 4.78624989301898 2.35785709015493 8.33095219474108 5.97309510458615 4.79599395208061 5.17334514856339 4.4624944627285 -0.710850685834885 7.32876572292298 7.31653006126483 7.26397040610512 -0.0525596551597112 0.509190859893958 0.787668859517133 0.0444142365074607 0.109023578644596 4.84241884231567 0.0483199658244848 4669
"929" "BITS/1993/2/RUS/MON/DT/22/11/55.5333/19.4333/40G9" 90 4.78624989301898 2.35785709015493 8.33095219474108 5.97309510458615 4.69267862476408 5.00846381485462 4.40894465148449 -0.599519163370132 7.33703115256503 7.33263705236217 7.2545887902379 -0.0780482621242611 0.510086555033922 0.775522333604318 0.0452500045599153 0.105888431326433 4.95597805023193 0.0633036178350449 4669
"930" "BITS/1993/2/RUS/MON/DT/22/12/55.4833/19.5167/39G9" 93 4.78624989301898 2.35785709015493 8.33095219474108 5.97309510458615 4.77543125860393 5.12817775458098 4.45541416853666 -0.672763586044311 7.3344879434444 7.32026010130843 7.26227493335803 -0.0579851679503923 0.610957822451989 0.938026150067646 0.049444104164166 0.113261858036049 4.86152627944946 0.055698017179966 1678
"931" "BITS/1993/2/RUS/MON/DT/22/13/55.55/20.2/40H0" 73 4.78624989301898 2.35785709015493 8.33095219474108 5.97309510458615 4.60184875875711 4.43902911990881 4.55025213211775 0.111223012208939 7.33792127575725 7.30997423330943 7.26589194188515 -0.0440822914242778 0.514304452886184 0.840008775945063 0.0476858525277947 0.123824485131269 4.25124887466431 0.0285410751402378 79443
"932" "BITS/1993/2/RUS/MON/DT/22/14/55.55/20.6333/40H0" 64 4.78624989301898 2.35785709015493 8.33095219474108 5.97309510458615 4.90542654506862 3.62105168402195 6.32767724990844 2.70662556588649 7.31655831914395 7.29053281247616 7.27007410799464 -0.0204587044815243 0.642383227745691 1.23376674232659 0.0685463689150072 0.145734939280895 3.64614866256714 0.0291022840887308 79443
"933" "BITS/1993/2/RUS/MON/DT/22/16/55.4667/19.9333/39G9" 82 4.78624989301898 2.35785709015493 8.33095219474108 5.97309510458615 4.75781868770719 5.12180277705193 4.41000262647867 -0.711800150573256 7.33830275712535 7.31698218733072 7.27176958074172 -0.0452126065890001 0.628806458165247 0.99543019356551 0.0489660786579516 0.121339117376239 4.45897385597229 0.0328890903294087 1678
"934" "BITS/1993/2/RUS/MON/DT/22/17/55.45/19.6167/39G9" 91 4.78624989301898 2.35785709015493 8.33095219474108 5.97309510458615 4.80875068902969 5.17784832417965 4.47706196457148 -0.700786359608174 7.33169041341171 7.31715173460543 7.26617452067633 -0.0509772139290989 0.610957822451989 0.938026150067646 0.049444104164166 0.113261858036049 4.7880729675293 0.0487420805543661 1678
"935" "BITS/1993/2/RUS/MON/DT/22/18/55.4167/19.35/39G9" 90 4.78624989301898 2.35785709015493 8.33095219474108 5.97309510458615 4.68766680732369 4.97984423488378 4.39961276948452 -0.580231465399263 7.34911139588803 7.33308917842806 7.25396711689731 -0.0791220615307501 0.591618233670791 0.890822852099383 0.0531066945937072 0.11147010228416 4.90319536209106 0.0595853590965271 1678
"936" "BITS/1993/2/RUS/MON/DT/22/19/55.3833/19.3/39G9" 90 4.78624989301898 2.35785709015493 8.33095219474108 5.97309510458615 4.70277686044574 5.00729732960462 4.38783940672874 -0.61945792287588 7.36437065061182 7.33715831302107 7.2679830249399 -0.0691752880811687 0.591618233670791 0.890822852099383 0.0531066945937072 0.11147010228416 4.83901790618896 0.0547263856977224 1678
"937" "BITS/1993/2/RUS/MON/DT/22/2/56.2/19.7833/41G9" 59 4.66982132419279 2.16547614207402 8.21499981638044 6.04952367430642 4.5122125055641 4.21015386283398 4.45744873583317 0.24729487299919 7.33410646207631 7.39395665004849 7.24283351252477 -0.151123137523728 0.433406591415405 0.621171283501166 0.0345783400374424 0.0990930568412967 4.62449442863464 0.0371137337386608 8728
"938" "BITS/1993/2/RUS/MON/DT/22/20/55.2167/19.2167/39G9" 94 4.82505941596104 2.3849999466911 8.40166647887478 6.01666653218368 4.75323412939906 5.17494567483664 4.37891443818808 -0.796031236648561 7.38293607719243 7.35479122959077 7.31703870308896 -0.0377525265018132 0.715691367785136 1.19791602426105 0.0803479027287163 0.164119747483871 4.81506734848022 0.0533542151004076 1678
"939" "BITS/1993/2/RUS/MON/DT/22/21/55.2333/19.4833/39G9" 100 4.82505941596104 2.3849999466911 8.40166647887478 6.01666653218368 4.80748925730586 5.23362259566784 4.43666902184487 -0.796953573822974 7.37606941256672 7.36225130967796 7.28906340276202 -0.0731879069159423 0.644726475079854 1.05297049990407 0.0654632394083061 0.143570522095011 4.66111039161682 0.0495983982086182 1678
"940" "BITS/1993/2/RUS/MON/DT/22/22/55.0833/20.6167/39H0" 3 4.85970227232957 2.40523804147683 8.45499981101602 6.04976176953919 8.76997183263301 2.60209969058633 16.6604714132845 14.0583717226982 6.92032633814961 7.16761103831232 7.01781602110714 -0.14979501720518 1.0458164041241 1.32876635342836 0.0335118308130251 0.129383242929711 2.2161158323288 0.0187397009809501 3178
"941" "BITS/1993/2/RUS/MON/DT/22/23/55.0667/20.05/39H0" 28 4.85970227232957 2.40523804147683 8.45499981101602 6.04976176953919 6.13643083056169 3.31879636645317 9.71097664641483 6.39218027996166 7.15417441679165 7.32654949783215 7.22336787065225 -0.103181627179897 0.912122505406539 1.17834942705101 0.0393888235431791 0.142795346998153 3.07179443662365 0.032703094475437 3178
"942" "BITS/1993/2/RUS/MON/DT/22/24/55.1/19.8667/39G9" 56 4.85970227232957 2.40523804147683 8.45499981101602 6.04976176953919 4.71425860188901 4.08070112764835 5.04863973706961 0.967938609421254 7.35292620956898 7.38344471901655 7.28126422812541 -0.102180490891141 0.841359741985797 1.15526815131307 0.0525259897668006 0.150490875392638 3.47144929051399 0.0392189843393862 1678
"943" "BITS/1993/2/RUS/MON/DT/22/25/55.1/19.6167/39G9" 93 4.85970227232957 2.40523804147683 8.45499981101602 6.04976176953919 4.71938571147621 5.11873736232519 4.303282789886 -0.815454572439195 7.36882126657292 7.38977448393901 7.29126751733323 -0.0985069666057833 0.728690691292285 1.07779060911249 0.0600082444967165 0.145394275388238 4.36436282157898 0.0549271779507399 1678
"944" "BITS/1993/2/RUS/MON/DT/22/26/55.05/19.3667/39G9" 105 4.85970227232957 2.40523804147683 8.45499981101602 6.04976176953919 4.76963952369988 5.25413103401661 4.36998946964741 -0.8841415643692 7.3824274353683 7.40350781319042 7.31200880060593 -0.0914990125844878 0.644726475079854 1.05297049990407 0.0654632394083061 0.143570522095011 4.81469049453735 0.0572897576540708 1678
"945" "BITS/1993/2/RUS/MON/DT/22/28/54.95/19.2833/38G9" 108 4.85970227232957 2.40523804147683 8.45499981101602 6.04976176953919 4.75056206434965 5.24713212251663 4.35034911334515 -0.896783009171485 7.39132866729051 7.42136679279307 7.33161976871391 -0.0897470240791633 0.754494454711676 1.36365440267104 0.0900085720125648 0.207594028343215 4.85244869232178 0.0593058835715055 10299
"946" "BITS/1993/2/RUS/MON/DT/22/29/54.9333/19.5167/38G9" 96 4.85970227232957 2.40523804147683 8.45499981101602 6.04976176953919 4.70248523913324 5.2141992598772 4.24512129276991 -0.969077967107294 7.37098299432546 7.4475901046147 7.3133651788036 -0.134224925811095 0.876860986153285 1.28353263492937 0.0761651053082555 0.196335674811554 4.74344298362732 0.0640953177213669 10299
"947" "BITS/1993/2/RUS/MON/DT/22/3/55.8667/20.55/40H0" 41 4.75244036996515 2.31404756732462 8.29214267179902 5.9780951044744 4.96754188463092 2.87756653875113 6.91238476336002 4.03481822460889 7.25361389340833 7.21858825224141 7.19592543318868 -0.0226628190527357 0.673026576638221 1.20438998220143 0.0679930216511751 0.150315037718499 4.02733971595764 0.0248494082689285 79443
"948" "BITS/1993/2/RUS/MON/DT/22/30/54.9/19.6667/38G9" 66 4.85970227232957 2.40523804147683 8.45499981101602 6.04976176953919 5.10400031320751 4.12139247357845 6.35789735615254 2.23650488257408 7.35483361640945 7.46205813872317 7.32512045651674 -0.136937682206434 0.876860986153285 1.28353263492937 0.0761651053082555 0.196335674811554 4.2711804485321 0.0616534334421158 10299
"949" "BITS/1993/2/RUS/MON/DT/22/4/55.8667/20.1167/40H0" 60 4.75244036996515 2.31404756732462 8.29214267179902 5.9780951044744 4.38673395849764 4.10508880764246 4.35005071014166 0.244961902499198 7.29812005301938 7.30059261744221 7.23955559854706 -0.0610370188951488 0.466031727691492 0.751143041032332 0.0452696723849603 0.121185400614071 4.44948344230652 0.027196730747819 79443
"950" "BITS/1993/2/RUS/MON/DT/22/5/55.9833/19.6333/40G9" 58 4.70440465675312 2.239047569001 8.26690457712504 6.02785700812404 4.44630608893931 3.99948120117187 4.4257637411356 0.426282539963722 7.34453361947089 7.37564554437995 7.26272705942392 -0.112918484956026 0.454229351133108 0.680086511152762 0.0372018193609322 0.10226413457704 4.68371001243591 0.0473344727605581 4669
"951" "BITS/1993/2/RUS/MON/DT/22/6/55.75/20.5833/40H0" 46 4.75244036996515 2.31404756732462 8.29214267179902 5.9780951044744 4.44038549810648 3.86275827884674 4.60778969526291 0.745031416416169 7.30091758305207 7.27137397043407 7.24435943799714 -0.0270145324369255 0.642383227745691 1.23376674232659 0.0685463689150072 0.145734939280895 4.00264386177063 0.0253974526375532 79443
"952" "BITS/1993/2/RUS/MON/DT/22/7/55.7333/20.25/40H0" 65 4.75244036996515 2.31404756732462 8.29214267179902 5.9780951044744 4.62673151679337 4.89300890266895 4.3017093911767 -0.591299511492254 7.31782992370427 7.30341840535402 7.24662006832659 -0.0567983370274334 0.514304452886184 0.840008775945063 0.0476858525277947 0.123824485131269 4.37268614768982 0.0280603238195181 79443
"953" "BITS/1993/2/RUS/MON/DT/22/8/55.7/19.7667/40G9" 80 4.75244036996515 2.31404756732462 8.29214267179902 5.9780951044744 4.66482539847493 4.95610761642456 4.35148847103119 -0.604619145393371 7.3300373274833 7.32664638198912 7.26408343762159 -0.0625629443675279 0.502025367071231 0.792060289118025 0.0446952746574054 0.115477824463229 4.78345155715942 0.0349263020604849 4669
"954" "BITS/1993/3/SWE/ARG/FOT/143/1/57.3822/16.8935/43G6" 45 4.51589275620479 1.79999995976687 8.14214267515179 6.34214271538492 6.90897347219288 2.64237055927515 11.1971834897995 8.55481293052436 6.98199915932491 7.45753687806428 6.68191461202999 -0.775622266034287 0.660258263349533 0.574590933819612 0.0497249073561003 0.0777590892018651 2.66012248267298 0.00142461958128716 6288
"955" "BITS/1993/3/SWE/ARG/FOT/144/2/57.4723/17.0851/43G7" 62 4.51589275620479 1.79999995976687 8.14214267515179 6.34214271538492 5.68575964176229 3.38314682351691 8.21696481534413 4.83381799182722 6.91244238987565 7.18267652472215 6.62498709612659 -0.557689428595561 0.576693250487248 0.518988788748781 0.0596288451361595 0.0870703332184921 3.01308294296265 0.00264564198441804 4782
"956" "BITS/1993/3/SWE/ARG/FOT/145/3/57.4833/17.5683/43G7" 78 4.51589275620479 1.79999995976687 8.14214267515179 6.34214271538492 4.35244471766055 4.37655434012413 4.36882298439741 -0.00773135572671662 6.86005228199065 7.09956606539587 6.56724413856864 -0.532321926827232 0.335729031513135 0.40023838977019 0.0537462478090072 0.102279632098184 3.84852651596069 0.00705998842138797 4782
"957" "BITS/1993/3/SWE/ARG/FOT/146/4/57.0566/17.9133/43G7" 77 4.60327370663262 1.9911904316839 8.16214267470475 6.17095224302085 4.38088796846569 4.59050943702459 4.14911684393883 -0.441392593085764 6.95529546355829 7.09645769869288 6.77991293681165 -0.316544761881231 0.325923684984445 0.371841878250793 0.0593410427107552 0.107154811474281 3.51685884714127 0.00645984854723792 4782
"958" "BITS/1993/3/SWE/ARG/FOT/147/5/57.3383/17.8833/43G7" 107 4.578452278616 1.92166662371407 8.16666648412744 6.24499986041337 4.43732686527073 4.52678678929806 4.35409271717071 -0.172694072127344 6.89425844466314 7.0394332986325 6.72085396945477 -0.318579329177735 0.321284333864848 0.375023909189083 0.0537188305910787 0.105728617796453 3.96990564346314 0.00602389898267575 4782
"959" "BITS/1993/3/SWE/ARG/FOT/148/6/57.758/18.1158/44G8" 107 4.43565466276015 1.62619043984229 8.11857124710722 6.49238080726493 4.42095538042486 4.52678678929806 4.40330211818218 -0.123484671115875 6.77994119469076 6.96765828567247 6.59589762799442 -0.371760657678048 0.305546432733536 0.351183590789636 0.0347914671345341 0.0939462683273801 4.15127746955208 0.0037328985598161 3423
"960" "BITS/1993/3/SWE/ARG/FOT/149/7/57.7593/18.3158/44G8" 108 4.43565466276015 1.62619043984229 8.11857124710722 6.49238080726493 4.45967319607735 4.49290446192026 4.44033124297857 -0.05257321894169 6.84161401586607 6.97234909360607 6.65738677295546 -0.314962320650615 0.29892643665274 0.337437249720096 0.0259896262175151 0.0962179539790092 3.98247677401492 0.00188429434446765 3423
"961" "BITS/1993/3/SWE/ARG/FOT/151/9/57.8453/19.5258/44G9" 79 4.43565466276015 1.62619043984229 8.11857124710722 6.49238080726493 4.66727366112173 4.57230684161186 4.90689821541309 0.334591373801231 6.91816461039707 6.97438366090258 6.86203033352892 -0.112353327373662 0.280604593455791 0.303757086396217 0.0240320258141348 0.0605927629087307 4.20252225875855 0.00790867900475859 2104
"962" "BITS/1993/3/SWE/ARG/FOT/152/10/57.855/19.465/44G9" 66 4.43565466276015 1.62619043984229 8.11857124710722 6.49238080726493 5.13139237090945 4.0160018876195 6.37628984451294 2.36028795689345 6.91129794577137 6.96681054929892 6.84976641399165 -0.117044135307273 0.28933198004961 0.301986321255013 0.0291145267814101 0.0740418720189518 3.82114283561707 0.00514469626359641 2104
"963" "BITS/1993/3/SWE/ARG/FOT/153/11/57.9165/19.4568/44G9" 53 4.39827371121473 1.5169047279993 8.09666648569207 6.57976175769277 5.13139237090945 4.0160018876195 6.37628984451294 2.36028795689345 6.91129794577137 6.96681054929892 6.84976641399165 -0.117044135307273 0.28933198004961 0.301986321255013 0.0291145267814101 0.0740418720189518 3.75738883018494 0.00579920649528503 2104
"964" "BITS/1993/3/SWE/ARG/FOT/154/12/57.9796/19.6068/44G9" 98 4.39827371121473 1.5169047279993 8.09666648569207 6.57976175769277 4.52831949666143 4.74893441051245 4.42196588218212 -0.326968528330327 6.9086275761947 6.96686706505716 6.8598262189577 -0.107040846099457 0.280604593455791 0.303757086396217 0.0240320258141348 0.0605927629087307 4.12517705917358 0.00920922725461423 2104
"965" "BITS/1993/3/SWE/ARG/FOT/155/13/57.3967/19.2133/43G9" 88 4.51589275620479 1.79999995976687 8.14214267515179 6.34214271538492 4.60103493183851 4.68008465319872 4.53622718155384 -0.143857471644878 7.10152998799458 7.13454931974411 6.992186124747 -0.142363194997111 0.293199761460225 0.326922401164969 0.0256967645174424 0.06182957574986 3.84022985458374 0.00774832319235429 2215
"966" "BITS/1993/3/SWE/ARG/FOT/156/14/57.175/18.8516/43G8" 51 4.578452278616 1.92166662371407 8.16666648412744 6.24499986041337 5.23518921248615 3.72655078023672 6.44223695248365 2.71568617224692 7.10623492486775 7.13014109060168 7.02519132755697 -0.104949763044712 0.309753434111675 0.340818121319725 0.0319745123134111 0.0704582315415908 3.2627237016956 0.00521642551393597 6723
"967" "BITS/1993/3/SWE/ARG/FOT/157/15/57.0797/18.8395/43G8" 67 4.60327370663262 1.9911904316839 8.16214267470475 6.17095224302085 4.61641626060009 4.55361595004797 4.61158755421638 0.0579716041684145 7.1813867543824 7.22390073351562 7.06480887408058 -0.159091859435043 0.309753434111675 0.340818121319725 0.0319745123134111 0.0704582315415908 3.37639014959335 0.00653050162363797 6723
"968" "BITS/1993/3/SWE/ARG/FOT/159/17/57.0675/18.8798/43G8" 87 4.60327370663262 1.9911904316839 8.16214267470475 6.17095224302085 4.61641626060009 4.55361595004797 4.61158755421638 0.0579716041684145 7.1813867543824 7.22390073351562 7.06480887408058 -0.159091859435043 0.309753434111675 0.340818121319725 0.0319745123134111 0.0704582315415908 3.87080474853516 0.00885745355859398 6723
"969" "BITS/1993/3/SWE/ARG/FOT/160/18/56.2501/18.4721/41G8" 74 4.66982132419279 2.16547614207402 8.21499981638044 6.04952367430642 4.7138584703207 4.17290771752596 4.92501942813396 0.752111710608006 7.24280525464564 7.30901346541941 7.1084955551972 -0.200517910222213 0.335197639962037 0.353149816945747 0.061372041107514 0.0978072236373501 4.04116927146912 0.027709363438189 3560
"970" "BITS/1993/3/SWE/ARG/FOT/161/19/56.0955/17.7942/41G7" 66 4.70440465675312 2.239047569001 8.26690457712504 6.02785700812404 4.40539772249758 4.02731408178806 4.49868263304234 0.471368551254274 7.23949908278883 7.40678572716812 7.00377185518543 -0.403013871982695 0.377199818690618 0.390818217286357 0.0711490223629173 0.112515134184593 3.84630870819092 0.0424795316159725 3943
"971" "BITS/1993/3/SWE/ARG/FOT/162/20/55.8498/17.6995/40G7" 60 4.75244036996515 2.31404756732462 8.29214267179902 5.9780951044744 4.25724053196609 3.99571046978235 4.58530094474554 0.589590474963186 7.30091758305207 7.48059530742466 7.0388116252919 -0.441783682132761 0.457905416687329 0.472626289835682 0.0674105799948189 0.106123155181721 4.08996628761291 0.0574269422888756 9948
"972" "BITS/1993/3/SWE/ARG/GOV/NA/163/54.9333/13.3333/38G3" 47 4.85970227232957 2.40523804147683 8.45499981101602 6.04976176953919 7.31813851930201 3.92905804514885 10.4711956232786 6.54213757812979 8.15098523162305 9.14526696627339 7.4490029985706 -1.69626396770279 0.860442884266376 0.774057378371557 0.0284222288980979 0.0716542037218078 2.69905169487 0.0185700125992298 67085
"973" "BITS/1993/3/SWE/ARG/GOV/NA/164/55.2/13.2333/39G3" 40 4.82505941596104 2.3849999466911 8.40166647887478 6.01666653218368 7.10591280460358 3.64128884673119 10.1549696102738 6.51368076354265 8.08130130171776 9.20890371004741 7.6563593155394 -1.55254439450801 0.732284978032112 0.742980061857789 0.0465665116868203 0.0719600520471248 3.47519781112671 0.0203501201421022 35877
"974" "BITS/1993/3/SWE/ARG/GOV/NA/165/55.2167/13.6/39G3" 44 4.82505941596104 2.3849999466911 8.40166647887478 6.01666653218368 6.9619400408119 3.94091279059648 9.3563069999218 5.41539420932532 7.9323964077048 8.82595293223858 7.40497722290456 -1.42097570933402 0.634559370577335 0.70795155233807 0.046036368903567 0.084952646007983 3.51683944649994 0.013206111965701 35877
"975" "BITS/1993/3/SWE/ARG/GOV/NA/166/55.0167/13.9/39G3" 48 4.85970227232957 2.40523804147683 8.45499981101602 6.04976176953919 7.60788124799728 4.16783486306667 11.0421494618058 6.87431459873916 8.30395926022902 9.40750008448958 7.43690862630804 -1.97059145818154 0.613450666268667 0.691225972440507 0.04525770124337 0.0869141418030459 3.05226209640503 0.0166553836129606 35877
"976" "BITS/1993/3/SWE/ARG/GOV/NA/167/55.45/14.45/39G4" 47 4.78624989301898 2.35785709015493 8.33095219474108 5.97309510458615 6.78262684307992 4.3220279365778 8.67966417223215 4.35763623565436 7.50132246175781 8.30956844923397 7.17439292930067 -1.1351755199333 0.634065515051286 0.735550916443269 0.0458946852146136 0.0855837490931299 3.15242081491843 0.0172485250931577 58073
"977" "BITS/1993/3/SWE/ARG/GOV/NA/168/55.45/14.6667/39G4" 70 4.78624989301898 2.35785709015493 8.33095219474108 5.97309510458615 6.64422879368067 4.51346715539694 8.23064873367548 3.71718157827854 7.56464836886153 8.1616667099297 7.08769775616626 -1.07396895376345 0.594454447428386 0.727814307919255 0.0503697468040529 0.0792973664947019 3.39458298444748 0.0205895164888352 58073
"978" "BITS/1993/3/SWE/ARG/GOV/NA/169/55.6833/14.4167/40G4" 47 4.75244036996515 2.31404756732462 8.29214267179902 5.9780951044744 6.89334799535572 4.32986780256033 9.144874766469 4.81500696390867 7.46012247400358 8.3236408730348 7.16433312433461 -1.15930774870018 0.704668444891771 0.844763134916623 0.0397023572273178 0.0945558151393088 3.18880427877108 0.0203997323988006 66717
"979" "BITS/1993/3/SWE/ARG/GOV/NA/170/55.6/14.5833/40G4" 67 4.78624989301898 2.35785709015493 8.33095219474108 5.97309510458615 6.34370285831392 4.76700136810541 7.59420895576477 2.82720758765936 7.44499037973583 8.17246121975283 7.13183656334877 -1.04062465640406 0.659663366774718 0.80228433633844 0.0492823856792742 0.0897891396689696 3.48638820528984 0.0268386642180849 66717
"980" "BITS/1993/3/SWE/ARG/GOV/NA/171/55.9333/17.1167/40G7" 47 4.70440465675312 2.239047569001 8.26690457712504 6.02785700812404 5.5096930321306 3.41257635504007 7.32860297709703 3.91602662205696 7.37810397986323 7.57655906490982 7.13454931974411 -0.442009745165707 0.499672694752614 0.51316734817293 0.0706416522376215 0.10783290775681 3.64835621833801 0.0561568111926317 9948
"981" "BITS/1993/3/SWE/ARG/GOV/NA/172/55.6833/16.5333/40G6" 64 4.75244036996515 2.31404756732462 8.29214267179902 5.9780951044744 5.38350916840136 4.9791931733489 5.53077793121338 0.551584757864478 7.47983234468848 7.68783859287699 7.28414653179546 -0.403692061081529 0.46322221805652 0.492676556662277 0.0601815363102816 0.105946488355156 4.50330365180969 0.04791733071208 15040
"982" "BITS/1993/3/SWE/ARG/GOV/NA/173/55.8/15.9333/40G5" 61 4.75244036996515 2.31404756732462 8.29214267179902 5.9780951044744 5.36994538642466 5.05186791718006 5.5026466473937 0.450778730213641 7.49674468534067 7.91429723612964 7.09577950959404 -0.818517726535599 0.518633160740137 0.546801052711628 0.060961262540128 0.107453433851871 4.2487796497345 0.0456853879988193 26944
"983" "BITS/1993/3/SWE/ARG/GOV/NA/174/55.8667/15.9833/40G5" 55 4.75244036996515 2.31404756732462 8.29214267179902 5.9780951044744 5.58256445080042 4.71342442929745 6.19030326604843 1.47687883675099 7.42388174403459 7.94815017531316 7.01072329344849 -0.937426881864668 0.518633160740137 0.546801052711628 0.060961262540128 0.107453433851871 4.2487796497345 0.0456853879988193 26944
"984" "BITS/1993/3/SWE/ARG/GOV/NA/175/55.9833/15.4333/40G5" 47 4.70440465675312 2.239047569001 8.26690457712504 6.02785700812404 6.001359783113 4.44676047563553 7.34441834688187 2.89765787124634 7.41154717979953 8.12317947857082 7.01722260564566 -1.10595687292516 0.566696191827456 0.648204818919853 0.054062225369101 0.100003944726634 3.78035774707794 0.0373565987171605 26944
"985" "BITS/1993/3/SWE/ARG/GOV/NA/176/55.85/15.5833/40G5" 37 4.75244036996515 2.31404756732462 8.29214267179902 5.9780951044744 5.76457684114575 4.67544583976269 6.5806417837739 1.90519594401121 7.4400311219506 8.0575081675003 7.03485552221537 -1.02265264528493 0.543528359383345 0.592114595351396 0.0568141676218164 0.103315028226248 4.06026924133301 0.0483876298367977 26944
"986" "BITS/1993/3/SWE/ARG/GOV/NA/177/55.8167/15.4167/40G5" 52 4.75244036996515 2.31404756732462 8.29214267179902 5.9780951044744 5.45437314733863 5.07424815744162 5.66587319970131 0.591625042259697 7.48873357661068 8.04903080376486 7.06995180808008 -0.979078995684785 0.566696191827456 0.648204818919853 0.054062225369101 0.100003944726634 4.03609099388123 0.048751322478056 26944
"987" "BITS/1993/3/SWE/ARG/GOV/NA/178/55.7333/15.5/40G5" 63 4.75244036996515 2.31404756732462 8.29214267179902 5.9780951044744 5.32127175480127 5.15221277624369 5.42139959335327 0.269186817109588 7.52306689973921 8.00992189906538 7.10589583031833 -0.904026068747046 0.547764215618372 0.609324361439105 0.0433545639575566 0.0921518743354946 4.16894596099854 0.0436611599102616 26944
"988" "BITS/1993/4/GFR/SOL/H20/1/7/54.0667/11.0167/37G1" 22 5.181547503231 2.6292856555166 8.55714266587581 5.92785701035921 9.51312078987914 3.34924511930772 16.2501689461725 12.9009238268648 13.5831527528353 15.9494090160089 12.3389966852431 -3.61041233076579 NA 1.21952990690867 0.0192415018427368 0.124094513687627 3.51853236420588 0.0378851794230286 80112
"989" "BITS/1993/4/GFR/SOL/H20/10/26/54.2833/11.4167/37G1" 22 5.09916655269141 2.57214279965099 8.6028569505683 6.03071415091731 9.20006579533219 3.3836854994297 15.8335554450751 12.4498699456454 12.6845098100603 14.3787957262248 10.2846811680744 -4.09411455815038 1.23076047003269 0.981224714054001 0.0478640496918581 0.0937352443039223 3.84958419322968 0.0980493271350861 80112
"990" "BITS/1993/4/GFR/SOL/H20/11/25/54.3333/11.4/37G1" 22 5.09916655269141 2.57214279965099 8.6028569505683 6.03071415091731 9.25724391825497 3.38357698917389 15.9587762802839 12.5751992911101 12.8414258128032 14.7052872615556 10.6476253674676 -4.057661894088 1.23076047003269 0.981224714054001 0.0478640496918581 0.0937352443039223 3.69915926337242 0.119343017544597 80112
"991" "BITS/1993/4/GFR/SOL/H20/13/28/54.3833/11.5833/37G1" 25 5.00702369760811 2.51761899134588 8.57023790367834 6.05261891233246 9.15038166195154 3.36003026366234 15.7107218354941 12.3506915718317 12.5881221843883 14.3093943751107 9.83583301616212 -4.47356135894856 1.06163999438286 0.90065864721934 0.0378456874916899 0.0757536177990628 3.82272519111633 0.204964912831783 80112
"992" "BITS/1993/4/GFR/SOL/H20/14/30/54.3/11.7167/37G1" 25 5.09916655269141 2.57214279965099 8.6028569505683 6.03071415091731 9.25857316888869 3.36578130722046 15.8903334364295 12.524552129209 12.4192530987784 13.7979832788308 9.70618586676816 -4.09179741206268 1.06163999438286 0.90065864721934 0.0378456874916899 0.0757536177990628 3.74082324815833 0.163292485734691 80112
"993" "BITS/1993/4/GFR/SOL/H20/15/32/54.35/11.7167/37G1" 24 5.09916655269141 2.57214279965099 8.6028569505683 6.03071415091731 9.17157507129014 3.37394670397043 15.7034245207906 12.3294778168202 12.481816043146 14.0753626202544 9.46944135551651 -4.60592126473784 1.06163999438286 0.90065864721934 0.0378456874916899 0.0757536177990628 3.74082324815833 0.163292485734691 80112
"994" "BITS/1993/4/GFR/SOL/H20/16/29/54.3167/11.5667/37G1" 25 5.09916655269141 2.57214279965099 8.6028569505683 6.03071415091731 9.20176126807928 3.37307862192392 15.8247661143542 12.4516874924302 12.5862147775479 14.1365691864242 10.024539132913 -4.11203005351127 1.06163999438286 0.90065864721934 0.0378456874916899 0.0757536177990628 3.82827401161194 0.147041925229132 80112
"995" "BITS/1993/4/GFR/SOL/H20/17/31/54.3333/11.6667/37G1" 26 5.09916655269141 2.57214279965099 8.6028569505683 6.03071415091731 9.25857316888869 3.36578130722046 15.8903334364295 12.524552129209 12.4192530987784 13.7979832788308 9.70618586676816 -4.09179741206268 1.06163999438286 0.90065864721934 0.0378456874916899 0.0757536177990628 3.74082324815833 0.163292485734691 80112
"996" "BITS/1993/4/GFR/SOL/H20/18/33/54.3667/11.7667/37G1" 23 5.09916655269141 2.57214279965099 8.6028569505683 6.03071415091731 9.18798724748194 3.35699197649956 15.7709721550346 12.413980178535 12.3547827475704 13.9259914712359 9.33205154724419 -4.59393992399176 1.00356531888247 0.863450980848736 0.0306655640105438 0.0660566636982674 3.55248269167813 0.147586370098659 80112
"997" "BITS/1993/4/GFR/SOL/H20/19/27/54.2333/11.4167/37G1" 22 5.09916655269141 2.57214279965099 8.6028569505683 6.03071415091731 9.31870141439139 3.36532013863325 16.1015757769346 12.7362556383014 12.8599912393838 14.5807265304029 10.6668972410262 -3.91382928937673 NA 1.11886158916685 0.025355805741893 0.111409579449622 3.84958419322968 0.0980493271350861 80112
"998" "BITS/1993/4/GFR/SOL/H20/2/8/54.1667/11.2167/37G1" 22 5.09916655269141 2.57214279965099 8.6028569505683 6.03071415091731 9.41019590571522 3.34698190540075 16.2165695205331 12.8695876151323 13.408561446704 15.5890241730958 11.6342209589978 -3.954803214098 NA 1.21952990690867 0.0192415018427368 0.124094513687627 3.86954923541773 0.0695030502074154 80112
"999" "BITS/1993/4/GFR/SOL/H20/20/34/54.4/11.7333/37G1" 22 5.00702369760811 2.51761899134588 8.57023790367834 6.05261891233246 9.17157507129014 3.37394670397043 15.7034245207906 12.3294778168202 12.481816043146 14.0753626202544 9.46944135551651 -4.60592126473784 1.06163999438286 0.90065864721934 0.0378456874916899 0.0757536177990628 3.76083541870117 0.210441280901432 80112
"1000" "BITS/1993/4/GFR/SOL/H20/21/65/54.6667/13.05/38G3" 18 4.92738084224541 2.47023804002397 8.5071426669934 6.03690462696943 8.32794852368533 3.43134862929583 12.4539492726326 9.02260064333677 9.35481326887385 10.4715222648035 7.8715148071448 -2.60000745765865 1.007092696925 0.906742344299952 0.0197067508229477 0.0698135523048376 2.78319942474365 0.0146247375383973 67085
"1001" "BITS/1993/4/GFR/SOL/H20/22/43/54.5167/14.3167/38G4" 16 5.00702369760811 2.51761899134588 8.57023790367834 6.05261891233246 8.71993504092097 3.18817714601755 14.9327033013105 11.744526155293 8.32455925410614 8.68325064269205 7.84003552980721 -0.843215112884839 0.865137919783592 0.927078922589621 0.0466074957527627 0.101442395837428 3.11070158004761 0.0283946040552109 34676
"1002" "BITS/1993/4/GFR/SOL/H20/2203/16/54.65/10.35/38G0" 21 4.92738084224541 2.47023804002397 8.5071426669934 6.03690462696943 9.52846530266106 3.40351574867964 16.8359731882811 13.4324574396014 15.5639311764389 17.909278627485 13.3697068629166 -4.53957176456849 1.20891724526882 0.935056130091349 0.0572571995056413 0.156267105339782 3.40599246776622 0.111573511491651 62259
"1003" "BITS/1993/4/GFR/SOL/H20/2204/17/54.85/10.3333/38G0" 7 4.92738084224541 2.47023804002397 8.5071426669934 6.03690462696943 9.16171420179308 3.34554414451122 16.1734909489751 12.8279468044639 15.6174657284282 17.6228002489855 13.8647283893079 -3.75807185967763 1.15465048452218 0.980230808258056 0.0838389532502192 0.166870715123359 3.42750598907471 0.148335581645369 62259
"1004" "BITS/1993/4/GFR/SOL/H20/2205/21/54.55/10.6667/38G0" 21 5.00702369760811 2.51761899134588 8.57023790367834 6.05261891233246 9.56700678914786 3.39551311731339 16.734163440764 13.3386503234506 14.7587511688471 16.9281650645037 12.4761927252015 -4.45197233930229 1.1792311022679 0.905461218621996 0.0628705753628656 0.132410986115085 3.0690104609186 0.112902513250116 62259
"1005" "BITS/1993/4/GFR/SOL/H20/2207/12/54.5333/10.7167/38G0" 20 5.00702369760811 2.51761899134588 8.57023790367834 6.05261891233246 9.56700678914786 3.39551311731339 16.734163440764 13.3386503234506 14.7587511688471 16.9281650645037 12.4761927252015 -4.45197233930229 1.1792311022679 0.905461218621996 0.0628705753628656 0.132410986115085 3.0690104609186 0.112902513250116 62259
"1006" "BITS/1993/4/GFR/SOL/H20/2208/11/54.4333/10.6667/37G0" 19 5.00702369760811 2.51761899134588 8.57023790367834 6.05261891233246 9.67332552533065 3.40156256407499 16.8939176648855 13.4923551008105 15.0612658937462 17.1317106046315 12.8851326781192 -4.24657792651229 NA 0.990288873513539 0.0316432355555092 0.144566010911554 2.98053738299538 0.0838937119115144 11754
"1007" "BITS/1993/4/GFR/SOL/H20/2210/22/54.5667/11.3333/38G1" 26 5.00702369760811 2.51761899134588 8.57023790367834 6.05261891233246 9.21582690998912 3.28180793300271 15.8837143108249 12.6019063778222 13.3191676461138 15.1999131776392 10.3055072249845 -4.89440595265477 1.05494391918182 0.924513145729347 0.0716163199672524 0.0855164118119299 3.03920530053702 0.196258653018793 6971
"1008" "BITS/1993/4/GFR/SOL/H20/23/44/54.5167/14.2/38G4" 18 5.00702369760811 2.51761899134588 8.57023790367834 6.05261891233246 8.75202016718686 3.11390187591314 15.0947904959321 11.980888620019 8.41369873378426 8.84160779727002 7.86343305371702 -0.978174743553002 0.925317784150441 1.17065196125596 0.0536321138731649 0.118418174490264 2.9524876499176 0.0208504914678633 34676
"1009" "BITS/1993/4/GFR/SOL/H20/24/46/54.4833/14.0333/37G4" 16 5.00702369760811 2.51761899134588 8.57023790367834 6.05261891233246 9.00185824930668 2.86807189136744 15.912740804255 13.0446689128876 8.78284553764387 9.70268188975751 8.08197949081659 -1.62070239894092 1.49161599079768 1.74418222620374 0.0567714168522574 0.16432894145344 2.93072200775147 0.0158635066077113 42884
"1010" "BITS/1993/4/GFR/SOL/H20/25/64/54.7167/13.1167/38G3" 24 4.92738084224541 2.47023804002397 8.5071426669934 6.03690462696943 8.31548340804875 3.43655712157488 12.389114394784 8.95255727320909 9.41623176913709 10.3691157108794 7.8779010878255 -2.49121462305386 1.007092696925 0.906742344299952 0.0197067508229477 0.0698135523048376 2.78319942474365 0.0146247375383973 67085
"1011" "BITS/1993/4/GFR/SOL/H20/26/63/54.7/13.2833/38G3" 23 4.92738084224541 2.47023804002397 8.5071426669934 6.03690462696943 8.46871345303953 3.41048753261566 13.0601689442992 9.64968141168355 9.22663552919403 10.2599272659669 7.89581658318639 -2.36411068278054 NA 1.15685833096504 0.0283098430857522 0.111171973721515 2.59481599211693 0.0132882142346352 67085
"1012" "BITS/1993/4/GFR/SOL/H20/27/47/54.55/13.8/38G3" 23 5.00702369760811 2.51761899134588 8.57023790367834 6.05261891233246 8.79602107591927 3.15803842246532 14.805502153933 11.6474637314677 9.0826898929663 10.2012073931595 8.11724532395601 -2.08396206920346 1.06580099463463 1.37573853259285 0.0554145330546044 0.140146897404034 2.80804808795452 0.00822904171101982 67085
"1013" "BITS/1993/4/GFR/SOL/H20/28/41/54.7/14.1333/38G4" 27 4.92738084224541 2.47023804002397 8.5071426669934 6.03690462696943 8.04731387458742 3.49661754816771 12.5524765849114 9.05585903674365 8.28081605723128 8.78413127114375 7.68563447830578 -1.09849679283798 0.925317784150441 1.17065196125596 0.0536321138731649 0.118418174490264 3.35894522666931 0.0228157428465784 34676
"1014" "BITS/1993/4/GFR/SOL/H20/29/45/54.5833/14.1333/38G4" 20 5.00702369760811 2.51761899134588 8.57023790367834 6.05261891233246 8.78298628143966 3.05278347432613 15.23805116117 12.1852676868439 8.51504561724141 9.09276382687191 7.89446020498872 -1.19830362188319 0.925317784150441 1.17065196125596 0.0536321138731649 0.118418174490264 3.1582520866394 0.0193561924993992 34676
"1015" "BITS/1993/4/GFR/SOL/H20/3/6/54.0833/11.2/37G1" 22 5.181547503231 2.6292856555166 8.55714266587581 5.92785701035921 9.42452468499541 3.3188940256834 16.240235607326 12.9213415816426 -99 15.9335103258491 11.9934690278024 -3.9400412980467 NA 1.21952990690867 0.0192415018427368 0.124094513687627 3.88868150377975 0.0620909991711789 80112
"1016" "BITS/1993/4/GFR/SOL/H20/30/48/54.5833/13.8667/38G3" 22 5.00702369760811 2.51761899134588 8.57023790367834 6.05261891233246 8.77128751948476 3.12049387395382 14.8840635791421 11.7635697051883 8.95908992970363 9.99215560344359 8.03524095875522 -1.95691464468837 1.06580099463463 1.37573853259285 0.0554145330546044 0.140146897404034 2.85863233745098 0.0115340447719791 67085
"1017" "BITS/1993/4/GFR/SOL/H20/31/42/54.6333/14.1667/38G4" 27 4.92738084224541 2.47023804002397 8.5071426669934 6.03690462696943 8.37736138142645 3.37579137831927 13.8406289592385 10.4648375809193 8.24190495768562 8.6622832963864 7.76379577194651 -0.898487524439892 0.925317784150441 1.17065196125596 0.0536321138731649 0.118418174490264 3.1582520866394 0.0193561924993992 34676
"1018" "BITS/1993/4/GFR/SOL/H20/32/62/54.7667/13.4167/38G3" 43 4.92738084224541 2.47023804002397 8.5071426669934 6.03690462696943 7.89112692512572 3.75804588198662 11.5122430175543 7.75419713556767 8.4154789801687 9.51697110819319 7.52626004007955 -1.99071106811364 0.860442884266376 0.774057378371557 0.0284222288980979 0.0716542037218078 2.70789295196533 0.0167309667728841 67085
"1019" "BITS/1993/4/GFR/SOL/H20/33/61/54.7333/13.5167/38G3" 37 4.92738084224541 2.47023804002397 8.5071426669934 6.03690462696943 8.12408488057554 3.56628113240004 12.1068249642849 8.54054383188486 8.60825423151255 9.8236256123831 7.76910825322072 -2.05451735916238 NA 1.40451374981138 0.0424411871551949 0.141070509367401 2.58278931975365 0.0125903402734548 67085
"1020" "BITS/1993/4/GFR/SOL/H20/34/60/54.6833/13.65/38G3" 35 4.92738084224541 2.47023804002397 8.5071426669934 6.03690462696943 8.0221734046936 3.6294612288475 11.820357888937 8.19089666008949 8.48083945456892 9.69200041145088 7.74209372078379 -1.94990669066709 NA 1.40451374981138 0.0424411871551949 0.141070509367401 2.64423103690147 0.0125144893396646 67085
"1021" "BITS/1993/4/GFR/SOL/H20/35/59/54.65/13.7833/38G3" 30 4.92738084224541 2.47023804002397 8.5071426669934 6.03690462696943 8.34673436172307 3.38005040585995 13.1633893251419 9.78333891928194 8.76199122285471 9.81882177293301 7.88530465215445 -1.93351712077856 1.06580099463463 1.37573853259285 0.0554145330546044 0.140146897404034 2.74985113553703 0.0101633381094265 67085
"1022" "BITS/1993/4/GFR/SOL/H20/36/49/54.7333/13.8167/38G3" 40 4.92738084224541 2.47023804002397 8.5071426669934 6.03690462696943 7.98130572959781 3.6681180074811 11.7598905488849 8.09177254140375 8.48211105912924 9.44112696064016 7.66500622654955 -1.77612073409061 1.06580099463463 1.37573853259285 0.0554145330546044 0.140146897404034 3.00314806699753 0.0151530177239329 67085
"1023" "BITS/1993/4/GFR/SOL/H20/38/50/54.85/14.0167/38G4" 43 4.92738084224541 2.47023804002397 8.5071426669934 6.03690462696943 7.74159301072359 3.98358444869519 11.0177617818117 7.03417733311655 8.36957405554131 9.1719424041609 7.58554507046938 -1.58639733369152 0.74039725959301 0.717819148743595 0.0404119951886852 0.0785720305447512 3.25404903411865 0.0215752198547125 34676
"1024" "BITS/1993/4/GFR/SOL/H20/39/57/54.9667/13.9/38G3" 48 4.85970227232957 2.40523804147683 8.45499981101602 6.04976176953919 7.71192223764956 4.18332470208407 11.1709240078926 6.98759930580857 8.37338886922225 9.53172172109286 7.50540572529038 -2.02631599580248 0.750613258530696 0.736526050915321 0.0355879935370025 0.0844920872080578 3.05226209640503 0.0166553836129606 67085
"1025" "BITS/1993/4/GFR/SOL/H20/4/5/54.1667/11.3/37G1" 22 5.09916655269141 2.57214279965099 8.6028569505683 6.03071415091731 9.36779552325606 3.37370255589485 16.2103030532599 12.836600497365 13.1694997893646 15.2651323626439 11.2987999338657 -3.9663324287782 NA 1.11886158916685 0.025355805741893 0.111409579449622 3.86954923541773 0.0695030502074154 80112
"1026" "BITS/1993/4/GFR/SOL/H20/40/40/55/13.65/39G3" 48 4.85970227232957 2.40523804147683 8.45499981101602 6.04976176953919 7.58452441543341 4.18129013478756 11.1138204857707 6.93253035098313 8.32290616817772 9.50425506259005 7.41820191033185 -2.0860531522582 0.797740692893663 0.763853497448422 0.0309733389798203 0.084191451287414 2.89637997627258 0.0165313131548464 35877
"1027" "BITS/1993/4/GFR/SOL/H20/41/35/54.8667/13.15/38G3" 45 4.92738084224541 2.47023804002397 8.5071426669934 6.03690462696943 7.53389081731439 3.79127714782953 10.5689362362027 6.77765908837319 8.24088767403737 9.23252729699016 7.55316154100001 -1.67936575599015 0.911297063032786 0.813516693810622 0.0327647417202451 0.0707487448116789 2.52419581413269 0.0192528384551406 67085
"1028" "BITS/1993/4/GFR/SOL/H20/42/36/54.9167/13.1/38G3" 44 4.85970227232957 2.40523804147683 8.45499981101602 6.04976176953919 7.36261416040361 3.78750641644001 10.5213544890285 6.73384807258844 8.15696177305654 9.12169989508888 7.56932504785557 -1.5523748472333 0.911297063032786 0.813516693810622 0.0327647417202451 0.0707487448116789 2.52419581413269 0.0192528384551406 67085
"1029" "BITS/1993/4/GFR/SOL/H20/43/37/54.9833/13.3167/38G3" 46 4.85970227232957 2.40523804147683 8.45499981101602 6.04976176953919 7.31813851930201 3.92905804514885 10.4711956232786 6.54213757812979 8.15098523162305 9.14526696627339 7.4490029985706 -1.69626396770279 0.860442884266376 0.774057378371557 0.0284222288980979 0.0716542037218078 2.6662526512146 0.0204163024574518 67085
"1030" "BITS/1993/4/GFR/SOL/H20/44/38/55.0333/13.4167/39G3" 45 4.85970227232957 2.40523804147683 8.45499981101602 6.04976176953919 7.31641591899097 4.00865031778812 10.5308762639761 6.52222594618797 8.08943957090378 9.14068918985625 7.36745075943569 -1.77323843042056 0.668282546103001 0.726803280689098 0.0465059750828727 0.0780247268843567 3.1087935256958 0.0192983502522111 35877
"1031" "BITS/1993/4/GFR/SOL/H20/45/56/55.0667/13.7833/39G3" 47 4.85970227232957 2.40523804147683 8.45499981101602 6.04976176953919 7.55467731319368 4.16474232077599 10.9665720686317 6.80182974785567 8.31870987312868 9.45327784866095 7.43001370380322 -2.02326414485772 0.613450666268667 0.691225972440507 0.04525770124337 0.0869141418030459 3.15783054351807 0.0136709381639957 35877
"1032" "BITS/1993/4/GFR/SOL/H20/46/54/55.15/14.1833/39G4" 47 4.82505941596104 2.3849999466911 8.40166647887478 6.01666653218368 7.49717365950346 4.13107701390982 10.3755980879068 6.24452107399703 8.04022847441957 8.7527085095644 7.30251415322224 -1.45019435634216 0.613234476496776 0.682628791641306 0.0457370695175324 0.0821852893806356 3.72772074699402 0.017807980235666 58073
"1033" "BITS/1993/4/GFR/SOL/H20/47/53/55.1333/14.2667/39G4" 49 4.82505941596104 2.3849999466911 8.40166647887478 6.01666653218368 7.55684073641896 4.13633976131678 10.5480751395226 6.41173537820579 8.02484205923975 8.66979989223182 7.2817163541913 -1.38808353804052 0.634730735172828 0.667296255076373 0.0465765330936812 0.0752339959928348 3.72772074699402 0.017807980235666 58073
"1034" "BITS/1993/4/GFR/SOL/H20/48/52/55.05/14.2833/39G4" 47 4.85970227232957 2.40523804147683 8.45499981101602 6.04976176953919 7.62154675833881 4.05398047715425 10.7785780504346 6.72459757328035 8.11830499442294 8.7282371862481 7.37784965895116 -1.35038752729694 0.634730735172828 0.667296255076373 0.0465765330936812 0.0752339959928348 4.00744828224182 0.0246255517378449 58073
"1035" "BITS/1993/4/GFR/SOL/H20/49/51/55/14.25/39G4" 46 4.85970227232957 2.40523804147683 8.45499981101602 6.04976176953919 7.67340109683573 3.97221799939871 10.9542290270329 6.98201102763415 8.20197657449171 8.84980258221428 7.4987368658185 -1.35106571639577 0.74039725959301 0.717819148743595 0.0404119951886852 0.0785720305447512 3.68570153236389 0.0229427888058126 58073
"1036" "BITS/1993/4/GFR/SOL/H20/5/4/54.2/11.4167/37G1" 23 5.09916655269141 2.57214279965099 8.6028569505683 6.03071415091731 9.31870141439139 3.36532013863325 16.1015757769346 12.7362556383014 12.8599912393838 14.5807265304029 10.6668972410262 -3.91382928937673 NA 1.11886158916685 0.025355805741893 0.111409579449622 3.84958419322968 0.0980493271350861 80112
"1037" "BITS/1993/4/GFR/SOL/H20/50/39/55.05/13.6167/39G3" 47 4.85970227232957 2.40523804147683 8.45499981101602 6.04976176953919 7.45876102894545 4.12727915495634 10.8395608142018 6.71228165924548 8.22511977748945 9.3367423551778 7.38225788809359 -1.95448446708421 0.634559370577335 0.70795155233807 0.046036368903567 0.084952646007983 3.13469999313355 0.0152694699913263 35877
"1038" "BITS/1993/4/GFR/SOL/H20/51/55/55.1/13.8667/39G3" 46 4.85970227232957 2.40523804147683 8.45499981101602 6.04976176953919 7.36588981375098 4.08797131478786 10.3161615952849 6.22819028049708 8.16026794491336 9.10791005007923 7.37208505161107 -1.73582499846816 0.613450666268667 0.691225972440507 0.04525770124337 0.0869141418030459 3.15783054351807 0.0136709381639957 35877
"1039" "BITS/1993/4/GFR/SOL/H20/6/3/54.2333/11.5333/37G1" 22 5.09916655269141 2.57214279965099 8.6028569505683 6.03071415091731 9.33390641398728 3.35368241369724 16.1150039210916 12.7613215073943 12.7079073339701 14.2818146850914 10.463044901068 -3.81876978402336 NA 0.970855944686466 0.0197275868883762 0.0889795478396634 3.87309577672378 0.118697971105576 80112
"1040" "BITS/1993/4/GFR/SOL/H20/7/9/54.25/11.3667/37G1" 21 5.09916655269141 2.57214279965099 8.6028569505683 6.03071415091731 9.33263820037245 3.37660520523786 16.1400697901845 12.7634645849466 12.9819381167181 14.9105524954696 10.955127608031 -3.95542488743861 NA 1.11886158916685 0.025355805741893 0.111409579449622 3.84958419322968 0.0980493271350861 80112
"1041" "BITS/1993/4/GFR/SOL/H20/8/1/54.2333/11.75/37G1" 24 5.09916655269141 2.57214279965099 8.6028569505683 6.03071415091731 9.34319372927504 3.35388393274375 16.0748357496091 12.7209518168654 12.4025950790383 13.7596333000277 10.0219878501126 -3.73764544991509 NA 0.970855944686466 0.0197275868883762 0.0889795478396634 3.49882681118815 0.127762940908341 80112
"1042" "BITS/1993/4/GFR/SOL/H20/9/2/54.2333/11.6333/37G1" 26 5.09916655269141 2.57214279965099 8.6028569505683 6.03071415091731 9.33473465242423 3.34803309850395 16.0979644199833 12.7499313214794 12.5445061479695 14.0165155869909 10.2439827576745 -3.77253282931633 NA 0.970855944686466 0.0197275868883762 0.0889795478396634 3.75381105854398 0.135361091544231 80112
"1043" "BITS/1993/4/GFR/SOL/SON/2202/14/54.5167/10.1333/38G0" 17 5.00702369760811 2.51761899134588 8.57023790367834 6.05261891233246 9.70288197509944 3.46337271854281 16.8498896285891 13.3865169100463 16.1070334841497 19.0283754142001 14.7412030259147 -4.2871723882854 1.22959286471208 0.969043049547407 0.0362131704390373 0.174469324170485 2.92153358319774 0.0783782391754356 62259
"1044" "BITS/1993/4/GFR/SOL/SON/2203/15/54.6/10.3/38G0" 17 5.00702369760811 2.51761899134588 8.57023790367834 6.05261891233246 9.52911636419594 3.42139281332493 16.8297609761357 13.4083681628108 15.862249606289 18.3447890604536 13.898242233942 -4.44654682651163 1.20891724526882 0.935056130091349 0.0572571995056413 0.156267105339782 3.40599246776622 0.111573511491651 62259
"1045" "BITS/1993/4/GFR/SOL/SON/2204/18/54.6833/10.35/38G0" 22 4.92738084224541 2.47023804002397 8.5071426669934 6.03690462696943 9.42582138255238 3.4092396646738 16.6611631661653 13.2519235014915 15.3984954231419 17.5801873672754 13.1241458933801 -4.4560414738953 1.20891724526882 0.935056130091349 0.0572571995056413 0.156267105339782 3.68131574869156 0.13365256935358 62259
"1046" "BITS/1993/4/GFR/SOL/SON/2205/19/54.6167/10.65/38G0" 21 5.00702369760811 2.51761899134588 8.57023790367834 6.05261891233246 9.49062235094607 3.39271897822619 16.642743550241 13.2500245720148 14.7539190715179 16.8689365498722 12.1981351946791 -4.67080135519306 1.1792311022679 0.905461218621996 0.0628705753628656 0.132410986115085 3.3775087249279 0.139937192648649 62259
"1047" "BITS/1993/4/GFR/SOL/SON/2207/20/54.55/10.75/38G0" 23 5.00702369760811 2.51761899134588 8.57023790367834 6.05261891233246 9.56700678914786 3.39551311731339 16.734163440764 13.3386503234506 14.7587511688471 16.9281650645037 12.4761927252015 -4.45197233930229 1.1792311022679 0.905461218621996 0.0628705753628656 0.132410986115085 3.0690104609186 0.112902513250116 62259
"1048" "BITS/1993/4/GFR/SOL/SON/2208/10/54.4333/10.6667/37G0" 19 5.00702369760811 2.51761899134588 8.57023790367834 6.05261891233246 9.67332552533065 3.40156256407499 16.8939176648855 13.4923551008105 15.0612658937462 17.1317106046315 12.8851326781192 -4.24657792651229 NA 0.990288873513539 0.0316432355555092 0.144566010911554 2.98053738299538 0.0838937119115144 11754
"1049" "BITS/1993/4/GFR/SOL/SON/2210/23/54.5167/11.4167/38G1" 25 5.00702369760811 2.51761899134588 8.57023790367834 6.05261891233246 9.19549480080605 3.2675523981452 15.7746615037322 12.507109105587 12.772123364266 15.0969414661328 10.0165138952434 -5.0804275708894 1.05494391918182 0.924513145729347 0.0716163199672524 0.0855164118119299 3.30886667609215 0.204240876790136 6971
"1050" "BITS/1993/4/SWE/ARG/FOT/249/18/55.9333/17.04/40G7" 47 4.70440465675312 2.239047569001 8.26690457712504 6.02785700812404 5.48957794345915 3.50594943016768 7.2796648517251 3.77371542155743 7.3917101486586 7.59718731666605 7.14285713620484 -0.454330180461209 0.499672694752614 0.51316734817293 0.0706416522376215 0.10783290775681 3.64835621833801 0.0561568111926317 9948
"1051" "BITS/1993/4/SWE/ARG/FOT/250/19/55.8333/17.7116/40G7" 61 4.75244036996515 2.31404756732462 8.29214267179902 5.9780951044744 4.4909038040787 3.79632287472487 5.21742743998766 1.4211045652628 7.32215337920934 7.50257993737857 7.06090928676228 -0.44167065061629 0.457905416687329 0.472626289835682 0.0674105799948189 0.106123155181721 4.08996628761291 0.0574269422888756 9948
"1052" "BITS/1993/4/SWE/ARG/FOT/251/20/56.05/17.7333/41G7" 64 4.70440465675312 2.239047569001 8.26690457712504 6.02785700812404 4.28511410392821 4.04928740859032 4.47741462290287 0.428127214312552 7.2579373489134 7.43040931411087 7.00931039949258 -0.421098914618293 0.415026274820169 0.425468745606917 0.0762471760638057 0.116882000638549 4.03638896942139 0.0482170680910349 3943
"1053" "BITS/1993/4/SWE/ARG/FOT/253/22/57.06/17.9483/43G7" 68 4.60327370663262 1.9911904316839 8.16214267470475 6.17095224302085 4.47733324021101 4.4608668088913 4.22572508454323 -0.235141724348068 6.98212631978095 7.11228211099903 6.8326986550043 -0.279583455994724 0.325923684984445 0.371841878250793 0.0593410427107552 0.107154811474281 3.51685884714127 0.00645984854723792 4782
"1054" "BITS/1993/4/SWE/ARG/FOT/254/23/57.0683/18.8967/43G8" 91 4.60327370663262 1.9911904316839 8.16214267470475 6.17095224302085 4.61641626060009 4.55361595004797 4.61158755421638 0.0579716041684145 7.1813867543824 7.22390073351562 7.06480887408058 -0.159091859435043 0.309753434111675 0.340818121319725 0.0319745123134111 0.0704582315415908 3.87080474853516 0.00885745355859398 6723
"1055" "BITS/1993/4/SWE/ARG/FOT/255/24/57.1767/18.855/43G8" 51 4.578452278616 1.92166662371407 8.16666648412744 6.24499986041337 5.23518921248615 3.72655078023672 6.44223695248365 2.71568617224692 7.10623492486775 7.13014109060168 7.02519132755697 -0.104949763044712 0.309753434111675 0.340818121319725 0.0319745123134111 0.0704582315415908 3.2627237016956 0.00521642551393597 6723
"1056" "BITS/1993/4/SWE/ARG/FOT/258/27/57.81/19.5383/44G9" 88 4.43565466276015 1.62619043984229 8.11857124710722 6.49238080726493 4.57398875057697 4.7904667109251 4.51189375668764 -0.278572954237462 6.94334238069132 6.98839956894517 6.88231949073573 -0.106080078209439 0.280604593455791 0.303757086396217 0.0240320258141348 0.0605927629087307 4.20252225875855 0.00790867900475859 2104
"1057" "BITS/1993/4/SWE/ARG/FOT/259/28/57.86/19.475/44G9" 69 4.43565466276015 1.62619043984229 8.11857124710722 6.49238080726493 5.13139237090945 4.0160018876195 6.37628984451294 2.36028795689345 6.91129794577137 6.96681054929892 6.84976641399165 -0.117044135307273 0.28933198004961 0.301986321255013 0.0291145267814101 0.0740418720189518 3.75738883018494 0.00579920649528503 2104
"1058" "BITS/1993/4/SWE/ARG/FOT/260/29/57.91/19.4433/44G9" 50 4.39827371121473 1.5169047279993 8.09666648569207 6.57976175769277 5.13139237090945 4.0160018876195 6.37628984451294 2.36028795689345 6.91129794577137 6.96681054929892 6.84976641399165 -0.117044135307273 0.28933198004961 0.301986321255013 0.0291145267814101 0.0740418720189518 3.75738883018494 0.00579920649528503 2104
"1059" "BITS/1993/4/SWE/ARG/FOT/262/31/57.4716/17.0833/43G7" 65 4.51589275620479 1.79999995976687 8.14214267515179 6.34214271538492 5.27104797666626 3.37648506888322 7.19374023058585 3.81725516170264 6.91409547580406 7.25221512839198 6.63181742919343 -0.620397699198554 0.576693250487248 0.518988788748781 0.0596288451361595 0.0870703332184921 3.01308294296265 0.00264564198441804 4782
"1060" "BITS/1993/4/SWE/ARG/FOT/263/32/57.4767/17.555/43G7" 76 4.51589275620479 1.79999995976687 8.14214267515179 6.34214271538492 4.35244471766055 4.37655434012413 4.36882298439741 -0.00773135572671662 6.86005228199065 7.09956606539587 6.56724413856864 -0.532321926827232 0.335729031513135 0.40023838977019 0.0537462478090072 0.102279632098184 3.6195374584198 0.00567432401236147 4782
"1061" "BITS/1993/4/SWE/ARG/GOV/232/1/55.9883/15.4467/40G5" 47 4.70440465675312 2.239047569001 8.26690457712504 6.02785700812404 6.001359783113 4.44676047563553 7.34441834688187 2.89765787124634 7.41154717979953 8.12317947857082 7.01722260564566 -1.10595687292516 0.566696191827456 0.648204818919853 0.054062225369101 0.100003944726634 3.78035774707794 0.0373565987171605 26944
"1062" "BITS/1993/4/SWE/ARG/GOV/233/2/55.69/14.445/40G4" 45 4.75244036996515 2.31404756732462 8.29214267179902 5.9780951044744 6.89334799535572 4.32986780256033 9.144874766469 4.81500696390867 7.46012247400358 8.3236408730348 7.16433312433461 -1.15930774870018 0.704668444891771 0.844763134916623 0.0397023572273178 0.0945558151393088 3.32475225562635 0.0251508186591546 66717
"1063" "BITS/1993/4/SWE/ARG/GOV/235/4/56.26/12.37/41G2" 25 4.66982132419279 2.16547614207402 8.21499981638044 6.04952367430642 7.88014026172459 4.05495706945658 11.7797750532627 7.72481798380614 18.7599820783362 22.5916657131165 17.3442905923973 -5.24737512071927 0.76753930747509 0.66165380511019 0.0482931923375935 0.121807071814445 3.53748663390676 0.183722339900366 59794
"1064" "BITS/1993/4/SWE/ARG/GOV/236/5/55.9433/12.6967/40G2" 30 4.70440465675312 2.239047569001 8.26690457712504 6.02785700812404 9.09012456052005 3.17116816341877 15.8224602714181 12.6512921079993 14.0093946014531 18.0801822803914 10.223587633421 -7.85659464697041 NA 0.84508067369461 0.0203344330657784 0.104889450987885 3.35783589981934 0.0374212490928852 78100
"1065" "BITS/1993/4/SWE/ARG/GOV/237/6/55.7967/12.8567/40G2" 18 4.75244036996515 2.31404756732462 8.29214267179902 5.9780951044744 9.16983890719711 3.11675027012825 15.6423332467675 12.5255829766393 12.4650308629498 16.4169235154986 8.91502176721891 -7.50190174827973 NA 0.84508067369461 0.0203344330657784 0.104889450987885 3.93524775192851 0.0423815302367854 78100
"1066" "BITS/1993/4/SWE/ARG/GOV/238/7/54.9667/13.2567/38G3" 48 4.85970227232957 2.40523804147683 8.45499981101602 6.04976176953919 7.31813851930201 3.92905804514885 10.4711956232786 6.54213757812979 8.15098523162305 9.14526696627339 7.4490029985706 -1.69626396770279 0.860442884266376 0.774057378371557 0.0284222288980979 0.0716542037218078 2.6662526512146 0.0204163024574518 67085
"1067" "BITS/1993/4/SWE/ARG/GOV/239/8/55.1932/13.2325/39G3" 40 4.82505941596104 2.3849999466911 8.40166647887478 6.01666653218368 7.10591280460358 3.64128884673119 10.1549696102738 6.51368076354265 8.08130130171776 9.20890371004741 7.6563593155394 -1.55254439450801 0.732284978032112 0.742980061857789 0.0465665116868203 0.0719600520471248 3.47519781112671 0.0203501201421022 35877
"1068" "BITS/1993/4/SWE/ARG/GOV/240/9/55.2133/13.5833/39G3" 44 4.82505941596104 2.3849999466911 8.40166647887478 6.01666653218368 6.95968845300376 3.90095388889313 9.40063343942166 5.49967955052853 7.91980752255767 8.82877872015039 7.43266994444032 -1.39610877571007 0.634559370577335 0.70795155233807 0.046036368903567 0.084952646007983 3.56570335388184 0.0160978520847857 35877
"1069" "BITS/1993/4/SWE/ARG/GOV/241/10/55.0183/13.905/39G3" 48 4.85970227232957 2.40523804147683 8.45499981101602 6.04976176953919 7.60788124799728 4.16783486306667 11.0421494618058 6.87431459873916 8.30395926022902 9.40750008448958 7.43690862630804 -1.97059145818154 0.613450666268667 0.691225972440507 0.04525770124337 0.0869141418030459 3.05226209640503 0.0166553836129606 35877
"1070" "BITS/1993/4/SWE/ARG/GOV/242/11/55.46/15.95/39G5" 86 4.78624989301898 2.35785709015493 8.33095219474108 5.97309510458615 4.71906018070877 5.10430549830198 4.40606912970543 -0.698236368596555 7.578636019025 7.70807123432557 7.36880713763336 -0.339264096692203 0.471259851008654 0.508522187118177 0.0440932497822619 0.0939496281688839 4.7681974029541 0.0470861238241196 55039
"1071" "BITS/1993/4/SWE/ARG/GOV/243/12/55.5183/16.2266/40G6" 77 4.78624989301898 2.35785709015493 8.33095219474108 5.97309510458615 5.08522803895175 5.12541074305773 5.07424815744162 -0.0511625856161108 7.51263974234462 7.71230991619329 7.32822882321974 -0.384081092973549 0.452400313069423 0.486531874095952 0.0528621521139358 0.107695275976839 4.83314807891846 0.0511174419522285 15040
"1072" "BITS/1993/4/SWE/ARG/GOV/244/13/55.6683/16.445/40G6" 66 4.75244036996515 2.31404756732462 8.29214267179902 5.9780951044744 5.33664630167186 5.03336691856384 5.38003005832434 0.346663139760495 7.49407431576401 7.72694749757647 7.27566916806002 -0.45127832951645 0.446640219539404 0.481783427022121 0.0567701120936188 0.107833426116708 4.69214715957642 0.052488027960062 15040
"1073" "BITS/1993/4/SWE/ARG/GOV/245/14/55.745/16.0733/40G6" 67 4.75244036996515 2.31404756732462 8.29214267179902 5.9780951044744 5.22695599682629 5.09646563231945 5.28212668001652 0.185661047697068 7.53501998260617 7.83517517459889 7.20259429266056 -0.632580881938339 0.452400313069423 0.486531874095952 0.0528621521139358 0.107695275976839 4.5903115940094 0.0468969871103763 15040
"1074" "BITS/1993/4/SWE/ARG/GOV/247/16/55.7867/15.4267/40G5" 57 4.75244036996515 2.31404756732462 8.29214267179902 5.9780951044744 5.45437314733863 5.07424815744162 5.66587319970131 0.591625042259697 7.48873357661068 8.04903080376486 7.06995180808008 -0.979078995684785 0.566696191827456 0.648204818919853 0.054062225369101 0.100003944726634 4.03609099388123 0.048751322478056 26944
"1075" "BITS/1993/4/SWE/ARG/GOV/248/17/55.8183/15.4167/40G5" 52 4.75244036996515 2.31404756732462 8.29214267179902 5.9780951044744 5.45437314733863 5.07424815744162 5.66587319970131 0.591625042259697 7.48873357661068 8.04903080376486 7.06995180808008 -0.979078995684785 0.566696191827456 0.648204818919853 0.054062225369101 0.100003944726634 4.03609099388123 0.048751322478056 26944
"1076" "BITS/1994/1/DEN/DAN2/GRT/1/1/55.1/12.8/39G2" 32 4.62529751566416 2.30999994836748 7.84690458651277 5.53690463814529 8.28731821477413 2.70517086982727 13.6898268312216 10.9846559613943 8.36079998407513 9.18081537820399 7.54671874456108 -1.63409663364291 0.882491352657477 0.822341394645195 0.0454173270731742 0.0667684734775495 2.97760909080505 0.0182828750088811 19495
"1077" "BITS/1994/1/DEN/DAN2/GRT/10/6/55.6667/16.2667/40G6" 70 4.60755942082254 2.20404756978332 8.05714267705168 5.85309510726836 4.85305000096559 5.06385830044746 4.85511169582606 -0.208746604621408 7.4062064406462 7.76068740524352 7.1111517958343 -0.649535609409212 0.379561011989911 0.435244913454409 0.0567701120936188 0.107833426116708 4.81740043640137 0.0492869484424591 15040
"1078" "BITS/1994/1/DEN/DAN2/GRT/100/46/55.3833/17.3667/39G7" 65 4.61166656358788 2.2023809031539 8.00999982096255 5.80761891780865 5.07243739254773 4.89705090969801 5.41746609658003 0.520415186882017 7.30638548266143 7.58034562071164 7.13189307910701 -0.448452541604636 0.376382611691952 0.542015762240798 0.0762914207660081 0.129223640078245 4.20547337532043 0.044811814725399 48826
"1079" "BITS/1994/1/DEN/DAN2/GRT/102/47/55.35/17.5167/39G7" 81 4.6195832300776 2.21714280758585 7.97071410755494 5.75357129996909 4.98718224093318 5.08455663174391 5.29194685816765 0.20739022642374 7.30460523627699 7.55010969005525 7.13935315919419 -0.41075653086106 0.36864514897267 0.570972197033741 0.0796063419185707 0.13480399916393 4.15187412261963 0.0358226769417524 48826
"1080" "BITS/1994/1/DEN/DAN2/GRT/104/48/55.4833/17.4/39G7" 39 4.61166656358788 2.2023809031539 8.00999982096255 5.80761891780865 5.38023351505399 3.98567327111959 6.60728105157614 2.62160778045654 7.25297809112817 7.51766964482764 7.07577293117841 -0.441896713649231 0.376382611691952 0.542015762240798 0.0762914207660081 0.129223640078245 4.1510786151886 0.0499668601155281 48826
"1081" "BITS/1994/1/DEN/DAN2/GRT/105/49/55.3/16.2833/39G6" 73 4.6195832300776 2.21714280758585 7.97071410755494 5.75357129996909 4.5196590218693 4.94262521713972 4.44814398139715 -0.494481235742568 7.48860641615465 7.88134854907791 7.19937289444109 -0.681975654636821 0.389912056426207 0.462717397345437 0.0536480149429323 0.103925996121413 4.79361381530762 0.0599910582602024 22025
"1082" "BITS/1994/1/DEN/DAN2/GRT/11/7/55.75/16.3333/40G6" 64 4.60755942082254 2.20404756978332 8.05714267705168 5.85309510726836 4.85305000096559 5.06385830044746 4.85511169582606 -0.208746604621408 7.4062064406462 7.76068740524352 7.1111517958343 -0.649535609409212 0.379561011989911 0.435244913454409 0.0567701120936188 0.107833426116708 4.62571564674377 0.0470370484888554 15040
"1083" "BITS/1994/1/DEN/DAN2/GRT/117/50/54.7833/15.95/38G5" 56 4.66488084811274 2.43357137417687 7.78452363552614 5.35095226134927 5.51912664249539 5.13854048401117 5.83951673656702 0.70097625255585 7.67832981655374 8.19563268062969 7.23656026336054 -0.959072417269151 0.526342461506526 0.574813413399237 0.0369662914546372 0.0721119966863306 4.83947467803955 0.0751853597164154 53145
"1084" "BITS/1994/1/DEN/DAN2/GRT/118/51/54.8167/16.05/38G6" 49 4.66488084811274 2.43357137417687 7.78452363552614 5.35095226134927 5.80014785937965 5.2029684484005 6.29062099754811 1.08765254914761 7.65378784853965 8.18065600469708 7.21598852736255 -0.964667477334539 0.532628580927849 0.601303113831414 0.0377888814216541 0.0783360511384563 4.83947467803955 0.0751853597164154 56851
"1085" "BITS/1994/1/DEN/DAN2/GRT/121/52/55.0167/16.2167/39G6" 71 4.62529751566416 2.30999994836748 7.84690458651277 5.53690463814529 5.11934095062316 4.97523254901171 5.42503468692303 0.44980213791132 7.59478539694101 8.04213588126004 7.2202837249885 -0.821852156271539 0.446075626959404 0.486444371717948 0.0422753336499138 0.0853096344721519 4.68107090950012 0.0677783842384815 22025
"1086" "BITS/1994/1/DEN/DAN2/GRT/122/53/55.0167/16.3/39G6" 61 4.62529751566416 2.30999994836748 7.84690458651277 5.53690463814529 5.61070251651109 4.87477917969227 6.4601411446929 1.58536196500063 7.5762199703604 8.01319981304308 7.21474518068135 -0.798454632361731 0.50843937198321 0.529385203564609 0.0480716020687713 0.0955236594460263 4.51550857543945 0.0670033712685108 22025
"1087" "BITS/1994/1/DEN/DAN2/GRT/124/54/55.1/16.3667/39G6" 65 4.62529751566416 2.30999994836748 7.84690458651277 5.53690463814529 5.44506161101162 5.07031466066837 6.0416442155838 0.97132955491543 7.54926195368171 7.94888488017023 7.2170058110108 -0.731879069159427 0.50843937198321 0.529385203564609 0.0480716020687713 0.0955236594460263 4.60215789794922 0.0655543097853661 22025
"1088" "BITS/1994/1/DEN/DAN2/GRT/13/8/55.8333/16.6667/40G6" 47 4.60755942082254 2.20404756978332 8.05714267705168 5.85309510726836 5.66467280499637 4.67634104937315 6.29748427122831 1.62114322185516 7.30994597543031 7.51552204601467 7.10804342913131 -0.407478616883359 0.378014732152224 0.442819946342044 0.071164260993122 0.112894629409327 4.09987904548645 0.0429287332296371 15040
"1089" "BITS/1994/1/DEN/DAN2/GRT/132/56/55.0333/15.25/39G5" 57 4.62529751566416 2.30999994836748 7.84690458651277 5.53690463814529 6.44169440120458 4.09441992427622 8.2265563468848 4.13213642260858 7.77141127036884 8.32414144117917 7.16836189052888 -1.15577955065029 0.657792380700509 0.595722797844145 0.0471984577015591 0.0690503818438734 3.96180707961321 0.0361043896215657 55039
"1090" "BITS/1994/1/DEN/DAN2/GRT/134/57/55.1/15.2667/39G5" 68 4.62529751566416 2.30999994836748 7.84690458651277 5.53690463814529 5.99505262449384 3.61101448535919 7.28861694782973 3.67760246247053 7.68723104847595 8.23265050227443 7.14963902719319 -1.08301147508124 0.609318535774946 0.552449858299008 0.0445566754216672 0.0731224567253234 3.96180707961321 0.0361043896215657 55039
"1091" "BITS/1994/1/DEN/DAN2/GRT/136/58/55.2667/15.2333/39G5" 52 4.6195832300776 2.21714280758585 7.97071410755494 5.75357129996909 5.55774951167405 3.58065874129534 6.38437385857105 2.80371511727572 7.59872737107798 8.12029717490077 7.14183985255659 -0.978457322344182 0.530977115035057 0.611038790256889 0.0457091026839646 0.0756137190521769 3.51717543083689 0.0127798473442216 55039
"1092" "BITS/1994/1/DEN/DAN2/GRT/137/59/55.2167/15.1667/39G5" 70 4.6195832300776 2.21714280758585 7.97071410755494 5.75357129996909 5.93070010864176 3.5008697938174 7.08279672916979 3.58192693535238 7.6930804294534 8.18500065361149 7.14393800008111 -1.04106265353039 0.657792380700509 0.595722797844145 0.0471984577015591 0.0690503818438734 3.51717543083689 0.0127798473442216 55039
"1093" "BITS/1994/1/DEN/DAN2/GRT/140/60/54.9333/15.6333/38G5" 82 4.62529751566416 2.30999994836748 7.84690458651277 5.53690463814529 4.27256760559976 4.30255034565925 3.96209941804409 -0.340450927615163 7.70986560964957 8.2508485764265 7.20615478542944 -1.04469379099707 0.553532806535562 0.582630965444777 0.0390101081887417 0.0695873220013783 4.9188321685791 0.0692316649109125 53145
"1094" "BITS/1994/1/DEN/DAN2/GRT/143/63/54.8833/15.85/38G5" 75 4.62529751566416 2.30999994836748 7.84690458651277 5.53690463814529 4.73716782964766 4.80101933330297 4.67625966668129 -0.124759666621683 7.68735820893198 8.17296986157696 7.24345518586536 -0.929514675711592 0.526342461506526 0.574813413399237 0.0369662914546372 0.0721119966863306 4.93310632705689 0.0728107641637325 53145
"1095" "BITS/1994/1/DEN/DAN2/GRT/145/65/54.7833/15.4833/38G5" 75 4.66488084811274 2.43357137417687 7.78452363552614 5.35095226134927 5.00411662273109 4.61660615354776 5.14176866412163 0.525162510573863 7.70884832600132 8.28328862165411 7.24859811986486 -1.03469050178925 0.585159298032522 0.612995700703727 0.042391588291553 0.0680266219013071 4.84197550773621 0.0727277933061123 53145
"1096" "BITS/1994/1/DEN/DAN2/GRT/147/67/54.9667/15.5333/38G5" 79 4.62529751566416 2.30999994836748 7.84690458651277 5.53690463814529 4.43649947457016 4.14507483690977 4.23269686847925 0.0876220315694834 7.71215449785814 8.27260714334746 7.19179978283743 -1.08080736051003 0.553532806535562 0.582630965444777 0.0390101081887417 0.0695873220013783 4.78267543792724 0.0563881532847881 53145
"1097" "BITS/1994/1/DEN/DAN2/GRT/149/68/55.0667/15.5167/39G5" 74 4.62529751566416 2.30999994836748 7.84690458651277 5.53690463814529 4.49036125279963 4.03298374265432 4.35734802484512 0.324364282190802 7.69664092222229 8.24813582003117 7.17298003534476 -1.07515578468641 0.539534527808428 0.507874790717054 0.0417202597879137 0.0781448617832273 4.6739271736145 0.0472951067239046 55039
"1098" "BITS/1994/1/DEN/DAN2/GRT/154/69/54.8167/14.9167/38G4" 54 4.66488084811274 2.43357137417687 7.78452363552614 5.35095226134927 6.0216783285141 4.84529151767492 6.97572762519121 2.13043610751629 7.81858779955655 8.43904605135322 7.36959835824867 -1.06944769310455 0.664563602457443 0.706511809870049 0.0451711789383805 0.0659033657769453 4.30428483009338 0.0573716746270657 34676
"1099" "BITS/1994/1/DEN/DAN2/GRT/156/70/54.6/14.7167/38G4" 44 4.7403570369019 2.57523803767704 7.77309506435302 5.19785702667598 6.96982738003135 3.64004097878933 10.0909485593438 6.45090758055448 7.95604825252667 8.55637276545167 7.56870337451498 -0.987669390936693 0.895407497882843 0.935442391369079 0.0440872900739864 0.0920858447609985 3.99795397758484 0.0510105994343758 34676
"1100" "BITS/1994/1/DEN/DAN2/GRT/158/71/54.7333/14.5167/38G4" 36 4.66488084811274 2.43357137417687 7.78452363552614 5.35095226134927 7.36375351808965 3.41347156465054 11.1996792256832 7.78620766103269 7.99546799389645 8.61424490188559 7.63194450798134 -0.98230039390425 0.895407497882843 0.935442391369079 0.0440872900739864 0.0920858447609985 4.1333367061615 0.0416094509512186 34676
"1101" "BITS/1994/1/DEN/DAN2/GRT/16/9/56.2833/18.5333/41G8" 83 4.58940465932357 2.30428566278091 8.07547600997523 5.77119034719432 4.2136940099299 4.1847624629736 4.28697912395001 0.10221666097641 7.13319294154644 7.24746780470014 7.06260475950937 -0.184863045190771 0.301857903599739 0.337161867154969 0.0488182566331345 0.0761356681582046 4.04116927146912 0.027709363438189 3560
"1102" "BITS/1994/1/DEN/DAN2/GRT/160/72/54.6333/14.4167/38G4" 31 4.66488084811274 2.43357137417687 7.78452363552614 5.35095226134927 8.06662870012224 2.99717196822167 13.3023638352752 10.3051918670535 8.14246548106894 8.70144871684412 7.70942761252324 -0.992021104320885 0.911737821996211 1.04364421191039 0.0466074957527627 0.101442395837428 3.51397413253784 0.0321507637947798 34676
"1103" "BITS/1994/1/DEN/DAN2/GRT/161/73/54.9833/14.1667/38G4" 47 4.62529751566416 2.30999994836748 7.84690458651277 5.53690463814529 7.9982536751777 3.00389960408211 12.324496537447 9.32059693336486 8.36614072322845 9.11559619319936 7.61685480053226 -1.4987413926671 0.772833662728468 0.806104433757287 0.0404119951886852 0.0785720305447512 3.68570153236389 0.0229427888058126 34676
"1104" "BITS/1994/1/DEN/DAN2/GRT/164/74/54.9167/12.9667/38G2" 39 4.62529751566416 2.30999994836748 7.84690458651277 5.53690463814529 8.22530460357666 2.75383771955967 13.4103315398097 10.65649382025 8.21456545963884 8.88569008869429 7.48381670564413 -1.40187338305016 0.981825836002827 0.928594920370312 0.0374405771469827 0.0689925985909228 2.62919303894043 0.0192234385758638 27670
"1105" "BITS/1994/1/DEN/DAN2/GRT/166/75/55.05/13.3833/39G3" 45 4.62529751566416 2.30999994836748 7.84690458651277 5.53690463814529 7.58128945343196 3.05145422369242 10.7936881035566 7.74223387986422 7.95846430119127 8.60757604241371 7.33495419844985 -1.27262184396386 0.777749968071778 0.814902117958775 0.0465059750828727 0.0780247268843567 3.1087935256958 0.0192983502522111 35877
"1106" "BITS/1994/1/DEN/DAN2/GRT/167/76/55.2167/13.2667/39G3" 42 4.6195832300776 2.21714280758585 7.97071410755494 5.75357129996909 7.37543193437159 2.96082103252411 10.5272682979703 7.5664472654462 7.83855199115351 8.25859123530487 7.31144364302357 -0.947147592281305 0.777749968071778 0.814902117958775 0.0465059750828727 0.0780247268843567 3.35554066983362 0.0175635395377564 35877
"1107" "BITS/1994/1/DEN/DAN2/GRT/168/77/55.2/13.3167/39G3" 42 4.6195832300776 2.21714280758585 7.97071410755494 5.75357129996909 7.37543193437159 2.96082103252411 10.5272682979703 7.5664472654462 7.83855199115351 8.25859123530487 7.31144364302357 -0.947147592281305 0.777749968071778 0.814902117958775 0.0465059750828727 0.0780247268843567 3.5257240486145 0.0205124824494123 35877
"1108" "BITS/1994/1/DEN/DAN2/GRT/17/10/56.3667/18.4833/41G8" 45 4.58940465932357 2.30428566278091 8.07547600997523 5.77119034719432 4.96552766300738 2.96364229917526 6.89179494231939 3.92815264314412 7.09733369294554 7.19988153626522 7.04276772836844 -0.157113807896775 0.311915334314108 0.344963404315489 0.061372041107514 0.0978072236373501 3.45521813392639 0.020318584186025 3560
"1109" "BITS/1994/1/DEN/DAN2/GRT/19/11/56.4/18.6167/41G8" 82 4.56654751697733 2.33404756687759 8.07238077194918 5.73833320507159 4.20248354412615 4.22797667235136 4.25127924978733 0.0233025774359733 7.13204849744216 7.24322912283242 7.05983548735579 -0.183393635476627 0.301857903599739 0.337161867154969 0.0488182566331345 0.0761356681582046 3.74964622497559 0.0215419476432726 3560
"1110" "BITS/1994/1/DEN/DAN2/GRT/2/2/55.1333/12.7833/39G2" 32 4.6195832300776 2.21714280758585 7.97071410755494 5.75357129996909 8.28731821477413 2.70517086982727 13.6898268312216 10.9846559613943 8.36079998407513 9.18081537820399 7.54671874456108 -1.63409663364291 0.882491352657477 0.822341394645195 0.0454173270731742 0.0667684734775495 3.14443676948547 0.0170437225326896 19495
"1111" "BITS/1994/1/DEN/DAN2/GRT/21/12/56.3167/18.6667/41G8" 111 4.58940465932357 2.30428566278091 8.07547600997523 5.77119034719432 4.31637183949351 4.47394229471684 4.23820376396179 -0.235738530755044 7.15862503275275 7.29901017621159 7.0793334239473 -0.219676752264298 0.301857903599739 0.337161867154969 0.0488182566331345 0.0761356681582046 4.3446093082428 0.0289250784367323 3560
"1112" "BITS/1994/1/DEN/DAN2/GRT/23/13/56.85/18.8667/42G8" 108 4.51624989905395 2.33857137630028 7.97857125023646 5.63999987393618 4.21498935110867 4.43791688978672 4.10356966406107 -0.334347225725651 7.13090405333787 7.23831225186586 7.08057677062849 -0.157735481237371 0.307341743260622 0.323101597251716 0.0429078614763358 0.0693357502500751 3.77957741737366 0.0115344696491957 2166
"1113" "BITS/1994/1/DEN/DAN2/GRT/26/14/57.0167/18.8167/43G8" 76 4.4611308526669 2.30642851987587 7.87047601455734 5.56404749468147 4.32716182805598 3.32517134398222 5.04402805119753 1.71885670721531 7.0858892519027 7.15783381213744 7.04491532718142 -0.112918484956025 0.303524723897378 0.321501619049481 0.0319745123134111 0.0704582315415908 3.37639014959335 0.00653050162363797 6723
"1114" "BITS/1994/1/DEN/DAN2/GRT/28/15/57.0833/18.9167/43G8" 93 4.4611308526669 2.30642851987587 7.87047601455734 5.56404749468147 4.29004453867674 4.40845635533333 4.24381916970015 -0.164637185633179 7.11920529138297 7.2124845503519 7.08769775616626 -0.124786794185638 0.303524723897378 0.321501619049481 0.0319745123134111 0.0704582315415908 3.87080474853516 0.00885745355859398 6723
"1115" "BITS/1994/1/DEN/DAN2/GRT/30/16/57.25/19.05/43G9" 79 4.40095228258343 2.24214280702706 7.77214268342193 5.52999987639487 4.10650622285903 4.280577018857 3.98670411854982 -0.293872900307176 7.08283740095794 7.14636111321549 7.06345249588291 -0.0829086173325756 0.287834446877241 0.304115394130349 0.026179359601037 0.0542243136601849 4.02874351501465 0.00979400792391971 2215
"1116" "BITS/1994/1/DEN/DAN2/GRT/32/17/57.25/19.0833/43G9" 86 4.40095228258343 2.24214280702706 7.77214268342193 5.52999987639487 4.10650622285903 4.280577018857 3.98670411854982 -0.293872900307176 7.08283740095794 7.14636111321549 7.06345249588291 -0.0829086173325756 0.287834446877241 0.304115394130349 0.026179359601037 0.0542243136601849 4.02874351501465 0.00979400792391971 2215
"1117" "BITS/1994/1/DEN/DAN2/GRT/37/19/56.4333/19.9833/41G9" 88 4.56654751697733 2.33404756687759 8.07238077194918 5.73833320507159 4.29772163927555 4.5710047185421 4.04760549962521 -0.523399218916894 7.25997191620991 7.46002357142667 7.16506782919169 -0.294955742234985 0.411961138248444 0.562275770085829 0.0273152146947252 0.0786880117384077 4.69043712615967 0.0203286209702492 8728
"1118" "BITS/1994/1/DEN/DAN2/GRT/39/20/56.35/20.0333/41H0" 73 4.58940465932357 2.30428566278091 8.07547600997523 5.77119034719432 4.28274722397327 4.42850362509489 3.84143601357937 -0.587067611515523 7.26798302493989 7.48133001228174 7.16845877468586 -0.312871237595876 0.491707055519025 0.747021916839811 0.0346677001682442 0.0929046466059976 4.48889773368835 0.0193162216618657 46395
"1119" "BITS/1994/1/DEN/DAN2/GRT/41/21/56.3667/20.2167/41H0" 58 4.58940465932357 2.30428566278091 8.07547600997523 5.77119034719432 4.4096974413842 3.88020130246878 3.98841315507889 0.108211852610111 7.2676015435718 7.49150284876426 7.16591556556523 -0.325587283199034 0.491707055519025 0.747021916839811 0.0346677001682442 0.0929046466059976 4.20213407516479 0.019684704169631 46395
"1120" "BITS/1994/1/DEN/DAN2/GRT/43/22/56.45/20.2/41H0" 79 4.56654751697733 2.33404756687759 8.07238077194918 5.73833320507159 4.32028499059379 4.26118081063032 3.92254742980003 -0.338633380830289 7.26607561809942 7.48692507234713 7.16128127338986 -0.32564379895727 0.491707055519025 0.747021916839811 0.0346677001682442 0.0929046466059976 4.30389922142029 0.0198847237601876 46395
"1121" "BITS/1994/1/DEN/DAN2/GRT/46/23/56.3667/19.4833/41G9" 144 4.58940465932357 2.30428566278091 8.07547600997523 5.77119034719432 4.49873688817024 4.53223942965269 4.49672944843769 -0.035509981215 7.23568426910788 7.42650972679257 7.14336577802897 -0.283143948763608 0.326304030915101 0.393230009410116 0.024314021082228 0.0616847304347677 4.84893125534058 0.0315377497300506 8728
"1122" "BITS/1994/1/DEN/DAN2/GRT/48/24/56.3/19.5333/41G9" 117 4.58940465932357 2.30428566278091 8.07547600997523 5.77119034719432 4.40505184605718 4.5594755038619 4.29739610850811 -0.262079395353796 7.23733735503629 7.41899313094715 7.1551210557421 -0.263872075205047 0.361716746042172 0.453925909819426 0.0245056423327391 0.0688407509594848 4.81083706855774 0.0415326788648963 8728
"1123" "BITS/1994/1/DEN/DAN2/GRT/5/3/55.5167/15.5667/40G5" 78 4.61166656358788 2.2023809031539 8.00999982096255 5.80761891780865 4.12876438908279 4.63681618869305 3.90043846517801 -0.736377723515034 7.61131625622511 8.05434328503907 7.17122804683944 -0.883115238199631 0.437921351442734 0.508138936978799 0.0446921710084953 0.0981362380108602 4.50266657829285 0.0337112575024366 26944
"1124" "BITS/1994/1/DEN/DAN2/GRT/50/25/56.25/19.65/41G9" 71 4.58940465932357 2.30428566278091 8.07547600997523 5.77119034719432 4.31445256434381 4.44901206344366 4.0551740899682 -0.393837973475459 7.25895463256165 7.44301232819756 7.16631117587288 -0.276701152324677 0.40339511881272 0.511271528071827 0.0305915832833442 0.0899072728468194 4.75665789604187 0.037435276992619 8728
"1125" "BITS/1994/1/DEN/DAN2/GRT/52/26/56.1333/19.85/41G9" 61 4.58940465932357 2.30428566278091 8.07547600997523 5.77119034719432 4.36497087031603 3.90814269334078 4.00989818572998 0.101755492389202 7.27917314507067 7.49506334153314 7.17518414991597 -0.319879191617171 0.45894955471158 0.643948199572387 0.0345783400374424 0.0990930568412967 4.51464749336243 0.0319190794229507 8728
"1126" "BITS/1994/1/DEN/DAN2/GRT/53/27/56.55/20.2833/42H0" 93 4.56654751697733 2.33404756687759 8.07238077194918 5.73833320507159 4.33145476505161 4.31066148728132 4.02772099524736 -0.282940492033958 7.26162500213832 7.48262987472117 7.15071282659968 -0.331917048121494 0.455204660693805 0.802576704157724 0.0308362966404998 0.0784216516100338 4.38776209831238 0.0202052542567253 10604
"1127" "BITS/1994/1/DEN/DAN2/GRT/56/28/55.4833/17.85/39G7" 72 4.61166656358788 2.2023809031539 8.00999982096255 5.80761891780865 4.69759549573064 5.11008366942406 4.965168222785 -0.144915446639061 7.2631509276107 7.45284607013067 7.13884451737006 -0.314001552760603 0.399959708253543 0.613240511329086 0.0832226193623681 0.140241579218977 4.50308310508728 0.0308526185154915 48826
"1128" "BITS/1994/1/DEN/DAN2/GRT/6/4/55.6333/15.7833/40G5" 71 4.60755942082254 2.20404756978332 8.05714267705168 5.85309510726836 4.38506561331451 4.77682154625654 4.29869823157787 -0.478123314678672 7.57431256351992 8.05869499842326 7.16461570312579 -0.894079295297464 0.384604769448439 0.458161792821354 0.0482887768466454 0.104379017636712 4.54307034492493 0.0443930621445179 26944
"1129" "BITS/1994/1/DEN/DAN2/GRT/60/30/55.5333/17.9167/40G7" 78 4.61166656358788 2.2023809031539 8.00999982096255 5.80761891780865 4.62340839020908 4.97555807977915 4.76738115400076 -0.208176925778388 7.24305957555771 7.40650314837694 7.11838581288854 -0.288117335488401 0.344192631542683 0.394828825085251 0.0632519214994733 0.106163883361734 4.66610951423645 0.0342486066371203 9948
"1130" "BITS/1994/1/DEN/DAN2/GRT/62/31/55.4667/18.3167/39G8" 87 4.61166656358788 2.2023809031539 8.00999982096255 5.80761891780865 4.25216767750681 4.77356623858214 4.42009408026934 -0.3534721583128 7.31299782637507 7.45776294109722 7.2260483323286 -0.231714608768623 0.448323450982571 0.694271103651435 0.0810891774422 0.14791890543502 4.59217888832092 0.0314428988099098 50595
"1131" "BITS/1994/1/DEN/DAN2/GRT/63/32/55.4667/18.5333/39G8" 89 4.61166656358788 2.2023809031539 8.00999982096255 5.80761891780865 4.13538351468742 4.61790827661753 4.15402693301439 -0.463881343603135 7.31325214728713 7.47177884913981 7.2396121143053 -0.232166734834511 0.486838940531015 0.705569259546421 0.0744347542607205 0.147283694160473 4.68887433052063 0.0341430827230215 50595
"1132" "BITS/1994/1/DEN/DAN2/GRT/64/33/55.3833/18.6167/39G8" 83 4.61166656358788 2.2023809031539 8.00999982096255 5.80761891780865 4.14791644923389 4.69679523259401 4.14816737920046 -0.548627853393558 7.30867437087 7.48082137045761 7.24136410281062 -0.239457267646985 0.486838940531015 0.705569259546421 0.0744347542607205 0.147283694160473 4.58742758750915 0.0298904202133417 50595
"1133" "BITS/1994/1/DEN/DAN2/GRT/68/34/55.3667/18.3667/39G8" 85 4.6195832300776 2.21714280758585 7.97071410755494 5.75357129996909 4.30032588541508 4.8287165760994 4.52876710146665 -0.299949474632742 7.32126325601712 7.4812734965235 7.24074242947002 -0.240531067053478 0.448323450982571 0.694271103651435 0.0810891774422 0.14791890543502 4.40857669830322 0.0288143930584192 50595
"1134" "BITS/1994/1/DEN/DAN2/GRT/71/36/56.2167/17.9333/41G7" 52 4.58940465932357 2.30428566278091 8.07547600997523 5.77119034719432 4.26676908880472 3.4127933755517 4.96535811573267 1.55256474018097 7.08906826330349 7.23418660151462 6.98749531681339 -0.246691284701228 0.3483924989899 0.37280989907406 0.0711490223629173 0.112515134184593 3.73998529434204 0.033812812641263 3943
"1135" "BITS/1994/1/DEN/DAN2/GRT/72/37/56.1/17.75/41G7" 69 4.59238084973324 2.25047614017413 8.06309505787102 5.81261891769689 4.48760780505836 3.34917923808098 5.40997888892889 2.06079965084791 7.07152012037113 7.23237809725106 6.95030794789394 -0.282070149357122 0.361449471364419 0.396604947469853 0.0762471760638057 0.116882000638549 3.84630870819092 0.0424795316159725 3943
"1136" "BITS/1994/1/DEN/DAN2/GRT/73/38/56.1167/18/41G8" 58 4.59238084973324 2.25047614017413 8.06309505787102 5.81261891769689 4.12875082530081 3.77925963699818 4.36746660619974 0.588206969201564 7.1096682571806 7.26945243465404 6.99082974654933 -0.278622688104707 0.3483924989899 0.37280989907406 0.0711490223629173 0.112515134184593 3.97112943649292 0.0379448340088129 3560
"1137" "BITS/1994/1/DEN/DAN2/GRT/74/39/56.1167/18.2667/41G8" 68 4.59238084973324 2.25047614017413 8.06309505787102 5.81261891769689 4.02271595969796 4.2402925863862 3.99552057683468 -0.244772009551523 7.15608182363212 7.28855476093789 7.06187005465229 -0.226684706285598 0.313334601620833 0.340889961079315 0.0508765261726417 0.0845922542400797 4.23290892601013 0.0345501217246056 3560
"1138" "BITS/1994/1/DEN/DAN2/GRT/80/40/55.9667/17.7667/40G7" 63 4.59238084973324 2.25047614017413 8.06309505787102 5.81261891769689 4.11638743802905 4.15231789648533 4.00612745434046 -0.146190442144869 7.11335591040552 7.29217176946501 6.96867556932072 -0.323496200144289 0.349965939919154 0.377505151210008 0.0618335892516346 0.102550920352924 4.03638896942139 0.0482170680910349 9948
"1139" "BITS/1994/1/DEN/DAN2/GRT/82/41/55.8833/17.1667/40G7" 48 4.59238084973324 2.25047614017413 8.06309505787102 5.81261891769689 6.0503182541579 2.65132265537977 8.91768141835928 6.26635876297951 7.22741883946583 7.42628366375963 7.02033097234865 -0.40595269141098 0.372025389224291 0.441118643239692 0.0706416522376215 0.10783290775681 3.57969443321228 0.0633476992696524 9948
"1140" "BITS/1994/1/DEN/DAN2/GRT/84/42/55.7167/16.7833/40G6" 48 4.60755942082254 2.20404756978332 8.05714267705168 5.85309510726836 5.78291507437825 4.33024758845568 6.75905977189541 2.42881218343973 7.3199916514568 7.57124658363561 7.10352216847241 -0.467724415163201 0.384608382980029 0.451618007487721 0.0628801810890093 0.104105642901004 4.08595876693726 0.0492213027179241 15040
"1141" "BITS/1994/1/DEN/DAN2/GRT/86/43/55.7/16.6833/40G6" 57 4.60755942082254 2.20404756978332 8.05714267705168 5.85309510726836 5.6479486618191 4.93397152423859 6.11822532862425 1.18425380438566 7.33474226435646 7.58876646868885 7.1136384891967 -0.475127979492149 0.388925967117151 0.441281656976099 0.0601815363102816 0.105946488355156 4.28226934432983 0.048532606959343 15040
"1142" "BITS/1994/1/DEN/DAN2/GRT/89/44/55.5/16.5167/40G6" 61 4.61166656358788 2.2023809031539 8.00999982096255 5.80761891780865 5.20105595514178 5.10810335725546 5.3203222900629 0.212218932807446 7.34720398904756 7.65556809492409 7.15399074057738 -0.501577354346712 0.419547935326894 0.494452074722007 0.0614186844227412 0.113164790809063 4.66210893630981 0.0582582423090935 15040
"1143" "BITS/1994/1/DEN/DAN2/GRT/9/5/55.5/16.1667/40G6" 79 4.61166656358788 2.2023809031539 8.00999982096255 5.80761891780865 4.27260829694569 4.85405372083187 3.99706684798002 -0.856986872851848 7.45490889530629 7.88841301885744 7.16393751402696 -0.724475504830481 0.379218264172474 0.439881026744843 0.0474029823653147 0.0979419319518767 4.83314807891846 0.0511174419522285 15040
"1144" "BITS/1994/1/DEN/DAN2/GRT/98/45/55.3167/17.2333/39G7" 75 4.6195832300776 2.21714280758585 7.97071410755494 5.75357129996909 5.2764909286052 5.3673614859581 5.55456880480051 0.18720731884241 7.36437065061182 7.65771569373707 7.17264094079534 -0.485074752941729 0.396259049574534 0.528095706193535 0.0732508152470224 0.125682590545242 4.29807350158691 0.0523146170377731 48826
"1145" "BITS/1994/1/GFR/CLP/SON/2202/10/54.5167/10.1333/38G0" 17 4.7403570369019 2.57523803767704 7.77309506435302 5.19785702667598 10.0667032990604 2.78830328956247 18.3578702174127 15.5695669278502 17.7048046141863 20.0326039223 14.7169577656314 -5.31564615666867 1.3049208521843 1.18910442458259 0.0362131704390373 0.174469324170485 2.92153358319774 0.0783782391754356 62259
"1146" "BITS/1994/1/GFR/CLP/SON/2203/9/54.6/10.3333/38G0" 19 4.7403570369019 2.57523803767704 7.77309506435302 5.19785702667598 9.69672401808202 2.76116216182709 17.6431538537144 14.8819916918874 17.7687663235702 20.074227778241 14.4270036680003 -5.64722411024074 1.27506564060847 1.141685962677 0.0572571995056413 0.156267105339782 3.40599246776622 0.111573511491651 62259
"1147" "BITS/1994/1/GFR/CLP/SON/2204/8/54.6667/10.4833/38G0" 21 4.66488084811274 2.43357137417687 7.78452363552614 5.35095226134927 9.40213223733008 2.71851763129234 16.9631472080946 14.2446295768023 16.9880011235364 19.4420425066103 13.4358868158112 -6.00615569079913 1.27506564060847 1.141685962677 0.0572571995056413 0.156267105339782 3.85270370483398 0.151390161067247 62259
"1148" "BITS/1994/1/GFR/CLP/SON/2205/7/54.5667/10.6667/38G0" 20 4.7403570369019 2.57523803767704 7.77309506435302 5.19785702667598 9.59599937312305 2.73007397353649 17.4020983204245 14.672024346888 16.7614011908881 19.0509534596155 13.7834587289641 -5.26749473065139 1.22078834474087 1.0845807062255 0.0628705753628656 0.132410986115085 3.3775087249279 0.139937192648649 62259
"1149" "BITS/1994/1/GFR/CLP/SON/2207/6/54.55/10.7667/38G0" 23 4.7403570369019 2.57523803767704 7.77309506435302 5.19785702667598 9.60531769134104 2.72543516010046 17.4186461344361 14.6932109743356 16.5459913783707 18.7775867370268 13.5572261487444 -5.22036058828236 1.18544815232357 1.08175304957799 0.0665828576305346 0.109431120670154 3.0169674469666 0.118913621631112 62259
"1150" "BITS/1994/1/GFR/CLP/SON/2210/3/54.5/11.4/38G1" 27 4.7403570369019 2.57523803767704 7.77309506435302 5.19785702667598 9.2168721689377 2.67772455699742 16.7095248308033 14.0318002738058 15.1909695588984 17.0190918550361 11.8359680869616 -5.18312376807445 1.25360148151716 1.05737759007348 0.0478640496918581 0.0937352443039223 3.30886667609215 0.204240876790136 6971
"1151" "BITS/1994/1/GFR/CLP/SON/2211/5/54.3333/11.4/37G1" 22 4.84220227272072 2.70547613000409 7.83190458684805 5.12642845684396 9.13500033318996 2.83052734285593 16.4047805592418 13.5742532163858 14.8702708887868 16.8935774204632 11.7827443716427 -5.11083304882049 1.25360148151716 1.05737759007348 0.0478640496918581 0.0937352443039223 3.69915926337242 0.119343017544597 80112
"1152" "BITS/1994/1/GFR/CLP/SON/2212/4/54.3833/11.6167/37G1" 25 4.7403570369019 2.57523803767704 7.77309506435302 5.19785702667598 9.10997515544295 2.77605519443751 16.4423793628812 13.6663241684437 14.5586006110534 16.5868098847568 11.2021014715235 -5.38470841323337 1.07546501606703 0.959804024961261 0.0378456874916899 0.0757536177990628 3.82272519111633 0.204964912831783 80112
"1153" "BITS/1994/1/GFR/CLP/SON/2213/2/54.2333/11.4833/37G1" 23 4.84220227272072 2.70547613000409 7.83190458684805 5.12642845684396 9.28178079985082 2.83654966205359 16.6171893849969 13.7806397229433 14.8442029953003 16.8186940408001 11.5586593902359 -5.2600346505642 NA 1.18698570463393 0.025355805741893 0.111409579449622 3.87309577672378 0.118697971105576 80112
"1154" "BITS/1994/1/GFR/CLP/SON/2214/1/54.2833/11.7/37G1" 25 4.84220227272072 2.70547613000409 7.83190458684805 5.12642845684396 9.21514872089029 2.79675352573395 16.5673017948866 13.7705482691527 14.2812636564486 16.3224856834859 11.0009618879606 -5.32152379552524 1.07546501606703 0.959804024961261 0.0378456874916899 0.0757536177990628 3.75381105854398 0.135361091544231 80112
"1155" "BITS/1994/1/GFR/SOL/H20/14/70/54.3/11.6833/37G1" 23 4.84220227272072 2.70547613000409 7.83190458684805 5.12642845684396 9.21514872089029 2.79675352573395 16.5673017948866 13.7705482691527 14.2812636564486 16.3224856834859 11.0009618879606 -5.32152379552524 1.07546501606703 0.959804024961261 0.0378456874916899 0.0757536177990628 3.74082324815833 0.163292485734691 80112
"1156" "BITS/1994/1/GFR/SOL/H20/18/69/54.3667/11.7833/37G1" 23 4.84220227272072 2.70547613000409 7.83190458684805 5.12642845684396 9.13658051379026 2.79021578282118 16.5172785669565 13.7270627841353 14.0886155655608 16.1742448496322 10.8920560218394 -5.28218882779282 1.02589380741119 0.928592360681958 0.0306655640105438 0.0660566636982674 3.55248269167813 0.147586370098659 80112
"1157" "BITS/1994/1/GFR/SOL/H20/21/1/54.6833/12.9833/38G2" 18 4.66488084811274 2.43357137417687 7.78452363552614 5.35095226134927 8.92406317777932 2.56793252378702 15.3565714880824 12.7886389642954 9.34476759284735 11.235954410707 8.33014018523196 -2.905814225475 1.07167524596055 1.00611413849724 0.024146241400617 0.0712942717735268 2.88753737449646 0.0153405400179327 27670
"1158" "BITS/1994/1/GFR/SOL/H20/22/14/54.5167/14.2667/38G4" 18 4.7403570369019 2.57523803767704 7.77309506435302 5.19785702667598 8.94425964914263 2.54753259569406 16.0241808369756 13.4766482412815 8.44765057554469 9.02138442421953 7.8740015005072 -1.14738292371233 0.911737821996211 1.04364421191039 0.0466074957527627 0.101442395837428 2.9524876499176 0.0208504914678633 34676
"1159" "BITS/1994/1/GFR/SOL/H20/2202/75/54.55/10.2167/38G0" 17 4.7403570369019 2.57523803767704 7.77309506435302 5.19785702667598 10.0405896278098 2.74874112848193 18.3602404883131 15.6114993598312 17.6697083283216 19.9181595118716 14.6719005773775 -5.2462589344941 1.3049208521843 1.18910442458259 0.0362131704390373 0.174469324170485 2.92153358319774 0.0783782391754356 62259
"1160" "BITS/1994/1/GFR/SOL/H20/2203/76/54.6/10.3/38G0" 17 4.7403570369019 2.57523803767704 7.77309506435302 5.19785702667598 9.69672401808202 2.76116216182709 17.6431538537144 14.8819916918874 17.7687663235702 20.074227778241 14.4270036680003 -5.64722411024074 1.27506564060847 1.141685962677 0.0572571995056413 0.156267105339782 3.40599246776622 0.111573511491651 62259
"1161" "BITS/1994/1/GFR/SOL/H20/2204/79/54.6833/10.45/38G0" 22 4.66488084811274 2.43357137417687 7.78452363552614 5.35095226134927 9.40213223733008 2.71851763129234 16.9631472080946 14.2446295768023 16.9880011235364 19.4420425066103 13.4358868158112 -6.00615569079913 1.27506564060847 1.141685962677 0.0572571995056413 0.156267105339782 3.85270370483398 0.151390161067247 62259
"1162" "BITS/1994/1/GFR/SOL/H20/2205/80/54.5833/10.65/38G0" 19 4.7403570369019 2.57523803767704 7.77309506435302 5.19785702667598 9.64362181164324 2.71943996846676 17.5189096108079 14.7994696423411 16.9967751950026 19.3293500846873 14.007091584305 -5.32225850038231 1.22078834474087 1.0845807062255 0.0628705753628656 0.132410986115085 3.3775087249279 0.139937192648649 62259
"1163" "BITS/1994/1/GFR/SOL/H20/2207/83/54.55/10.7667/38G0" 23 4.7403570369019 2.57523803767704 7.77309506435302 5.19785702667598 9.60531769134104 2.72543516010046 17.4186461344361 14.6932109743356 16.5459913783707 18.7775867370268 13.5572261487444 -5.22036058828236 1.18544815232357 1.08175304957799 0.0665828576305346 0.109431120670154 3.0169674469666 0.118913621631112 62259
"1164" "BITS/1994/1/GFR/SOL/H20/2210/84/54.5167/11.3167/38G1" 29 4.7403570369019 2.57523803767704 7.77309506435302 5.19785702667598 9.27444279380143 2.64596496149898 16.8462274074555 14.2002624459565 15.128915256355 16.9244632823393 11.6341644432396 -5.2902988390997 1.0631223320961 1.02085222359057 0.0716163199672524 0.0855164118119299 3.26871359720826 0.186323087720666 6971
"1165" "BITS/1994/1/GFR/SOL/H20/23/15/54.5167/14.15/38G4" 19 4.7403570369019 2.57523803767704 7.77309506435302 5.19785702667598 9.04903308302164 2.5195098221302 16.3264632821083 13.8069534599781 8.70629494311288 9.42530254833401 7.98098583084842 -1.44431671748559 0.947208739817143 1.20463050184427 0.0536321138731649 0.118418174490264 2.93072200775147 0.0158635066077113 34676
"1166" "BITS/1994/1/GFR/SOL/H20/24/16/54.4833/13.9833/37G3" 18 4.7403570369019 2.57523803767704 7.77309506435302 5.19785702667598 9.41796795278787 2.47987645119429 17.3483314886689 14.8684550374746 9.11320840241388 9.79785442662736 8.21456545963883 -1.58328896698853 1.8571113795042 1.66592415571213 0.0452740999028894 0.189908931582167 2.9100403213501 0.0119635462411679 166326
"1167" "BITS/1994/1/GFR/SOL/H20/25/2/54.7333/13.0833/38G3" 24 4.66488084811274 2.43357137417687 7.78452363552614 5.35095226134927 8.86582707986236 2.57620643079281 15.1464142501354 12.5702078193426 9.22256639460102 10.9646222554147 8.24937916671236 -2.71524308870237 1.05039828022321 0.99535793463389 0.0197067508229477 0.0698135523048376 2.78319942474365 0.0146247375383973 67085
"1168" "BITS/1994/1/GFR/SOL/H20/26/3/54.7/13.1833/38G3" 24 4.66488084811274 2.43357137417687 7.78452363552614 5.35095226134927 8.84333832934499 2.58542980253697 15.0226311758161 12.4372013732791 9.21188491629436 10.6142810701082 8.19365462909142 -2.4206264410168 1.05039828022321 0.99535793463389 0.0197067508229477 0.0698135523048376 2.66554241776466 0.013840033877641 67085
"1169" "BITS/1994/1/GFR/SOL/H20/27/18/54.55/13.8/38G3" 23 4.7403570369019 2.57523803767704 7.77309506435302 5.19785702667598 9.11782180331647 2.60729461908341 16.277172498405 13.6698778793216 9.30725525831803 10.1358751766384 8.30402990492681 -1.83184527171155 1.04878171036641 1.34472629055381 0.0554145330546044 0.140146897404034 2.80804808795452 0.00822904171101982 67085
"1170" "BITS/1994/1/GFR/SOL/H20/28/11/54.6833/14.1167/38G4" 27 4.66488084811274 2.43357137417687 7.78452363552614 5.35095226134927 8.23052665963769 2.81058858335018 13.6921869292855 10.8815983459354 8.43099255580455 9.21964170411229 7.74689756023387 -1.47274414387842 0.947208739817143 1.20463050184427 0.0536321138731649 0.118418174490264 3.35894522666931 0.0228157428465784 34676
"1171" "BITS/1994/1/GFR/SOL/H20/29/13/54.5833/14.1333/38G4" 20 4.7403570369019 2.57523803767704 7.77309506435302 5.19785702667598 9.04903308302164 2.5195098221302 16.3264632821083 13.8069534599781 8.70629494311288 9.42530254833401 7.98098583084842 -1.44431671748559 0.947208739817143 1.20463050184427 0.0536321138731649 0.118418174490264 3.1582520866394 0.0193561924993992 34676
"1172" "BITS/1994/1/GFR/SOL/H20/30/17/54.5833/13.8667/38G3" 22 4.7403570369019 2.57523803767704 7.77309506435302 5.19785702667598 9.08661832287908 2.62096691131592 16.2034669071436 13.5824999958277 9.17793307453395 9.90416056786974 8.22242115003367 -1.68173941783607 1.04878171036641 1.34472629055381 0.0554145330546044 0.140146897404034 2.85863233745098 0.0115340447719791 67085
"1173" "BITS/1994/1/GFR/SOL/H20/31/12/54.6333/14.1333/38G4" 26 4.66488084811274 2.43357137417687 7.78452363552614 5.35095226134927 8.57960415259004 2.71892454475164 14.8542232587934 12.1352987140417 8.50258389255032 9.31673577676217 7.85602948938807 -1.4607062873741 0.947208739817143 1.20463050184427 0.0536321138731649 0.118418174490264 3.1582520866394 0.0193561924993992 34676
"1174" "BITS/1994/1/GFR/SOL/H20/32/4/54.7333/13.3333/38G3" 38 4.66488084811274 2.43357137417687 7.78452363552614 5.35095226134927 8.87572185881436 2.58515852689743 15.1568041071296 12.5716455802321 9.10939358873293 10.5162827453266 8.16873117970924 -2.34755156561732 NA 1.17711165944735 0.0283098430857522 0.111171973721515 2.59481599211693 0.0132882142346352 67085
"1175" "BITS/1994/1/GFR/SOL/H20/33/5/54.7333/13.5/38G3" 38 4.66488084811274 2.43357137417687 7.78452363552614 5.35095226134927 8.72557079233229 2.66423537582159 14.7096333429217 12.0453979671001 8.89970599673688 10.2316128710906 8.06491173182924 -2.16670113926132 NA 1.17711165944735 0.0283098430857522 0.111171973721515 2.58278931975365 0.0125903402734548 67085
"1176" "BITS/1994/1/GFR/SOL/H20/34/7/54.6833/13.6333/38G3" 35 4.66488084811274 2.43357137417687 7.78452363552614 5.35095226134927 8.42404113709926 2.74499413371086 13.6935975626111 10.9486034289002 8.51758882636204 9.86183026495078 7.9535191723456 -1.90831109260518 NA 1.35786915487713 0.0424411871551949 0.141070509367401 2.64423103690147 0.0125144893396646 67085
"1177" "BITS/1994/1/GFR/SOL/H20/35/8/54.65/13.7333/38G3" 31 4.66488084811274 2.43357137417687 7.78452363552614 5.35095226134927 8.64398633921519 2.68102055601776 14.6370433727279 11.9560228167102 9.32950833812356 10.0540686165914 8.1503494293429 -1.90371918724848 NA 1.35786915487713 0.0424411871551949 0.141070509367401 2.74985113553703 0.0101633381094265 67085
"1178" "BITS/1994/1/GFR/SOL/H20/36/9/54.7167/13.85/38G3" 39 4.66488084811274 2.43357137417687 7.78452363552614 5.35095226134927 8.32720251567662 2.7696530893445 13.5239689052105 10.754315815866 8.51720734499395 9.48306165325145 7.81686406893035 -1.6661975843211 1.04878171036641 1.34472629055381 0.0554145330546044 0.140146897404034 3.00314806699753 0.0151530177239329 67085
"1179" "BITS/1994/1/GFR/SOL/H20/37/6/54.7667/13.65/38G3" 43 4.66488084811274 2.43357137417687 7.78452363552614 5.35095226134927 8.14870314486324 2.86191393435001 12.5123006626964 9.65038672834634 8.37326170876622 9.32566526656349 7.67246630663673 -1.65319895992676 0.794252373278141 0.846557383026395 0.0309733389798203 0.084191451287414 2.81806094169617 0.0156868118606508 67085
"1180" "BITS/1994/1/GFR/SOL/H20/38/10/54.85/14.0167/38G4" 43 4.66488084811274 2.43357137417687 7.78452363552614 5.35095226134927 8.0134993661195 2.94619927555323 12.2609095275402 9.31471025198698 8.4468876128085 9.38201147752503 7.62075438785056 -1.76125708967447 0.772833662728468 0.806104433757287 0.0404119951886852 0.0785720305447512 3.25404903411865 0.0215752198547125 34676
"1181" "BITS/1994/1/GFR/SOL/H20/39/29/54.9667/13.8333/38G3" 48 4.62529751566416 2.30999994836748 7.84690458651277 5.53690463814529 7.74662517383695 3.11533963680267 11.2577322125435 8.1423925757408 8.61753694480285 9.59428466546039 7.65585067371527 -1.93843399174511 0.757368649045626 0.820081684738397 0.0355879935370025 0.0844920872080578 2.92167285919189 0.0153185799531639 67085
"1182" "BITS/1994/1/GFR/SOL/H20/40/28/54.9167/13.6167/38G3" 48 4.62529751566416 2.30999994836748 7.84690458651277 5.53690463814529 7.66639540344476 3.09700140357018 11.0982221364975 8.00122073292731 8.46761476714164 9.37579474411905 7.58842737413943 -1.78736736997962 0.794252373278141 0.846557383026395 0.0309733389798203 0.084191451287414 2.89416320800781 0.0168777137994766 67085
"1183" "BITS/1994/1/GFR/SOL/H20/41/21/54.8667/13.2167/38G3" 45 4.66488084811274 2.43357137417687 7.78452363552614 5.35095226134927 7.92991255968809 2.87211389839649 11.9570808112621 9.08496691286563 8.02407909650356 8.68822402941684 7.42232756068309 -1.26589646873375 0.944742398957411 0.917682052900393 0.0327647417202451 0.0707487448116789 2.54371561050415 0.0190997367724776 67085
"1184" "BITS/1994/1/GFR/SOL/H20/42/22/54.9167/13.1/38G3" 44 4.62529751566416 2.30999994836748 7.84690458651277 5.53690463814529 7.78998180292547 2.8801436573267 11.7839255705476 8.90378191322089 7.9638050403446 8.52348059415817 7.38389684508244 -1.13958374907573 0.944742398957411 0.917682052900393 0.0327647417202451 0.0707487448116789 2.52419581413269 0.0192528384551406 67085
"1185" "BITS/1994/1/GFR/SOL/H20/43/23/54.9833/13.3167/38G3" 46 4.62529751566416 2.30999994836748 7.84690458651277 5.53690463814529 7.69521844014526 2.98417786508798 11.1424400657416 8.15826220065357 7.96316923806444 8.57547509173552 7.34416626704236 -1.23130882469316 0.874743168552717 0.880611422516051 0.0284222288980979 0.0716542037218078 2.6662526512146 0.0204163024574518 67085
"1186" "BITS/1994/1/GFR/SOL/H20/44/24/55.0333/13.4333/39G3" 46 4.62529751566416 2.30999994836748 7.84690458651277 5.53690463814529 7.54803106002509 3.08701846003532 10.7919248118997 7.70490635186434 8.0923642613925 8.83510848507285 7.38937887363136 -1.44572961144149 0.777749968071778 0.814902117958775 0.0465059750828727 0.0780247268843567 3.1087935256958 0.0192983502522111 35877
"1187" "BITS/1994/1/GFR/SOL/H20/45/26/55.0667/13.7333/39G3" 47 4.62529751566416 2.30999994836748 7.84690458651277 5.53690463814529 7.54944847524166 3.15920490771532 10.9020084664225 7.74280355870722 8.55090486584231 9.42908910413583 7.59978704154491 -1.82930206259092 0.722940965245167 0.80339867428497 0.046036368903567 0.084952646007983 3.13469999313355 0.0152694699913263 35877
"1188" "BITS/1994/1/GFR/SOL/H20/46/32/55.1333/14.2/39G4" 48 4.6195832300776 2.21714280758585 7.97071410755494 5.75357129996909 7.71873803809285 3.17759739607572 11.4521825909615 8.27458519488574 8.23236792348325 8.85946677687268 7.4652230211844 -1.39424375568827 0.617718314131101 0.757368349366718 0.0457370695175324 0.0821852893806356 3.72772074699402 0.017807980235666 58073
"1189" "BITS/1994/1/GFR/SOL/H20/47/33/55.1667/14.2833/39G4" 48 4.6195832300776 2.21714280758585 7.97071410755494 5.75357129996909 7.38536740466953 3.22026905417442 10.7031091675163 7.48284011334183 7.7623828779906 8.35472454006473 7.29155009612441 -1.06317444394032 0.604010686278343 0.719573970194216 0.0465765330936812 0.0752339959928348 3.72772074699402 0.017807980235666 58073
"1190" "BITS/1994/1/GFR/SOL/H20/48/31/55.0667/14.3/39G4" 47 4.62529751566416 2.30999994836748 7.84690458651277 5.53690463814529 7.91348681971431 3.07028075307608 12.0249268487096 8.95464609563351 8.33638517651707 8.93678033413986 7.58311489286522 -1.35366544127464 0.604010686278343 0.719573970194216 0.0465765330936812 0.0752339959928348 4.00744828224182 0.0246255517378449 58073
"1191" "BITS/1994/1/GFR/SOL/H20/49/30/55/14.2667/39G4" 45 4.62529751566416 2.30999994836748 7.84690458651277 5.53690463814529 8.04110844433308 2.97693480551243 12.6116418018937 9.63470699638127 8.31120740622282 8.9575781331708 7.62770582611362 -1.32987230705718 0.773899608602127 0.77210134378186 0.0402382422965604 0.0660797616492596 4.07793028831482 0.0280941319093108 58073
"1192" "BITS/1994/1/GFR/SOL/H20/50/25/55.05/13.6333/39G3" 47 4.62529751566416 2.30999994836748 7.84690458651277 5.53690463814529 7.52860094234347 3.13945604115725 10.8608016967773 7.7213456556201 8.44281847821549 9.26638023617367 7.54491024029751 -1.72146999587616 0.722940965245167 0.80339867428497 0.046036368903567 0.084952646007983 3.13469999313355 0.0152694699913263 35877
"1193" "BITS/1994/1/GFR/SOL/H20/51/27/55.0833/13.8333/39G3" 47 4.62529751566416 2.30999994836748 7.84690458651277 5.53690463814529 7.58485672809183 3.17751601338387 10.9532253071666 7.7757092937827 8.60405793646351 9.54618975520134 7.62041529330114 -1.9257744619002 0.666666870315869 0.786577673973861 0.04525770124337 0.0869141418030459 3.15783054351807 0.0136709381639957 35877
"1194" "BITS/1994/1/GFR/SOL/H20/52/48/54.8833/16.65/38G6" 19 4.62529751566416 2.30999994836748 7.84690458651277 5.53690463814529 8.01844336465001 3.17474900186062 13.332122772932 10.1573737710714 7.57240515667945 7.99613205405573 7.190499920398 -0.805632133657735 0.691016207138697 0.674898576168787 0.0432816086205936 0.121447669072919 3.87684531211853 0.0426221403479576 56851
"1195" "BITS/1994/1/GFR/SOL/H20/53/66/54.3/15.1333/37G5" 15 4.84220227272072 2.70547613000409 7.83190458684805 5.12642845684396 9.26726077124476 2.94698597490787 17.075862236321 14.1288762614131 7.93214208679274 8.39247706656655 7.44250368637343 -0.949973380193117 1.00240370879571 0.892311644223002 0.0264260684671306 0.0847712083720283 2.97031654834747 0.0334213212411851 57901
"1196" "BITS/1994/1/GFR/SOL/H20/54/50/54.8333/16.55/38G6" 27 4.66488084811274 2.43357137417687 7.78452363552614 5.35095226134927 7.54643053375185 3.52303979545832 11.6414516046643 8.11841180920601 7.61805576039478 8.06965905552109 7.18417015547554 -0.885488900045554 0.691016207138697 0.674898576168787 0.0432816086205936 0.121447669072919 3.98249334335327 0.0492305499315262 56851
"1197" "BITS/1994/1/GFR/SOL/H20/55/68/54.4/15.05/37G5" 24 4.7403570369019 2.57523803767704 7.77309506435302 5.19785702667598 8.8166108969599 3.18782448768616 15.6885314881801 12.500707000494 7.97893713461235 8.51664218741159 7.45815855140487 -1.05848363600671 1.00240370879571 0.892311644223002 0.0264260684671306 0.0847712083720283 3.26310530662537 0.0423254600912333 57901
"1198" "BITS/1994/1/GFR/SOL/H20/56/49/54.85/16.6333/38G6" 24 4.66488084811274 2.43357137417687 7.78452363552614 5.35095226134927 8.01844336465001 3.17474900186062 13.332122772932 10.1573737710714 7.57240515667945 7.99613205405573 7.190499920398 -0.805632133657735 0.691016207138697 0.674898576168787 0.0432816086205936 0.121447669072919 3.87684531211853 0.0426221403479576 56851
"1199" "BITS/1994/1/GFR/SOL/H20/57/67/54.35/15.1167/37G5" 21 4.84220227272072 2.70547613000409 7.83190458684805 5.12642845684396 8.56713225506246 3.31673467159271 14.8421243652701 11.5253896936774 7.94549393467605 8.48098074396451 7.4224971079578 -1.05848363600671 1.00240370879571 0.892311644223002 0.0264260684671306 0.0847712083720283 2.97031654834747 0.0334213212411851 57901
"1200" "BITS/1994/1/GFR/SOL/H20/58/64/54.3833/15.7833/37G5" 31 4.7403570369019 2.57523803767704 7.77309506435302 5.19785702667598 8.05758165754377 3.68306529521942 12.958983130753 9.2759178355336 7.75577053427696 8.21823898392419 7.23701238942643 -0.98122659449776 0.914532415568829 0.833673869570096 0.0242288166209287 0.0787777868610789 4.01195200781028 0.040164034095748 57901
"1201" "BITS/1994/1/GFR/SOL/H20/59/63/54.4333/16.0167/37G6" 27 4.7403570369019 2.57523803767704 7.77309506435302 5.19785702667598 7.63305562734604 3.9733844846487 11.5456913039088 7.57230681926013 7.69575079903007 8.19088535693784 7.19649059077104 -0.994394766166806 0.935201076169808 0.827347979942957 0.0199160818859637 0.0829445004874667 3.67019344459881 0.03799634155902 28427
"1202" "BITS/1994/1/GFR/SOL/H20/60/47/55/17.5167/39G7" 35 4.62529751566416 2.30999994836748 7.84690458651277 5.53690463814529 7.83899452909827 3.22509776055813 13.3567003458738 10.1316025853157 7.46317432494834 7.81742922651271 7.15116495266557 -0.666264273847143 NA 0.8734718238314 0.0468668973186844 0.20063898476535 3.04662411212921 0.0203013811446726 48826
"1203" "BITS/1994/1/GFR/SOL/H20/61/36/55.9333/15.35/40G5" 46 4.59238084973324 2.25047614017413 8.06309505787102 5.81261891769689 5.6522009074688 4.37278360873461 6.56900405883789 2.19622045010328 7.37378052435815 7.6505947081993 7.01304043953617 -0.637554268663128 0.526732888072729 0.680620663695865 0.054062225369101 0.100003944726634 4.03876276016235 0.0480722244083881 26944
"1204" "BITS/1994/1/GFR/SOL/H20/62/65/54.4333/15.7167/37G5" 45 4.7403570369019 2.57523803767704 7.77309506435302 5.19785702667598 6.83789247274399 4.70512339472771 9.02746666967869 4.32234327495098 7.70948412828147 8.29408313147723 7.24520717437069 -1.04887595710655 0.979551690320174 0.843258553081088 0.0249276890131842 0.0789896967005839 4.01195200781028 0.040164034095748 57901
"1205" "BITS/1994/1/GFR/SOL/H20/63/51/54.9333/16.25/38G6" 43 4.62529751566416 2.30999994836748 7.84690458651277 5.53690463814529 5.70547266118228 4.93516513705254 6.39915838092566 1.46399324387312 7.60088909883052 8.0646856687963 7.20915012061596 -0.855535548180345 0.532628580927849 0.601303113831414 0.0377888814216541 0.0783360511384563 4.50044794082642 0.0683607886731625 56851
"1206" "BITS/1994/1/GFR/SOL/H20/64/42/55.8333/16.15/40G6" 60 4.60755942082254 2.20404756978332 8.05714267705168 5.85309510726836 5.21740031242371 5.23910236358642 5.48992381989956 0.250821456313136 7.41027557523921 7.76679110713303 7.08679350403448 -0.679997603098551 0.421943385154009 0.514657308657964 0.066021279711909 0.111280006093857 4.34674997329712 0.0444571934640407 15040
"1207" "BITS/1994/1/GFR/SOL/H20/65/62/54.4833/15.7833/37G5" 51 4.7403570369019 2.57523803767704 7.77309506435302 5.19785702667598 6.88447728194296 4.61397477984428 9.17894698679447 4.56497220695018 7.70554215414449 8.2746982264022 7.22893063599865 -1.04576759040356 0.914532415568829 0.833673869570096 0.0242288166209287 0.0787777868610789 4.37958362579346 0.0521812609583139 57901
"1208" "BITS/1994/1/GFR/SOL/H20/66/44/56.1167/17.6333/41G7" 50 4.59238084973324 2.25047614017413 8.06309505787102 5.81261891769689 5.0052763260901 2.93380197882652 6.90364968776702 3.9698477089405 7.0641448139213 7.22593530081213 6.94414773024619 -0.28178757056594 0.361449471364419 0.396604947469853 0.0762471760638057 0.116882000638549 3.69689317703247 0.0469482436776161 3943
"1209" "BITS/1994/1/GFR/SOL/H20/67/37/55.9167/15.5833/40G5" 50 4.59238084973324 2.25047614017413 8.06309505787102 5.81261891769689 5.66299767792225 3.86259551346302 6.84263979643583 2.98004428297282 7.36131879966706 7.62160212422411 7.01236225043734 -0.609239873786767 0.478190374871095 0.61131299369865 0.0568141676218164 0.103315028226248 3.99030591011047 0.0461143063008785 26944
"1210" "BITS/1994/1/GFR/SOL/H20/68/60/54.6167/15.5833/38G5" 65 4.7403570369019 2.57523803767704 7.77309506435302 5.19785702667598 5.73432960733771 5.31771804392338 6.14388800412416 0.826169960200784 7.7241075807251 8.27543293125927 7.29268041128914 -0.982752519970136 0.655709748466809 0.743649272455109 0.0381959667372179 0.0762752023524107 4.48009335517883 0.0602073061466217 53145
"1211" "BITS/1994/1/GFR/SOL/H20/69/40/55.8/16.2/40G6" 61 4.60755942082254 2.20404756978332 8.05714267705168 5.85309510726836 5.17415897548199 5.25792889297008 5.36348224431276 0.10555335134268 7.38395336084068 7.70677137188613 7.08814988223215 -0.618621489653983 0.421943385154009 0.514657308657964 0.066021279711909 0.111280006093857 4.41227172851563 0.0431988428533077 15040
"1212" "BITS/1994/1/GFR/SOL/H20/70/43/56.1333/17.7667/41G7" 65 4.58940465932357 2.30428566278091 8.07547600997523 5.77119034719432 4.24587408266962 3.640230871737 4.68320432305336 1.04297345131636 7.08156579639763 7.24198577615122 6.96042426861823 -0.281561507532993 0.3483924989899 0.37280989907406 0.0711490223629173 0.112515134184593 3.84630870819092 0.0424795316159725 3943
"1213" "BITS/1994/1/GFR/SOL/H20/71/35/55.6833/15.0333/40G5" 64 4.60755942082254 2.20404756978332 8.05714267705168 5.85309510726836 5.05593705177307 4.43170467764139 5.43792027980089 1.0062156021595 7.38611508859321 7.69727672450244 7.0645262952894 -0.632750429213049 0.543908288081487 0.647951774023197 0.0449902973385373 0.087667712625406 3.92703778266907 0.0415769337490201 26944
"1214" "BITS/1994/1/GFR/SOL/H20/72/53/55.4833/16.4333/39G6" 68 4.61166656358788 2.2023809031539 8.00999982096255 5.80761891780865 4.97596499323845 5.12427138537168 4.95336773246527 -0.170903652906418 7.36246324377134 7.68105670188864 7.15331255147854 -0.527744150410097 0.389912056426207 0.462717397345437 0.0536480149429323 0.103925996121413 4.84838806152344 0.0607914981245995 22025
"1215" "BITS/1994/1/GFR/SOL/H20/73/34/55.6167/14.8667/40G4" 80 4.61166656358788 2.2023809031539 8.00999982096255 5.80761891780865 4.93481926061213 4.20163580775261 5.15362340956926 0.951987601816652 7.39946693647653 7.76306106708944 7.05893123522401 -0.70412983186543 0.558866543074449 0.716765952331049 0.0511316408029913 0.0884499961566224 3.76249834060669 0.0349173289164901 66717
"1216" "BITS/1994/1/GFR/SOL/H20/74/59/54.7667/15.6333/38G5" 75 4.66488084811274 2.43357137417687 7.78452363552614 5.35095226134927 4.7692190464586 4.6460395604372 4.71922972798347 0.0731901675462722 7.69257178762928 8.23315914409856 7.25108481322726 -0.982074330871302 0.553532806535562 0.582630965444777 0.0390101081887417 0.0695873220013783 4.90882116317749 0.0752785459160805 53145
"1217" "BITS/1994/1/GFR/SOL/H20/75/58/55.2833/15.0667/39G5" 74 4.6195832300776 2.21714280758585 7.97071410755494 5.75357129996909 5.946143564369 3.43086033314467 7.13214515894651 3.70128482580185 7.70846684463322 8.1522205046245 7.13944196967142 -1.01277853495308 0.530977115035057 0.611038790256889 0.0457091026839646 0.0756137190521769 3.27644480311352 0.012910244004477 55039
"1218" "BITS/1994/1/GFR/SOL/H20/76/54/55.3667/16.35/39G6" 69 4.6195832300776 2.21714280758585 7.97071410755494 5.75357129996909 4.8093881867826 5.07378698885441 4.7908736243844 -0.282913364470005 7.40239162696525 7.73938096438845 7.17077592077355 -0.568605043614904 0.389912056426207 0.462717397345437 0.0536480149429323 0.103925996121413 4.84440870285034 0.0651842957735062 22025
"1219" "BITS/1994/1/GFR/SOL/H20/77/39/55.6167/15.85/40G5" 75 4.61166656358788 2.2023809031539 8.00999982096255 5.80761891780865 4.31289272941649 4.77210135012865 4.15535618364811 -0.616745166480542 7.56134219700471 8.07338909556468 7.1633723564446 -0.910016739120086 0.384604769448439 0.458161792821354 0.0482887768466454 0.104379017636712 4.54307034492493 0.0443930621445179 26944
"1220" "BITS/1994/1/GFR/SOL/H20/78/38/55.5833/15.65/40G5" 72 4.61166656358788 2.2023809031539 8.00999982096255 5.80761891780865 4.11682826094329 4.64810125529766 3.87173750251532 -0.776363752782345 7.6358582242392 8.10424669956167 7.17416686626772 -0.930079833293954 0.437921351442734 0.508138936978799 0.0446921710084953 0.0981362380108602 4.58757786750794 0.0380964639410377 26944
"1221" "BITS/1994/1/GFR/SOL/H20/79/45/55.3/17.3667/39G7" 83 4.6195832300776 2.21714280758585 7.97071410755494 5.75357129996909 5.20452828332782 5.29807768762112 5.51851627230644 0.220438584685322 7.35559657914564 7.63923504079382 7.1738277717183 -0.465407269075512 0.376382611691952 0.542015762240798 0.0762914207660081 0.129223640078245 4.11298849105835 0.0441278990358114 48826
"1222" "BITS/1994/1/GFR/SOL/H20/80/55/55.3/16.2/39G6" 81 4.6195832300776 2.21714280758585 7.97071410755494 5.75357129996909 4.22371086291969 4.8454814106226 3.99492377042771 -0.85055764019489 7.53247677348554 7.9580404330045 7.20835890000065 -0.749681533003848 0.379218264172474 0.439881026744843 0.0474029823653147 0.0979419319518767 4.79361381530762 0.0599910582602024 22025
"1223" "BITS/1994/1/GFR/SOL/H20/81/57/55.45/15.1333/39G5" 82 4.61166656358788 2.2023809031539 8.00999982096255 5.80761891780865 4.7731186337769 3.82502383738756 4.93049919605255 1.10547535866499 7.49865209218115 7.9399553903689 7.13279733123879 -0.80715805913011 0.530977115035057 0.611038790256889 0.0457091026839646 0.0756137190521769 3.85580830335617 0.0177508287411183 55039
"1224" "BITS/1994/1/GFR/SOL/H20/82/46/55.25/17.3333/39G7" 92 4.6195832300776 2.21714280758585 7.97071410755494 5.75357129996909 5.47338278777897 5.01158348470926 6.06589625775814 1.05431277304888 7.39196446957067 7.69501609417299 7.18840883734326 -0.506607256829737 0.557552812000116 0.652801805486282 0.0758254882564623 0.161496426105587 4.11298849105835 0.0441278990358114 48826
"1225" "BITS/1994/1/GFR/SOL/H20/83/56/55.1333/16.05/39G6" 88 4.6195832300776 2.21714280758585 7.97071410755494 5.75357129996909 4.11585166864097 4.77703856676817 3.79656702280045 -0.980471543967724 7.61627551401034 8.11198935844004 7.22587878505389 -0.886110573386153 0.446075626959404 0.486444371717948 0.0422753336499138 0.0853096344721519 4.76768814086914 0.0589241078495979 22025
"1226" "BITS/1994/1/GFR/SOL/SON/2202/74/54.5333/10.1333/38G0" 20 4.7403570369019 2.57523803767704 7.77309506435302 5.19785702667598 10.0667032990604 2.78830328956247 18.3578702174127 15.5695669278502 17.7048046141863 20.0326039223 14.7169577656314 -5.31564615666867 1.3049208521843 1.18910442458259 0.0362131704390373 0.174469324170485 2.92153358319774 0.0783782391754356 62259
"1227" "BITS/1994/1/GFR/SOL/SON/2203/77/54.6167/10.3167/38G0" 20 4.7403570369019 2.57523803767704 7.77309506435302 5.19785702667598 9.69672401808202 2.76116216182709 17.6431538537144 14.8819916918874 17.7687663235702 20.074227778241 14.4270036680003 -5.64722411024074 1.27506564060847 1.141685962677 0.0572571995056413 0.156267105339782 3.40599246776622 0.111573511491651 62259
"1228" "BITS/1994/1/GFR/SOL/SON/2204/78/54.6833/10.3333/38G0" 23 4.66488084811274 2.43357137417687 7.78452363552614 5.35095226134927 9.40021296218038 2.75524835288525 16.9798849150538 14.2246365621686 17.683441657573 19.9523232877254 14.0106520770739 -5.94167121065159 1.27506564060847 1.141685962677 0.0572571995056413 0.156267105339782 3.68131574869156 0.13365256935358 62259
"1229" "BITS/1994/1/GFR/SOL/SON/2205/81/54.6167/10.6333/38G0" 20 4.7403570369019 2.57523803767704 7.77309506435302 5.19785702667598 9.43154529854655 2.6933975070715 17.0781409516931 14.3847434446215 16.7251604609191 19.1486126898478 13.4678182192147 -5.68079447063308 1.22078834474087 1.0845807062255 0.0628705753628656 0.132410986115085 3.3775087249279 0.139937192648649 62259
"1230" "BITS/1994/1/GFR/SOL/SON/2207/82/54.5333/10.6667/38G0" 21 4.7403570369019 2.57523803767704 7.77309506435302 5.19785702667598 9.59599937312305 2.73007397353649 17.4020983204245 14.672024346888 16.7614011908881 19.0509534596155 13.7834587289641 -5.26749473065139 1.22078834474087 1.0845807062255 0.0628705753628656 0.132410986115085 3.0690104609186 0.112902513250116 62259
"1231" "BITS/1994/1/GFR/SOL/SON/2208/72/54.45/10.5833/37G0" 18 4.7403570369019 2.57523803767704 7.77309506435302 5.19785702667598 9.85083570890128 2.69638153910637 17.9699189253151 15.2735373862088 17.288735602051 19.5783867733553 14.4542442634702 -5.12414250988517 NA 1.16099288066228 0.0316432355555092 0.144566010911554 3.0964298463043 0.0788999727416975 11754
"1232" "BITS/1994/1/GFR/SOL/SON/2210/85/54.5167/11.3167/38G1" 29 4.7403570369019 2.57523803767704 7.77309506435302 5.19785702667598 9.27444279380143 2.64596496149898 16.8462274074555 14.2002624459565 15.128915256355 16.9244632823393 11.6341644432396 -5.2902988390997 1.0631223320961 1.02085222359057 0.0716163199672524 0.0855164118119299 3.26871359720826 0.186323087720666 6971
"1233" "BITS/1994/1/GFR/SOL/SON/2211/86/54.3833/11.4167/37G1" 22 4.7403570369019 2.57523803767704 7.77309506435302 5.19785702667598 9.1229285672307 2.74173882603646 16.4848068729043 13.7430680468678 14.843058551196 16.8465563096106 11.6393638929973 -5.2071924166133 1.25360148151716 1.05737759007348 0.0478640496918581 0.0937352443039223 3.61867795348167 0.17952782696113 80112
"1234" "BITS/1994/1/GFR/SOL/SON/2212/89/54.3833/11.6/37G1" 25 4.7403570369019 2.57523803767704 7.77309506435302 5.19785702667598 9.10997515544295 2.77605519443751 16.4423793628812 13.6663241684437 14.5586006110534 16.5868098847568 11.2021014715235 -5.38470841323337 1.07546501606703 0.959804024961261 0.0378456874916899 0.0757536177990628 3.82272519111633 0.204964912831783 80112
"1235" "BITS/1994/1/GFR/SOL/SON/2213/87/54.2667/11.3167/37G1" 21 4.84220227272072 2.70547613000409 7.83190458684805 5.12642845684396 9.321841429919 2.80722476541996 16.7724404335022 13.9652156680822 15.024262201041 17.0616552854578 12.0597281027585 -5.00192718269923 1.25360148151716 1.05737759007348 0.0478640496918581 0.0937352443039223 3.84310034972926 0.0777615225803553 80112
"1236" "BITS/1994/1/GFR/SOL/SON/2214/88/54.2667/11.5167/37G1" 24 4.84220227272072 2.70547613000409 7.83190458684805 5.12642845684396 9.10917489230633 2.81650239229202 16.3840279728174 13.5675255805254 14.577038877178 16.6325311331699 11.342656162257 -5.28987497091292 1.07546501606703 0.959804024961261 0.0378456874916899 0.0757536177990628 3.87309577672378 0.118697971105576 80112
"1237" "BITS/1994/1/SWE/ARG/FOT/52/1/57.3683/16.9033/43G6" 44 4.40095228258343 2.24214280702706 7.77214268342193 5.52999987639487 6.75488890893757 1.47691615670919 12.2304995283484 10.7535833716393 6.94334238069132 7.08769775616626 6.78505587081114 -0.302641885355117 0.57682283471028 0.598925780918863 0.0497249073561003 0.0777590892018651 2.79417041778564 0.00137198769603856 6288
"1238" "BITS/1994/1/SWE/ARG/FOT/53/2/57.4583/17.0917/43G7" 63 4.34720228378483 2.18452376069589 7.71619030372018 5.53166654302429 5.22364837170712 2.71372767857143 7.95258732778685 5.23885964921543 6.90633868798614 7.05725998351617 6.76522691334997 -0.292033070166196 0.502963941544294 0.521213836347063 0.0596288451361595 0.0870703332184921 3.01308294296265 0.00264564198441804 4782
"1239" "BITS/1994/1/SWE/ARG/FOT/54/3/57.8217/18.13/44G8" 87 4.29214276120599 2.13928566646895 7.69761887556386 5.55833320909491 3.99949476495385 4.20641025900841 3.8417072892189 -0.364702969789503 6.81134982733056 6.9288884755224 6.7369609605521 -0.1919275149703 0.319425805161397 0.371757751330733 0.0347914671345341 0.0939462683273801 4.39804827213287 0.0050533726811409 3423
"1240" "BITS/1994/1/SWE/ARG/FOT/55/4/57.4733/17.5583/43G7" 78 4.34720228378483 2.18452376069589 7.71619030372018 5.53166654302429 3.92041791602969 4.03244119137525 3.98285200446844 -0.0495891869068145 6.88141523860395 6.98868214773635 6.80472335467736 -0.18395879305899 0.326946193973223 0.380351821029628 0.0537462478090072 0.102279632098184 3.6195374584198 0.00567432401236147 4782
"1241" "BITS/1994/1/SWE/ARG/FOT/56/5/57.3677/17.9097/43G7" 106 4.40095228258343 2.24214280702706 7.77214268342193 5.52999987639487 4.01598154194653 4.20855333656073 3.92059424519539 -0.287959091365335 6.88077943632379 6.97031452630957 6.86609946812192 -0.104215058187645 0.322101612885793 0.36189611421691 0.0537188305910787 0.105728617796453 3.96990564346314 0.00602389898267575 4782
"1242" "BITS/1994/1/SWE/ARG/FOT/57/6/57.0817/17.9117/43G7" 76 4.4611308526669 2.30642851987587 7.87047601455734 5.56404749468147 4.0385855846107 4.28044138103723 3.99538493901491 -0.285056442022322 6.9114251062274 6.98399133980274 6.88531482592225 -0.0986765138804903 0.320255399992069 0.358556630434813 0.0593410427107552 0.107154811474281 3.51685884714127 0.00645984854723792 4782
"1243" "BITS/1994/1/SWE/ARG/FOT/59/8/55.9383/17.0367/40G7" 46 4.59238084973324 2.25047614017413 8.06309505787102 5.81261891769689 5.68013551644981 2.84840440750122 7.79535984247923 4.94695543497801 7.21101514063775 7.3805624153465 7.03451642766595 -0.346045987680551 0.372025389224291 0.441118643239692 0.0706416522376215 0.10783290775681 3.64835621833801 0.0561568111926317 9948
"1244" "BITS/1994/1/SWE/ARG/FOT/60/9/55.8383/17.6967/40G7" 61 4.60755942082254 2.20404756978332 8.05714267705168 5.85309510726836 4.2854125071317 3.70452319830656 4.566989839077 0.862466640770436 7.12950528832152 7.32133390071491 6.97268818815549 -0.348645712559421 0.374596486488978 0.412429088795627 0.0674105799948189 0.106123155181721 4.08996628761291 0.0574269422888756 9948
"1245" "BITS/1994/1/SWE/ARG/FOT/61/10/56.0533/17.735/41G7" 64 4.59238084973324 2.25047614017413 8.06309505787102 5.81261891769689 4.17040519975126 3.72972470521927 4.34598157554865 0.61625687032938 7.08601641235873 7.25939262968798 6.95392495642106 -0.305467673266928 0.361449471364419 0.396604947469853 0.0762471760638057 0.116882000638549 4.03638896942139 0.0482170680910349 3943
"1246" "BITS/1994/1/SWE/ARG/FOT/62/11/56.1133/17.5917/41G7" 45 4.59238084973324 2.25047614017413 8.06309505787102 5.81261891769689 5.0052763260901 2.93380197882652 6.90364968776702 3.9698477089405 7.0641448139213 7.22593530081213 6.94414773024619 -0.28178757056594 0.361449471364419 0.396604947469853 0.0762471760638057 0.116882000638549 3.51889712333679 0.0511313926428556 3943
"1247" "BITS/1994/1/SWE/ARG/FOT/63/12/55.9567/15.3717/40G5" 47 4.59238084973324 2.25047614017413 8.06309505787102 5.81261891769689 5.6522009074688 4.37278360873461 6.56900405883789 2.19622045010328 7.37378052435815 7.6505947081993 7.01304043953617 -0.637554268663128 0.526732888072729 0.680620663695865 0.054062225369101 0.100003944726634 4.03876276016235 0.0480722244083881 26944
"1248" "BITS/1994/1/SWE/ARG/FOT/64/13/55.58/18.39/40G8" 93 4.61166656358788 2.2023809031539 8.00999982096255 5.80761891780865 4.14386087842286 4.55155425518751 4.11984620243311 -0.431708052754403 7.29926449712366 7.43928228815397 7.21717535828551 -0.222106929868459 0.344421730687221 0.382664494492389 0.0502816787313685 0.0981182723734532 4.83163772583008 0.0352878008037806 12996
"1249" "BITS/1994/1/SWE/ARG/FOT/65/14/56.0233/18.9167/41G8" 123 4.59238084973324 2.25047614017413 8.06309505787102 5.81261891769689 4.47806568443775 4.53758355975151 4.45785564929247 -0.0797279104590434 7.23136081360281 7.38389684508244 7.13726207613945 -0.246634768942991 0.307066604495049 0.353609846697913 0.0324982764067117 0.064301495000462 4.86598009109497 0.0539796625822783 3560
"1250" "BITS/1994/1/SWE/ARG/FOT/66/15/57.5083/21.215/44H1" 63 4.34720228378483 2.18452376069589 7.71619030372018 5.53166654302429 3.90403286740184 2.27983779460192 3.69215302914381 1.41231523454189 7.09847813704982 7.28985462337732 6.83733294717967 -0.45252167619765 0.421276931961377 0.682611330239861 0.0303855519541753 0.0632369595316715 4.19507779121399 0.0119092815276235 21589
"1251" "BITS/1994/1/SWE/ARG/FOT/67/16/57.275/21.05/43H1" 63 4.40095228258343 2.24214280702706 7.77214268342193 5.52999987639487 5.15049695782363 2.1667972356081 7.08147086948156 4.91467363387346 7.11462751496583 7.33173280023038 6.84841003579398 -0.483322764436404 0.495194690922896 0.806823479011654 0.027817483390709 0.0685877686741173 3.51672262191772 0.0117904151789844 31033
"1252" "BITS/1994/1/SWE/ARG/FOT/68/17/57.18/20.835/43H0" 45 4.40095228258343 2.24214280702706 7.77214268342193 5.52999987639487 5.13792333193123 2.48012059926987 6.66937604546547 4.18925544619561 7.14730775216594 7.36841152732571 6.91690713477632 -0.451504392549393 0.510369279732306 0.848519195561056 0.0296762437422303 0.0734612111695341 3.53404237747192 0.0171845499612391 6391
"1253" "BITS/1994/1/SWE/ARG/FOT/69/18/57.2217/20.73/43H0" 70 4.40095228258343 2.24214280702706 7.77214268342193 5.52999987639487 4.28154682926834 4.0954042673111 3.97148555517197 -0.123918712139129 7.16752626467496 7.38768340088427 6.94776473877331 -0.439918662110965 0.418968003243208 0.648002414791673 0.0251772086446892 0.0626706415405667 4.06000298500061 0.0218968748487532 6391
"1254" "BITS/1994/1/SWE/ARG/FOT/70/19/57.2017/20.57/43H0" 100 4.40095228258343 2.24214280702706 7.77214268342193 5.52999987639487 4.39378712512553 4.46254871785641 4.33936244994402 -0.123186267912387 7.17973366845399 7.40921590477228 6.95522481886049 -0.45399108591179 0.418968003243208 0.648002414791673 0.0251772086446892 0.0626706415405667 4.37528524398804 0.0265677550435066 6391
"1255" "BITS/1994/1/SWE/ARG/FOT/71/20/57.36/19.165/43G9" 81 4.40095228258343 2.24214280702706 7.77214268342193 5.52999987639487 4.39057250879705 3.71890080720186 5.15017820894718 1.43127740174532 7.03324482310563 7.07905084515611 7.01501849107445 -0.0640323540816689 0.291131436824799 0.317109817018112 0.0256967645174424 0.06182957574986 3.88178958892822 0.00932350939838215 2215
"1256" "BITS/1994/1/SWE/ARG/FOT/72/21/57.8867/19.4183/44G9" 47 4.24505942892505 2.11690471458825 7.69833316126217 5.58142844667392 4.76039580628276 3.22414829581976 6.59108589589595 3.3669376000762 6.88662881730124 6.946973518158 6.82371264944474 -0.123260868713261 0.30490576227506 0.320502288363598 0.0291145267814101 0.0740418720189518 3.75738883018494 0.00579920649528503 2104
"1257" "BITS/1994/1/SWE/ARG/FOT/73/22/57.875/19.51/44G9" 72 4.29214276120599 2.13928566646895 7.69761887556386 5.55833320909491 4.22237483039498 3.91367671638727 4.69571013003587 0.782033413648603 6.89171523554251 6.94556062420209 6.82540812219183 -0.120152502010269 0.290340198824803 0.301673712553801 0.0240320258141348 0.0605927629087307 3.75738883018494 0.00579920649528503 2104
"1258" "BITS/1994/1/SWE/ARG/FOT/74/23/57.8433/19.5283/44G9" 79 4.29214276120599 2.13928566646895 7.69761887556386 5.55833320909491 4.22237483039498 3.91367671638727 4.69571013003587 0.782033413648603 6.89171523554251 6.94556062420209 6.82540812219183 -0.120152502010269 0.290340198824803 0.301673712553801 0.0240320258141348 0.0605927629087307 4.20252225875855 0.00790867900475859 2104
"1259" "BITS/1994/1/SWE/ARG/FOT/75/24/57.1783/18.8683/43G8" 53 4.40095228258343 2.24214280702706 7.77214268342193 5.52999987639487 4.80223329178989 2.8861388489604 6.61430709064007 3.72816824167967 7.0500300033018 7.10312655816476 7.027112863337 -0.0760136948277565 0.303524723897378 0.321501619049481 0.0319745123134111 0.0704582315415908 3.2627237016956 0.00521642551393597 6723
"1260" "BITS/1994/1/SWE/ARG/FOT/76/25/57.0717/18.835/43G8" 67 4.4611308526669 2.30642851987587 7.87047601455734 5.56404749468147 4.2096180934459 3.9932961165905 4.35685972869396 0.363563612103464 7.1000040625222 7.17930980026722 7.06492190559705 -0.114387894670168 0.303524723897378 0.321501619049481 0.0319745123134111 0.0704582315415908 3.37639014959335 0.00653050162363797 6723
"1261" "BITS/1994/1/SWE/ARG/FOT/77/26/57.0683/18.885/43G8" 88 4.4611308526669 2.30642851987587 7.87047601455734 5.56404749468147 4.2096180934459 3.9932961165905 4.35685972869396 0.363563612103464 7.1000040625222 7.17930980026722 7.06492190559705 -0.114387894670168 0.303524723897378 0.321501619049481 0.0319745123134111 0.0704582315415908 3.87080474853516 0.00885745355859398 6723
"1262" "BITS/1994/1/SWE/ARG/FOT/78/27/56.4717/18.6767/41G8" 74 4.56654751697733 2.33404756687759 8.07238077194918 5.73833320507159 4.24534509517252 4.11518026143312 4.36575756967068 0.250577308237553 7.12963244877756 7.2486546356231 7.06220914920171 -0.186445486421386 0.301857903599739 0.337161867154969 0.0488182566331345 0.0761356681582046 3.86065913200378 0.0199106711521745 3560
"1263" "BITS/1994/1/SWE/ARG/FOT/79/28/55.87/16.0533/40G6" 55 4.60755942082254 2.20404756978332 8.05714267705168 5.85309510726836 5.3863372169435 4.80167039483785 5.96986468136311 1.16819428652525 7.32812992064282 7.64618647905687 7.03994194045663 -0.606244538600246 0.421943385154009 0.514657308657964 0.066021279711909 0.111280006093857 4.2487796497345 0.0456853879988193 15040
"1264" "BITS/1994/1/SWE/ARG/GOV/80/29/55.5817/14.6667/40G4" 76 4.61166656358788 2.2023809031539 8.00999982096255 5.80761891780865 5.6428825892508 3.91104534268379 6.38331588357687 2.47227054089308 7.40557063836604 7.83104952424765 7.04508487445613 -0.785964649791517 0.620701293150584 0.749721961716811 0.0492823856792742 0.0897891396689696 3.67056576728821 0.0269855022802949 66717
"1265" "BITS/1994/1/SWE/ARG/GOV/81/30/55.6683/14.4983/40G4" 52 4.60755942082254 2.20404756978332 8.05714267705168 5.85309510726836 6.66422180831433 3.39141685515642 9.46668905764818 6.07527220249176 7.44092124514282 7.84529149532318 7.06288733830055 -0.782404157022636 0.675677205125491 0.787110515766674 0.0397023572273178 0.0945558151393088 3.0746154046577 0.0218564006145639 66717
"1266" "BITS/1994/1/SWE/ARG/GOV/82/31/55.4583/14.51/39G4" 61 4.61166656358788 2.2023809031539 8.00999982096255 5.80761891780865 6.63215702772141 3.72703907638788 8.6090782508254 4.88203917443752 7.41052989615127 7.82714993692934 7.05621847882867 -0.770931458100675 0.545344692965349 0.685283820938181 0.0503697468040529 0.0792973664947019 3.17373978495598 0.0188893438328523 58073
"1267" "BITS/1994/1/SWE/ARG/GOV/83/32/55.4567/14.705/39G4" 70 4.61166656358788 2.2023809031539 8.00999982096255 5.80761891780865 6.41347495280206 3.541269518435 8.11999540030955 4.57872588187455 7.45885086944327 7.91305388944844 7.08006812880437 -0.832985760644076 0.545344692965349 0.685283820938181 0.0503697468040529 0.0792973664947019 3.39458298444748 0.0205895164888352 58073
"1268" "BITS/1994/1/SWE/ARG/GOV/84/33/55.775/12.88/40G2" 17 4.60755942082254 2.20404756978332 8.05714267705168 5.85309510726836 9.45178246125579 2.61914936453104 17.4997846782208 14.8806353136897 13.259529392235 15.1440190927436 10.6005477408568 -4.54347135188678 NA 0.944883932669958 0.0203344330657784 0.104889450987885 4.11292257058349 0.0385260867002547 78100
"1269" "BITS/1994/1/SWE/ARG/GOV/85/34/55.9383/12.695/40G2" 31 4.59238084973324 2.25047614017413 8.06309505787102 5.81261891769689 9.2380715124309 2.88103886693716 16.5614964962006 13.6804576292634 14.8244931246154 16.7921316344291 12.0736874950429 -4.71844413938623 NA 0.944883932669958 0.0203344330657784 0.104889450987885 3.35783589981934 0.0374212490928852 78100
"1270" "BITS/1994/1/SWE/ARG/GOV/86/35/56.23/12.4117/41G2" 24 4.58940465932357 2.30428566278091 8.07547600997523 5.77119034719432 8.35388247482479 4.27313050255179 12.0867234393955 7.81359293684365 18.6815240769647 19.927569385618 17.177003948018 -2.75056543760002 NA 0.841559913423326 0.022938742094377 0.113559171645599 3.22723521698605 0.125045465284281 59794
"1271" "BITS/1994/1/SWE/ARG/GOV/87/36/54.9583/13.2567/38G3" 48 4.62529751566416 2.30999994836748 7.84690458651277 5.53690463814529 7.69521844014526 2.98417786508798 11.1424400657416 8.15826220065357 7.96316923806444 8.57547509173552 7.34416626704236 -1.23130882469316 0.874743168552717 0.880611422516051 0.0284222288980979 0.0716542037218078 2.6662526512146 0.0204163024574518 67085
"1272" "BITS/1994/1/SWE/ARG/GOV/88/37/55.1883/13.2383/39G3" 41 4.6195832300776 2.21714280758585 7.97071410755494 5.75357129996909 7.42005677707494 2.8900994732976 10.7988423407078 7.9087428674102 7.88585568079725 8.31228120562931 7.3423577627788 -0.969923442850511 0.846873318155606 0.820978769549616 0.0465665116868203 0.0719600520471248 3.47519781112671 0.0203501201421022 35877
"1273" "BITS/1994/1/SWE/ARG/GOV/89/38/55.2117/13.6117/39G3" 44 4.6195832300776 2.21714280758585 7.97071410755494 5.75357129996909 7.33769749291241 3.13131777197123 10.4730131700635 7.34169539809225 7.86716309376061 8.47888966090977 7.32438575165967 -1.1545039092501 0.722940965245167 0.80339867428497 0.046036368903567 0.084952646007983 3.56570335388184 0.0160978520847857 35877
"1274" "BITS/1994/1/SWE/ARG/GOV/90/39/55.0133/13.915/39G3" 48 4.62529751566416 2.30999994836748 7.84690458651277 5.53690463814529 7.63879310712218 3.19189362227917 11.0401962772012 7.84830265492201 8.61321348929778 9.5946237600098 7.61227702411513 -1.98234673589468 0.666666870315869 0.786577673973861 0.04525770124337 0.0869141418030459 3.05226209640503 0.0166553836129606 35877
"1275" "BITS/1994/1/SWE/ARG/GOV/91/40/55.525/16.295/40G6" 74 4.61166656358788 2.2023809031539 8.00999982096255 5.80761891780865 4.5718795824796 4.94053639471531 4.40487551689148 -0.535660877823828 7.41739656077698 7.81494253315032 7.14003134829303 -0.67491118485729 0.379561011989911 0.435244913454409 0.0567701120936188 0.107833426116708 4.85237840652466 0.0536478379368782 15040
"1276" "BITS/1994/1/SWE/ARG/GOV/92/41/55.575/16.445/40G6" 70 4.61166656358788 2.2023809031539 8.00999982096255 5.80761891780865 4.95677224174142 5.11108738929033 4.91764073073864 -0.193446658551693 7.37339904299006 7.69529867296418 7.13940967495243 -0.555888998011748 0.379561011989911 0.435244913454409 0.0567701120936188 0.107833426116708 4.80259129524231 0.0565424105525017 15040
"1277" "BITS/1994/1/SWE/ARG/GOV/93/42/55.795/15.3833/40G5" 56 4.60755942082254 2.20404756978332 8.05714267705168 5.85309510726836 5.23105904087425 5.06231202930212 5.57334107905626 0.511029049754143 7.38471632357687 7.67274888542791 7.07096909172833 -0.601779793699582 0.526732888072729 0.680620663695865 0.054062225369101 0.100003944726634 4.03609099388123 0.048751322478056 26944
"1278" "BITS/1994/1/SWE/ARG/GOV/94/43/55.835/15.5533/40G5" 39 4.60755942082254 2.20404756978332 8.05714267705168 5.85309510726836 5.54778013192117 4.48737043887377 6.35610693693161 1.86873649805785 7.3679311433807 7.64013929292559 7.04107225562135 -0.599067037304241 0.478190374871095 0.61131299369865 0.0568141676218164 0.103315028226248 4.06026924133301 0.0483876298367977 26944
"1279" "BITS/1994/2/LAT/MONL/DT/1/1/56.3833/19.8833/41G9" 89 4.56654751697733 2.33404756687759 8.07238077194918 5.73833320507159 4.30376430414617 4.56018082052469 4.00157002359629 -0.558610796928405 7.25615710252896 7.45295910164714 7.16585904980699 -0.287100051840147 0.411961138248444 0.562275770085829 0.0273152146947252 0.0786880117384077 4.69043712615967 0.0203286209702492 8728
"1280" "BITS/1994/2/LAT/MONL/DT/1/11/56.6167/20.4667/42H0" 71 4.56654751697733 2.33404756687759 8.07238077194918 5.73833320507159 4.33747708424926 4.13107701390982 4.00691415369511 -0.124162860214712 7.24967191927135 7.46657939938208 7.12708923965692 -0.339490159725152 0.455204660693805 0.802576704157724 0.0308362966404998 0.0784216516100338 4.07846467971802 0.0214266046881676 10604
"1281" "BITS/1994/2/LAT/MONL/DT/1/12/56.6667/20.6167/42H0" 55 4.51624989905395 2.33857137630028 7.97857125023646 5.63999987393618 4.58243898674846 3.18136812746525 4.65973898023367 1.47837085276842 7.23123365314677 7.43984744573633 7.09221901682516 -0.34762842891117 0.588534574955701 1.12660767138004 0.0385085286396231 0.0953484386688988 3.93855927467346 0.0216699431091547 10604
"1282" "BITS/1994/2/LAT/MONL/DT/1/13/57.4/20.7667/43H0" 54 4.34720228378483 2.18452376069589 7.71619030372018 5.53166654302429 4.26479555852711 3.53071689605713 3.84488121420145 0.314164318144324 7.1503596031107 7.34704857071241 6.91639849295219 -0.430650077760219 0.417085438966751 0.690368621989533 0.0274387174991124 0.0638560030185652 4.27744423866272 0.0188318916969001 6391
"1283" "BITS/1994/2/LAT/MONL/DT/1/14/57.15/20.45/43H0" 125 4.40095228258343 2.24214280702706 7.77214268342193 5.52999987639487 4.40624545887113 4.44741153717041 4.30878968536854 -0.138621851801871 7.19677316956222 7.42034950914482 6.98223935129742 -0.438110157847404 0.361887550602356 0.507792726159096 0.0231790401003953 0.0588166533352747 4.57130876541138 0.0288724967092276 6391
"1284" "BITS/1994/2/LAT/MONL/DT/1/15/57.0667/20.65/43H0" 89 4.4611308526669 2.30642851987587 7.87047601455734 5.56404749468147 4.29064134508371 3.90722035616636 3.94348990917206 0.0362695530056964 7.19410279998556 7.41028970417877 6.99795073208709 -0.412338972091677 0.418968003243208 0.648002414791673 0.0251772086446892 0.0626706415405667 3.86939122200012 0.0224838724732399 6391
"1285" "BITS/1994/2/LAT/MONL/DT/1/16/57.0333/20.55/43H0" 87 4.4611308526669 2.30642851987587 7.87047601455734 5.56404749468147 4.30621934868395 4.05946024507284 4.0543602630496 -0.005099982023238 7.20185958780348 7.41871055215597 7.00168077213069 -0.417029780025282 0.418968003243208 0.648002414791673 0.0251772086446892 0.0626706415405667 4.24197931289673 0.0256053540110588 6391
"1286" "BITS/1994/2/LAT/MONL/DT/1/17/55.6167/20.7333/40H0" 50 4.61166656358788 2.2023809031539 8.00999982096255 5.80761891780865 4.89028936438263 3.235650382936 4.66527300328016 1.42962262034416 7.2796817868948 7.54903589064876 7.1323452051729 -0.416690685475868 0.658961458752552 1.33143736366872 0.0685463689150072 0.145734939280895 3.92897385597229 0.0266310309804976 79443
"1287" "BITS/1994/2/LAT/MONL/DT/1/18/55.5833/20.7167/40H0" 52 4.61166656358788 2.2023809031539 8.00999982096255 5.80761891780865 5.25638262182474 2.97983745485544 5.96487320959568 2.98503575474024 7.27281512226909 7.5568915810436 7.11516441466908 -0.441727166374528 0.658961458752552 1.33143736366872 0.0685463689150072 0.145734939280895 3.609264087677 0.0293944210931659 79443
"1288" "BITS/1994/2/LAT/MONL/DT/1/19/55.6333/20.5667/40H0" 60 4.60755942082254 2.20404756978332 8.05714267705168 5.85309510726836 4.6636792588979 3.88782414793968 4.16240935027599 0.27458520233631 7.28807437699288 7.54095413722098 7.16241158855458 -0.378542548666399 0.658961458752552 1.33143736366872 0.0685463689150072 0.145734939280895 3.86563543319702 0.0276765625923872 79443
"1289" "BITS/1994/2/LAT/MONL/DT/1/2/56.4/19.8833/41G9" 93 4.56654751697733 2.33404756687759 8.07238077194918 5.73833320507159 4.30376430414617 4.56018082052469 4.00157002359629 -0.558610796928405 7.25615710252896 7.45295910164714 7.16585904980699 -0.287100051840147 0.411961138248444 0.562275770085829 0.0273152146947252 0.0786880117384077 4.69043712615967 0.0203286209702492 8728
"1290" "BITS/1994/2/LAT/MONL/DT/1/20/55.6167/20.3333/40H0" 76 4.61166656358788 2.2023809031539 8.00999982096255 5.80761891780865 4.51687844656408 4.43685891479254 4.04459434002638 -0.392264574766158 7.28680277243257 7.52264303155243 7.18326590334376 -0.339377128208678 0.603631765892108 1.1087799248872 0.0567737885608162 0.133400644689844 4.15173499107361 0.0277357129007578 79443
"1291" "BITS/1994/2/LAT/MONL/DT/1/21/55.75/20.4833/40H0" 50 4.60755942082254 2.20404756978332 8.05714267705168 5.85309510726836 4.56745778955519 4.03189864009619 4.06952457129955 0.0376259312033655 7.28184351464733 7.52541230370601 7.17009773167471 -0.3553145720313 0.603631765892108 1.1087799248872 0.0567737885608162 0.133400644689844 4.0199481010437 0.0264809959381819 79443
"1292" "BITS/1994/2/LAT/MONL/DT/1/22/55.6667/20.3333/40H0" 69 4.60755942082254 2.20404756978332 8.05714267705168 5.85309510726836 4.47637699358165 4.60952585935593 3.98032914102078 -0.62919671833515 7.28120771236718 7.51377005750934 7.17947934754193 -0.334290709967415 0.603631765892108 1.1087799248872 0.0567737885608162 0.133400644689844 4.15173499107361 0.0277357129007578 79443
"1293" "BITS/1994/2/LAT/MONL/DT/1/23/55.7833/20.15/40H0" 64 4.60755942082254 2.20404756978332 8.05714267705168 5.85309510726836 4.46444764733314 4.67056287825107 3.967389293015 -0.703173585236069 7.27853734279051 7.50817499744395 7.18179649362962 -0.326378503814337 0.512362575779359 0.916051684154404 0.0452696723849603 0.121185400614071 4.44948344230652 0.027196730747819 79443
"1294" "BITS/1994/2/LAT/MONL/DT/1/24/55.65/19.95/40G9" 84 4.60755942082254 2.20404756978332 8.05714267705168 5.85309510726836 4.4492223020643 4.87035738676786 4.04955868422985 -0.820798702538015 7.28400524239987 7.50941834412515 7.2040637023747 -0.305354641750453 0.519249141216278 0.834209336726755 0.0446952746574054 0.115477824463229 4.69471635818481 0.0296927969902754 4669
"1295" "BITS/1994/2/LAT/MONL/DT/1/27/55.15/20.3333/39H0" 23 4.6195832300776 2.21714280758585 7.97071410755494 5.75357129996909 6.44562111608684 2.50686837732792 9.50664795935154 6.99977958202363 7.19893489731476 7.43289600747327 6.97963962641855 -0.453256381054718 NA 1.27833558122317 0.0365299271199622 0.126807247728285 2.65602260112762 0.0221582523919642 3178
"1296" "BITS/1994/2/LAT/MONL/DT/1/28/55.0667/20.3167/39H0" 13 4.62529751566416 2.30999994836748 7.84690458651277 5.53690463814529 6.98088525328785 2.36535743996501 11.3031708821654 8.93781344220043 6.97729422245175 7.36971138976514 6.89947202336043 -0.47023936640471 NA 1.27833558122317 0.0365299271199622 0.126807247728285 2.4804853268645 0.0213597109329633 3178
"1297" "BITS/1994/2/LAT/MONL/DT/1/29/55.1167/20.2333/39H0" 25 4.62529751566416 2.30999994836748 7.84690458651277 5.53690463814529 6.06659479252994 2.83953369408846 8.2656161636114 5.42608246952294 7.22881760448217 7.44702494703233 6.99020807320873 -0.456816873823601 0.870142174263796 1.16953892509143 0.0393888235431791 0.142795346998153 2.76431793881499 0.0269873586645269 3178
"1298" "BITS/1994/2/LAT/MONL/DT/1/3/56.5667/20.1/42H0" 122 4.56654751697733 2.33404756687759 8.07238077194918 5.73833320507159 4.34217693470418 4.53264634311199 4.13796741515398 -0.394678927958011 7.26429537171498 7.47839119285345 7.16116824187338 -0.317222950980066 0.39755497003595 0.585410356521607 0.0256670587137913 0.069034513202011 4.70107633590698 0.0185512337833643 10604
"1299" "BITS/1994/2/LAT/MONL/DT/1/30/55.0333/19.8/39G9" 53 4.62529751566416 2.30999994836748 7.84690458651277 5.53690463814529 4.82575967162848 4.1409243196249 4.82703466713428 0.686110347509377 7.28031758917496 7.55542217132946 7.1060088618348 -0.449413309494654 0.79082806656758 1.08666712914904 0.0525259897668006 0.150490875392638 4.01251710891724 0.0499836308509111 1678
"1300" "BITS/1994/2/LAT/MONL/DT/1/31/55.1333/19.6833/39G9" 88 4.6195832300776 2.21714280758585 7.97071410755494 5.75357129996909 4.38010126911104 4.76984976232052 3.87263271212578 -0.897217050194739 7.31821140507236 7.57243341455857 7.17021076319118 -0.402222651367389 0.642802406102419 0.960264930018672 0.0600082444967165 0.145394275388238 4.38383066177368 0.0497851710766554 1678
"1301" "BITS/1994/2/LAT/MONL/DT/1/32/54.9833/19.5667/38G9" 87 4.62529751566416 2.30999994836748 7.84690458651277 5.53690463814529 4.17307726480067 5.02387227118015 3.5464508831501 -1.47742138803005 7.32940152520314 7.59645261180898 7.18592214398086 -0.410530467828115 0.81911380092303 1.19189445839988 0.0761651053082555 0.196335674811554 4.43947805404663 0.0599810573458672 10299
"1302" "BITS/1994/2/LAT/MONL/DT/1/34/55.3167/19.7/39G9" 91 4.6195832300776 2.21714280758585 7.97071410755494 5.75357129996909 4.41984993219376 4.95749112218618 4.03764968365431 -0.919841438531875 7.29875585529953 7.54293218875925 7.20898057334125 -0.333951615417998 0.503080697109302 0.840098945079027 0.049444104164166 0.113261858036049 4.55173548698425 0.041887681260705 1678
"1303" "BITS/1994/2/LAT/MONL/DT/1/35/55.2833/19.7/39G9" 93 4.6195832300776 2.21714280758585 7.97071410755494 5.75357129996909 4.41984993219376 4.95749112218618 4.03764968365431 -0.919841438531875 7.29875585529953 7.54293218875925 7.20898057334125 -0.333951615417998 0.503080697109302 0.840098945079027 0.049444104164166 0.113261858036049 4.45713668823242 0.0444193308800459 1678
"1304" "BITS/1994/2/LAT/MONL/DT/1/36/55.3/19.7/39G9" 92 4.6195832300776 2.21714280758585 7.97071410755494 5.75357129996909 4.41984993219376 4.95749112218618 4.03764968365431 -0.919841438531875 7.29875585529953 7.54293218875925 7.20898057334125 -0.333951615417998 0.503080697109302 0.840098945079027 0.049444104164166 0.113261858036049 4.45713668823242 0.0444193308800459 1678
"1305" "BITS/1994/2/LAT/MONL/DT/1/37/55.3667/19.4667/39G9" 94 4.6195832300776 2.21714280758585 7.97071410755494 5.75357129996909 4.40126076899469 4.98201444000006 3.96036325395107 -1.02165118604899 7.30066326214001 7.53349405713379 7.22537014322976 -0.308123913904033 0.478086955845356 0.713264893602442 0.0531066945937072 0.11147010228416 4.80577341079712 0.0531742594391108 1678
"1306" "BITS/1994/2/LAT/MONL/DT/1/38/55.2667/19.2/39G9" 89 4.6195832300776 2.21714280758585 7.97071410755494 5.75357129996909 4.30836242623627 4.92588751018047 3.89449752867222 -1.03138998150825 7.30168054578826 7.51676539269586 7.22265738683442 -0.294108005861442 0.477993606279293 0.668081335999348 0.0584287841753504 0.120353624080974 4.80113094329834 0.0484373276680708 1678
"1307" "BITS/1994/2/LAT/MONL/DT/1/39/55.1833/19.3167/39G9" 101 4.6195832300776 2.21714280758585 7.97071410755494 5.75357129996909 4.25376142188907 4.99500854313373 3.73224756866693 -1.2627609744668 7.29990029940382 7.5381848650674 7.21593201160431 -0.322252853463095 0.516600694507361 0.873753004603916 0.0654632394083061 0.143570522095011 4.81339122772217 0.0535336276143789 1678
"1308" "BITS/1994/2/LAT/MONL/DT/1/4/56.5667/20.15/42H0" 123 4.56654751697733 2.33404756687759 8.07238077194918 5.73833320507159 4.34217693470418 4.53264634311199 4.13796741515398 -0.394678927958011 7.26429537171498 7.47839119285345 7.16116824187338 -0.317222950980066 0.39755497003595 0.585410356521607 0.0256670587137913 0.069034513202011 4.70107633590698 0.0185512337833643 10604
"1309" "BITS/1994/2/LAT/MONL/DT/1/40/55/19.4167/39G9" 103 4.62529751566416 2.30999994836748 7.84690458651277 5.53690463814529 4.12862196937203 5.05238334089518 3.49246703088284 -1.55991631001234 7.33169041341171 7.58995329961181 7.20491143874824 -0.385041860863566 0.647324815392494 1.20936001009411 0.0900085720125648 0.207594028343215 4.69296578407288 0.0610034775733948 1678
"1310" "BITS/1994/2/LAT/MONL/DT/1/41/54.9833/19.3/38G9" 109 4.62529751566416 2.30999994836748 7.84690458651277 5.53690463814529 4.07128786295652 5.05409237742424 3.45153153687715 -1.60256084054709 7.324823748786 7.56649925994376 7.23062610874573 -0.33587315119803 0.647324815392494 1.20936001009411 0.0900085720125648 0.207594028343215 4.85244869232178 0.0593058835715055 10299
"1311" "BITS/1994/2/LAT/MONL/DT/1/42/54.8667/19.3667/38G9" 108 4.66488084811274 2.43357137417687 7.78452363552614 5.35095226134927 4.09084005467594 5.05411950498819 3.47041232138872 -1.58370718359947 7.33715831302106 7.58904904748003 7.22361815472444 -0.365430892755589 0.647324815392494 1.20936001009411 0.0900085720125648 0.207594028343215 4.86837450027466 0.0606232713907957 10299
"1312" "BITS/1994/2/LAT/MONL/DT/1/43/54.7/19.4833/38G9" 81 4.66488084811274 2.43357137417687 7.78452363552614 5.35095226134927 4.17777711525559 4.95106188952923 3.5775390714407 -1.37352281808853 7.34834843315184 7.61617661143343 7.19213887738685 -0.424037734046582 1.2487209290266 1.39947561091847 0.0704687974870256 0.250405882795652 4.77685990333557 0.0574834944307804 10299
"1313" "BITS/1994/2/LAT/MONL/DT/1/44/54.9/19.6333/38G9" 75 4.62529751566416 2.30999994836748 7.84690458651277 5.53690463814529 4.4216267876327 4.65450336039066 3.92344263941049 -0.731060720980168 7.32698547653854 7.59837414758901 7.16195946248869 -0.436414685100318 0.81911380092303 1.19189445839988 0.0761651053082555 0.196335674811554 4.51764822006226 0.0642394259572029 10299
"1314" "BITS/1994/2/LAT/MONL/DT/1/45/55.5167/19.05/40G9" 88 4.61166656358788 2.2023809031539 8.00999982096255 5.80761891780865 4.22303267382085 4.66142088919878 3.96836588531733 -0.693055003881454 7.29532252298668 7.46183207569023 7.22610484808683 -0.235727227603394 0.445600590358178 0.516784901420275 0.0440263339625918 0.101981571632834 4.9336269569397 0.0595602732151747 4669
"1315" "BITS/1994/2/LAT/MONL/DT/1/46/55.6167/19.5/40G9" 85 4.61166656358788 2.2023809031539 8.00999982096255 5.80761891780865 4.39150840975344 4.85139521956444 3.97674830257893 -0.874646916985512 7.2986286948435 7.50348418951034 7.21468866492311 -0.288795524587232 0.467372842133045 0.594302407569356 0.0452500045599153 0.105888431326433 4.92985313415527 0.057726970911026 4669
"1316" "BITS/1994/2/LAT/MONL/DT/1/47/55.6667/19.7333/40G9" 82 4.60755942082254 2.20404756978332 8.05714267705168 5.85309510726836 4.42265763506293 4.82646498829126 3.96728078275919 -0.859184205532074 7.2865484515205 7.50625346166392 7.20756767938534 -0.298685782278579 0.486673266937335 0.701811945548765 0.0444142365074607 0.109023578644596 4.86563447952271 0.0475424741953611 4669
"1317" "BITS/1994/2/LAT/MONL/DT/1/48/55.5667/19.8833/40G9" 85 4.61166656358788 2.2023809031539 8.00999982096255 5.80761891780865 4.46332185342908 4.9057317301631 4.10913081467152 -0.796600915491582 7.28629413060844 7.51365702599287 7.21191939276954 -0.301737633223335 0.519249141216278 0.834209336726755 0.0446952746574054 0.115477824463229 4.60749626159668 0.0311742672324181 4669
"1318" "BITS/1994/2/LAT/MONL/DT/1/5/57.4667/21.15/43H1" 68 4.34720228378483 2.18452376069589 7.71619030372018 5.53166654302429 3.85391469299793 2.502744987607 3.42703534662723 0.924290359020232 7.10369171574712 7.29686257739862 6.85310084372759 -0.44376173367103 0.495194690922896 0.806823479011654 0.027817483390709 0.0685877686741173 3.99409874916077 0.0128823383897543 31033
"1319" "BITS/1994/2/LAT/MONL/DT/1/50/55.3167/20.6/39H0" 25 4.6195832300776 2.21714280758585 7.97071410755494 5.75357129996909 7.47593955881894 1.88477908074856 13.5205779597163 11.6357988789678 7.21381267067045 7.51049214353164 7.04542396900554 -0.465068174526096 0.761078695456187 1.30299522621291 0.051779603959926 0.131141862623387 2.87276000022888 0.0319005256146193 3178
"1320" "BITS/1994/2/LAT/MONL/DT/1/6/57.3167/20.9/43H0" 60 4.40095228258343 2.24214280702706 7.77214268342193 5.52999987639487 4.7328342013061 2.79100248217583 5.34609347581863 2.55509099364281 7.14489170350134 7.35450865079959 6.91091646440327 -0.443592186396319 0.417085438966751 0.690368621989533 0.0274387174991124 0.0638560030185652 3.91415823936462 0.0155439213477075 6391
"1321" "BITS/1994/2/LAT/MONL/DT/1/7/57.2667/20.6833/43H0" 75 4.40095228258343 2.24214280702706 7.77214268342193 5.52999987639487 4.27651466615498 4.14426100999117 3.93801014125347 -0.206250868737697 7.16116824187338 7.37717146985233 6.93250548404952 -0.444665985802809 0.381430752575398 0.54780311220222 0.0240251138100554 0.0587254665700551 4.37528524398804 0.0265677550435066 6391
"1322" "BITS/1994/2/LAT/MONL/DT/1/8/57.1833/20.5667/43H0" 98 4.40095228258343 2.24214280702706 7.77214268342193 5.52999987639487 4.39378712512553 4.46254871785641 4.33936244994402 -0.123186267912387 7.17973366845399 7.40921590477228 6.95522481886049 -0.45399108591179 0.418968003243208 0.648002414791673 0.0251772086446892 0.0626706415405667 4.30235733985901 0.0261375561356544 6391
"1323" "BITS/1994/2/LAT/MONL/DT/1/9/57.1/20.5167/43H0" 96 4.4611308526669 2.30642851987587 7.87047601455734 5.56404749468147 4.32749414071441 4.367900647223 4.15123279392719 -0.216667853295803 7.19206823268905 7.4146979333212 6.97506185000142 -0.439636083319781 0.418968003243208 0.648002414791673 0.0251772086446892 0.0626706415405667 4.30235733985901 0.0261375561356544 6391
"1324" "BITS/1994/2/RUS/MON/DT/24/17/55.6167/20.7167/40H0" 51 4.61166656358788 2.2023809031539 8.00999982096255 5.80761891780865 4.89028936438263 3.235650382936 4.66527300328016 1.42962262034416 7.2796817868948 7.54903589064876 7.1323452051729 -0.416690685475868 0.658961458752552 1.33143736366872 0.0685463689150072 0.145734939280895 3.92897385597229 0.0266310309804976 79443
"1325" "BITS/1994/2/RUS/MON/DT/24/18/55.5833/20.7167/40H0" 52 4.61166656358788 2.2023809031539 8.00999982096255 5.80761891780865 5.25638262182474 2.97983745485544 5.96487320959568 2.98503575474024 7.27281512226909 7.5568915810436 7.11516441466908 -0.441727166374528 0.658961458752552 1.33143736366872 0.0685463689150072 0.145734939280895 3.609264087677 0.0293944210931659 79443
"1326" "BITS/1994/2/RUS/MON/DT/24/19/55.6167/20.55/40H0" 63 4.61166656358788 2.2023809031539 8.00999982096255 5.80761891780865 4.6636792588979 3.88782414793968 4.16240935027599 0.27458520233631 7.28807437699288 7.54095413722098 7.16241158855458 -0.378542548666399 0.658961458752552 1.33143736366872 0.0685463689150072 0.145734939280895 3.86563543319702 0.0276765625923872 79443
"1327" "BITS/1994/2/RUS/MON/DT/24/20/55.6167/20.3167/40H0" 77 4.61166656358788 2.2023809031539 8.00999982096255 5.80761891780865 4.51687844656408 4.43685891479254 4.04459434002638 -0.392264574766158 7.28680277243257 7.52264303155243 7.18326590334376 -0.339377128208678 0.603631765892108 1.1087799248872 0.0567737885608162 0.133400644689844 4.15173499107361 0.0277357129007578 79443
"1328" "BITS/1994/2/RUS/MON/DT/24/21/55.7333/20.4833/40H0" 51 4.60755942082254 2.20404756978332 8.05714267705168 5.85309510726836 4.56745778955519 4.03189864009619 4.06952457129955 0.0376259312033655 7.28184351464733 7.52541230370601 7.17009773167471 -0.3553145720313 0.603631765892108 1.1087799248872 0.0567737885608162 0.133400644689844 4.0199481010437 0.0264809959381819 79443
"1329" "BITS/1994/2/RUS/MON/DT/24/22/55.65/20.3333/40H0" 72 4.60755942082254 2.20404756978332 8.05714267705168 5.85309510726836 4.51687844656408 4.43685891479254 4.04459434002638 -0.392264574766158 7.28680277243257 7.52264303155243 7.18326590334376 -0.339377128208678 0.603631765892108 1.1087799248872 0.0567737885608162 0.133400644689844 4.15173499107361 0.0277357129007578 79443
"1330" "BITS/1994/2/RUS/MON/DT/24/23/55.7667/20.15/40H0" 66 4.60755942082254 2.20404756978332 8.05714267705168 5.85309510726836 4.46444764733314 4.67056287825107 3.967389293015 -0.703173585236069 7.27853734279051 7.50817499744395 7.18179649362962 -0.326378503814337 0.512362575779359 0.916051684154404 0.0452696723849603 0.121185400614071 4.55057522773743 0.0280393502116203 79443
"1331" "BITS/1994/2/RUS/MON/DT/24/24/55.65/19.9333/40G9" 84 4.60755942082254 2.20404756978332 8.05714267705168 5.85309510726836 4.4492223020643 4.87035738676786 4.04955868422985 -0.820798702538015 7.28400524239987 7.50941834412515 7.2040637023747 -0.305354641750453 0.519249141216278 0.834209336726755 0.0446952746574054 0.115477824463229 4.69471635818481 0.0296927969902754 4669
"1332" "BITS/1994/2/RUS/MON/DT/24/27/55.15/20.3333/39H0" 23 4.6195832300776 2.21714280758585 7.97071410755494 5.75357129996909 6.44562111608684 2.50686837732792 9.50664795935154 6.99977958202363 7.19893489731476 7.43289600747327 6.97963962641855 -0.453256381054718 NA 1.27833558122317 0.0365299271199622 0.126807247728285 2.65602260112762 0.0221582523919642 3178
"1333" "BITS/1994/2/RUS/MON/DT/24/28/55.0667/20.3/39H0" 14 4.62529751566416 2.30999994836748 7.84690458651277 5.53690463814529 6.98088525328785 2.36535743996501 11.3031708821654 8.93781344220043 6.97729422245175 7.36971138976514 6.89947202336043 -0.47023936640471 NA 1.27833558122317 0.0365299271199622 0.126807247728285 2.4804853268645 0.0213597109329633 3178
"1334" "BITS/1994/2/RUS/MON/DT/24/29/55.1/20.2167/39H0" 23 4.62529751566416 2.30999994836748 7.84690458651277 5.53690463814529 6.06659479252994 2.83953369408846 8.2656161636114 5.42608246952294 7.22881760448217 7.44702494703233 6.99020807320873 -0.456816873823601 0.870142174263796 1.16953892509143 0.0393888235431791 0.142795346998153 2.76431793881499 0.0269873586645269 3178
"1335" "BITS/1994/2/RUS/MON/DT/24/30/55.0333/19.7833/39G9" 56 4.62529751566416 2.30999994836748 7.84690458651277 5.53690463814529 4.82575967162848 4.1409243196249 4.82703466713428 0.686110347509377 7.28031758917496 7.55542217132946 7.1060088618348 -0.449413309494654 0.79082806656758 1.08666712914904 0.0525259897668006 0.150490875392638 4.01251710891724 0.0499836308509111 1678
"1336" "BITS/1994/2/RUS/MON/DT/24/31/55.1167/19.6667/39G9" 88 4.62529751566416 2.30999994836748 7.84690458651277 5.53690463814529 4.38010126911104 4.76984976232052 3.87263271212578 -0.897217050194739 7.31821140507236 7.57243341455857 7.17021076319118 -0.402222651367389 0.642802406102419 0.960264930018672 0.0600082444967165 0.145394275388238 4.36436282157898 0.0549271779507399 1678
"1337" "BITS/1994/2/RUS/MON/DT/24/32/54.9833/19.5667/38G9" 87 4.62529751566416 2.30999994836748 7.84690458651277 5.53690463814529 4.17307726480067 5.02387227118015 3.5464508831501 -1.47742138803005 7.32940152520314 7.59645261180898 7.18592214398086 -0.410530467828115 0.81911380092303 1.19189445839988 0.0761651053082555 0.196335674811554 4.43947805404663 0.0599810573458672 10299
"1338" "BITS/1994/2/RUS/MON/DT/24/34/55.3167/19.7/39G9" 91 4.6195832300776 2.21714280758585 7.97071410755494 5.75357129996909 4.41984993219376 4.95749112218618 4.03764968365431 -0.919841438531875 7.29875585529953 7.54293218875925 7.20898057334125 -0.333951615417998 0.503080697109302 0.840098945079027 0.049444104164166 0.113261858036049 4.55173548698425 0.041887681260705 1678
"1339" "BITS/1994/2/RUS/MON/DT/24/35/55.2833/19.6833/39G9" 94 4.6195832300776 2.21714280758585 7.97071410755494 5.75357129996909 4.41984993219376 4.95749112218618 4.03764968365431 -0.919841438531875 7.29875585529953 7.54293218875925 7.20898057334125 -0.333951615417998 0.503080697109302 0.840098945079027 0.049444104164166 0.113261858036049 4.45713668823242 0.0444193308800459 1678
"1340" "BITS/1994/2/RUS/MON/DT/24/37/55.35/19.4667/39G9" 94 4.6195832300776 2.21714280758585 7.97071410755494 5.75357129996909 4.40126076899469 4.98201444000006 3.96036325395107 -1.02165118604899 7.30066326214001 7.53349405713379 7.22537014322976 -0.308123913904033 0.478086955845356 0.713264893602442 0.0531066945937072 0.11147010228416 4.80577341079712 0.0531742594391108 1678
"1341" "BITS/1994/2/RUS/MON/DT/24/38/55.2667/19.2/39G9" 89 4.6195832300776 2.21714280758585 7.97071410755494 5.75357129996909 4.30836242623627 4.92588751018047 3.89449752867222 -1.03138998150825 7.30168054578826 7.51676539269586 7.22265738683442 -0.294108005861442 0.477993606279293 0.668081335999348 0.0584287841753504 0.120353624080974 4.80113094329834 0.0484373276680708 1678
"1342" "BITS/1994/2/RUS/MON/DT/24/39/55.1667/19.3/39G9" 101 4.6195832300776 2.21714280758585 7.97071410755494 5.75357129996909 4.25376142188907 4.99500854313373 3.73224756866693 -1.2627609744668 7.29990029940382 7.5381848650674 7.21593201160431 -0.322252853463095 0.516600694507361 0.873753004603916 0.0654632394083061 0.143570522095011 4.81339122772217 0.0535336276143789 1678
"1343" "BITS/1994/2/RUS/MON/DT/24/40/54.9833/19.4/38G9" 105 4.62529751566416 2.30999994836748 7.84690458651277 5.53690463814529 4.0965639706701 5.057727470994 3.46235543489456 -1.59537203609943 7.32914720429108 7.57876317948103 7.21971856740614 -0.359044612074892 0.647324815392494 1.20936001009411 0.0900085720125648 0.207594028343215 4.85244869232178 0.0593058835715055 10299
"1344" "BITS/1994/2/RUS/MON/DT/24/41/54.9667/19.2833/38G9" 108 4.62529751566416 2.30999994836748 7.84690458651277 5.53690463814529 4.07128786295652 5.05409237742424 3.45153153687715 -1.60256084054709 7.324823748786 7.56649925994376 7.23062610874573 -0.33587315119803 0.647324815392494 1.20936001009411 0.0900085720125648 0.207594028343215 4.85244869232178 0.0593058835715055 10299
"1345" "BITS/1994/2/RUS/MON/DT/24/42/54.8667/19.3667/38G9" 108 4.66488084811274 2.43357137417687 7.78452363552614 5.35095226134927 4.09084005467594 5.05411950498819 3.47041232138872 -1.58370718359947 7.33715831302106 7.58904904748003 7.22361815472444 -0.365430892755589 0.647324815392494 1.20936001009411 0.0900085720125648 0.207594028343215 4.86837450027466 0.0606232713907957 10299
"1346" "BITS/1994/2/RUS/MON/DT/24/43/54.7/19.4833/38G9" 81 4.66488084811274 2.43357137417687 7.78452363552614 5.35095226134927 4.17777711525559 4.95106188952923 3.5775390714407 -1.37352281808853 7.34834843315184 7.61617661143343 7.19213887738685 -0.424037734046582 1.2487209290266 1.39947561091847 0.0704687974870256 0.250405882795652 4.77685990333557 0.0574834944307804 10299
"1347" "BITS/1994/2/RUS/MON/DT/24/44/54.9/19.55/38G9" 92 4.62529751566416 2.30999994836748 7.84690458651277 5.53690463814529 4.18478959053755 4.98673463612795 3.57352419197559 -1.41321044415235 7.336903992109 7.60464739675323 7.18942612099151 -0.415221275761725 0.81911380092303 1.19189445839988 0.0761651053082555 0.196335674811554 4.51764822006226 0.0642394259572029 10299
"1348" "BITS/1994/2/RUS/MON/DT/24/45/55.5/19.05/40G9" 88 4.61166656358788 2.2023809031539 8.00999982096255 5.80761891780865 4.23366667889058 4.70026756078005 3.95691805332899 -0.743349507451056 7.30066326214 7.47240052248041 7.22943927782277 -0.242961244657634 0.477993606279293 0.668081335999348 0.0584287841753504 0.120353624080974 4.9336269569397 0.0595602732151747 4669
"1349" "BITS/1994/2/RUS/MON/DT/24/46/55.6167/19.45/40G9" 86 4.61166656358788 2.2023809031539 8.00999982096255 5.80761891780865 4.39150840975344 4.85139521956444 3.97674830257893 -0.874646916985512 7.2986286948435 7.50348418951034 7.21468866492311 -0.288795524587232 0.467372842133045 0.594302407569356 0.0452500045599153 0.105888431326433 4.9853674697876 0.0660996440052986 4669
"1350" "BITS/1994/2/RUS/MON/DT/24/47/55.65/19.7167/40G9" 84 4.60755942082254 2.20404756978332 8.05714267705168 5.85309510726836 4.43843909539282 4.87450790405273 4.02991832792759 -0.844589576125144 7.29074474656954 7.5129223211358 7.21615807463726 -0.296764246498545 0.486673266937335 0.701811945548765 0.0444142365074607 0.109023578644596 4.86563447952271 0.0475424741953611 4669
"1351" "BITS/1994/2/RUS/MON/DT/24/48/55.5667/19.8833/40G9" 85 4.61166656358788 2.2023809031539 8.00999982096255 5.80761891780865 4.46332185342908 4.9057317301631 4.10913081467152 -0.796600915491582 7.28629413060844 7.51365702599287 7.21191939276954 -0.301737633223335 0.519249141216278 0.834209336726755 0.0446952746574054 0.115477824463229 4.60749626159668 0.0311742672324181 4669
"1352" "BITS/1994/2/RUS/MON/DT/24/49/55.4667/19.7333/39G9" 89 4.61166656358788 2.2023809031539 8.00999982096255 5.80761891780865 4.4710532091558 4.9731979817152 4.12725202739238 -0.845945954322817 7.28960030246526 7.52247348427772 7.22101842984557 -0.301455054432153 0.503080697109302 0.840098945079027 0.049444104164166 0.113261858036049 4.65333504676819 0.0408723457157612 1678
"1353" "BITS/1994/2/RUS/MON/DT/24/50/55.3167/20.5833/39H0" 26 4.6195832300776 2.21714280758585 7.97071410755494 5.75357129996909 7.09363080002368 1.94831183552742 12.3363784104586 10.3880665749311 7.23301389953122 7.52665565038721 7.07588596269488 -0.450769687692325 0.761078695456187 1.30299522621291 0.051779603959926 0.131141862623387 2.87276000022888 0.0319005256146193 3178
"1354" "BITS/1994/2/RUS/MON/DT/24/51/55.3333/20.5667/39H0" 28 4.6195832300776 2.21714280758585 7.97071410755494 5.75357129996909 7.09363080002368 1.94831183552742 12.3363784104586 10.3880665749311 7.23301389953122 7.52665565038721 7.07588596269488 -0.450769687692325 0.761078695456187 1.30299522621291 0.051779603959926 0.131141862623387 3.02566732406616 0.029874974116683 3178
"1355" "BITS/1994/3/SWE/ARG/FOT/150/1/57.0966/17.9067/43G7" 74 4.4611308526669 2.30642851987587 7.87047601455734 5.56404749468147 4.03861949406564 4.2629983574152 3.9881147518754 -0.274883605539798 6.90265103476122 6.98082645734151 6.8830541955928 -0.0977722617487124 0.320255399992069 0.358556630434813 0.0593410427107552 0.107154811474281 3.51685884714127 0.00645984854723792 4782
"1356" "BITS/1994/3/SWE/ARG/FOT/151/2/57.0383/17.9883/43G7" 55 4.4611308526669 2.30642851987587 7.87047601455734 5.56404749468147 4.15522732771933 4.01575773954391 4.47806568443775 0.46230794489384 6.93227942101657 7.00891478918493 6.90712990860144 -0.101784880583485 0.320255399992069 0.358556630434813 0.0593410427107552 0.107154811474281 3.51685884714127 0.00645984854723792 4782
"1357" "BITS/1994/3/SWE/ARG/FOT/152/3/55.4333/17.625/39G7" 67 4.61166656358788 2.2023809031539 8.00999982096255 5.80761891780865 4.93813560530543 4.49615976959467 5.52847208827734 1.03231231868267 7.24166081054136 7.46618378907442 7.09069309135278 -0.375490697721639 0.36864514897267 0.570972197033741 0.0796063419185707 0.13480399916393 4.25602906227112 0.0376113954931498 48826
"1358" "BITS/1994/3/SWE/ARG/FOT/153/4/55.925/17.1167/40G7" 47 4.59238084973324 2.25047614017413 8.06309505787102 5.81261891769689 5.72000625357032 2.69681558012962 8.02857550978661 5.33175992965698 7.19957069959491 7.37406310314933 7.02225250812868 -0.351810595020651 0.372025389224291 0.441118643239692 0.0706416522376215 0.10783290775681 3.64835621833801 0.0561568111926317 9948
"1359" "BITS/1994/3/SWE/ARG/FOT/154/5/55.6783/16.5283/40G6" 64 4.60755942082254 2.20404756978332 8.05714267705168 5.85309510726836 5.24068254418671 5.35176313668489 5.25597570836544 -0.0957874283194545 7.35635954188183 7.61549842233459 7.1181597498556 -0.497338672478993 0.388925967117151 0.441281656976099 0.0601815363102816 0.105946488355156 4.69214715957642 0.052488027960062 15040
"1360" "BITS/1994/3/SWE/ARG/FOT/155/6/55.4783/15.9783/39G5" 84 4.61166656358788 2.2023809031539 8.00999982096255 5.80761891780865 3.86543034389615 4.63033270090818 3.43156564980745 -1.19876705110073 7.60750144254416 8.12238825795551 7.19660362228751 -0.925784635668 0.396759354819854 0.447595609007058 0.0440932497822619 0.0939496281688839 4.79708990097046 0.0500921572744846 55039
"1361" "BITS/1994/3/SWE/ARG/FOT/156/7/55.315/16.0417/39G6" 88 4.6195832300776 2.21714280758585 7.97071410755494 5.75357129996909 3.86081187613308 4.66258737444878 3.44249805808068 -1.2200893163681 7.62873723870143 8.09966892314454 7.22084888257086 -0.878820040573678 0.379218264172474 0.439881026744843 0.0474029823653147 0.0979419319518767 4.75281383514404 0.0512903118133545 22025
"1362" "BITS/1994/3/SWE/ARG/FOT/157/8/55.4583/14.73/39G4" 71 4.61166656358788 2.2023809031539 8.00999982096255 5.80761891780865 6.41347495280206 3.541269518435 8.11999540030955 4.57872588187455 7.45885086944327 7.91305388944844 7.08006812880437 -0.832985760644076 0.545344692965349 0.685283820938181 0.0503697468040529 0.0792973664947019 3.39458298444748 0.0205895164888352 58073
"1363" "BITS/1994/3/SWE/ARG/FOT/158/9/55.46/14.4983/39G4" 58 4.61166656358788 2.2023809031539 8.00999982096255 5.80761891780865 6.79467148147523 3.52035416662693 9.34675809741021 5.82640393078328 7.42871384136379 7.83856612009307 7.0626612752676 -0.775904844825465 0.605436759690443 0.717945352196693 0.0458946852146136 0.0855837490931299 3.17373978495598 0.0188893438328523 58073
"1364" "BITS/1994/3/SWE/ARG/FOT/159/10/55.665/14.4967/40G4" 52 4.60755942082254 2.20404756978332 8.05714267705168 5.85309510726836 6.60515831969679 3.51671907305717 9.15550877153874 5.63878969848157 7.4920397484675 7.83817050978541 7.06475235832234 -0.773418151463072 0.675677205125491 0.787110515766674 0.0397023572273178 0.0945558151393088 3.0746154046577 0.0218564006145639 66717
"1365" "BITS/1994/3/SWE/ARG/FOT/160/11/55.9466/15.375/40G5" 47 4.59238084973324 2.25047614017413 8.06309505787102 5.81261891769689 5.6522009074688 4.37278360873461 6.56900405883789 2.19622045010328 7.37378052435815 7.6505947081993 7.01304043953617 -0.637554268663128 0.526732888072729 0.680620663695865 0.054062225369101 0.100003944726634 4.03876276016235 0.0480722244083881 26944
"1366" "BITS/1994/4/GFR/SOL/H20/1/23/54.0667/11.0167/37G1" 22 4.94648798467547 2.82738088918406 7.90785696610276 5.0804760769187 9.71957414650492 2.85041572260005 17.5402124992439 14.6897967766438 15.568254631944 17.6120864759598 12.9943453440709 -4.61774113188896 NA 1.30634951591492 0.0192415018427368 0.124094513687627 3.51853236420588 0.0378851794230286 80112
"1367" "BITS/1994/4/GFR/SOL/H20/10/28/54.3/11.4167/37G1" 22 4.84220227272072 2.70547613000409 7.83190458684805 5.12642845684396 9.08097578957677 2.82846564799547 16.3148526847362 13.4863870367408 14.7171696997248 16.7565832224985 11.5477518488963 -5.20883137360216 1.25360148151716 1.05737759007348 0.0478640496918581 0.0937352443039223 3.69915926337242 0.119343017544597 80112
"1368" "BITS/1994/4/GFR/SOL/H20/11/20/54.3333/11.4167/37G1" 22 4.84220227272072 2.70547613000409 7.83190458684805 5.12642845684396 9.08097578957677 2.82846564799547 16.3148526847362 13.4863870367408 14.7171696997248 16.7565832224985 11.5477518488963 -5.20883137360216 1.25360148151716 1.05737759007348 0.0478640496918581 0.0937352443039223 3.69915926337242 0.119343017544597 80112
"1369" "BITS/1994/4/GFR/SOL/H20/12/10/54.4167/11.5/37G1" 25 4.7403570369019 2.57523803767704 7.77309506435302 5.19785702667598 9.16366060450673 2.69469963014126 16.6061755940318 13.9114759638905 14.9375387700275 16.8657716674109 11.5796832522998 -5.28608841511111 1.25360148151716 1.05737759007348 0.0478640496918581 0.0937352443039223 3.61867795348167 0.17952782696113 80112
"1370" "BITS/1994/4/GFR/SOL/H20/13/11/54.3833/11.5833/37G1" 25 4.7403570369019 2.57523803767704 7.77309506435302 5.19785702667598 9.10505150258541 2.76354938745499 16.4513314589858 13.6877820715308 14.7319203126244 16.7234649881721 11.3935768604279 -5.32988812774419 1.07546501606703 0.959804024961261 0.0378456874916899 0.0757536177990628 3.82272519111633 0.204964912831783 80112
[truncated: 29,098,377 more chars]
