# Supplementary material for: A functional vulnerability framework for biodiversity conservation
Source: Nat Commun. 2022 Sep 1;13:4774. doi: 10.1038/s41467-022-32331-y (PMC9437092; doi:10.1038/s41467-022-32331-y)
Supplement: Supplementary file 4 — Source data [file 41467_2022_32331_MOESM4_ESM.zip › Fig3.R]

     
setwd("C:/Users/aauber/Desktop/Source data")

if(!require(funrar)){install.packages("funrar"); library(funrar)}
if(!require(MESS)){install.packages("MESS"); library(MESS)}
if(!require(stats)){install.packages("stats"); library(stats)}
if(!require(mapdata)){install.packages("mapdata"); library(mapdata)}
if(!require(mapplots)){install.packages("mapplots"); library(mapplots)}
if(!require(maps)){install.packages("maps"); library(maps)}
if(!require(maptools)){install.packages("maptools"); library(maptools)}
if(!require(raster)){install.packages("raster"); library(raster)}
if(!require(rgeos)){install.packages("rgeos"); library(rgeos)}
if(!require(fields)){install.packages("fields"); library(fields)}
if(!require(lattice)){install.packages("lattice"); library(lattice)}
if(!require(latticeExtra)){install.packages("latticeExtra"); library(latticeExtra)}
if(!require(gstat)){install.packages("gstat"); library(gstat)}
if(!require(sp)){install.packages("sp"); library(sp)}
if(!require(reshape2)){install.packages("reshape2"); library(reshape2)}
if(!require(automap)){install.packages("automap"); library(automap)}
if(!require(grDevices)){install.packages("grDevices"); library(grDevices)}
if(!require(graphics)){install.packages("graphics"); library(graphics)}
if(!require(funrar)){install.packages("funrar"); library(funrar)}
if(!require(ggplot2)){install.packages("ggplot2"); library(ggplot2)}
if(!require(plot3D)){install.packages("plot3D"); library(plot3D)}
if(!require(classInt)){install.packages("classInt"); library(classInt)}
if(!require(mapproj)){install.packages("mapproj"); library(mapproj)}
if(!require(shades)){install.packages("shades"); library(shades)}
if(!require(RColorBrewer)){install.packages("RColorBrewer"); library(RColorBrewer)}
if(!require(ggplot2movies)){install.packages("ggplot2movies"); library(ggplot2movies)}
if(!require(ggridges)){install.packages("ggridges"); library(ggridges)}

# world map for marine mammals (vulnerability)
 res.DF <- read.table("Fig3.txt",header=T)
    
                                  mat<-matrix(NA,nrow(res.DF),ncol(res.DF))
                                  mat[,1]<-res.DF$lon
                                  mat[,2]<-res.DF$lat
                                  mat[,3]<-res.DF$obs_perc
                                  mat<-data.frame(mat)
                                  res.DF<-mat
                                  colnames(res.DF)<-c("lon","lat","vulnerability")
                                  
                                  ### Define the WGS84 projection
                                  Proj <- "+proj=longlat +ellps=WGS84 +datum=WGS84 +no_defs +towgs84=0,0,0"
                                  
                                  ### Convert the data frame to a SpatialPointsDataFrame
                                  sp.res.DF <- SpatialPointsDataFrame(coords = res.DF[,c(1,2)], data = res.DF, proj4string = CRS(Proj))
                                  
                                  ### Load the shape file of the coast line
                                  coast <- readShapePoly("ShapeFiles/GSHHS_l_L1_disolve.shp",proj4string=CRS(Proj))
                                  
                                  #Cr�ation de la grille
                                  grd <- GridTopology (cellcentre.offset=c(-179 ,-89),cellsize=c(2,2),cells.dim=c(180,90))
                                  grd <- SpatialGrid (grd,proj4string=CRS(Proj))
                                  grd_coord <- as(grd,"SpatialPolygons")
                                  
                                  # Transform the shape file in World Robinson projection see the following web page for more info https://en.wikipedia.org/wiki/Robinson_projection
                                  Proj.Robinson <- "+proj=robin +lon_0=0 +x_0=0 +y_0=0 +ellps=WGS84 +datum=WGS84 +units=m +no_defs"
                                  
                                  # Transform the coastline shapefile projection 
                                  coast.Robinson <- spTransform(coast, Proj.Robinson)  # spTransform makes
                                  
                                  # Transform the SpatialPointDataFrame projection
                                  sp.res.DF.Robinson = spTransform(sp.res.DF, Proj.Robinson) 
                                  grd.Robinson <- spTransform(x=grd_coord,CRSobj = Proj.Robinson) 
                                  
                                  # intersection between the grid and the value of the variable
                                  a <- over(sp.res.DF.Robinson,grd.Robinson)
                                  
                                  vect <- rep(NA,length(grd.Robinson))
                                  for (i in 1:length(a)){
                                  vect[a[i]] <-  sp.res.DF@data[as.numeric(names(a[i])),3]
                                  }
                                  
                                  data <- data.frame(na.omit(cbind(long=coordinates(grd.Robinson)[,1],lat=coordinates(grd.Robinson)[,2],vect)))
                                  newdata <- data.frame(long=coordinates(grd.Robinson)[is.na(vect),1],lat=coordinates(grd.Robinson)[is.na(vect),2])
                                  
                                  ### Simple inverse distance weighted interpolation
                                  b <- krige(formula=vect~1,location=~long+lat,newdata=newdata,data=data,maxdist=450000)
                                  vect[which(is.na(vect)==T)] <- b[,3]
                                  
                                  ### Define a range of colors for the resistance variable to be plotted.
                                  Colour = brewer.pal(5,"YlGnBu")
                                  jet.color <-  colorRampPalette(Colour)
                                  breaks=seq(0,100,10)
                                  colour <-  jet.color(length(breaks)-1)
                                  rich <-  cut(vect,breaks=breaks,include.lowest=TRUE)
                                  vect_col <- colour[rich]
                                  vect_col[which(is.na(vect_col))] <- "azure4"
   
plot(grd.Robinson,col=vect_col,lwd=0.1,border=T,pch=1)
plot(coast.Robinson,col="grey",add=T)
swatch(colour)
 
# latitudinal gradient of the vulnerability
                    res.DF <- read.table("Fig3.txt",header=T)
                    meanvul<-data.frame(tapply(res.DF$obs_perc,res.DF$lat,mean))
                    meanvul$lat<-rownames(meanvul)
                    colnames(meanvul)<-c("vulnerability","lat")
                    variable_of_interest<-meanvul$vulnerability
                    rich <-  cut(variable_of_interest,breaks=breaks,include.lowest=TRUE)
                    vect_col <- colour[rich]
                    barplot(meanvul$vulnerability~as.numeric(meanvul$lat),ylim=c(0,60),col=vect_col,xlab="Latitude",ylab="Functional vulnerability (%)")
                    
# world map for marine mammals (richness)
 res.DF <- read.table("Fig3.txt",header=T)
 mat<-matrix(NA,nrow(res.DF),ncol(res.DF))
                                  mat[,1]<-res.DF$lon
                                  mat[,2]<-res.DF$lat
                                  mat[,3]<-res.DF$richness
                                  mat<-data.frame(mat)
                                  res.DF<-mat
                                  colnames(res.DF)<-c("lon","lat","richness")
                                  
                                  ### Define the WGS84 projection
                                  Proj <- "+proj=longlat +ellps=WGS84 +datum=WGS84 +no_defs +towgs84=0,0,0"
                                  
                                  ### Convert the data frame to a SpatialPointsDataFrame
                                  sp.res.DF <- SpatialPointsDataFrame(coords = res.DF[,c(1,2)], data = res.DF, proj4string = CRS(Proj))
                                  
                                  ### Load the shape file of the coast line
                                  coast <- readShapePoly("ShapeFiles/GSHHS_l_L1_disolve.shp",proj4string=CRS(Proj))
                                  
                                  #Cr�ation de la grille
                                  grd <- GridTopology (cellcentre.offset=c(-179 ,-89),cellsize=c(2,2),cells.dim=c(180,90))
                                  grd <- SpatialGrid (grd,proj4string=CRS(Proj))
                                  grd_coord <- as(grd,"SpatialPolygons")
                                  
                                  # Transform the shape file in World Robinson projection see the following web page for more info https://en.wikipedia.org/wiki/Robinson_projection
                                  Proj.Robinson <- "+proj=robin +lon_0=0 +x_0=0 +y_0=0 +ellps=WGS84 +datum=WGS84 +units=m +no_defs"
                                  
                                  # Transform the coastline shapefile projection 
                                  coast.Robinson <- spTransform(coast, Proj.Robinson)  # spTransform makes
                                  
                                  # Transform the SpatialPointDataFrame projection
                                  sp.res.DF.Robinson = spTransform(sp.res.DF, Proj.Robinson) 
                                  grd.Robinson <- spTransform(x=grd_coord,CRSobj = Proj.Robinson) 
                                  
                                  # intersection between the grid and the value of the variable
                                  a <- over(sp.res.DF.Robinson,grd.Robinson)
                                  
                                  vect <- rep(NA,length(grd.Robinson))
                                  for (i in 1:length(a)){
                                  vect[a[i]] <-  sp.res.DF@data[as.numeric(names(a[i])),3]
                                  }
                                  
                                  data <- data.frame(na.omit(cbind(long=coordinates(grd.Robinson)[,1],lat=coordinates(grd.Robinson)[,2],vect)))
                                  newdata <- data.frame(long=coordinates(grd.Robinson)[is.na(vect),1],lat=coordinates(grd.Robinson)[is.na(vect),2])
                                  
                                  ### Simple inverse distance weighted interpolation
                                  b <- krige(formula=vect~1,location=~long+lat,newdata=newdata,data=data,maxdist=450000)
                                  head(b)
                                  vect[which(is.na(vect)==T)] <- b[,3]
                                  
                                  ### Define a range of colors for the resistance variable to be plotted.
                                  colour = brewer.pal(5,"YlOrRd")
                                  jet.color <-  colorRampPalette(Colour)
                                  breaks=c(min(res.DF$richness),quantile(res.DF$richness,prob=0.1),
                                            quantile(res.DF$richness,prob=0.2),
                                            quantile(res.DF$richness,prob=0.3),
                                            quantile(res.DF$richness,prob=0.4),
                                            quantile(res.DF$richness,prob=0.5),
                                            quantile(res.DF$richness,prob=0.6),
                                            quantile(res.DF$richness,prob=0.7),
                                            quantile(res.DF$richness,prob=0.8),
                                            quantile(res.DF$richness,prob=0.9), 
                                            max(res.DF$richness))
                                  colour <-  jet.color(length(breaks)-1)
                                  rich <-  cut(vect,breaks=breaks,include.lowest=TRUE)
                                  vect_col <- colour[rich]
                                  vect_col[which(is.na(vect_col))] <- "azure4"
   
plot(grd.Robinson,col=vect_col,lwd=0.1,border=T,pch=1);plot(coast.Robinson,col="grey",add=T)
display.brewer.pal(n=10,colour)
swatch(colour)

# Richness ~ latitude
                    res.DF <- read.table("Fig3.txt",header=T)
                    meanrichn<-data.frame(tapply(res.DF$richness,res.DF$lat,mean))
                    meanrichn$lat<-rownames(meanrichn)
                    colnames(meanrichn)<-c("richness","lat")
                    variable_of_interest<-meanrichn$richness
                    rich <-  cut(variable_of_interest,breaks=breaks,include.lowest=TRUE)
                    vect_col <- colour[rich]
                    barplot(meanrichn$richness~as.numeric(meanrichn$lat),ylim=c(0,30),col=vect_col,xlab="Latitude",ylab="Species richness")
                    
                    
# Vulnerability ~ Richness
vect<-seq(11,39,1);length(vect)  
   rich <-  cut(vect,breaks=breaks,include.lowest=TRUE)
   vect_col <- colour[rich]
   vect_col[is.na(vect_col)]<-"#FF0000"                                                                     
 
res.DF$richnessfact<-as.factor(res.DF$richnessfact)  
gg<-  ggplot(res.DF, aes(x = obs_perc, y = richnessfact, group = richnessfact)) 
print(gg+labs(y = "Functional vulnerability (%)", x = "Species richness")) +
        theme_classic()+
        xlim(0, 80)+
        geom_density_ridges(aes(fill = richnessfact),scale = 7, size = 0.3, rel_min_height = 0.03) +
        scale_fill_manual(values =vect_col)+
        coord_cartesian(clip = "off") +
        theme(legend.position="none")
  
                    
                    
                    
                    
