# Supplementary material for: A functional vulnerability framework for biodiversity conservation
Source: Nat Commun. 2022 Sep 1;13:4774. doi: 10.1038/s41467-022-32331-y (PMC9437092; doi:10.1038/s41467-022-32331-y)
Supplement: Supplementary file 4 — Source data [file 41467_2022_32331_MOESM4_ESM.zip › SuppFig10(1).txt]

"nbtraits" "replicate" "coefdetermination"
"cor" 5 1 0.39640491474601
"cor1" 5 2 0.738827274698107
"cor2" 5 3 0.252488083935836
"cor3" 5 4 -0.227395244172648
"cor4" 5 5 0.827989545938751
"cor5" 5 6 0.58106799903342
"cor6" 5 7 0.729271484582512
"cor7" 5 8 0.826440867046472
"cor8" 5 9 0.821968380011043
"cor9" 5 10 0.703585143940323
"cor10" 5 11 0.830975616432918
"cor11" 5 12 0.546989167172752
"cor12" 5 13 0.245412835285285
"cor13" 5 14 0.578387118266155
"cor14" 5 15 0.827787164756604
"cor15" 5 16 0.773155508307579
"cor16" 5 17 0.462820228065512
"cor17" 5 18 0.16532408273942
"cor18" 5 19 0.8265355110848
"cor19" 5 20 0.767004615324824
"cor20" 6 1 0.577424881584937
"cor21" 6 2 0.702701710066118
"cor22" 6 3 0.826763693731917
"cor23" 6 4 0.733908991774088
"cor24" 6 5 0.621927140264389
"cor25" 6 6 0.543873664808929
"cor26" 6 7 0.642555136517947
"cor27" 6 8 0.306859316101885
"cor28" 6 9 0.642740272692478
"cor29" 6 10 0.726174071749314
"cor30" 6 11 0.510319056676428
"cor31" 6 12 0.698805640535444
"cor32" 6 13 0.489598528269554
"cor33" 6 14 0.473071896299116
"cor34" 6 15 0.745838731886419
"cor35" 6 16 0.476365563073793
"cor36" 6 17 0.641739820141968
"cor37" 6 18 0.602099672113053
"cor38" 6 19 0.8185954993039
"cor39" 6 20 0.693867642656252
"cor40" 7 1 0.770701536757904
"cor41" 7 2 0.705179060393671
"cor42" 7 3 0.737769337259339
"cor43" 7 4 0.573973740127776
"cor44" 7 5 0.682546045708953
"cor45" 7 6 0.485888057030706
"cor46" 7 7 0.793820270356194
"cor47" 7 8 0.711215940501668
"cor48" 7 9 0.733821395865984
"cor49" 7 10 0.648832979855669
"cor50" 7 11 0.894079564562411
"cor51" 7 12 0.645871438132441
"cor52" 7 13 0.435391525347713
"cor53" 7 14 0.754451655049905
"cor54" 7 15 0.781255626989448
"cor55" 7 16 0.7393001129979
"cor56" 7 17 0.795348518007291
"cor57" 7 18 0.528979247213902
"cor58" 7 19 0.625002771567367
"cor59" 7 20 0.633689011247451
