# Supplementary material for: A functional vulnerability framework for biodiversity conservation
Source: Nat Commun. 2022 Sep 1;13:4774. doi: 10.1038/s41467-022-32331-y (PMC9437092; doi:10.1038/s41467-022-32331-y)
Supplement: Supplementary file 4 — Source data [file 41467_2022_32331_MOESM4_ESM.zip › SuppFig10(2).txt]

"nbtraits" "replicate" "coefdetermination"
"cor" 5 1 0.384021304738618
"cor1" 5 2 -0.395075448170143
"cor2" 5 3 0.29534936944945
"cor3" 5 4 0.546543335945985
"cor4" 5 5 -0.243427653330972
"cor5" 5 6 0.213904767338798
"cor6" 5 7 -0.229766932502221
"cor7" 5 8 0.232904693838498
"cor8" 5 9 0.588182218134196
"cor9" 5 10 -0.108159339785249
"cor10" 5 11 -0.0575280565193738
"cor11" 5 12 0.488027773845019
"cor12" 5 13 0.448321088132749
"cor13" 5 14 -0.240561050539461
"cor14" 5 15 0.274873920931504
"cor15" 5 16 0.371416330270636
"cor16" 5 17 0.557628479006154
"cor17" 5 18 0.557108063111126
"cor18" 5 19 0.226482684759046
"cor19" 5 20 0.174651202465178
"cor20" 7 1 0.353530979540894
"cor21" 7 2 0.262274292026135
"cor22" 7 3 0.471156777900785
"cor23" 7 4 0.448068537148647
"cor24" 7 5 0.303939422418158
"cor25" 7 6 0.320813323944404
"cor26" 7 7 0.345479539587649
"cor27" 7 8 0.69887494128217
"cor28" 7 9 -0.0195864121085859
"cor29" 7 10 0.0477013055812486
"cor30" 7 11 0.69218651767886
"cor31" 7 12 0.645306161176889
"cor32" 7 13 -0.380610478199395
"cor33" 7 14 0.802821617937724
"cor34" 7 15 -0.155294576779309
"cor35" 7 16 -0.486572721133686
"cor36" 7 17 0.573208057036126
"cor37" 7 18 0.687691651700677
"cor38" 7 19 0.666679108529577
"cor39" 7 20 -0.307994520392729
"cor40" 9 1 0.645555458368381
"cor41" 9 2 0.565808340266132
"cor42" 9 3 0.317624231924112
"cor43" 9 4 0.358625284766661
"cor44" 9 5 -0.329354546376259
"cor45" 9 6 0.740090185580139
"cor46" 9 7 0.562236354309616
"cor47" 9 8 0.159154901642213
"cor48" 9 9 0.219246190525461
"cor49" 9 10 0.679162046765442
"cor50" 9 11 0.287189029462107
"cor51" 9 12 0.074784490748091
"cor52" 9 13 0.339536766416879
"cor53" 9 14 0.740569295631319
"cor54" 9 15 -0.0362629113676139
"cor55" 9 16 0.781341723574733
"cor56" 9 17 -0.102517358749009
"cor57" 9 18 -0.432084482728741
"cor58" 9 19 0.217513448026191
"cor59" 9 20 0.210324058339489
"cor60" 11 1 0.493777447000321
"cor61" 11 2 -0.0659648404952213
"cor62" 11 3 0.666693105930743
"cor63" 11 4 0.318615265580522
"cor64" 11 5 0.576488339784374
"cor65" 11 6 0.549848374569883
"cor66" 11 7 0.536828550617552
"cor67" 11 8 0.532483060671287
"cor68" 11 9 0.535453152873285
"cor69" 11 10 0.475249369279964
"cor70" 11 11 0.571543756402802
"cor71" 11 12 0.654629627424888
"cor72" 11 13 0.326376532707508
"cor73" 11 14 0.288366386974413
"cor74" 11 15 0.0703638577824377
"cor75" 11 16 0.537550664406464
"cor76" 11 17 0.249299599976401
"cor77" 11 18 0.570891512274435
"cor78" 11 19 0.746355326282001
"cor79" 11 20 0.484852352966897
"cor80" 13 1 0.713631509773413
"cor81" 13 2 0.823520431933519
"cor82" 13 3 0.57466391826313
"cor83" 13 4 0.530166928352099
"cor84" 13 5 0.390870917588927
"cor85" 13 6 0.580692765229205
"cor86" 13 7 0.80935412113738
"cor87" 13 8 0.783967999384097
"cor88" 13 9 0.0550831659294356
"cor89" 13 10 0.610501623841527
"cor90" 13 11 0.78736132878489
"cor91" 13 12 0.541758350328594
"cor92" 13 13 0.394434338576125
"cor93" 13 14 0.596463072974721
"cor94" 13 15 0.403848169284019
"cor95" 13 16 0.843903614726818
"cor96" 13 17 0.128502087435477
"cor97" 13 18 0.28747498944937
"cor98" 13 19 0.47050714673858
"cor99" 13 20 0.551919349774264
