# Supplementary material for: A functional vulnerability framework for biodiversity conservation
Source: Nat Commun. 2022 Sep 1;13:4774. doi: 10.1038/s41467-022-32331-y (PMC9437092; doi:10.1038/s41467-022-32331-y)
Supplement: Supplementary file 4 — Source data [file 41467_2022_32331_MOESM4_ESM.zip › SuppFig10(3).txt]

"nbtraits" "replicate" "coefdetermination"
"cor" 3 1 0.961867036316262
"cor1" 3 2 0.929617766856397
"cor2" 3 3 0.962890371252431
"cor3" 3 4 0.331082555669961
"cor4" 3 5 0.956403258187647
"cor5" 3 6 0.9320822755974
"cor6" 3 7 0.913945002004241
"cor7" 3 8 0.937515621752402
"cor8" 3 9 0.923419695555597
"cor9" 4 1 0.951094807870178
"cor10" 4 2 0.963643010518992
"cor11" 4 3 0.95607994291903
"cor12" 4 4 0.949624869228653
"cor13" 4 5 0.956743273287395
"cor14" 4 6 0.949310182296779
"cor15" 4 7 0.953962021328201
"cor16" 4 8 0.928466322284132
"cor17" 4 9 0.936778371490567
"cor18" 5 1 0.953154307749095
"cor19" 5 2 0.963177288389469
"cor20" 5 3 0.967464744362074
"cor21" 5 4 0.968393727193872
"cor22" 5 5 0.956871513534179
"cor23" 5 6 0.937753426090937
"cor24" 5 7 0.946470478138562
"cor25" 5 8 0.965528780757566
"cor26" 5 9 0.97042124351366
"cor27" 6 1 0.977019316081901
"cor28" 6 2 0.973867735327545
"cor29" 6 3 0.9574671125633
"cor30" 6 4 0.938516628120823
"cor31" 6 5 0.959514298081231
"cor32" 6 6 0.938617723557309
"cor33" 6 7 0.970511965313099
"cor34" 6 8 0.975004048491223
"cor35" 6 9 0.967135610593863
"cor36" 7 1 0.960650732787136
"cor37" 7 2 0.964578392273456
"cor38" 7 3 0.967540416994177
"cor39" 7 4 0.954087104045842
"cor40" 7 5 0.967420424919
"cor41" 7 6 0.970502518491366
"cor42" 7 7 0.960946114172722
"cor43" 7 8 0.941673027469909
"cor44" 7 9 0.97724753972224
"cor45" 8 1 0.971741019868694
"cor46" 8 2 0.945394622479499
"cor47" 8 3 0.966133721632528
"cor48" 8 4 0.981619560978657
"cor49" 8 5 0.968038649737384
"cor50" 8 6 0.962316399057315
"cor51" 8 7 0.972690368793068
"cor52" 8 8 0.958283890417578
"cor53" 8 9 0.973357854919696
"cor54" 9 1 0.972538094080061
"cor55" 9 2 0.958792990369263
"cor56" 9 3 0.973974024119366
"cor57" 9 4 0.941882278848838
"cor58" 9 5 0.965140730689354
"cor59" 9 6 0.958650513486327
"cor60" 9 7 0.948789094956637
"cor61" 9 8 0.96321404577362
"cor62" 9 9 0.975027285525198
"cor63" 10 1 0.970505255706044
"cor64" 10 2 0.976603286417702
"cor65" 10 3 0.961420065568193
"cor66" 10 4 0.963125409088801
"cor67" 10 5 0.97858768471073
"cor68" 10 6 0.969998719608314
"cor69" 10 7 0.951954400358495
"cor70" 10 8 0.977308547418953
"cor71" 10 9 0.963305869242124
"cor72" 11 1 0.966118216946793
"cor73" 11 2 0.975822609981524
"cor74" 11 3 0.963099949667899
"cor75" 11 4 0.968229439971311
"cor76" 11 5 0.965985039073696
"cor77" 11 6 0.975093011478138
"cor78" 11 7 0.956141696940764
"cor79" 11 8 0.979135847805235
"cor80" 11 9 0.965128562955375
