# Supplementary material for: A functional vulnerability framework for biodiversity conservation
Source: Nat Commun. 2022 Sep 1;13:4774. doi: 10.1038/s41467-022-32331-y (PMC9437092; doi:10.1038/s41467-022-32331-y)
Supplement: Supplementary file 4 — Source data [file 41467_2022_32331_MOESM4_ESM.zip › SuppFig11.R]

setwd("C:/Users/aauber/Desktop/papiers/Vulnerability paper/world fish forecasts/forecasts data/vulnerability computation/SSP126_ok/futur richness")

if(!require(grDevices)){install.packages("grDevices"); library(grDevices)}
if(!require(funrar)){install.packages("funrar"); library(funrar)}
if(!require(ggplot2)){install.packages("ggplot2"); library(ggplot2)}
if(!require(MESS)){install.packages("MESS"); library(MESS)}
if(!require(reshape2)){install.packages("reshape2"); library(reshape2)}
if(!require(tidyr)){install.packages("tidyr"); library(tidyr)}
if(!require(RColorBrewer)){install.packages("RColorBrewer"); library(RColorBrewer)}
if(!require(vegan)){install.packages("vegan"); library(vegan)}
if(!require(rgl)){install.packages("rgl"); library(rgl)}
if(!require(FactoMineR)){install.packages("FactoMineR"); library(FactoMineR)}
if(!require(factoextra)){install.packages("factoextra"); library(factoextra)}
if(!require(cluster)){install.packages("cluster"); library(cluster)}
if(!require(labdsv)){install.packages("labdsv"); library(labdsv)}
if(!require(tidyverse)){install.packages("tidyverse"); library(tidyverse)}
if(!require(gplots)){install.packages("gplots"); library(gplots)}
if(!require(ape)){install.packages("ape"); library(ape)}
if(!require(rlang)){install.packages("rlang"); library(rlang)}
if(!require(dplyr)){install.packages("dplyr"); library(dplyr)}
if(!require(reshape2)){install.packages("reshape2"); library(reshape2)}
if(!require(sorvi)){install.packages("sorvi"); library(sorvi)}
#if(!require(biostrings)){install.packages("biostrings"); library(biostrings)}
if(!require(data.table)){install.packages("data.table"); library(data.table)}
if(!require(mapplots)){install.packages("mapplots"); library(mapplots)}
if(!require(raster)){install.packages("raster"); library(raster)}
if(!require(rgdal)){install.packages("rgdal"); library(rgdal)}
if(!require(rgeos)){install.packages("rgeos"); library(rgeos)}
if(!require(gstat)){install.packages("gstat"); library(gstat)}
if(!require(shades)){install.packages("shades"); library(shades)}
if(!require(graticule)){install.packages("graticule"); library(graticule)}
if(!require(classInt)){install.packages("classInt"); library(classInt)}
if(!require(RColorBrewer)){install.packages("RColorBrewer"); library(RColorBrewer)}
if(!require(reshape2)){install.packages("reshape2"); library(reshape2)}
if(!require(viridis)){install.packages("viridis"); library(viridis)}
if(!require(gplots)){install.packages("gplots"); library(gplots)}
if(!require(maptools)){install.packages("maptools"); library(maptools)}


# carto
                                  df<-read.table("SuppFig11.txt",h=T)
                                  res.DF <- cbind(df$lon,df$lat,df$richness)
                                  colnames(res.DF)<-c("lon","lat","richness")
                                  res.DF<-data.frame(res.DF)
                                  res.DF<-na.omit(res.DF)
                                  head(res.DF)
                                  ### Define the WGS84 projection
                                  Proj <- "+proj=longlat +ellps=WGS84 +datum=WGS84 +no_defs +towgs84=0,0,0"
                                  
                                  ### Convert the data frame to a SpatialPointsDataFrame
                                  sp.res.DF <- SpatialPointsDataFrame(coords = res.DF[,c(1,2)], data = res.DF, proj4string = CRS(Proj))
                                  
                                  ### Load the shape file of the coast line
                                  coast <- readShapePoly("C:/Users/aauber/Desktop/papiers/Vulnerability paper/Marine mammals/oval worldmap/ShapeFiles/GSHHS_l_L1_disolve.shp",proj4string=CRS(Proj))
                                  
                                  #Cr�ation de la grille
                                  grd <- GridTopology (cellcentre.offset=c(-179 ,-89),cellsize=c(2,2),cells.dim=c(180,90))
                                  grd <- SpatialGrid (grd,proj4string=CRS(Proj))
                                  grd_coord <- as(grd,"SpatialPolygons")
                                  
                                  # Transform the shape file in World Robinson projection see the following web page for more info https://en.wikipedia.org/wiki/Robinson_projection
                                  Proj.Robinson <- "+proj=robin +lon_0=0 +x_0=0 +y_0=0 +ellps=WGS84 +datum=WGS84 +units=m +no_defs"
                                  
                                  # Transform the coastline shapefile projection 
                                  coast.Robinson <- spTransform(coast, Proj.Robinson)  # spTransform makes
                                  
                                  # Transform the SpatialPointDataFrame projection
                                  sp.res.DF.Robinson = spTransform(sp.res.DF, Proj.Robinson) 
                                  grd.Robinson <- spTransform(x=grd_coord,CRSobj = Proj.Robinson) 
                                  
                                  # intersection between the grid and the value of the variable
                                  a <- over(sp.res.DF.Robinson,grd.Robinson)
                                  
                                  vect <- rep(NA,length(grd.Robinson))
                                  for (i in 1:length(a)){
                                  vect[a[i]] <-  sp.res.DF@data[as.numeric(names(a[i])),3]
                                  }
                                  
                                  data <- data.frame(na.omit(cbind(long=coordinates(grd.Robinson)[,1],lat=coordinates(grd.Robinson)[,2],vect)))
                                  newdata <- data.frame(long=coordinates(grd.Robinson)[is.na(vect),1],lat=coordinates(grd.Robinson)[is.na(vect),2])
                                  
                                  ### Simple inverse distance weighted interpolation
                                  b <- krige(formula=vect~1,location=~long+lat,newdata=newdata,data=data,maxdist=450000)
                                  head(b)
                                  vect[which(is.na(vect)==T)] <- b[,3]
                                  
                                  ### Define a range of colors for the resistance variable to be plotted.
                                  Colour = c("dodgerblue", "yellow", "red")
                                  jet.color <-  colorRampPalette(Colour)
                                  breaks=as.numeric(quantile(vect, seq(0, 1, 0.1), na.rm = T))
                                  # ou encore...
                                  breaks=c(0,20,30,40,60,140,300,420,720,940,max(res.DF[,3]))
                                  # ou encore...
                                  #breaks=seq(0,max(richness$richness,100))
                                  colour <-  jet.color(length(breaks)-1)
                                  rich <-  cut(vect,breaks=breaks,include.lowest=TRUE)
                                  vect_col <- colour[rich]
                                  vect_col[which(is.na(vect_col))] <- "gray90"
                                  #display.brewer.pal(n=10,colour)
                                  swatch(colour)
                                  #image(matrix(seq(100), 100), col=jet.color(10))
                                  
                                  #### Represent graticules.
                                  ## specify exactly where we want meridians and parallels
                                  lons <- seq(-180, 180, by = 40)
                                  lats <- seq(-90, 90, by = 20)
                                  ## specify the extents of the meridians and parallels
                                  xl <-  range(lons) 
                                  yl <- range(lats)
                                    
m = rbind(
  c(1,1,1,1,1,1,1,1,1,1,1,2),
  c(1,1,1,1,1,1,1,1,1,1,1,2),
  c(1,1,1,1,1,1,1,1,1,1,1,2),
  c(1,1,1,1,1,1,1,1,1,1,1,2),
  c(1,1,1,1,1,1,1,1,1,1,1,2),
  c(1,1,1,1,1,1,1,1,1,1,1,2))

layout(m)
plot(grd.Robinson,col=vect_col,lwd=0.1,border=F)
plot(coast.Robinson,col="grey",add=T)

            
