# Supplementary material for: A functional vulnerability framework for biodiversity conservation
Source: Nat Commun. 2022 Sep 1;13:4774. doi: 10.1038/s41467-022-32331-y (PMC9437092; doi:10.1038/s41467-022-32331-y)
Supplement: Supplementary file 4 — Source data [file 41467_2022_32331_MOESM4_ESM.zip › SuppFig11.txt]

"cell" "richness" "lon" "lat"
"59064" NA 0 NA NA
"56199" 733990 1 77.375 -37.375
"56200" 733991 1 77.625 -37.375
"56250" 735429 1 77.125 -37.625
"56251" 735430 1 77.375 -37.625
"56252" 735431 1 77.625 -37.625
"56253" 735432 1 77.875 -37.625
"56304" 736869 1 77.125 -37.875
"56305" 736870 1 77.375 -37.875
"56306" 736871 1 77.625 -37.875
"56307" 736872 1 77.875 -37.875
"56360" 738309 1 77.125 -38.125
"56361" 738310 1 77.375 -38.125
"56362" 738311 1 77.625 -38.125
"56363" 738312 1 77.875 -38.125
"57688" 781400 1 NA NA
"57689" 781401 1 50.125 -45.625
"57690" 781402 1 50.375 -45.625
"57691" 781403 1 NA NA
"57692" 781407 1 NA NA
"57693" 781408 1 NA NA
"57718" 782840 1 49.875 -45.875
"57719" 782841 1 50.125 -45.875
"57720" 782842 1 50.375 -45.875
"57721" 782843 1 50.625 -45.875
"57722" 782847 1 51.625 -45.875
"57723" 782848 1 51.875 -45.875
"57748" 784280 1 49.875 -46.125
"57749" 784281 1 50.125 -46.125
"57750" 784282 1 50.375 -46.125
"57751" 784283 1 50.625 -46.125
"57752" 784286 1 51.375 -46.125
"57753" 784287 1 51.625 -46.125
"57754" 784288 1 51.875 -46.125
"57755" 784289 1 52.125 -46.125
"57756" 784290 1 52.375 -46.125
"57757" 784291 1 52.625 -46.125
"57792" 785670 1 NA NA
"57793" 785671 1 37.625 -46.375
"57794" 785672 1 37.875 -46.375
"57795" 785673 1 38.125 -46.375
"57796" 785674 1 38.375 -46.375
"57797" 785720 1 49.875 -46.375
"57798" 785721 1 50.125 -46.375
"57799" 785722 1 50.375 -46.375
"57800" 785723 1 50.625 -46.375
"57801" 785726 1 51.375 -46.375
"57802" 785727 1 51.625 -46.375
"57803" 785728 1 51.875 -46.375
"57804" 785729 1 52.125 -46.375
"57805" 785730 1 52.375 -46.375
"57806" 785731 1 52.625 -46.375
"57844" 787110 1 37.375 -46.625
"57845" 787111 1 37.625 -46.625
"57846" 787112 1 37.875 -46.625
"57847" 787113 1 38.125 -46.625
"57848" 787114 1 38.375 -46.625
"57849" 787166 1 51.375 -46.625
"57850" 787167 1 51.625 -46.625
"57851" 787168 1 51.875 -46.625
"57852" 787169 1 52.125 -46.625
"57853" 787170 1 52.375 -46.625
"57854" 787171 1 52.625 -46.625
"57888" 788549 1 37.125 -46.875
"57889" 788550 1 37.375 -46.875
"57890" 788551 1 37.625 -46.875
"57891" 788552 1 37.875 -46.875
"57892" 788553 1 38.125 -46.875
"57893" 788554 1 38.375 -46.875
"57894" 788607 1 51.625 -46.875
"57895" 788608 1 51.875 -46.875
"57896" 788609 1 52.125 -46.875
"57897" 788610 1 52.375 -46.875
"57926" 789990 1 37.375 -47.125
"57927" 789991 1 37.625 -47.125
"57928" 789992 1 37.875 -47.125
"57929" 789993 1 38.125 -47.125
"57956" 791430 1 37.375 -47.375
"57957" 791431 1 37.625 -47.375
"57958" 791432 1 37.875 -47.375
"57959" 791433 1 38.125 -47.375
"58039" 797315 1 68.625 -48.375
"58040" 797316 1 68.875 -48.375
"58041" 797317 1 69.125 -48.375
"58042" 797318 1 69.375 -48.375
"58059" 798754 1 68.375 -48.625
"58060" 798755 1 68.625 -48.625
"58061" 798756 1 68.875 -48.625
"58062" 798757 1 69.125 -48.625
"58063" 798758 1 69.375 -48.625
"58064" 798759 1 69.625 -48.625
"58065" 798760 1 69.875 -48.625
"58066" 798761 1 70.125 -48.625
"58067" 798762 1 70.375 -48.625
"58068" 798763 1 70.625 -48.625
"58086" 800194 1 68.375 -48.875
"58087" 800195 1 68.625 -48.875
"58088" 800196 1 68.875 -48.875
"58089" 800197 1 69.125 -48.875
"58090" 800198 1 69.375 -48.875
"58091" 800199 1 69.625 -48.875
"58092" 800200 1 69.875 -48.875
"58093" 800201 1 70.125 -48.875
"58094" 800202 1 70.375 -48.875
"58095" 800203 1 70.625 -48.875
"58096" 800204 1 70.875 -48.875
"58112" 801634 1 68.375 -49.125
"58113" 801635 1 68.625 -49.125
"58114" 801636 1 68.875 -49.125
"58115" 801637 1 69.125 -49.125
"58116" 801638 1 69.375 -49.125
"58117" 801639 1 69.625 -49.125
"58118" 801640 1 69.875 -49.125
"58119" 801641 1 70.125 -49.125
"58120" 801642 1 70.375 -49.125
"58121" 801643 1 70.625 -49.125
"58122" 801644 1 70.875 -49.125
"58137" 803074 1 68.375 -49.375
"58138" 803075 1 68.625 -49.375
"58139" 803076 1 68.875 -49.375
"58140" 803077 1 69.125 -49.375
"58141" 803078 1 69.375 -49.375
"58142" 803079 1 69.625 -49.375
"58143" 803080 1 69.875 -49.375
"58144" 803081 1 70.125 -49.375
"58145" 803082 1 70.375 -49.375
"58146" 803083 1 70.625 -49.375
"58147" 803084 1 70.875 -49.375
"58168" 804514 1 68.375 -49.625
"58169" 804515 1 68.625 -49.625
"58170" 804516 1 68.875 -49.625
"58171" 804517 1 69.125 -49.625
"58172" 804518 1 69.375 -49.625
"58173" 804519 1 69.625 -49.625
"58174" 804520 1 69.875 -49.625
"58175" 804521 1 70.125 -49.625
"58176" 804522 1 70.375 -49.625
"58177" 804523 1 70.625 -49.625
"58178" 804524 1 70.875 -49.625
"58200" 805954 1 68.375 -49.875
"58201" 805955 1 68.625 -49.875
"58202" 805956 1 68.875 -49.875
"58203" 805957 1 69.125 -49.875
"58204" 805958 1 69.375 -49.875
"58205" 805959 1 69.625 -49.875
"58206" 805960 1 69.875 -49.875
"58207" 805961 1 70.125 -49.875
"58208" 805962 1 70.375 -49.875
"58209" 805963 1 70.625 -49.875
"58231" 807395 1 68.625 -50.125
"58232" 807396 1 68.875 -50.125
"58233" 807397 1 69.125 -50.125
"58234" 807398 1 69.375 -50.125
"58235" 807399 1 69.625 -50.125
"58236" 807400 1 69.875 -50.125
"58237" 807401 1 70.125 -50.125
"58238" 807402 1 70.375 -50.125
"58263" 808835 1 NA NA
"58264" 808836 1 NA NA
"58265" 808837 1 NA NA
"58266" 808838 1 NA NA
"58267" 808839 1 NA NA
"58268" 808840 1 NA NA
"58269" 808841 1 NA NA
"58270" 808842 1 NA NA
"58625" 821813 1 73.125 -52.625
"58626" 821814 1 73.375 -52.625
"58627" 821815 1 73.625 -52.625
"58628" 821816 1 73.875 -52.625
"58667" 823252 1 72.875 -52.875
"58668" 823253 1 73.125 -52.875
"58669" 823254 1 73.375 -52.875
"58670" 823255 1 73.625 -52.875
"58671" 823256 1 73.875 -52.875
"58672" 823257 1 74.125 -52.875
"58703" 824692 1 72.875 -53.125
"58704" 824693 1 73.125 -53.125
"58705" 824694 1 73.375 -53.125
"58706" 824695 1 73.625 -53.125
"58707" 824696 1 73.875 -53.125
"58708" 824697 1 74.125 -53.125
"58737" 826133 1 73.125 -53.375
"58738" 826134 1 73.375 -53.375
"58739" 826135 1 73.625 -53.375
"58740" 826136 1 73.875 -53.375
"58741" 826137 1 74.125 -53.375
"58772" 827573 1 NA NA
"58773" 827574 1 73.375 -53.625
"58774" 827575 1 73.625 -53.625
"58775" 827576 1 NA NA
"58776" 827577 1 NA NA
"31" 74088 2 -18.125 77.125
"1065" 83066 2 66.375 75.625
"2823" 93166 2 71.375 73.875
"2824" 93167 2 NA NA
"3020" 94606 2 71.375 73.625
"3021" 94607 2 71.625 73.625
"3246" 96046 2 71.375 73.375
"3247" 96047 2 71.625 73.375
"4313" 103522 2 140.375 72.125
"4690" 106806 2 -118.625 71.375
"4843" 107838 2 139.375 71.375
"4844" 107839 2 139.625 71.375
"4845" 107840 2 139.875 71.375
"4884" 108246 2 -118.625 71.125
"5062" 109686 2 -118.625 70.875
"5885" 115424 2 -124.125 69.875
"5886" 115425 2 -123.875 69.875
"5887" 115426 2 -123.625 69.875
"5888" 115427 2 -123.375 69.875
"6151" 116864 2 -124.125 69.625
"6152" 116865 2 -123.875 69.625
"6153" 116866 2 -123.625 69.625
"6154" 116867 2 -123.375 69.625
"6393" 118304 2 -124.125 69.375
"6394" 118305 2 -123.875 69.375
"6395" 118306 2 -123.625 69.375
"6396" 118307 2 -123.375 69.375
"14307" 214482 2 160.375 52.875
"56092" 729311 2 -12.375 -36.625
"56093" 729312 2 -12.125 -36.625
"56121" 730749 2 -12.875 -36.875
"56122" 730750 2 -12.625 -36.875
"56123" 730751 2 -12.375 -36.875
"56124" 730752 2 -12.125 -36.875
"56125" 730753 2 -11.875 -36.875
"56153" 732188 2 -13.125 -37.125
"56154" 732189 2 -12.875 -37.125
"56155" 732190 2 -12.625 -37.125
"56156" 732191 2 -12.375 -37.125
"56157" 732192 2 -12.125 -37.125
"56158" 732193 2 -11.875 -37.125
"56193" 733628 2 -13.125 -37.375
"56194" 733629 2 -12.875 -37.375
"56195" 733630 2 -12.625 -37.375
"56196" 733631 2 -12.375 -37.375
"56197" 733632 2 -12.125 -37.375
"56198" 733633 2 -11.875 -37.375
"56244" 735068 2 NA NA
"56245" 735069 2 -12.875 -37.625
"56246" 735070 2 -12.625 -37.625
"56247" 735071 2 -12.375 -37.625
"56248" 735072 2 -12.125 -37.625
"56249" 735073 2 NA NA
"56693" 748039 2 NA NA
"56694" 748040 2 -10.125 -39.875
"56695" 748041 2 -9.875 -39.875
"56696" 748042 2 NA NA
"56737" 749479 2 -10.375 -40.125
"56738" 749480 2 -10.125 -40.125
"56739" 749481 2 -9.875 -40.125
"56740" 749482 2 -9.625 -40.125
"56774" 750919 2 -10.375 -40.375
"56775" 750920 2 -10.125 -40.375
"56776" 750921 2 -9.875 -40.375
"56777" 750922 2 -9.625 -40.375
"56820" 752359 2 -10.375 -40.625
"56821" 752360 2 -10.125 -40.625
"56822" 752361 2 -9.875 -40.625
"56823" 752362 2 -9.625 -40.625
"26" 74081 3 -19.875 77.125
"29" 74086 3 -18.625 77.125
"32" 74089 3 -17.875 77.125
"71" 75529 3 -17.875 76.875
"182" 76969 3 -17.875 76.625
"490" 80469 3 137.125 76.125
"536" 80869 3 -122.875 75.875
"537" 80870 3 -122.625 75.875
"1094" 83374 3 143.375 75.625
"1098" 83378 3 144.375 75.625
"1874" 87694 3 143.375 74.875
"1875" 87695 3 143.625 74.875
"1876" 87696 3 143.875 74.875
"1877" 87697 3 144.125 74.875
"1878" 87698 3 144.375 74.875
"1879" 87699 3 144.625 74.875
"1880" 87700 3 144.875 74.875
"2147" 89133 3 143.125 74.625
"2148" 89134 3 143.375 74.625
"2149" 89135 3 143.625 74.625
"2150" 89136 3 143.875 74.625
"2151" 89137 3 144.125 74.625
"2152" 89138 3 144.375 74.625
"2153" 89139 3 144.625 74.625
"2154" 89147 3 146.625 74.625
"2155" 89148 3 146.875 74.625
"2156" 89149 3 147.125 74.625
"2157" 89150 3 147.375 74.625
"2158" 89151 3 147.625 74.625
"2171" 89164 3 150.875 74.625
"2172" 89165 3 151.125 74.625
"2638" 92381 3 -124.875 73.875
"2639" 92382 3 -124.625 73.875
"2640" 92383 3 -124.375 73.875
"2641" 92384 3 -124.125 73.875
"2642" 92385 3 -123.875 73.875
"2643" 92386 3 -123.625 73.875
"2849" 93821 3 -124.875 73.625
"2850" 93822 3 -124.625 73.625
"2851" 93823 3 -124.375 73.625
"2852" 93824 3 -124.125 73.625
"2853" 93825 3 -123.875 73.625
"2854" 93826 3 -123.625 73.625
"3044" 95261 3 -124.875 73.375
"3045" 95262 3 -124.625 73.375
"3046" 95263 3 -124.375 73.375
"3047" 95264 3 -124.125 73.375
"3048" 95265 3 NA NA
"3049" 95266 3 NA NA
"3272" 96697 3 NA NA
"3273" 96698 3 NA NA
"3274" 96699 3 -125.375 73.125
"3275" 96700 3 -125.125 73.125
"3276" 96701 3 -124.875 73.125
"3382" 96836 3 -91.125 73.125
"3383" 96837 3 -90.875 73.125
"3384" 96838 3 -90.625 73.125
"3455" 97116 3 -21.125 73.125
"3456" 97117 3 -20.875 73.125
"3516" 97799 3 NA NA
"3517" 98137 3 NA NA
"3518" 98138 3 -125.625 72.875
"3519" 98139 3 -125.375 72.875
"3520" 98140 3 -125.125 72.875
"3521" 98141 3 -124.875 72.875
"3681" 98556 3 -21.125 72.875
"3682" 98557 3 -20.875 72.875
"3742" 99239 3 NA NA
"3743" 99577 3 -125.875 72.625
"3744" 99578 3 -125.625 72.625
"3745" 99579 3 -125.375 72.625
"3746" 99580 3 -125.125 72.625
"3747" 99581 3 -124.875 72.625
"3943" 100679 3 149.625 72.625
"3944" 101017 3 -125.875 72.375
"3945" 101018 3 -125.625 72.375
"3946" 101019 3 -125.375 72.375
"3947" 101020 3 -125.125 72.375
"3948" 101021 3 -124.875 72.375
"3949" 101041 3 -119.875 72.375
"3950" 101042 3 -119.625 72.375
"4152" 102120 3 149.875 72.375
"4153" 102458 3 -125.625 72.125
"4154" 102459 3 -125.375 72.125
"4155" 102460 3 -125.125 72.125
"4156" 102461 3 -124.875 72.125
"4157" 102462 3 NA NA
"4158" 102463 3 NA NA
"4159" 102464 3 NA NA
"4160" 102465 3 NA NA
"4163" 102481 3 -119.875 72.125
"4164" 102482 3 -119.625 72.125
"4165" 102483 3 -119.375 72.125
"4166" 102484 3 -119.125 72.125
"4174" 102513 3 -111.875 72.125
"4175" 102514 3 -111.625 72.125
"4176" 102515 3 -111.375 72.125
"4177" 102516 3 -111.125 72.125
"4178" 102517 3 -110.875 72.125
"4179" 102526 3 -108.625 72.125
"4291" 103500 3 NA NA
"4292" 103501 3 NA NA
"4293" 103502 3 NA NA
"4343" 103898 3 -125.625 71.875
"4344" 103899 3 -125.375 71.875
"4345" 103900 3 -125.125 71.875
"4346" 103901 3 -124.875 71.875
"4347" 103902 3 -124.625 71.875
"4348" 103903 3 -124.375 71.875
"4349" 103904 3 -124.125 71.875
"4350" 103905 3 -123.875 71.875
"4353" 103921 3 -119.875 71.875
"4354" 103922 3 -119.625 71.875
"4355" 103923 3 -119.375 71.875
"4356" 103924 3 -119.125 71.875
"4462" 104940 3 134.875 71.875
"4463" 104941 3 135.125 71.875
"4464" 104942 3 135.375 71.875
"4502" 105338 3 -125.625 71.625
"4503" 105339 3 -125.375 71.625
"4504" 105340 3 -125.125 71.625
"4505" 105341 3 -124.875 71.625
"4506" 105342 3 -124.625 71.625
"4507" 105343 3 -124.375 71.625
"4508" 105344 3 -124.125 71.625
"4509" 105345 3 -123.875 71.625
"4512" 105361 3 -119.875 71.625
"4513" 105362 3 NA NA
"4514" 105363 3 -119.375 71.625
"4515" 105364 3 -119.125 71.625
"4633" 106380 3 134.875 71.625
"4634" 106381 3 135.125 71.625
"4635" 106382 3 135.375 71.625
"4674" 106785 3 -123.875 71.375
"4675" 106786 3 -123.625 71.375
"4676" 106787 3 -123.375 71.375
"4677" 106788 3 -123.125 71.375
"4678" 106789 3 NA NA
"4679" 106790 3 -122.625 71.375
"4681" 106792 3 -122.125 71.375
"4682" 106793 3 -121.875 71.375
"4683" 106794 3 -121.625 71.375
"4689" 106805 3 -118.875 71.375
"4691" 106807 3 -118.375 71.375
"4702" 106849 3 -107.875 71.375
"4787" 107196 3 -21.125 71.375
"4846" 107841 3 140.125 71.375
"4868" 108225 3 -123.875 71.125
"4869" 108226 3 -123.625 71.125
"4870" 108227 3 -123.375 71.125
"4871" 108228 3 -123.125 71.125
"4872" 108229 3 -122.875 71.125
"4873" 108230 3 -122.625 71.125
"4875" 108232 3 -122.125 71.125
"4876" 108233 3 -121.875 71.125
"4877" 108234 3 -121.625 71.125
"4883" 108245 3 -118.875 71.125
"4885" 108247 3 -118.375 71.125
"5046" 109665 3 NA NA
"5047" 109666 3 -123.625 70.875
"5048" 109667 3 -123.375 70.875
"5049" 109668 3 -123.125 70.875
"5050" 109669 3 -122.875 70.875
"5051" 109670 3 -122.625 70.875
"5053" 109672 3 -122.125 70.875
"5054" 109673 3 -121.875 70.875
"5055" 109674 3 NA NA
"5061" 109685 3 NA NA
"5063" 109687 3 -118.375 70.875
"5234" 111099 3 NA NA
"5235" 111100 3 -125.125 70.625
"5236" 111101 3 -124.875 70.625
"5237" 111102 3 -124.625 70.625
"5238" 111103 3 -124.375 70.625
"5239" 111104 3 NA NA
"5449" 112539 3 -125.375 70.375
"5450" 112540 3 -125.125 70.375
"5451" 112541 3 -124.875 70.375
"5452" 112542 3 -124.625 70.375
"5453" 112543 3 -124.375 70.375
"5454" 112544 3 -124.125 70.375
"5659" 113979 3 -125.375 70.125
"5660" 113980 3 -125.125 70.125
"5661" 113981 3 -124.875 70.125
"5662" 113982 3 -124.625 70.125
"5663" 113983 3 -124.375 70.125
"5664" 113984 3 -124.125 70.125
"5880" 115419 3 -125.375 69.875
"5881" 115420 3 -125.125 69.875
"5882" 115421 3 -124.875 69.875
"5883" 115422 3 -124.625 69.875
"5884" 115423 3 -124.375 69.875
"5889" 115428 3 -123.125 69.875
"5890" 115429 3 -122.875 69.875
"5891" 115430 3 -122.625 69.875
"5892" 115431 3 -122.375 69.875
"5893" 115432 3 -122.125 69.875
"5894" 115433 3 -121.875 69.875
"5895" 115434 3 -121.625 69.875
"5896" 115435 3 -121.375 69.875
"5897" 115436 3 -121.125 69.875
"5898" 115437 3 -120.875 69.875
"5899" 115438 3 -120.625 69.875
"5900" 115439 3 -120.375 69.875
"5901" 115440 3 -120.125 69.875
"5902" 115441 3 NA NA
"5903" 115442 3 NA NA
"5904" 115443 3 NA NA
"5905" 115444 3 NA NA
"5906" 115445 3 NA NA
"5907" 115446 3 NA NA
"5908" 115447 3 NA NA
"6146" 116859 3 -125.375 69.625
"6147" 116860 3 -125.125 69.625
"6148" 116861 3 -124.875 69.625
"6149" 116862 3 -124.625 69.625
"6150" 116863 3 -124.375 69.625
"6155" 116868 3 -123.125 69.625
"6156" 116869 3 -122.875 69.625
"6157" 116870 3 -122.625 69.625
"6158" 116871 3 -122.375 69.625
"6159" 116872 3 -122.125 69.625
"6160" 116873 3 -121.875 69.625
"6161" 116874 3 -121.625 69.625
"6162" 116875 3 -121.375 69.625
"6163" 116876 3 -121.125 69.625
"6164" 116877 3 -120.875 69.625
"6165" 116878 3 -120.625 69.625
"6166" 116879 3 -120.375 69.625
"6167" 116880 3 -120.125 69.625
"6168" 116881 3 -119.875 69.625
"6169" 116882 3 -119.625 69.625
"6170" 116883 3 -119.375 69.625
"6171" 116884 3 -119.125 69.625
"6172" 116885 3 -118.875 69.625
"6173" 116886 3 -118.625 69.625
"6174" 116887 3 -118.375 69.625
"6388" 118299 3 -125.375 69.375
"6389" 118300 3 -125.125 69.375
"6390" 118301 3 -124.875 69.375
"6391" 118302 3 -124.625 69.375
"6392" 118303 3 -124.375 69.375
"6397" 118308 3 -123.125 69.375
"6398" 118309 3 NA NA
"6399" 118310 3 NA NA
"6400" 118311 3 NA NA
"6401" 118312 3 NA NA
"6402" 118313 3 NA NA
"6403" 118314 3 NA NA
"6404" 118315 3 NA NA
"6405" 118316 3 NA NA
"6406" 118317 3 -120.875 69.375
"6407" 118318 3 -120.625 69.375
"6408" 118319 3 -120.375 69.375
"6409" 118320 3 -120.125 69.375
"6410" 118321 3 -119.875 69.375
"6411" 118322 3 -119.625 69.375
"6412" 118323 3 -119.375 69.375
"6413" 118324 3 -119.125 69.375
"6414" 118325 3 -118.875 69.375
"6415" 118326 3 -118.625 69.375
"6416" 118327 3 -118.375 69.375
"6639" 119767 3 -118.375 69.125
"6868" 121207 3 -118.375 68.875
"7076" 122647 3 NA NA
"7416" 124253 3 -76.875 68.375
"7619" 125693 3 -76.875 68.125
"7778" 127131 3 -77.375 67.875
"7887" 128571 3 -77.375 67.625
"7996" 130011 3 -77.375 67.375
"9199" 148665 3 -93.875 64.125
"9204" 148679 3 -90.375 64.125
"9205" 148680 3 -90.125 64.125
"9206" 148681 3 -89.875 64.125
"9207" 148682 3 -89.625 64.125
"9222" 148705 3 -83.875 64.125
"9223" 148706 3 -83.625 64.125
"9224" 148707 3 -83.375 64.125
"9225" 148708 3 -83.125 64.125
"9226" 148709 3 -82.875 64.125
"9314" 150105 3 -93.875 63.875
"9319" 150119 3 -90.375 63.875
"9320" 150120 3 -90.125 63.875
"9321" 150121 3 -89.875 63.875
"9322" 150122 3 -89.625 63.875
"9337" 150145 3 -83.875 63.875
"9338" 150146 3 -83.625 63.875
"9339" 150147 3 -83.375 63.875
"9340" 150148 3 -83.125 63.875
"9341" 150149 3 -82.875 63.875
"9438" 151556 3 -91.125 63.625
"9439" 151557 3 -90.875 63.625
"9440" 151558 3 -90.625 63.625
"9443" 151561 3 -89.875 63.625
"9445" 151572 3 -87.125 63.625
"9446" 151573 3 -86.875 63.625
"9452" 151580 3 NA NA
"9453" 151581 3 NA NA
"9454" 151582 3 -84.625 63.625
"9550" 152996 3 -91.125 63.375
"9551" 152997 3 -90.875 63.375
"9552" 152998 3 -90.625 63.375
"9555" 153001 3 -89.875 63.375
"9557" 153012 3 -87.125 63.375
"9558" 153013 3 -86.875 63.375
"9564" 153020 3 -85.125 63.375
"9565" 153021 3 -84.875 63.375
"9566" 153022 3 -84.625 63.375
"9649" 154430 3 NA NA
"9655" 154436 3 -91.125 63.125
"9656" 154437 3 -90.875 63.125
"9657" 154438 3 -90.625 63.125
"9718" 154890 3 22.375 63.125
"9733" 155870 3 -92.625 62.875
"9739" 155876 3 -91.125 62.875
"9740" 155877 3 -90.875 62.875
"9741" 155878 3 -90.625 62.875
"9789" 157313 3 -91.875 62.625
"9790" 157314 3 -91.625 62.625
"9791" 157315 3 -91.375 62.625
"9792" 157316 3 -91.125 62.625
"9793" 157317 3 -90.875 62.625
"9794" 157318 3 -90.625 62.625
"9796" 157344 3 -84.125 62.625
"9846" 158753 3 -91.875 62.375
"9847" 158754 3 -91.625 62.375
"9848" 158755 3 -91.375 62.375
"9849" 158756 3 -91.125 62.375
"9850" 158757 3 -90.875 62.375
"9851" 158758 3 -90.625 62.375
"9853" 158784 3 -84.125 62.375
"9897" 160193 3 -91.875 62.125
"9898" 160194 3 -91.625 62.125
"9899" 160195 3 NA NA
"9900" 160196 3 NA NA
"9901" 160197 3 NA NA
"9902" 160198 3 NA NA
"9904" 160224 3 -84.125 62.125
"16410" 244692 3 152.875 47.625
"24" 74079 4 -20.375 77.125
"27" 74084 4 -19.125 77.125
"28" 74085 4 -18.875 77.125
"30" 74087 4 -18.375 77.125
"514" 80493 4 143.125 76.125
"515" 80494 4 143.375 76.125
"516" 80495 4 143.625 76.125
"517" 80496 4 143.875 76.125
"518" 80497 4 144.125 76.125
"519" 80498 4 144.375 76.125
"520" 80499 4 144.625 76.125
"534" 80867 4 -123.375 75.875
"535" 80868 4 -123.125 75.875
"539" 80872 4 -122.125 75.875
"540" 80873 4 -121.875 75.875
"541" 80874 4 -121.625 75.875
"780" 81901 4 NA NA
"792" 81913 4 138.125 75.875
"793" 81914 4 138.375 75.875
"794" 81915 4 138.625 75.875
"795" 81917 4 139.125 75.875
"796" 81918 4 139.375 75.875
"797" 81919 4 139.625 75.875
"798" 81920 4 139.875 75.875
"799" 81921 4 140.125 75.875
"800" 81922 4 140.375 75.875
"806" 81928 4 141.875 75.875
"812" 81934 4 143.375 75.875
"813" 81935 4 143.625 75.875
"814" 81936 4 143.875 75.875
"815" 81937 4 144.125 75.875
"816" 81938 4 144.375 75.875
"850" 82308 4 -123.125 75.625
"851" 82309 4 -122.875 75.625
"852" 82310 4 -122.625 75.625
"854" 82312 4 -122.125 75.625
"855" 82313 4 -121.875 75.625
"856" 82314 4 -121.625 75.625
"967" 82436 4 -91.125 75.625
"1069" 83341 4 NA NA
"1080" 83352 4 137.875 75.625
"1087" 83366 4 141.375 75.625
"1095" 83375 4 143.625 75.625
"1096" 83376 4 143.875 75.625
"1097" 83377 4 144.125 75.625
"1316" 84781 4 135.125 75.375
"1504" 85346 4 -83.625 75.125
"1568" 86221 4 NA NA
"1594" 86255 4 143.625 75.125
"1596" 86257 4 144.125 75.125
"1597" 86258 4 144.375 75.125
"1626" 86620 4 NA NA
"1627" 86621 4 NA NA
"1628" 86622 4 NA NA
"1629" 86623 4 NA NA
"1799" 86803 4 -79.375 74.875
"1800" 86804 4 -79.125 74.875
"1846" 87661 4 NA NA
"1872" 87692 4 142.875 74.875
"1873" 87693 4 143.125 74.875
"1881" 87701 4 145.125 74.875
"1882" 87704 4 145.875 74.875
"1883" 87705 4 146.125 74.875
"1884" 87706 4 146.375 74.875
"1885" 87707 4 146.625 74.875
"1886" 87708 4 146.875 74.875
"1887" 87709 4 147.125 74.875
"1888" 87710 4 147.375 74.875
"1889" 87711 4 147.625 74.875
"1903" 87725 4 151.125 74.875
"1904" 87726 4 151.375 74.875
"1905" 88060 4 -125.125 74.625
"1906" 88061 4 -124.875 74.625
"1907" 88062 4 -124.625 74.625
"1908" 88063 4 -124.375 74.625
"1913" 88068 4 -123.125 74.625
"1914" 88069 4 -122.875 74.625
"1915" 88070 4 -122.625 74.625
"2073" 88243 4 -79.375 74.625
"2074" 88244 4 -79.125 74.625
"2120" 89101 4 NA NA
"2146" 89132 4 142.875 74.625
"2173" 89500 4 -125.125 74.375
"2174" 89501 4 -124.875 74.375
"2175" 89502 4 -124.625 74.375
"2176" 89503 4 -124.375 74.375
"2181" 89508 4 -123.125 74.375
"2182" 89509 4 -122.875 74.375
"2183" 89510 4 -122.625 74.375
"2356" 90541 4 135.125 74.375
"2394" 90940 4 -125.125 74.125
"2395" 90941 4 -124.875 74.125
"2396" 90942 4 -124.625 74.125
"2397" 90943 4 -124.375 74.125
"2402" 90948 4 NA NA
"2403" 90949 4 NA NA
"2404" 90950 4 NA NA
"2549" 91123 4 -79.375 74.125
"2550" 91124 4 -79.125 74.125
"2598" 91981 4 135.125 74.125
"2624" 92012 4 142.875 74.125
"2625" 92013 4 143.125 74.125
"2721" 92522 4 -89.625 73.875
"3132" 95395 4 -91.375 73.375
"3288" 96734 4 -116.625 73.125
"3289" 96735 4 -116.375 73.125
"3290" 96736 4 -116.125 73.125
"3356" 96808 4 -98.125 73.125
"3357" 96809 4 -97.875 73.125
"3358" 96810 4 -97.625 73.125
"3407" 96875 4 -81.375 73.125
"3515" 97798 4 NA NA
"3578" 98234 4 -101.625 72.875
"3614" 98276 4 -91.125 72.875
"3741" 99238 4 NA NA
"3942" 100678 4 149.375 72.625
"3983" 101090 4 -107.625 72.375
"4046" 101195 4 -81.375 72.375
"4150" 102118 4 149.375 72.375
"4151" 102119 4 149.625 72.375
"4161" 102479 4 -120.375 72.125
"4167" 102485 4 -118.875 72.125
"4168" 102486 4 -118.625 72.125
"4169" 102487 4 -118.375 72.125
"4170" 102488 4 -118.125 72.125
"4240" 102635 4 -81.375 72.125
"4245" 102640 4 -80.125 72.125
"4246" 102641 4 -79.875 72.125
"4247" 102642 4 -79.625 72.125
"4294" 103503 4 NA NA
"4295" 103504 4 NA NA
"4296" 103505 4 NA NA
"4297" 103506 4 NA NA
"4298" 103507 4 NA NA
"4299" 103508 4 NA NA
"4326" 103549 4 147.125 72.125
"4351" 103919 4 -120.375 71.875
"4357" 103925 4 -118.875 71.875
"4358" 103926 4 -118.625 71.875
"4359" 103927 4 -118.375 71.875
"4360" 103928 4 -118.125 71.875
"4465" 104943 4 135.625 71.875
"4466" 104944 4 135.875 71.875
"4467" 104945 4 136.125 71.875
"4468" 104946 4 136.375 71.875
"4469" 104947 4 136.625 71.875
"4470" 104948 4 136.875 71.875
"4510" 105359 4 -120.375 71.625
"4516" 105365 4 -118.875 71.625
"4517" 105366 4 -118.625 71.625
"4518" 105367 4 -118.375 71.625
"4519" 105368 4 -118.125 71.625
"4636" 106383 4 135.625 71.625
"4637" 106384 4 135.875 71.625
"4638" 106385 4 136.125 71.625
"4639" 106386 4 136.375 71.625
"4640" 106387 4 136.625 71.625
"4641" 106388 4 136.875 71.625
"4680" 106791 4 -122.375 71.375
"4684" 106795 4 -121.375 71.375
"4685" 106796 4 -121.125 71.375
"4686" 106797 4 -120.875 71.375
"4687" 106798 4 -120.625 71.375
"4688" 106799 4 -120.375 71.375
"4692" 106808 4 -118.125 71.375
"4693" 106809 4 -117.875 71.375
"4736" 106919 4 -90.375 71.375
"4780" 107188 4 -23.125 71.375
"4848" 107880 4 149.875 71.375
"4874" 108231 4 -122.375 71.125
"4878" 108235 4 -121.375 71.125
"4879" 108236 4 -121.125 71.125
"4880" 108237 4 -120.875 71.125
"4881" 108238 4 -120.625 71.125
"4882" 108239 4 -120.375 71.125
"4886" 108248 4 -118.125 71.125
"4887" 108249 4 -117.875 71.125
"5052" 109671 4 -122.375 70.875
"5056" 109675 4 NA NA
"5057" 109676 4 NA NA
"5058" 109677 4 NA NA
"5059" 109678 4 NA NA
"5060" 109679 4 NA NA
"5064" 109688 4 -118.125 70.875
"5065" 109689 4 -117.875 70.875
"5155" 110076 4 -21.125 70.875
"5240" 111128 4 -118.125 70.625
"5241" 111129 4 -117.875 70.625
"5302" 111242 4 -89.625 70.625
"5455" 112568 4 -118.125 70.375
"5456" 112569 4 -117.875 70.375
"5665" 114008 4 NA NA
"5666" 114009 4 NA NA
"5739" 114137 4 -85.875 70.125
"5740" 114138 4 -85.625 70.125
"5741" 114139 4 -85.375 70.125
"5742" 114140 4 -85.125 70.125
"5975" 115567 4 -88.375 69.875
"5976" 115568 4 -88.125 69.875
"5977" 115569 4 -87.875 69.875
"6021" 115613 4 -76.875 69.875
"6022" 115614 4 -76.625 69.875
"6283" 117053 4 -76.875 69.625
"6284" 117054 4 -76.625 69.625
"6483" 118447 4 -88.375 69.375
"6527" 118493 4 -76.875 69.375
"6528" 118494 4 -76.625 69.375
"6640" 119768 4 -118.125 69.125
"6765" 119932 4 -77.125 69.125
"6766" 119933 4 -76.875 69.125
"6869" 121208 4 -118.125 68.875
"6988" 121372 4 -77.125 68.875
"6989" 121373 4 -76.875 68.875
"7077" 122648 4 NA NA
"7201" 122812 4 -77.125 68.625
"7202" 122813 4 -76.875 68.625
"7415" 124252 4 -77.125 68.375
"7618" 125692 4 -77.125 68.125
"7728" 127011 4 -107.375 67.875
"7779" 127132 4 -77.125 67.875
"7839" 128451 4 -107.375 67.625
"7888" 128572 4 -77.125 67.625
"7948" 129891 4 -107.375 67.375
"7997" 130012 4 -77.125 67.375
"8035" 131329 4 -107.875 67.125
"8038" 131332 4 -107.125 67.125
"8039" 131333 4 -106.875 67.125
"8101" 132769 4 -107.875 66.875
"8104" 132772 4 -107.125 66.875
"8105" 132773 4 -106.875 66.875
"8151" 134210 4 -107.625 66.625
"8253" 135650 4 -107.625 66.375
"8353" 137090 4 NA NA
"8714" 141510 4 NA NA
"8817" 142950 4 -82.625 65.125
"8915" 144390 4 -82.625 64.875
"9013" 145829 4 -82.875 64.625
"9014" 145830 4 -82.625 64.625
"9103" 147269 4 -82.875 64.375
"9104" 147270 4 NA NA
"9200" 148666 4 -93.625 64.125
"9201" 148667 4 -93.375 64.125
"9202" 148668 4 -93.125 64.125
"9209" 148684 4 -89.125 64.125
"9227" 148710 4 -82.625 64.125
"9315" 150106 4 -93.625 63.875
"9316" 150107 4 -93.375 63.875
"9317" 150108 4 -93.125 63.875
"9324" 150124 4 -89.125 63.875
"9342" 150150 4 -82.625 63.875
"9433" 151550 4 -92.625 63.625
"9436" 151554 4 -91.625 63.625
"9437" 151555 4 -91.375 63.625
"9441" 151559 4 -90.375 63.625
"9442" 151560 4 -90.125 63.625
"9444" 151571 4 -87.375 63.625
"9447" 151574 4 -86.625 63.625
"9448" 151575 4 -86.375 63.625
"9449" 151576 4 -86.125 63.625
"9450" 151577 4 -85.875 63.625
"9451" 151578 4 -85.625 63.625
"9455" 151583 4 -84.375 63.625
"9458" 151586 4 -83.625 63.625
"9459" 151587 4 -83.375 63.625
"9460" 151588 4 -83.125 63.625
"9461" 151589 4 -82.875 63.625
"9528" 152012 4 22.875 63.625
"9545" 152990 4 -92.625 63.375
"9548" 152994 4 -91.625 63.375
"9549" 152995 4 -91.375 63.375
"9553" 152999 4 -90.375 63.375
"9554" 153000 4 -90.125 63.375
"9556" 153011 4 -87.375 63.375
"9559" 153014 4 -86.625 63.375
"9560" 153015 4 -86.375 63.375
"9561" 153016 4 -86.125 63.375
"9562" 153017 4 -85.875 63.375
"9563" 153018 4 -85.625 63.375
"9567" 153023 4 -84.375 63.375
"9570" 153026 4 -83.625 63.375
"9571" 153027 4 -83.375 63.375
"9572" 153028 4 -83.125 63.375
"9573" 153029 4 -82.875 63.375
"9650" 154431 4 NA NA
"9651" 154432 4 NA NA
"9652" 154433 4 NA NA
"9653" 154434 4 NA NA
"9654" 154435 4 NA NA
"9658" 154439 4 -90.375 63.125
"9659" 154457 4 -85.875 63.125
"9660" 154458 4 -85.625 63.125
"9661" 154459 4 -85.375 63.125
"9662" 154460 4 -85.125 63.125
"9663" 154461 4 -84.875 63.125
"9668" 154466 4 -83.625 63.125
"9669" 154467 4 -83.375 63.125
"9670" 154468 4 -83.125 63.125
"9671" 154469 4 -82.875 63.125
"9734" 155871 4 -92.375 62.875
"9735" 155872 4 -92.125 62.875
"9736" 155873 4 -91.875 62.875
"9737" 155874 4 -91.625 62.875
"9738" 155875 4 -91.375 62.875
"9742" 155879 4 -90.375 62.875
"9743" 155897 4 -85.875 62.875
"9744" 155898 4 -85.625 62.875
"9745" 155899 4 -85.375 62.875
"9746" 155900 4 -85.125 62.875
"9747" 155901 4 -84.875 62.875
"9752" 155906 4 -83.625 62.875
"9753" 155907 4 -83.375 62.875
"9754" 155908 4 -83.125 62.875
"9755" 155909 4 -82.875 62.875
"9795" 157343 4 -84.375 62.625
"9797" 157345 4 -83.875 62.625
"9798" 157346 4 -83.625 62.625
"9799" 157347 4 -83.375 62.625
"9800" 157348 4 -83.125 62.625
"9852" 158783 4 -84.375 62.375
"9854" 158785 4 -83.875 62.375
"9855" 158786 4 -83.625 62.375
"9856" 158787 4 -83.375 62.375
"9857" 158788 4 -83.125 62.375
"9903" 160223 4 NA NA
"9905" 160225 4 -83.875 62.125
"9906" 160226 4 -83.625 62.125
"9907" 160227 4 -83.375 62.125
"9908" 160228 4 -83.125 62.125
"9948" 161664 4 -84.125 61.875
"9949" 161665 4 -83.875 61.875
"9950" 161666 4 -83.625 61.875
"9951" 161667 4 -83.375 61.875
"9989" 163104 4 NA NA
"9990" 163105 4 NA NA
"9991" 163106 4 NA NA
"9992" 163107 4 NA NA
"10417" 170752 4 27.875 60.375
"10567" 172192 4 27.875 60.125
"10720" 173632 4 27.875 59.875
"10891" 175072 4 27.875 59.625
"11024" 176512 4 27.875 59.375
"11177" 177952 4 NA NA
"11450" 180818 4 24.375 58.625
"12217" 189458 4 24.375 57.125
"12218" 189459 4 24.625 57.125
"13780" 207287 4 161.625 54.125
"16502" 246133 4 153.125 47.375
"16596" 247573 4 NA NA
"25" 74080 5 -20.125 77.125
"132" 76151 5 NA NA
"133" 76152 5 NA NA
"134" 76153 5 NA NA
"135" 76154 5 NA NA
"136" 76155 5 NA NA
"137" 76156 5 NA NA
"138" 76157 5 NA NA
"153" 76196 5 148.875 76.875
"154" 76197 5 149.125 76.875
"155" 76198 5 149.375 76.875
"156" 76199 5 149.625 76.875
"242" 77591 5 NA NA
"243" 77592 5 NA NA
"244" 77593 5 NA NA
"245" 77594 5 138.375 76.625
"246" 77595 5 138.625 76.625
"247" 77596 5 138.875 76.625
"248" 77597 5 139.125 76.625
"263" 77636 5 148.875 76.625
"264" 77637 5 149.125 76.625
"265" 77638 5 149.375 76.625
"266" 77639 5 149.625 76.625
"345" 79031 5 137.625 76.375
"346" 79032 5 137.875 76.375
"347" 79033 5 138.125 76.375
"348" 79034 5 138.375 76.375
"349" 79035 5 138.625 76.375
"350" 79036 5 138.875 76.375
"351" 79037 5 139.125 76.375
"366" 79076 5 148.875 76.375
"367" 79077 5 149.125 76.375
"368" 79078 5 149.375 76.375
"369" 79079 5 149.625 76.375
"402" 79591 5 -82.375 76.125
"403" 79592 5 -82.125 76.125
"404" 79593 5 -81.875 76.125
"405" 79594 5 -81.625 76.125
"406" 79595 5 -81.375 76.125
"407" 79596 5 -81.125 76.125
"408" 79597 5 -80.875 76.125
"409" 79598 5 -80.625 76.125
"411" 79600 5 -80.125 76.125
"492" 80471 5 137.625 76.125
"493" 80472 5 137.875 76.125
"494" 80473 5 138.125 76.125
"495" 80474 5 138.375 76.125
"496" 80475 5 138.625 76.125
"503" 80482 5 140.375 76.125
"504" 80483 5 140.625 76.125
"512" 80491 5 142.625 76.125
"513" 80492 5 142.875 76.125
"524" 80516 5 NA NA
"525" 80517 5 NA NA
"526" 80518 5 NA NA
"527" 80519 5 NA NA
"538" 80871 5 -122.375 75.875
"542" 80875 5 -121.375 75.875
"543" 80876 5 -121.125 75.875
"544" 80877 5 -120.875 75.875
"781" 81902 5 135.375 75.875
"782" 81903 5 135.625 75.875
"783" 81904 5 135.875 75.875
"784" 81905 5 136.125 75.875
"785" 81906 5 136.375 75.875
"786" 81907 5 136.625 75.875
"791" 81912 5 137.875 75.875
"804" 81926 5 141.375 75.875
"805" 81927 5 141.625 75.875
"834" 81956 5 NA NA
"835" 81957 5 NA NA
"836" 81958 5 NA NA
"837" 81959 5 NA NA
"853" 82311 5 -122.375 75.625
"857" 82315 5 -121.375 75.625
"858" 82316 5 -121.125 75.625
"859" 82317 5 -120.875 75.625
"860" 82318 5 -120.625 75.625
"861" 82319 5 -120.375 75.625
"862" 82320 5 -120.125 75.625
"863" 82321 5 -119.875 75.625
"999" 82472 5 -82.125 75.625
"1070" 83342 5 135.375 75.625
"1071" 83343 5 135.625 75.625
"1072" 83344 5 135.875 75.625
"1073" 83345 5 136.125 75.625
"1074" 83346 5 136.375 75.625
"1075" 83347 5 136.625 75.625
"1081" 83360 5 139.875 75.625
"1082" 83361 5 140.125 75.625
"1083" 83362 5 140.375 75.625
"1088" 83368 5 141.875 75.625
"1116" 83396 5 148.875 75.625
"1117" 83397 5 149.125 75.625
"1118" 83398 5 149.375 75.625
"1119" 83399 5 149.625 75.625
"1129" 83751 5 -122.375 75.375
"1130" 83755 5 -121.375 75.375
"1131" 83756 5 -121.125 75.375
"1132" 83757 5 -120.875 75.375
"1133" 83758 5 -120.625 75.375
"1134" 83759 5 -120.375 75.375
"1135" 83760 5 -120.125 75.375
"1136" 83761 5 -119.875 75.375
"1317" 84782 5 135.375 75.375
"1318" 84783 5 135.625 75.375
"1319" 84784 5 135.875 75.375
"1320" 84785 5 136.125 75.375
"1321" 84786 5 136.375 75.375
"1322" 84787 5 136.625 75.375
"1352" 84836 5 148.875 75.375
"1353" 84837 5 149.125 75.375
"1354" 84838 5 149.375 75.375
"1355" 84839 5 149.625 75.375
"1363" 85191 5 NA NA
"1364" 85195 5 NA NA
"1365" 85196 5 NA NA
"1366" 85197 5 NA NA
"1367" 85198 5 NA NA
"1368" 85199 5 NA NA
"1369" 85200 5 NA NA
"1370" 85201 5 NA NA
"1505" 85347 5 -83.375 75.125
"1569" 86222 5 135.375 75.125
"1570" 86223 5 135.625 75.125
"1571" 86224 5 135.875 75.125
"1572" 86225 5 136.125 75.125
"1573" 86226 5 136.375 75.125
"1574" 86227 5 136.625 75.125
"1579" 86238 5 139.375 75.125
"1580" 86239 5 139.625 75.125
"1581" 86240 5 139.875 75.125
"1585" 86246 5 141.375 75.125
"1586" 86247 5 141.625 75.125
"1587" 86248 5 141.875 75.125
"1593" 86254 5 143.375 75.125
"1595" 86256 5 143.875 75.125
"1615" 86276 5 148.875 75.125
"1616" 86277 5 149.125 75.125
"1617" 86278 5 149.375 75.125
"1618" 86279 5 149.625 75.125
"1633" 86627 5 -123.375 74.875
"1637" 86631 5 -122.375 74.875
"1638" 86632 5 -122.125 74.875
"1646" 86640 5 NA NA
"1647" 86641 5 NA NA
"1847" 87662 5 NA NA
"1848" 87663 5 NA NA
"1849" 87664 5 NA NA
"1850" 87665 5 NA NA
"1851" 87666 5 NA NA
"1902" 87724 5 150.875 74.875
"1912" 88067 5 -123.375 74.625
"1916" 88071 5 -122.375 74.625
"1925" 88080 5 -120.125 74.625
"1926" 88081 5 -119.875 74.625
"2121" 89102 5 135.375 74.625
"2122" 89103 5 135.625 74.625
"2123" 89104 5 NA NA
"2124" 89105 5 NA NA
"2125" 89106 5 NA NA
"2180" 89507 5 -123.375 74.375
"2184" 89511 5 -122.375 74.375
"2185" 89512 5 -122.125 74.375
"2186" 89513 5 -121.875 74.375
"2187" 89514 5 -121.625 74.375
"2188" 89515 5 -121.375 74.375
"2189" 89516 5 -121.125 74.375
"2190" 89517 5 -120.875 74.375
"2193" 89520 5 -120.125 74.375
"2194" 89521 5 -119.875 74.375
"2357" 90542 5 135.375 74.375
"2358" 90543 5 135.625 74.375
"2359" 90544 5 135.875 74.375
"2360" 90545 5 136.125 74.375
"2361" 90546 5 136.375 74.375
"2401" 90947 5 NA NA
"2405" 90951 5 NA NA
"2406" 90952 5 NA NA
"2407" 90953 5 NA NA
"2408" 90954 5 NA NA
"2409" 90955 5 NA NA
"2410" 90956 5 NA NA
"2411" 90957 5 NA NA
"2414" 90960 5 -120.125 74.125
"2415" 90961 5 -119.875 74.125
"2551" 91337 5 -25.875 74.125
"2552" 91338 5 -25.625 74.125
"2599" 91982 5 135.375 74.125
"2600" 91983 5 135.625 74.125
"2601" 91984 5 135.875 74.125
"2602" 91985 5 136.125 74.125
"2603" 91986 5 136.375 74.125
"2644" 92412 5 -117.125 73.875
"2645" 92413 5 -116.875 73.875
"2646" 92414 5 -116.625 73.875
"2714" 92515 5 -91.375 73.875
"2772" 92574 5 NA NA
"2773" 92575 5 NA NA
"2777" 92777 5 -25.875 73.875
"2825" 93423 5 135.625 73.875
"2826" 93424 5 135.875 73.875
"2827" 93425 5 136.125 73.875
"2828" 93426 5 136.375 73.875
"2830" 93438 5 NA NA
"2831" 93439 5 NA NA
"2833" 93441 5 140.125 73.875
"2840" 93448 5 141.875 73.875
"2841" 93449 5 142.125 73.875
"2970" 94014 5 -76.625 73.625
"2971" 94015 5 -76.375 73.625
"3022" 94863 5 135.625 73.625
"3023" 94864 5 135.875 73.625
"3024" 94865 5 136.125 73.625
"3025" 94866 5 136.375 73.625
"3027" 94878 5 139.375 73.625
"3028" 94879 5 139.625 73.625
"3029" 94880 5 139.875 73.625
"3030" 94881 5 140.125 73.625
"3098" 95352 5 -102.125 73.375
"3139" 95402 5 -89.625 73.375
"3140" 95403 5 -89.375 73.375
"3191" 95454 5 -76.625 73.375
"3192" 95455 5 -76.375 73.375
"3193" 95650 5 -27.625 73.375
"3197" 95654 5 -26.625 73.375
"3198" 95655 5 -26.375 73.375
"3199" 95656 5 -26.125 73.375
"3200" 95657 5 -25.875 73.375
"3248" 96303 5 NA NA
"3249" 96304 5 NA NA
"3250" 96305 5 NA NA
"3251" 96306 5 NA NA
"3253" 96318 5 139.375 73.375
"3254" 96319 5 139.625 73.375
"3255" 96320 5 139.875 73.375
"3263" 96328 5 141.875 73.375
"3264" 96329 5 142.125 73.375
"3287" 96733 5 -116.875 73.125
"3291" 96737 5 -115.875 73.125
"3345" 96794 5 -101.625 73.125
"3406" 96866 5 -83.625 73.125
"3426" 96894 5 -76.625 73.125
"3427" 96895 5 -76.375 73.125
"3428" 97089 5 -27.875 73.125
"3429" 97090 5 -27.625 73.125
"3473" 97756 5 NA NA
"3474" 97757 5 NA NA
"3475" 97758 5 NA NA
"3476" 97759 5 139.625 73.125
"3477" 97760 5 139.875 73.125
"3478" 97761 5 140.125 73.125
"3514" 97797 5 NA NA
"3535" 98176 5 -116.125 72.875
"3634" 98306 5 -83.625 72.875
"3653" 98334 5 -76.625 72.875
"3654" 98335 5 -76.375 72.875
"3655" 98530 5 -27.625 72.875
"3699" 99196 5 NA NA
"3700" 99197 5 NA NA
"3701" 99198 5 139.375 72.875
"3702" 99199 5 139.625 72.875
"3703" 99200 5 139.875 72.875
"3704" 99201 5 140.125 72.875
"3705" 99202 5 140.375 72.875
"3740" 99237 5 NA NA
"3857" 99774 5 -76.625 72.625
"3858" 99775 5 -76.375 72.625
"3900" 100636 5 138.875 72.625
"3901" 100637 5 139.125 72.625
"3902" 100638 5 139.375 72.625
"3903" 100639 5 139.625 72.625
"3904" 100640 5 139.875 72.625
"3905" 100641 5 140.125 72.625
"3906" 100642 5 140.375 72.625
"3908" 100644 5 140.875 72.625
"3941" 100677 5 149.125 72.625
"4065" 101214 5 -76.625 72.375
"4066" 101215 5 -76.375 72.375
"4108" 102076 5 138.875 72.375
"4109" 102077 5 139.125 72.375
"4110" 102078 5 139.375 72.375
"4111" 102079 5 139.625 72.375
"4112" 102080 5 139.875 72.375
"4113" 102081 5 140.125 72.375
"4149" 102117 5 149.125 72.375
"4162" 102480 5 -120.125 72.125
"4171" 102489 5 -117.875 72.125
"4173" 102512 5 -112.125 72.125
"4228" 102603 5 -89.375 72.125
"4256" 102654 5 NA NA
"4257" 102655 5 -76.375 72.125
"4266" 102858 5 -25.625 72.125
"4267" 102859 5 -25.375 72.125
"4268" 102860 5 -25.125 72.125
"4269" 102863 5 -24.375 72.125
"4270" 102864 5 -24.125 72.125
"4300" 103509 5 NA NA
"4301" 103510 5 NA NA
"4302" 103511 5 NA NA
"4303" 103512 5 NA NA
"4304" 103513 5 138.125 72.125
"4305" 103514 5 138.375 72.125
"4306" 103515 5 138.625 72.125
"4307" 103516 5 138.875 72.125
"4308" 103517 5 139.125 72.125
"4309" 103518 5 139.375 72.125
"4310" 103519 5 139.625 72.125
"4316" 103539 5 144.625 72.125
"4325" 103548 5 146.875 72.125
"4327" 103550 5 147.375 72.125
"4328" 103551 5 147.625 72.125
"4329" 103552 5 147.875 72.125
"4330" 103553 5 148.125 72.125
"4331" 103554 5 148.375 72.125
"4332" 103555 5 148.625 72.125
"4352" 103920 5 -120.125 71.875
"4361" 103929 5 -117.875 71.875
"4433" 104094 5 -76.625 71.875
"4434" 104095 5 -76.375 71.875
"4471" 104949 5 137.125 71.875
"4472" 104950 5 137.375 71.875
"4473" 104951 5 137.625 71.875
"4474" 104952 5 137.875 71.875
"4475" 104953 5 138.125 71.875
"4476" 104954 5 138.375 71.875
"4477" 104955 5 138.625 71.875
"4478" 104956 5 138.875 71.875
"4479" 104957 5 139.125 71.875
"4480" 104958 5 139.375 71.875
"4481" 104959 5 139.625 71.875
"4511" 105360 5 -120.125 71.625
"4520" 105369 5 -117.875 71.625
"4594" 105534 5 NA NA
"4595" 105535 5 -76.375 71.625
"4603" 105733 5 -26.875 71.625
"4604" 105734 5 -26.625 71.625
"4606" 105736 5 -26.125 71.625
"4607" 105737 5 -25.875 71.625
"4608" 105738 5 -25.625 71.625
"4609" 105739 5 -25.375 71.625
"4642" 106389 5 137.125 71.625
"4643" 106390 5 137.375 71.625
"4644" 106391 5 137.625 71.625
"4645" 106392 5 137.875 71.625
"4646" 106393 5 138.125 71.625
"4647" 106394 5 138.375 71.625
"4648" 106395 5 138.625 71.625
"4649" 106396 5 138.875 71.625
"4650" 106397 5 139.125 71.625
"4651" 106398 5 139.375 71.625
"4652" 106399 5 139.625 71.625
"4663" 106435 5 148.625 71.625
"4729" 106900 5 -95.125 71.375
"4761" 107166 5 -28.625 71.375
"4839" 107831 5 137.625 71.375
"4840" 107832 5 137.875 71.375
"4841" 107833 5 138.125 71.375
"4842" 107834 5 138.375 71.375
"5023" 109271 5 137.625 71.125
"5024" 109272 5 137.875 71.125
"5025" 109273 5 138.125 71.125
"5026" 109274 5 138.375 71.125
"5104" 109792 5 -92.125 70.875
"5105" 109793 5 -91.875 70.875
"5129" 110046 5 -28.625 70.875
"5211" 110711 5 NA NA
"5212" 110712 5 137.875 70.875
"5213" 110713 5 138.125 70.875
"5214" 110714 5 NA NA
"5242" 111130 5 -117.625 70.625
"5243" 111131 5 -117.375 70.625
"5244" 111132 5 -117.125 70.625
"5245" 111133 5 -116.875 70.625
"5246" 111134 5 -116.625 70.625
"5294" 111229 5 -92.875 70.625
"5457" 112570 5 -117.625 70.375
"5458" 112571 5 -117.375 70.375
"5459" 112572 5 -117.125 70.375
"5460" 112573 5 -116.875 70.375
"5461" 112574 5 -116.625 70.375
"5667" 114010 5 -117.625 70.125
"5668" 114011 5 -117.375 70.125
"5669" 114012 5 -117.125 70.125
"5670" 114013 5 -116.875 70.125
"5671" 114014 5 -116.625 70.125
"5909" 115450 5 -117.625 69.875
"5910" 115451 5 -117.375 69.875
"5911" 115452 5 -117.125 69.875
"5912" 115453 5 -116.875 69.875
"5913" 115454 5 NA NA
"5978" 115570 5 -87.625 69.875
"6023" 115806 5 -28.625 69.875
"6024" 115807 5 -28.375 69.875
"6025" 115808 5 -28.125 69.875
"6026" 115809 5 -27.875 69.875
"6027" 115810 5 -27.625 69.875
"6028" 115811 5 -27.375 69.875
"6029" 115812 5 -27.125 69.875
"6175" 116890 5 -117.625 69.625
"6176" 116891 5 -117.375 69.625
"6177" 116892 5 -117.125 69.625
"6178" 116893 5 -116.875 69.625
"6179" 116894 5 -116.625 69.625
"6417" 118330 5 -117.625 69.375
"6418" 118331 5 -117.375 69.375
"6419" 118332 5 -117.125 69.375
"6420" 118333 5 -116.875 69.375
"6421" 118334 5 -116.625 69.375
"6484" 118448 5 -88.125 69.375
"6641" 119769 5 -117.875 69.125
"6642" 119770 5 -117.625 69.125
"6646" 119774 5 -116.625 69.125
"6726" 119876 5 -91.125 69.125
"6727" 119877 5 -90.875 69.125
"6753" 119917 5 -80.875 69.125
"6870" 121209 5 -117.875 68.875
"6871" 121210 5 -117.625 68.875
"6875" 121214 5 -116.625 68.875
"6976" 121357 5 -80.875 68.875
"7078" 122649 5 NA NA
"7079" 122650 5 NA NA
"7083" 122654 5 -116.625 68.625
"7189" 122797 5 -80.875 68.625
"7777" 127130 5 -77.625 67.875
"7886" 128570 5 -77.625 67.625
"7995" 130010 5 -77.625 67.375
"8034" 131328 5 -108.125 67.125
"8100" 132768 5 -108.125 66.875
"8583" 140052 5 -87.125 65.625
"8584" 140053 5 -86.875 65.625
"9178" 148377 5 -165.875 64.125
"9208" 148683 5 -89.375 64.125
"9210" 148685 5 -88.875 64.125
"9211" 148686 5 -88.625 64.125
"9212" 148687 5 -88.375 64.125
"9293" 149817 5 NA NA
"9323" 150123 5 -89.375 63.875
"9325" 150125 5 -88.875 63.875
"9326" 150126 5 -88.625 63.875
"9327" 150127 5 -88.375 63.875
"9434" 151551 5 -92.375 63.625
"9435" 151552 5 -92.125 63.625
"9456" 151584 5 -84.125 63.625
"9457" 151585 5 -83.875 63.625
"9546" 152991 5 -92.375 63.375
"9547" 152992 5 -92.125 63.375
"9568" 153024 5 -84.125 63.375
"9569" 153025 5 -83.875 63.375
"9664" 154462 5 -84.625 63.125
"9665" 154463 5 -84.375 63.125
"9666" 154464 5 -84.125 63.125
"9667" 154465 5 -83.875 63.125
"9748" 155902 5 -84.625 62.875
"9749" 155903 5 -84.375 62.875
"9750" 155904 5 -84.125 62.875
"9751" 155905 5 -83.875 62.875
"10316" 169974 5 -166.625 60.375
"10441" 171414 5 -166.625 60.125
"10550" 172175 5 23.625 60.125
"10553" 172178 5 24.375 60.125
"11319" 180070 5 -162.625 58.625
"14939" 221748 5 176.875 51.625
"14942" 221751 5 177.625 51.625
"15254" 225990 5 157.375 50.875
"15255" 225991 5 157.625 50.875
"131" 76150 6 NA NA
"139" 76158 6 NA NA
"140" 76159 6 NA NA
"141" 76160 6 NA NA
"142" 76161 6 NA NA
"143" 76164 6 NA NA
"144" 76165 6 NA NA
"145" 76166 6 NA NA
"146" 76167 6 NA NA
"147" 76168 6 NA NA
"148" 76169 6 NA NA
"150" 76193 6 148.125 76.875
"151" 76194 6 148.375 76.875
"152" 76195 6 148.625 76.875
"241" 77590 6 NA NA
"249" 77598 6 139.375 76.625
"250" 77599 6 NA NA
"251" 77600 6 NA NA
"252" 77601 6 NA NA
"253" 77604 6 NA NA
"254" 77605 6 NA NA
"255" 77606 6 141.375 76.625
"256" 77607 6 141.625 76.625
"257" 77608 6 NA NA
"258" 77609 6 NA NA
"260" 77633 6 148.125 76.625
"261" 77634 6 148.375 76.625
"262" 77635 6 148.625 76.625
"267" 77640 6 149.875 76.625
"344" 79030 6 137.375 76.375
"352" 79038 6 139.375 76.375
"353" 79039 6 139.625 76.375
"354" 79040 6 139.875 76.375
"355" 79041 6 140.125 76.375
"356" 79044 6 140.875 76.375
"357" 79045 6 141.125 76.375
"358" 79046 6 141.375 76.375
"359" 79047 6 141.625 76.375
"360" 79048 6 141.875 76.375
"361" 79049 6 142.125 76.375
"363" 79073 6 148.125 76.375
"364" 79074 6 148.375 76.375
"365" 79075 6 148.625 76.375
"400" 79589 6 -82.875 76.125
"401" 79590 6 -82.625 76.125
"410" 79599 6 -80.375 76.125
"491" 80470 6 137.375 76.125
"497" 80476 6 138.875 76.125
"498" 80477 6 139.125 76.125
"499" 80478 6 139.375 76.125
"500" 80479 6 139.625 76.125
"501" 80480 6 139.875 76.125
"502" 80481 6 140.125 76.125
"505" 80484 6 140.875 76.125
"506" 80485 6 141.125 76.125
"507" 80486 6 141.375 76.125
"508" 80487 6 141.625 76.125
"509" 80488 6 141.875 76.125
"510" 80489 6 142.125 76.125
"521" 80513 6 NA NA
"522" 80514 6 NA NA
"523" 80515 6 NA NA
"696" 81033 6 -81.875 75.875
"698" 81035 6 -81.375 75.875
"699" 81036 6 -81.125 75.875
"773" 81624 6 65.875 75.875
"776" 81627 6 66.625 75.875
"777" 81628 6 66.875 75.875
"778" 81629 6 67.125 75.875
"787" 81908 6 136.875 75.875
"788" 81909 6 137.125 75.875
"801" 81923 6 140.625 75.875
"802" 81924 6 140.875 75.875
"803" 81925 6 141.125 75.875
"831" 81953 6 148.125 75.875
"832" 81954 6 148.375 75.875
"833" 81955 6 NA NA
"998" 82471 6 -82.375 75.625
"1076" 83348 6 136.875 75.625
"1077" 83349 6 137.125 75.625
"1084" 83363 6 140.625 75.625
"1085" 83364 6 140.875 75.625
"1086" 83365 6 141.125 75.625
"1113" 83393 6 148.125 75.625
"1114" 83394 6 148.375 75.625
"1115" 83395 6 148.625 75.625
"1323" 84788 6 136.875 75.375
"1324" 84789 6 137.125 75.375
"1327" 84803 6 140.625 75.375
"1328" 84804 6 140.875 75.375
"1329" 84805 6 141.125 75.375
"1349" 84833 6 148.125 75.375
"1350" 84834 6 148.375 75.375
"1351" 84835 6 148.625 75.375
"1423" 85254 6 -106.625 75.125
"1424" 85255 6 -106.375 75.125
"1425" 85256 6 -106.125 75.125
"1575" 86228 6 136.875 75.125
"1576" 86229 6 137.125 75.125
"1612" 86273 6 NA NA
"1613" 86274 6 148.375 75.125
"1614" 86275 6 148.625 75.125
"1632" 86626 6 -123.625 74.875
"1634" 86628 6 -123.125 74.875
"1635" 86629 6 -122.875 74.875
"1636" 86630 6 -122.625 74.875
"1644" 86638 6 -120.625 74.875
"1645" 86639 6 NA NA
"1667" 86661 6 -114.875 74.875
"1852" 87672 6 137.875 74.875
"1853" 87673 6 138.125 74.875
"1854" 87674 6 138.375 74.875
"1855" 87675 6 138.625 74.875
"1856" 87676 6 138.875 74.875
"1857" 87677 6 139.125 74.875
"1858" 87678 6 139.375 74.875
"1859" 87679 6 139.625 74.875
"1860" 87680 6 139.875 74.875
"1861" 87681 6 140.125 74.875
"1862" 87682 6 140.375 74.875
"1863" 87683 6 140.625 74.875
"1864" 87684 6 140.875 74.875
"1865" 87685 6 141.125 74.875
"1866" 87686 6 141.375 74.875
"1867" 87687 6 141.625 74.875
"1868" 87688 6 141.875 74.875
"1869" 87689 6 142.125 74.875
"1894" 87716 6 148.875 74.875
"1895" 87717 6 149.125 74.875
"1896" 87718 6 149.375 74.875
"1897" 87719 6 149.625 74.875
"1911" 88066 6 -123.625 74.625
"1917" 88072 6 -122.125 74.625
"1923" 88078 6 -120.625 74.625
"1924" 88079 6 -120.375 74.625
"1946" 88101 6 -114.875 74.625
"1988" 88158 6 -100.625 74.625
"2126" 89112 6 137.875 74.625
"2127" 89113 6 138.125 74.625
"2128" 89114 6 138.375 74.625
"2129" 89115 6 138.625 74.625
"2130" 89116 6 138.875 74.625
"2131" 89117 6 139.125 74.625
"2132" 89118 6 139.375 74.625
"2133" 89119 6 139.625 74.625
"2134" 89120 6 139.875 74.625
"2135" 89121 6 140.125 74.625
"2136" 89122 6 140.375 74.625
"2137" 89123 6 140.625 74.625
"2138" 89124 6 140.875 74.625
"2139" 89125 6 141.125 74.625
"2140" 89126 6 141.375 74.625
"2141" 89127 6 141.625 74.625
"2142" 89128 6 141.875 74.625
"2143" 89129 6 142.125 74.625
"2163" 89156 6 148.875 74.625
"2164" 89157 6 149.125 74.625
"2165" 89158 6 149.375 74.625
"2166" 89159 6 149.625 74.625
"2179" 89506 6 -123.625 74.375
"2191" 89518 6 -120.625 74.375
"2192" 89519 6 -120.375 74.375
"2362" 90552 6 137.875 74.375
"2363" 90553 6 138.125 74.375
"2364" 90554 6 138.375 74.375
"2365" 90555 6 138.625 74.375
"2366" 90556 6 138.875 74.375
"2367" 90557 6 139.125 74.375
"2368" 90558 6 139.375 74.375
"2369" 90559 6 139.625 74.375
"2370" 90560 6 139.875 74.375
"2371" 90561 6 140.125 74.375
"2372" 90562 6 140.375 74.375
"2373" 90563 6 140.625 74.375
"2374" 90564 6 140.875 74.375
"2375" 90565 6 141.125 74.375
"2376" 90566 6 141.375 74.375
"2377" 90567 6 141.625 74.375
"2378" 90568 6 141.875 74.375
"2379" 90569 6 142.125 74.375
"2386" 90596 6 148.875 74.375
"2387" 90597 6 149.125 74.375
"2388" 90598 6 149.375 74.375
"2389" 90599 6 149.625 74.375
"2400" 90946 6 NA NA
"2412" 90958 6 NA NA
"2413" 90959 6 -120.375 74.125
"2604" 91992 6 NA NA
"2605" 91993 6 NA NA
"2606" 91994 6 NA NA
"2607" 91995 6 NA NA
"2608" 91996 6 NA NA
"2609" 91997 6 NA NA
"2610" 91998 6 NA NA
"2611" 91999 6 NA NA
"2612" 92000 6 139.875 74.125
"2613" 92001 6 140.125 74.125
"2614" 92002 6 140.375 74.125
"2615" 92003 6 140.625 74.125
"2616" 92004 6 140.875 74.125
"2617" 92005 6 141.125 74.125
"2618" 92006 6 141.375 74.125
"2619" 92007 6 141.625 74.125
"2620" 92008 6 141.875 74.125
"2621" 92009 6 142.125 74.125
"2630" 92036 6 NA NA
"2631" 92037 6 NA NA
"2632" 92038 6 NA NA
"2633" 92039 6 NA NA
"2709" 92510 6 -92.625 73.875
"2711" 92512 6 -92.125 73.875
"2712" 92513 6 -91.875 73.875
"2713" 92514 6 -91.625 73.875
"2822" 93165 6 71.125 73.875
"2829" 93427 6 136.625 73.875
"2832" 93440 6 139.875 73.875
"2834" 93442 6 140.375 73.875
"3019" 94605 6 71.125 73.625
"3026" 94867 6 136.625 73.625
"3031" 94882 6 140.375 73.625
"3131" 95394 6 -91.625 73.375
"3245" 96045 6 71.125 73.375
"3252" 96307 6 NA NA
"3256" 96321 6 140.125 73.375
"3257" 96322 6 140.375 73.375
"3279" 96725 6 NA NA
"3280" 96726 6 NA NA
"3285" 96731 6 -117.375 73.125
"3286" 96732 6 -117.125 73.125
"3302" 96748 6 -113.125 73.125
"3325" 96771 6 -107.375 73.125
"3326" 96772 6 -107.125 73.125
"3327" 96773 6 -106.875 73.125
"3328" 96774 6 -106.625 73.125
"3329" 96775 6 -106.375 73.125
"3330" 96776 6 -106.125 73.125
"3331" 96777 6 -105.875 73.125
"3338" 96784 6 -104.125 73.125
"3354" 96806 6 -98.625 73.125
"3391" 96845 6 -88.875 73.125
"3392" 96846 6 -88.625 73.125
"3479" 97762 6 140.375 73.125
"3481" 97764 6 140.875 73.125
"3506" 97789 6 NA NA
"3507" 97790 6 NA NA
"3508" 97791 6 NA NA
"3511" 97794 6 NA NA
"3512" 97795 6 NA NA
"3513" 97796 6 NA NA
"3524" 98165 6 -118.875 72.875
"3525" 98166 6 -118.625 72.875
"3533" 98174 6 -116.625 72.875
"3534" 98175 6 -116.375 72.875
"3564" 98216 6 -106.125 72.875
"3585" 98241 6 -99.875 72.875
"3586" 98246 6 -98.625 72.875
"3588" 98248 6 -98.125 72.875
"3589" 98249 6 -97.875 72.875
"3590" 98250 6 -97.625 72.875
"3706" 99203 6 140.625 72.875
"3732" 99229 6 NA NA
"3733" 99230 6 NA NA
"3734" 99231 6 NA NA
"3737" 99234 6 NA NA
"3738" 99235 6 NA NA
"3739" 99236 6 NA NA
"3750" 99605 6 -118.875 72.625
"3751" 99606 6 -118.625 72.625
"3907" 100643 6 140.625 72.625
"3909" 100645 6 141.125 72.625
"3933" 100669 6 147.125 72.625
"3934" 100670 6 147.375 72.625
"3935" 100671 6 147.625 72.625
"3938" 100674 6 148.375 72.625
"3939" 100675 6 148.625 72.625
"3940" 100676 6 148.875 72.625
"3953" 101045 6 -118.875 72.375
"3954" 101046 6 -118.625 72.375
"4114" 102082 6 140.375 72.375
"4115" 102083 6 140.625 72.375
"4116" 102084 6 140.875 72.375
"4117" 102085 6 141.125 72.375
"4142" 102110 6 147.375 72.375
"4143" 102111 6 147.625 72.375
"4146" 102114 6 148.375 72.375
"4147" 102115 6 148.625 72.375
"4148" 102116 6 148.875 72.375
"4172" 102490 6 NA NA
"4272" 102866 6 -23.625 72.125
"4334" 103557 6 149.125 72.125
"4335" 103558 6 149.375 72.125
"4336" 103559 6 149.625 72.125
"4337" 103560 6 149.875 72.125
"4362" 103930 6 -117.625 71.875
"4493" 104997 6 149.125 71.875
"4494" 104998 6 149.375 71.875
"4495" 104999 6 149.625 71.875
"4496" 105000 6 149.875 71.875
"4566" 105469 6 -92.875 71.625
"4567" 105470 6 -92.625 71.625
"4619" 105755 6 -21.375 71.625
"4665" 106437 6 149.125 71.625
"4666" 106438 6 149.375 71.625
"4667" 106439 6 149.625 71.625
"4668" 106440 6 149.875 71.625
"4694" 106810 6 -117.625 71.375
"4695" 106811 6 -117.375 71.375
"4838" 107830 6 137.375 71.375
"4888" 108250 6 -117.625 71.125
"4889" 108251 6 -117.375 71.125
"5022" 109270 6 137.375 71.125
"5066" 109690 6 -117.625 70.875
"5067" 109691 6 -117.375 70.875
"5148" 110065 6 -23.875 70.875
"5210" 110710 6 NA NA
"6004" 115596 6 -81.125 69.875
"6006" 115598 6 -80.625 69.875
"6266" 117036 6 -81.125 69.625
"6268" 117038 6 -80.625 69.625
"6510" 118476 6 -81.125 69.375
"6512" 118478 6 -80.625 69.375
"6643" 119771 6 -117.375 69.125
"6644" 119772 6 -117.125 69.125
"6725" 119875 6 -91.375 69.125
"6733" 119883 6 -89.375 69.125
"6734" 119884 6 -89.125 69.125
"6735" 119885 6 -88.875 69.125
"6752" 119916 6 -81.125 69.125
"6759" 119925 6 -78.875 69.125
"6764" 119931 6 -77.375 69.125
"6872" 121211 6 -117.375 68.875
"6873" 121212 6 -117.125 68.875
"6975" 121356 6 -81.125 68.875
"6982" 121365 6 -78.875 68.875
"6987" 121371 6 -77.375 68.875
"7080" 122651 6 NA NA
"7081" 122652 6 -117.125 68.625
"7188" 122796 6 -81.125 68.625
"7195" 122805 6 -78.875 68.625
"7200" 122811 6 NA NA
"7405" 124235 6 -81.375 68.375
"7413" 124247 6 -78.375 68.375
"7589" 125646 6 -88.625 68.125
"7608" 125675 6 -81.375 68.125
"7616" 125687 6 -78.375 68.125
"7770" 127096 6 -86.125 67.875
"7771" 127097 6 -85.875 67.875
"8036" 131330 6 -107.625 67.125
"8040" 131410 6 -87.625 67.125
"8042" 131412 6 -87.125 67.125
"8043" 131413 6 -86.875 67.125
"8044" 131414 6 -86.625 67.125
"8102" 132770 6 -107.625 66.875
"8715" 141511 6 NA NA
"8716" 141512 6 NA NA
"8818" 142951 6 -82.375 65.125
"8819" 142952 6 -82.125 65.125
"8916" 144391 6 -82.375 64.875
"8917" 144392 6 -82.125 64.875
"9015" 145834 6 -81.625 64.625
"9016" 145835 6 -81.375 64.625
"9017" 145836 6 -81.125 64.625
"9105" 147274 6 -81.625 64.375
"9106" 147275 6 -81.375 64.375
"9107" 147276 6 -81.125 64.375
"9181" 148380 6 -165.125 64.125
"9182" 148381 6 -164.875 64.125
"9183" 148382 6 -164.625 64.125
"9184" 148383 6 -164.375 64.125
"9203" 148669 6 -92.875 64.125
"9213" 148688 6 -88.125 64.125
"9296" 149820 6 NA NA
"9297" 149821 6 NA NA
"9298" 149822 6 NA NA
"9299" 149823 6 NA NA
"9318" 150109 6 -92.875 63.875
"9328" 150128 6 -88.125 63.875
"10551" 172176 6 23.875 60.125
"10552" 172177 6 24.125 60.125
"10588" 172854 6 -166.625 59.875
"10744" 174294 6 -166.625 59.625
"16165" 240372 6 152.875 48.375
"16236" 241812 6 152.875 48.125
"16319" 243252 6 152.875 47.875
"16411" 244693 6 153.125 47.625
"149" 76170 7 NA NA
"259" 77610 7 NA NA
"362" 79050 7 142.375 76.375
"511" 80490 7 142.375 76.125
"545" 80878 7 -120.625 75.875
"546" 80879 7 -120.375 75.875
"547" 80880 7 -120.125 75.875
"548" 80881 7 -119.875 75.875
"694" 81031 7 -82.375 75.875
"695" 81032 7 -82.125 75.875
"697" 81034 7 -81.625 75.875
"772" 81623 7 65.625 75.875
"774" 81625 7 66.125 75.875
"775" 81626 7 66.375 75.875
"779" 81630 7 67.375 75.875
"789" 81910 7 137.375 75.875
"790" 81911 7 137.625 75.875
"807" 81929 7 142.125 75.875
"810" 81932 7 142.875 75.875
"811" 81933 7 143.125 75.875
"828" 81950 7 147.375 75.875
"829" 81951 7 147.625 75.875
"830" 81952 7 147.875 75.875
"996" 82469 7 -82.875 75.625
"1078" 83350 7 137.375 75.625
"1079" 83351 7 137.625 75.625
"1089" 83369 7 142.125 75.625
"1092" 83372 7 142.875 75.625
"1093" 83373 7 143.125 75.625
"1110" 83390 7 147.375 75.625
"1111" 83391 7 147.625 75.625
"1112" 83392 7 147.875 75.625
"1325" 84790 7 137.375 75.375
"1326" 84791 7 137.625 75.375
"1330" 84809 7 142.125 75.375
"1333" 84812 7 142.875 75.375
"1334" 84813 7 143.125 75.375
"1346" 84830 7 147.375 75.375
"1347" 84831 7 147.625 75.375
"1348" 84832 7 147.875 75.375
"1452" 85283 7 -99.375 75.125
"1453" 85284 7 -99.125 75.125
"1454" 85285 7 -98.875 75.125
"1577" 86230 7 137.375 75.125
"1578" 86231 7 137.625 75.125
"1582" 86243 7 140.625 75.125
"1583" 86244 7 140.875 75.125
"1584" 86245 7 141.125 75.125
"1588" 86249 7 142.125 75.125
"1609" 86270 7 147.375 75.125
"1610" 86271 7 147.625 75.125
"1611" 86272 7 NA NA
"1630" 86624 7 -124.125 74.875
"1631" 86625 7 -123.875 74.875
"1639" 86633 7 -121.875 74.875
"1640" 86634 7 -121.625 74.875
"1641" 86635 7 -121.375 74.875
"1642" 86636 7 -121.125 74.875
"1643" 86637 7 -120.875 74.875
"1648" 86642 7 NA NA
"1650" 86644 7 NA NA
"1663" 86657 7 -115.875 74.875
"1664" 86658 7 -115.625 74.875
"1665" 86659 7 -115.375 74.875
"1666" 86660 7 -115.125 74.875
"1692" 86686 7 -108.625 74.875
"1693" 86687 7 -108.375 74.875
"1694" 86688 7 -108.125 74.875
"1703" 86697 7 -105.875 74.875
"1713" 86717 7 -100.875 74.875
"1714" 86718 7 -100.625 74.875
"1870" 87690 7 142.375 74.875
"1871" 87691 7 142.625 74.875
"1891" 87713 7 148.125 74.875
"1892" 87714 7 148.375 74.875
"1893" 87715 7 148.625 74.875
"1909" 88064 7 -124.125 74.625
"1910" 88065 7 -123.875 74.625
"1918" 88073 7 -121.875 74.625
"1919" 88074 7 -121.625 74.625
"1920" 88075 7 -121.375 74.625
"1921" 88076 7 -121.125 74.625
"1922" 88077 7 -120.875 74.625
"1927" 88082 7 -119.625 74.625
"1929" 88084 7 -119.125 74.625
"1943" 88098 7 -115.625 74.625
"1944" 88099 7 -115.375 74.625
"1945" 88100 7 -115.125 74.625
"1973" 88128 7 -108.125 74.625
"2144" 89130 7 142.375 74.625
"2145" 89131 7 142.625 74.625
"2160" 89153 7 148.125 74.625
"2161" 89154 7 148.375 74.625
"2162" 89155 7 148.625 74.625
"2177" 89504 7 -124.125 74.375
"2178" 89505 7 -123.875 74.375
"2195" 89522 7 -119.625 74.375
"2197" 89524 7 -119.125 74.375
"2380" 90570 7 142.375 74.375
"2381" 90571 7 142.625 74.375
"2383" 90593 7 148.125 74.375
"2384" 90594 7 148.375 74.375
"2385" 90595 7 148.625 74.375
"2398" 90944 7 -124.125 74.125
"2399" 90945 7 NA NA
"2416" 90962 7 -119.625 74.125
"2418" 90964 7 -119.125 74.125
"2466" 91038 7 -100.625 74.125
"2622" 92010 7 142.375 74.125
"2623" 92011 7 142.625 74.125
"2627" 92033 7 NA NA
"2628" 92034 7 NA NA
"2629" 92035 7 NA NA
"2708" 92509 7 -92.875 73.875
"2710" 92511 7 -92.375 73.875
"2835" 93443 7 140.625 73.875
"2836" 93444 7 140.875 73.875
"2837" 93445 7 141.125 73.875
"2838" 93446 7 141.375 73.875
"2839" 93447 7 141.625 73.875
"3032" 94883 7 140.625 73.625
"3033" 94884 7 140.875 73.625
"3034" 94885 7 141.125 73.625
"3035" 94886 7 141.375 73.625
"3036" 94887 7 141.625 73.625
"3050" 95292 7 -117.125 73.375
"3051" 95293 7 -116.875 73.375
"3052" 95294 7 -116.625 73.375
"3064" 95306 7 -113.625 73.375
"3097" 95351 7 -102.375 73.375
"3130" 95393 7 -91.875 73.375
"3258" 96323 7 140.625 73.375
"3259" 96324 7 140.875 73.375
"3260" 96325 7 141.125 73.375
"3261" 96326 7 141.375 73.375
"3262" 96327 7 141.625 73.375
"3281" 96727 7 NA NA
"3292" 96738 7 -115.625 73.125
"3303" 96749 7 -112.875 73.125
"3304" 96750 7 -112.625 73.125
"3324" 96770 7 -107.625 73.125
"3480" 97763 7 140.625 73.125
"3482" 97765 7 141.125 73.125
"3483" 97766 7 141.375 73.125
"3484" 97767 7 141.625 73.125
"3485" 97768 7 141.875 73.125
"3496" 97779 7 NA NA
"3497" 97780 7 NA NA
"3498" 97781 7 NA NA
"3503" 97786 7 NA NA
"3504" 97787 7 NA NA
"3505" 97788 7 NA NA
"3509" 97792 7 NA NA
"3510" 97793 7 NA NA
"3530" 98171 7 -117.375 72.875
"3531" 98172 7 -117.125 72.875
"3532" 98173 7 -116.875 72.875
"3542" 98188 7 -113.125 72.875
"3565" 98217 7 -105.875 72.875
"3707" 99204 7 140.875 72.875
"3708" 99205 7 141.125 72.875
"3709" 99206 7 141.375 72.875
"3710" 99207 7 141.625 72.875
"3711" 99208 7 141.875 72.875
"3729" 99226 7 146.375 72.875
"3730" 99227 7 146.625 72.875
"3731" 99228 7 NA NA
"3735" 99232 7 NA NA
"3736" 99233 7 NA NA
"3752" 99607 7 -118.375 72.625
"3910" 100646 7 141.375 72.625
"3911" 100647 7 141.625 72.625
"3912" 100648 7 141.875 72.625
"3923" 100659 7 144.625 72.625
"3924" 100660 7 144.875 72.625
"3925" 100661 7 145.125 72.625
"3930" 100666 7 146.375 72.625
"3931" 100667 7 146.625 72.625
"3932" 100668 7 146.875 72.625
"3936" 100672 7 147.875 72.625
"3937" 100673 7 148.125 72.625
"4012" 101141 7 -94.875 72.375
"4013" 101142 7 -94.625 72.375
"4118" 102086 7 141.375 72.375
"4119" 102087 7 NA NA
"4120" 102088 7 NA NA
"4132" 102100 7 144.875 72.375
"4133" 102101 7 145.125 72.375
"4138" 102106 7 146.375 72.375
"4139" 102107 7 146.625 72.375
"4140" 102108 7 146.875 72.375
"4141" 102109 7 147.125 72.375
"4144" 102112 7 147.875 72.375
"4145" 102113 7 148.125 72.375
"4258" 102846 7 -28.625 72.125
"4259" 102847 7 -28.375 72.125
"4260" 102848 7 -28.125 72.125
"4311" 103520 7 139.875 72.125
"4333" 103556 7 148.875 72.125
"4435" 104286 7 -28.625 71.875
"4436" 104287 7 -28.375 71.875
"4437" 104288 7 -28.125 71.875
"4482" 104960 7 139.875 71.875
"4492" 104996 7 148.875 71.875
"4521" 105370 7 -117.625 71.625
"4596" 105726 7 -28.625 71.625
"4597" 105727 7 -28.375 71.625
"4598" 105728 7 -28.125 71.625
"4653" 106400 7 139.875 71.625
"4730" 106906 7 -93.625 71.375
"4731" 106907 7 -93.375 71.375
"4762" 107167 7 -28.375 71.375
"4763" 107168 7 -28.125 71.375
"4781" 107190 7 -22.625 71.375
"4949" 108607 7 -28.375 71.125
"4950" 108608 7 -28.125 71.125
"5130" 110047 7 -28.375 70.875
"5131" 110048 7 -28.125 70.875
"5149" 110070 7 -22.625 70.875
"5293" 111228 7 -93.125 70.625
"5330" 111290 7 NA NA
"5331" 111483 7 -29.375 70.625
"5332" 111484 7 -29.125 70.625
"5333" 111485 7 -28.875 70.625
"5334" 111486 7 -28.625 70.625
"5335" 111487 7 -28.375 70.625
"5336" 111488 7 -28.125 70.625
"5337" 111489 7 -27.875 70.625
"5542" 112730 7 -77.625 70.375
"5543" 112923 7 -29.375 70.375
"5544" 112924 7 -29.125 70.375
"5545" 112925 7 -28.875 70.375
"5546" 112926 7 -28.625 70.375
"5547" 112927 7 -28.375 70.375
"5548" 112928 7 -28.125 70.375
"5549" 112929 7 -27.875 70.375
"5756" 114170 7 -77.625 70.125
"5757" 114363 7 NA NA
"5758" 114364 7 NA NA
"5759" 114365 7 NA NA
"5760" 114366 7 -28.625 70.125
"5761" 114367 7 -28.375 70.125
"5762" 114368 7 -28.125 70.125
"5763" 114369 7 -27.875 70.125
"6005" 115597 7 -80.875 69.875
"6009" 115601 7 -79.875 69.875
"6020" 115612 7 -77.125 69.875
"6267" 117037 7 -80.875 69.625
"6271" 117041 7 -79.875 69.625
"6282" 117052 7 -77.125 69.625
"6511" 118477 7 -80.875 69.375
"6515" 118481 7 -79.875 69.375
"6526" 118492 7 -77.125 69.375
"6645" 119773 7 -116.875 69.125
"6647" 119775 7 -116.375 69.125
"6754" 119920 7 -80.125 69.125
"6756" 119922 7 -79.625 69.125
"6757" 119923 7 -79.375 69.125
"6760" 119926 7 -78.625 69.125
"6874" 121213 7 -116.875 68.875
"6876" 121215 7 -116.375 68.875
"6977" 121360 7 -80.125 68.875
"6979" 121362 7 -79.625 68.875
"6980" 121363 7 -79.375 68.875
"6983" 121366 7 -78.625 68.875
"7082" 122653 7 NA NA
"7084" 122655 7 -116.375 68.625
"7172" 122771 7 -87.375 68.625
"7173" 122773 7 -86.875 68.625
"7174" 122774 7 -86.625 68.625
"7175" 122775 7 -86.375 68.625
"7176" 122776 7 -86.125 68.625
"7190" 122800 7 NA NA
"7192" 122802 7 -79.625 68.625
"7193" 122803 7 -79.375 68.625
"7196" 122806 7 -78.625 68.625
"7406" 124236 7 -81.125 68.375
"7407" 124237 7 -80.875 68.375
"7408" 124242 7 -79.625 68.375
"7409" 124243 7 -79.375 68.375
"7410" 124244 7 -79.125 68.375
"7412" 124246 7 -78.625 68.375
"7417" 124433 7 -31.875 68.375
"7609" 125676 7 NA NA
"7610" 125677 7 NA NA
"7611" 125682 7 -79.625 68.125
"7612" 125683 7 -79.375 68.125
"7613" 125684 7 -79.125 68.125
"7615" 125686 7 -78.625 68.125
"7620" 125873 7 -31.875 68.125
"7780" 127313 7 -31.875 67.875
"7889" 128753 7 -31.875 67.625
"7998" 130193 7 NA NA
"8045" 131415 7 -86.375 67.125
"8056" 131434 7 -81.625 67.125
"8117" 132874 7 -81.625 66.875
"8174" 134313 7 -81.875 66.625
"8276" 135753 7 -81.875 66.375
"8376" 137193 7 NA NA
"9180" 148379 7 -165.375 64.125
"9185" 148384 7 -164.125 64.125
"9214" 148689 7 -87.875 64.125
"9216" 148691 7 -87.375 64.125
"9295" 149819 7 NA NA
"9300" 149824 7 NA NA
"9329" 150129 7 -87.875 63.875
"9331" 150131 7 -87.375 63.875
"9944" 161336 7 -166.125 61.875
"9981" 162776 7 -166.125 61.625
"58243" 807836 7 178.875 -50.125
"58277" 809276 7 NA NA
"70" 75528 8 -18.125 76.875
"181" 76968 8 -18.125 76.625
"291" 78408 8 -18.125 76.375
"430" 79848 8 -18.125 76.125
"444" 80153 8 58.125 76.125
"445" 80154 8 58.375 76.125
"446" 80155 8 58.625 76.125
"549" 80882 8 -119.625 75.875
"550" 80883 8 -119.375 75.875
"729" 81290 8 NA NA
"808" 81930 8 142.375 75.875
"809" 81931 8 142.625 75.875
"824" 81946 8 146.375 75.875
"825" 81947 8 146.625 75.875
"826" 81948 8 146.875 75.875
"827" 81949 8 NA NA
"864" 82322 8 -119.625 75.625
"865" 82323 8 -119.375 75.625
"866" 82324 8 -119.125 75.625
"997" 82470 8 -82.625 75.625
"1029" 82730 8 -17.625 75.625
"1066" 83067 8 66.625 75.625
"1067" 83068 8 66.875 75.625
"1068" 83069 8 67.125 75.625
"1090" 83370 8 142.375 75.625
"1091" 83371 8 142.625 75.625
"1106" 83386 8 146.375 75.625
"1107" 83387 8 146.625 75.625
"1108" 83388 8 146.875 75.625
"1109" 83389 8 147.125 75.625
"1137" 83762 8 -119.625 75.375
"1138" 83763 8 -119.375 75.375
"1139" 83764 8 -119.125 75.375
"1140" 83765 8 -118.875 75.375
"1141" 83766 8 -118.625 75.375
"1283" 84170 8 -17.625 75.375
"1331" 84810 8 142.375 75.375
"1332" 84811 8 142.625 75.375
"1342" 84826 8 146.375 75.375
"1343" 84827 8 146.625 75.375
"1344" 84828 8 146.875 75.375
"1345" 84829 8 147.125 75.375
"1371" 85202 8 NA NA
"1372" 85203 8 -119.375 75.125
"1373" 85204 8 -119.125 75.125
"1374" 85205 8 -118.875 75.125
"1375" 85206 8 -118.625 75.125
"1390" 85221 8 -114.875 75.125
"1421" 85252 8 -107.125 75.125
"1422" 85253 8 -106.875 75.125
"1455" 85286 8 -98.625 75.125
"1535" 85610 8 -17.625 75.125
"1589" 86250 8 142.375 75.125
"1590" 86251 8 142.625 75.125
"1591" 86252 8 142.875 75.125
"1592" 86253 8 143.125 75.125
"1607" 86268 8 146.875 75.125
"1608" 86269 8 147.125 75.125
"1649" 86643 8 NA NA
"1651" 86645 8 NA NA
"1662" 86656 8 -116.125 74.875
"1695" 86689 8 -107.875 74.875
"1696" 86690 8 -107.625 74.875
"1697" 86691 8 -107.375 74.875
"1698" 86692 8 -107.125 74.875
"1699" 86693 8 -106.875 74.875
"1700" 86694 8 -106.625 74.875
"1701" 86695 8 -106.375 74.875
"1702" 86696 8 -106.125 74.875
"1704" 86698 8 -105.625 74.875
"1890" 87712 8 147.875 74.875
"1928" 88083 8 -119.375 74.625
"1930" 88085 8 -118.875 74.625
"1942" 88097 8 -115.875 74.625
"1972" 88127 8 -108.375 74.625
"1974" 88129 8 -107.875 74.625
"1975" 88130 8 -107.625 74.625
"1976" 88131 8 -107.375 74.625
"1977" 88132 8 -107.125 74.625
"1978" 88133 8 -106.875 74.625
"1979" 88134 8 -106.625 74.625
"1980" 88135 8 -106.375 74.625
"1981" 88136 8 -106.125 74.625
"1982" 88137 8 -105.875 74.625
"2159" 89152 8 147.875 74.625
"2196" 89523 8 -119.375 74.375
"2198" 89525 8 -118.875 74.375
"2382" 90592 8 147.875 74.375
"2417" 90963 8 -119.375 74.125
"2419" 90965 8 -118.875 74.125
"2454" 91014 8 -106.625 74.125
"2455" 91015 8 -106.375 74.125
"2456" 91016 8 -106.125 74.125
"2457" 91017 8 -105.875 74.125
"2458" 91018 8 -105.625 74.125
"2459" 91019 8 -105.375 74.125
"2460" 91020 8 -105.125 74.125
"2461" 91021 8 -104.875 74.125
"2465" 91037 8 -100.875 74.125
"2626" 92032 8 NA NA
"2774" 92771 8 NA NA
"2775" 92772 8 NA NA
"2776" 92773 8 NA NA
"2842" 93450 8 142.375 73.875
"2843" 93451 8 142.625 73.875
"2844" 93452 8 142.875 73.875
"2845" 93453 8 143.125 73.875
"2846" 93454 8 143.375 73.875
"2847" 93455 8 143.625 73.875
"2848" 93456 8 NA NA
"2972" 94211 8 -27.375 73.625
"2973" 94212 8 -27.125 73.625
"2974" 94213 8 -26.875 73.625
"3037" 94890 8 142.375 73.625
"3038" 94891 8 142.625 73.625
"3039" 94892 8 142.875 73.625
"3040" 94893 8 143.125 73.625
"3041" 94894 8 143.375 73.625
"3042" 94895 8 143.625 73.625
"3043" 94896 8 143.875 73.625
"3065" 95307 8 -113.375 73.375
"3077" 95326 8 -108.625 73.375
"3096" 95350 8 -102.625 73.375
"3121" 95375 8 -96.375 73.375
"3194" 95651 8 -27.375 73.375
"3195" 95652 8 -27.125 73.375
"3196" 95653 8 -26.875 73.375
"3265" 96330 8 142.375 73.375
"3266" 96331 8 142.625 73.375
"3267" 96332 8 142.875 73.375
"3268" 96333 8 143.125 73.375
"3269" 96334 8 143.375 73.375
"3270" 96335 8 143.625 73.375
"3271" 96336 8 143.875 73.375
"3277" 96723 8 NA NA
"3278" 96724 8 NA NA
"3293" 96739 8 -115.375 73.125
"3294" 96740 8 -115.125 73.125
"3295" 96741 8 -114.875 73.125
"3305" 96751 8 -112.375 73.125
"3337" 96783 8 -104.375 73.125
"3352" 96801 8 -99.875 73.125
"3353" 96802 8 -99.625 73.125
"3419" 96887 8 -78.375 73.125
"3430" 97091 8 -27.375 73.125
"3431" 97092 8 -27.125 73.125
"3432" 97093 8 -26.875 73.125
"3433" 97094 8 -26.625 73.125
"3434" 97095 8 -26.375 73.125
"3486" 97769 8 142.125 73.125
"3492" 97775 8 143.625 73.125
"3493" 97776 8 143.875 73.125
"3494" 97777 8 144.125 73.125
"3495" 97778 8 144.375 73.125
"3499" 97782 8 NA NA
"3500" 97783 8 NA NA
"3501" 97784 8 NA NA
"3502" 97785 8 NA NA
"3522" 98163 8 NA NA
"3523" 98164 8 -119.125 72.875
"3543" 98189 8 -112.875 72.875
"3544" 98190 8 -112.625 72.875
"3545" 98191 8 -112.375 72.875
"3646" 98327 8 -78.375 72.875
"3656" 98531 8 -27.375 72.875
"3657" 98532 8 -27.125 72.875
"3658" 98533 8 -26.875 72.875
"3659" 98534 8 -26.625 72.875
"3660" 98535 8 -26.375 72.875
"3712" 99209 8 142.125 72.875
"3718" 99215 8 143.625 72.875
"3719" 99216 8 143.875 72.875
"3720" 99217 8 144.125 72.875
"3721" 99218 8 144.375 72.875
"3722" 99219 8 144.625 72.875
"3723" 99220 8 144.875 72.875
"3724" 99221 8 145.125 72.875
"3725" 99222 8 145.375 72.875
"3726" 99223 8 145.625 72.875
"3727" 99224 8 145.875 72.875
"3728" 99225 8 146.125 72.875
"3748" 99603 8 -119.375 72.625
"3749" 99604 8 -119.125 72.625
"3850" 99767 8 -78.375 72.625
"3859" 99971 8 -27.375 72.625
"3860" 99972 8 -27.125 72.625
"3861" 99973 8 -26.875 72.625
"3862" 99974 8 -26.625 72.625
"3863" 99975 8 -26.375 72.625
"3913" 100649 8 142.125 72.625
"3919" 100655 8 143.625 72.625
"3920" 100656 8 143.875 72.625
"3921" 100657 8 144.125 72.625
"3922" 100658 8 144.375 72.625
"3926" 100662 8 145.375 72.625
"3927" 100663 8 145.625 72.625
"3928" 100664 8 145.875 72.625
"3929" 100665 8 146.125 72.625
"3951" 101043 8 -119.375 72.375
"3952" 101044 8 -119.125 72.375
"3955" 101047 8 -118.375 72.375
"4058" 101207 8 -78.375 72.375
"4067" 101411 8 NA NA
"4068" 101412 8 NA NA
"4069" 101413 8 NA NA
"4070" 101414 8 -26.625 72.375
"4121" 102089 8 NA NA
"4127" 102095 8 NA NA
"4128" 102096 8 NA NA
"4131" 102099 8 144.625 72.375
"4134" 102102 8 145.375 72.375
"4135" 102103 8 145.625 72.375
"4136" 102104 8 145.875 72.375
"4137" 102105 8 146.125 72.375
"4254" 102649 8 -77.875 72.125
"4261" 102849 8 -27.875 72.125
"4262" 102850 8 -27.625 72.125
"4263" 102851 8 NA NA
"4264" 102852 8 NA NA
"4312" 103521 8 140.125 72.125
"4320" 103543 8 145.625 72.125
"4321" 103544 8 145.875 72.125
"4322" 103545 8 146.125 72.125
"4323" 103546 8 146.375 72.125
"4324" 103547 8 146.625 72.125
"4431" 104089 8 -77.875 71.875
"4438" 104289 8 -27.875 71.875
"4439" 104290 8 -27.625 71.875
"4440" 104291 8 -27.375 71.875
"4441" 104292 8 -27.125 71.875
"4483" 104961 8 140.125 71.875
"4487" 104983 8 145.625 71.875
"4488" 104984 8 145.875 71.875
"4489" 104985 8 146.125 71.875
"4490" 104986 8 146.375 71.875
"4491" 104987 8 146.625 71.875
"4592" 105529 8 -77.875 71.625
"4599" 105729 8 -27.875 71.625
"4600" 105730 8 -27.625 71.625
"4601" 105731 8 -27.375 71.625
"4602" 105732 8 -27.125 71.625
"4654" 106401 8 140.125 71.625
"4661" 106426 8 NA NA
"4662" 106427 8 NA NA
"4664" 106436 8 148.875 71.625
"4696" 106812 8 -117.125 71.375
"4764" 107169 8 -27.875 71.375
"4765" 107170 8 -27.625 71.375
"4847" 107862 8 145.375 71.375
"4890" 108252 8 -117.125 71.125
"4951" 108609 8 -27.875 71.125
"4952" 108610 8 -27.625 71.125
"4955" 108613 8 -26.875 71.125
"5068" 109692 8 -117.125 70.875
"5132" 110049 8 -27.875 70.875
"5133" 110050 8 -27.625 70.875
"5136" 110053 8 -26.875 70.875
"5323" 111283 8 -79.375 70.625
"5324" 111284 8 -79.125 70.625
"5327" 111287 8 -78.375 70.625
"5328" 111288 8 NA NA
"5329" 111289 8 NA NA
"5338" 111490 8 -27.625 70.625
"5339" 111491 8 -27.375 70.625
"5340" 111492 8 -27.125 70.625
"5535" 112723 8 -79.375 70.375
"5536" 112724 8 -79.125 70.375
"5539" 112727 8 -78.375 70.375
"5540" 112728 8 -78.125 70.375
"5541" 112729 8 -77.875 70.375
"5550" 112930 8 -27.625 70.375
"5551" 112931 8 -27.375 70.375
"5552" 112932 8 -27.125 70.375
"5749" 114163 8 -79.375 70.125
"5750" 114164 8 -79.125 70.125
"5753" 114167 8 -78.375 70.125
"5754" 114168 8 -78.125 70.125
"5755" 114169 8 -77.875 70.125
"5764" 114370 8 -27.625 70.125
"5765" 114371 8 -27.375 70.125
"5766" 114372 8 -27.125 70.125
"6007" 115599 8 -80.375 69.875
"6008" 115600 8 -80.125 69.875
"6010" 115602 8 -79.625 69.875
"6011" 115603 8 -79.375 69.875
"6016" 115608 8 -78.125 69.875
"6019" 115611 8 -77.375 69.875
"6269" 117039 8 -80.375 69.625
"6270" 117040 8 -80.125 69.625
"6272" 117042 8 -79.625 69.625
"6273" 117043 8 -79.375 69.625
"6278" 117048 8 -78.125 69.625
"6281" 117051 8 -77.375 69.625
"6513" 118479 8 -80.375 69.375
"6514" 118480 8 -80.125 69.375
"6516" 118482 8 -79.625 69.375
"6517" 118483 8 -79.375 69.375
"6522" 118488 8 -78.125 69.375
"6525" 118491 8 -77.375 69.375
"6755" 119921 8 -79.875 69.125
"6758" 119924 8 -79.125 69.125
"6761" 119927 8 -78.375 69.125
"6762" 119928 8 -78.125 69.125
"6763" 119930 8 -77.625 69.125
"6978" 121361 8 -79.875 68.875
"6981" 121364 8 -79.125 68.875
"6984" 121367 8 -78.375 68.875
"6985" 121368 8 -78.125 68.875
"6986" 121370 8 -77.625 68.875
"7191" 122801 8 NA NA
"7194" 122804 8 -79.125 68.625
"7197" 122807 8 -78.375 68.625
"7198" 122808 8 -78.125 68.625
"7199" 122810 8 NA NA
"7411" 124245 8 -78.875 68.375
"7414" 124248 8 -78.125 68.375
"7418" 124434 8 -31.625 68.375
"7419" 124435 8 -31.375 68.375
"7420" 124436 8 -31.125 68.375
"7614" 125685 8 -78.875 68.125
"7617" 125688 8 -78.125 68.125
"7621" 125874 8 -31.625 68.125
"7622" 125875 8 -31.375 68.125
"7623" 125876 8 -31.125 68.125
"7781" 127314 8 -31.625 67.875
"7782" 127315 8 -31.375 67.875
"7783" 127316 8 -31.125 67.875
"7890" 128754 8 -31.625 67.625
"7891" 128755 8 -31.375 67.625
"7892" 128756 8 -31.125 67.625
"7999" 130194 8 NA NA
"8000" 130195 8 NA NA
"8001" 130196 8 NA NA
"8037" 131331 8 -107.375 67.125
"8057" 131435 8 -81.375 67.125
"8058" 131436 8 -81.125 67.125
"8103" 132771 8 -107.375 66.875
"8118" 132875 8 -81.375 66.875
"8119" 132876 8 -81.125 66.875
"8152" 134211 8 -107.375 66.625
"8153" 134212 8 -107.125 66.625
"8254" 135651 8 -107.375 66.375
"8255" 135652 8 -107.125 66.375
"8354" 137091 8 NA NA
"8355" 137092 8 -107.125 66.125
"8457" 138597 8 -90.875 65.875
"8572" 140037 8 NA NA
"9179" 148378 8 -165.625 64.125
"9186" 148385 8 -163.875 64.125
"9187" 148386 8 -163.625 64.125
"9189" 148388 8 -163.125 64.125
"9215" 148690 8 -87.625 64.125
"9294" 149818 8 NA NA
"9301" 149825 8 NA NA
"9302" 149826 8 NA NA
"9304" 149828 8 NA NA
"9330" 150130 8 -87.625 63.875
"9943" 161335 8 -166.375 61.875
"9946" 161338 8 -165.625 61.875
"9980" 162775 8 -166.375 61.625
"9983" 162778 8 -165.625 61.625
"10143" 167095 8 -166.375 60.875
"10219" 168535 8 -166.375 60.625
"10414" 170749 8 27.125 60.375
"10416" 170751 8 27.625 60.375
"10564" 172189 8 27.125 60.125
"10566" 172191 8 27.625 60.125
"10719" 173631 8 27.625 59.875
"10890" 175071 8 27.625 59.625
"11023" 176511 8 27.625 59.375
"11176" 177951 8 NA NA
"58434" 815482 8 -69.625 -51.625
"58585" 820759 8 169.625 -52.375
"551" 80884 9 -119.125 75.875
"552" 80885 9 -118.875 75.875
"554" 80887 9 -118.375 75.875
"555" 80888 9 -118.125 75.875
"728" 81289 9 -17.875 75.875
"732" 81583 9 NA NA
"817" 81939 9 144.625 75.875
"818" 81940 9 144.875 75.875
"819" 81941 9 145.125 75.875
"820" 81942 9 145.375 75.875
"821" 81943 9 145.625 75.875
"822" 81944 9 NA NA
"823" 81945 9 146.125 75.875
"867" 82325 9 -118.875 75.625
"869" 82327 9 -118.375 75.625
"870" 82328 9 -118.125 75.625
"1028" 82729 9 -17.875 75.625
"1032" 83023 9 NA NA
"1100" 83380 9 144.875 75.625
"1101" 83381 9 145.125 75.625
"1102" 83382 9 145.375 75.625
"1103" 83383 9 145.625 75.625
"1104" 83384 9 145.875 75.625
"1105" 83385 9 146.125 75.625
"1142" 83767 9 -118.375 75.375
"1143" 83768 9 -118.125 75.375
"1282" 84169 9 -17.875 75.375
"1286" 84463 9 55.625 75.375
"1335" 84819 9 144.625 75.375
"1336" 84820 9 144.875 75.375
"1337" 84821 9 145.125 75.375
"1338" 84822 9 145.375 75.375
"1339" 84823 9 145.625 75.375
"1340" 84824 9 145.875 75.375
"1341" 84825 9 146.125 75.375
"1376" 85207 9 -118.375 75.125
"1377" 85208 9 -118.125 75.125
"1534" 85609 9 -17.875 75.125
"1538" 85903 9 55.625 75.125
"1598" 86259 9 144.625 75.125
"1599" 86260 9 144.875 75.125
"1600" 86261 9 145.125 75.125
"1601" 86262 9 145.375 75.125
"1602" 86263 9 145.625 75.125
"1603" 86264 9 145.875 75.125
"1604" 86265 9 146.125 75.125
"1605" 86266 9 146.375 75.125
"1606" 86267 9 146.625 75.125
"1652" 86646 9 NA NA
"1931" 88086 9 -118.625 74.625
"1941" 88096 9 -116.125 74.625
"1968" 88123 9 -109.375 74.625
"1969" 88124 9 -109.125 74.625
"1970" 88125 9 -108.875 74.625
"1971" 88126 9 -108.625 74.625
"2199" 89526 9 -118.625 74.375
"2420" 90966 9 -118.625 74.125
"2430" 90976 9 -116.125 74.125
"2431" 90977 9 -115.875 74.125
"2432" 90978 9 -115.625 74.125
"2768" 92570 9 -77.625 73.875
"2769" 92571 9 -77.375 73.875
"2770" 92572 9 -77.125 73.875
"2771" 92573 9 NA NA
"2966" 94010 9 -77.625 73.625
"2967" 94011 9 -77.375 73.625
"2968" 94012 9 -77.125 73.625
"2969" 94013 9 -76.875 73.625
"2975" 94218 9 -25.625 73.625
"3066" 95308 9 -113.125 73.375
"3069" 95311 9 -112.375 73.375
"3070" 95312 9 -112.125 73.375
"3071" 95317 9 -110.875 73.375
"3072" 95318 9 -110.625 73.375
"3074" 95320 9 -110.125 73.375
"3075" 95321 9 -109.875 73.375
"3076" 95322 9 -109.625 73.375
"3187" 95450 9 -77.625 73.375
"3188" 95451 9 -77.375 73.375
"3189" 95452 9 -77.125 73.375
"3190" 95453 9 -76.875 73.375
"3416" 96884 9 NA NA
"3418" 96886 9 NA NA
"3435" 97096 9 -26.125 73.125
"3487" 97770 9 142.375 73.125
"3488" 97771 9 142.625 73.125
"3489" 97772 9 142.875 73.125
"3490" 97773 9 143.125 73.125
"3491" 97774 9 143.375 73.125
"3526" 98167 9 -118.375 72.875
"3643" 98324 9 -79.125 72.875
"3645" 98326 9 -78.625 72.875
"3661" 98536 9 -26.125 72.875
"3713" 99210 9 142.375 72.875
"3714" 99211 9 142.625 72.875
"3715" 99212 9 142.875 72.875
"3716" 99213 9 143.125 72.875
"3717" 99214 9 143.375 72.875
"3847" 99764 9 -79.125 72.625
"3849" 99766 9 -78.625 72.625
"3864" 99976 9 -26.125 72.625
"3914" 100650 9 142.375 72.625
"3915" 100651 9 142.625 72.625
"3916" 100652 9 142.875 72.625
"3917" 100653 9 143.125 72.625
"3918" 100654 9 143.375 72.625
"4055" 101204 9 -79.125 72.375
"4057" 101206 9 -78.625 72.375
"4071" 101415 9 -26.375 72.375
"4072" 101416 9 -26.125 72.375
"4122" 102090 9 NA NA
"4123" 102091 9 NA NA
"4124" 102092 9 NA NA
"4125" 102093 9 NA NA
"4126" 102094 9 NA NA
"4697" 106813 9 -116.875 71.375
"4766" 107171 9 -27.375 71.375
"4767" 107172 9 -27.125 71.375
"4768" 107173 9 -26.875 71.375
"4891" 108253 9 -116.875 71.125
"4953" 108611 9 -27.375 71.125
"4954" 108612 9 -27.125 71.125
"5069" 109693 9 -116.875 70.875
"5134" 110051 9 -27.375 70.875
"5135" 110052 9 -27.125 70.875
"5325" 111285 9 -78.875 70.625
"5326" 111286 9 -78.625 70.625
"5537" 112725 9 -78.875 70.375
"5538" 112726 9 -78.625 70.375
"5751" 114165 9 -78.875 70.125
"5752" 114166 9 -78.625 70.125
"6012" 115604 9 -79.125 69.875
"6013" 115605 9 -78.875 69.875
"6014" 115606 9 -78.625 69.875
"6017" 115609 9 -77.875 69.875
"6018" 115610 9 -77.625 69.875
"6274" 117044 9 -79.125 69.625
"6275" 117045 9 -78.875 69.625
"6276" 117046 9 -78.625 69.625
"6279" 117049 9 -77.875 69.625
"6280" 117050 9 -77.625 69.625
"6518" 118484 9 -79.125 69.375
"6519" 118485 9 -78.875 69.375
"6520" 118486 9 -78.625 69.375
"6523" 118489 9 -77.875 69.375
"6524" 118490 9 -77.625 69.375
"7421" 124437 9 -30.875 68.375
"7624" 125877 9 -30.875 68.125
"7774" 127115 9 -81.375 67.875
"7775" 127116 9 -81.125 67.875
"7776" 127117 9 NA NA
"7784" 127317 9 -30.875 67.875
"7883" 128555 9 -81.375 67.625
"7884" 128556 9 -81.125 67.625
"7885" 128557 9 -80.875 67.625
"7893" 128757 9 -30.875 67.625
"7992" 129995 9 -81.375 67.375
"7993" 129996 9 -81.125 67.375
"7994" 129997 9 -80.875 67.375
"8002" 130197 9 NA NA
"8456" 138596 9 -91.125 65.875
"8459" 138599 9 -90.375 65.875
"8571" 140036 9 NA NA
"8574" 140039 9 -90.375 65.625
"9000" 145508 9 -163.125 64.625
"9090" 146948 9 -163.125 64.375
"9188" 148387 9 -163.375 64.125
"9303" 149827 9 NA NA
"9945" 161337 9 -165.875 61.875
"9982" 162777 9 -165.875 61.625
"10025" 164215 9 -166.375 61.375
"10076" 165655 9 -166.375 61.125
"10144" 167096 9 -166.125 60.875
"10145" 167097 9 -165.875 60.875
"10220" 168536 9 -166.125 60.625
"10221" 168537 9 -165.875 60.625
"10411" 170746 9 26.375 60.375
"10412" 170747 9 26.625 60.375
"10413" 170748 9 26.875 60.375
"10415" 170750 9 27.375 60.375
"10549" 172174 9 23.375 60.125
"10561" 172186 9 26.375 60.125
"10562" 172187 9 26.625 60.125
"10563" 172188 9 26.875 60.125
"10565" 172190 9 27.375 60.125
"10714" 173626 9 26.375 59.875
"10715" 173627 9 26.625 59.875
"10716" 173628 9 26.875 59.875
"10717" 173629 9 27.125 59.875
"10718" 173630 9 27.375 59.875
"10885" 175066 9 26.375 59.625
"10886" 175067 9 26.625 59.625
"10887" 175068 9 26.875 59.625
"10888" 175069 9 27.125 59.625
"10889" 175070 9 27.375 59.625
"11018" 176506 9 26.375 59.375
"11020" 176508 9 26.875 59.375
"11021" 176509 9 27.125 59.375
"11022" 176510 9 27.375 59.375
"11171" 177946 9 NA NA
"11173" 177948 9 NA NA
"11174" 177949 9 NA NA
"11175" 177950 9 NA NA
"11599" 182953 9 -161.875 58.125
"11600" 182954 9 -161.625 58.125
"16816" 251054 9 -56.625 46.375
"57687" 780935 9 -66.375 -45.625
"58242" 807835 9 178.625 -50.125
"58276" 809275 9 NA NA
"58581" 820755 9 168.625 -52.375
"58673" 823636 9 168.875 -52.875
"58674" 823637 9 169.125 -52.875
"58675" 823638 9 169.375 -52.875
"58676" 823639 9 169.625 -52.875
"58770" 827011 9 -67.375 -53.625
"553" 80886 10 -118.625 75.875
"556" 80889 10 -117.875 75.875
"557" 80890 10 -117.625 75.875
"708" 81045 10 -78.875 75.875
"733" 81584 10 NA NA
"744" 81595 10 58.625 75.875
"745" 81596 10 58.875 75.875
"746" 81597 10 59.125 75.875
"868" 82326 10 -118.625 75.625
"871" 82329 10 -117.875 75.625
"872" 82330 10 -117.625 75.625
"873" 82331 10 -117.375 75.625
"1008" 82485 10 -78.875 75.625
"1033" 83024 10 55.875 75.625
"1099" 83379 10 144.625 75.625
"1144" 83769 10 -117.875 75.375
"1145" 83770 10 -117.625 75.375
"1146" 83771 10 -117.375 75.375
"1262" 83925 10 -78.875 75.375
"1287" 84464 10 55.875 75.375
"1378" 85209 10 -117.875 75.125
"1379" 85210 10 -117.625 75.125
"1380" 85211 10 -117.375 75.125
"1514" 85365 10 NA NA
"1539" 85904 10 55.875 75.125
"1653" 86647 10 NA NA
"1654" 86648 10 NA NA
"1932" 88087 10 -118.375 74.625
"1933" 88088 10 -118.125 74.625
"2200" 89527 10 -118.375 74.375
"2201" 89528 10 -118.125 74.375
"2421" 90967 10 -118.375 74.125
"2422" 90968 10 -118.125 74.125
"2778" 92778 10 -25.625 73.875
"3067" 95309 10 -112.875 73.375
"3068" 95310 10 -112.625 73.375
"3073" 95319 10 -110.375 73.375
"3201" 95658 10 -25.625 73.375
"3282" 96728 10 -118.125 73.125
"3336" 96782 10 -104.625 73.125
"3412" 96880 10 -80.125 73.125
"3413" 96881 10 NA NA
"3414" 96882 10 NA NA
"3415" 96883 10 NA NA
"3417" 96885 10 NA NA
"3425" 96893 10 -76.875 73.125
"3527" 98168 10 -118.125 72.875
"3641" 98322 10 -79.625 72.875
"3642" 98323 10 -79.375 72.875
"3644" 98325 10 -78.875 72.875
"3652" 98333 10 -76.875 72.875
"3753" 99608 10 -118.125 72.625
"3843" 99760 10 -80.125 72.625
"3844" 99761 10 -79.875 72.625
"3845" 99762 10 -79.625 72.625
"3846" 99763 10 -79.375 72.625
"3848" 99765 10 -78.875 72.625
"3856" 99773 10 -76.875 72.625
"3956" 101048 10 -118.125 72.375
"4054" 101203 10 -79.375 72.375
"4056" 101205 10 -78.875 72.375
"4064" 101213 10 NA NA
"4314" 103537 10 144.125 72.125
"4315" 103538 10 144.375 72.125
"4338" 103561 10 150.125 72.125
"4339" 103562 10 150.375 72.125
"4497" 105001 10 150.125 71.875
"4498" 105002 10 150.375 71.875
"4658" 106423 10 145.625 71.625
"4659" 106424 10 145.875 71.625
"4660" 106425 10 146.125 71.625
"4669" 106441 10 150.125 71.625
"4670" 106442 10 150.375 71.625
"4854" 107889 10 152.125 71.375
"4855" 107890 10 152.375 71.375
"4856" 107891 10 NA NA
"4857" 107892 10 NA NA
"4866" 107901 10 155.125 71.375
"4867" 107902 10 155.375 71.375
"5032" 109329 10 152.125 71.125
"5033" 109330 10 152.375 71.125
"5034" 109331 10 152.625 71.125
"5035" 109332 10 152.875 71.125
"5044" 109341 10 155.125 71.125
"5045" 109342 10 155.375 71.125
"5220" 110769 10 152.125 70.875
"5221" 110770 10 152.375 70.875
"5222" 110771 10 152.625 70.875
"5223" 110772 10 152.875 70.875
"5232" 110781 10 155.125 70.875
"5233" 110782 10 155.375 70.875
"5322" 111282 10 -79.625 70.625
"5534" 112722 10 -79.625 70.375
"5748" 114162 10 -79.625 70.125
"7422" 124438 10 -30.625 68.375
"7423" 124439 10 -30.375 68.375
"7424" 124440 10 -30.125 68.375
"7425" 124441 10 -29.875 68.375
"7426" 124442 10 -29.625 68.375
"7427" 124443 10 -29.375 68.375
"7428" 124444 10 -29.125 68.375
"7429" 124445 10 -28.875 68.375
"7430" 124446 10 -28.625 68.375
"7432" 124448 10 -28.125 68.375
"7433" 124449 10 -27.875 68.375
"7434" 124450 10 -27.625 68.375
"7474" 124722 10 40.375 68.375
"7625" 125878 10 -30.625 68.125
"7626" 125879 10 -30.375 68.125
"7627" 125880 10 -30.125 68.125
"7628" 125881 10 -29.875 68.125
"7629" 125882 10 -29.625 68.125
"7630" 125883 10 -29.375 68.125
"7631" 125884 10 -29.125 68.125
"7632" 125885 10 -28.875 68.125
"7633" 125886 10 -28.625 68.125
"7635" 125888 10 -28.125 68.125
"7636" 125889 10 -27.875 68.125
"7637" 125890 10 -27.625 68.125
"7678" 126162 10 40.375 68.125
"7785" 127318 10 -30.625 67.875
"7786" 127319 10 -30.375 67.875
"7894" 128758 10 -30.625 67.625
"7895" 128759 10 -30.375 67.625
"8003" 130198 10 NA NA
"8004" 130199 10 NA NA
"8252" 134802 10 40.375 66.625
"8352" 136242 10 40.375 66.375
"8455" 137682 10 40.375 66.125
"8996" 145504 10 -164.125 64.625
"9086" 146944 10 -164.125 64.375
"9782" 157016 10 NA NA
"9839" 158456 10 -166.125 62.375
"9890" 159896 10 -166.125 62.125
"10015" 163508 10 16.875 61.625
"10026" 164216 10 -166.125 61.375
"10077" 165656 10 -166.125 61.125
"10146" 167098 10 -165.625 60.875
"10222" 168538 10 -165.625 60.625
"10302" 169289 10 22.125 60.625
"10303" 169290 10 22.375 60.625
"10304" 169291 10 22.625 60.625
"10305" 169293 10 23.125 60.625
"10317" 169975 10 -166.375 60.375
"10319" 169977 10 -165.875 60.375
"10320" 169978 10 -165.625 60.375
"10442" 171415 10 -166.375 60.125
"10444" 171417 10 -165.875 60.125
"10445" 171418 10 -165.625 60.125
"11019" 176507 10 26.625 59.375
"11172" 177947 10 NA NA
"11601" 182956 10 -161.125 58.125
"11602" 182957 10 -160.875 58.125
"11722" 183694 10 23.375 58.125
"12443" 193036 10 -161.125 56.375
"12444" 193037 10 -160.875 56.375
"13464" 203823 10 15.625 54.625
"13465" 203824 10 15.875 54.625
"13466" 203825 10 16.125 54.625
"15811" 235168 10 -68.125 49.125
"16277" 242409 10 -57.875 47.875
"16817" 251055 10 -56.375 46.375
"16818" 251056 10 -56.125 46.375
"19917" 290662 10 125.375 39.625
"57686" 780934 10 -66.625 -45.625
"58536" 819318 10 169.375 -52.125
"58584" 820758 10 169.375 -52.375
"58632" 822198 10 169.375 -52.625
"58633" 822199 10 169.625 -52.625
"58655" 822681 10 -69.875 -52.875
"58658" 822684 10 -69.125 -52.875
"58659" 822685 10 -68.875 -52.875
"58771" 827012 10 -67.125 -53.625
"58823" 829890 10 -67.625 -54.125
"58824" 829891 10 -67.375 -54.125
"240" 77319 11 69.625 76.625
"376" 79565 11 -88.875 76.125
"377" 79566 11 -88.625 76.125
"378" 79567 11 -88.375 76.125
"379" 79568 11 -88.125 76.125
"386" 79575 11 -86.375 76.125
"387" 79576 11 -86.125 76.125
"388" 79577 11 -85.875 76.125
"392" 79581 11 -84.875 76.125
"393" 79582 11 -84.625 76.125
"477" 80186 11 66.375 76.125
"684" 81021 11 -84.875 75.875
"705" 81042 11 -79.625 75.875
"706" 81043 11 -79.375 75.875
"707" 81044 11 -79.125 75.875
"727" 81288 11 -18.125 75.875
"1000" 82477 11 -80.875 75.625
"1005" 82482 11 -79.625 75.625
"1006" 82483 11 -79.375 75.625
"1007" 82484 11 -79.125 75.625
"1027" 82728 11 -18.125 75.625
"1254" 83917 11 -80.875 75.375
"1259" 83922 11 -79.625 75.375
"1260" 83923 11 -79.375 75.375
"1261" 83924 11 -79.125 75.375
"1281" 84168 11 -18.125 75.375
"1506" 85357 11 NA NA
"1511" 85362 11 -79.625 75.125
"1512" 85363 11 -79.375 75.125
"1513" 85364 11 -79.125 75.125
"1533" 85608 11 -18.125 75.125
"1655" 86649 11 -117.875 74.875
"1656" 86650 11 -117.625 74.875
"1657" 86651 11 -117.375 74.875
"1658" 86652 11 -117.125 74.875
"1729" 86733 11 -96.875 74.875
"1826" 87340 11 NA NA
"1934" 88089 11 -117.875 74.625
"1935" 88090 11 -117.625 74.625
"1936" 88091 11 -117.375 74.625
"1937" 88092 11 NA NA
"2070" 88240 11 -80.125 74.625
"2071" 88241 11 -79.875 74.625
"2072" 88242 11 -79.625 74.625
"2100" 88780 11 54.875 74.625
"2202" 89529 11 -117.875 74.375
"2203" 89530 11 -117.625 74.375
"2204" 89531 11 -117.375 74.375
"2205" 89532 11 -117.125 74.375
"2308" 89680 11 -80.125 74.375
"2309" 89681 11 -79.875 74.375
"2310" 89682 11 -79.625 74.375
"2336" 90220 11 54.875 74.375
"2423" 90969 11 -117.875 74.125
"2424" 90970 11 -117.625 74.125
"2425" 90971 11 -117.375 74.125
"2426" 90972 11 -117.125 74.125
"2546" 91120 11 -80.125 74.125
"2547" 91121 11 -79.875 74.125
"2548" 91122 11 -79.625 74.125
"2578" 91660 11 54.875 74.125
"2762" 92564 11 -79.125 73.875
"2763" 92565 11 -78.875 73.875
"2764" 92566 11 -78.625 73.875
"2765" 92567 11 -78.375 73.875
"2766" 92568 11 -78.125 73.875
"2767" 92569 11 -77.875 73.875
"2960" 94004 11 -79.125 73.625
"2961" 94005 11 -78.875 73.625
"2962" 94006 11 -78.625 73.625
"2963" 94007 11 -78.375 73.625
"2964" 94008 11 -78.125 73.625
"2965" 94009 11 -77.875 73.625
"3181" 95444 11 NA NA
"3182" 95445 11 NA NA
"3183" 95446 11 NA NA
"3184" 95447 11 NA NA
"3185" 95448 11 NA NA
"3186" 95449 11 -77.875 73.375
"3283" 96729 11 -117.875 73.125
"3284" 96730 11 -117.625 73.125
"3411" 96879 11 -80.375 73.125
"3420" 96888 11 -78.125 73.125
"3421" 96889 11 -77.875 73.125
"3422" 96890 11 -77.625 73.125
"3423" 96891 11 NA NA
"3424" 96892 11 -77.125 73.125
"3459" 97423 11 55.625 73.125
"3528" 98169 11 -117.875 72.875
"3529" 98170 11 -117.625 72.875
"3638" 98319 11 -80.375 72.875
"3639" 98320 11 -80.125 72.875
"3647" 98328 11 -78.125 72.875
"3648" 98329 11 -77.875 72.875
"3649" 98330 11 -77.625 72.875
"3650" 98331 11 -77.375 72.875
"3651" 98332 11 -77.125 72.875
"3685" 98863 11 55.625 72.875
"3754" 99609 11 -117.875 72.625
"3755" 99610 11 -117.625 72.625
"3842" 99759 11 -80.375 72.625
"3851" 99768 11 -78.125 72.625
"3852" 99769 11 -77.875 72.625
"3853" 99770 11 -77.625 72.625
"3854" 99771 11 -77.375 72.625
"3855" 99772 11 -77.125 72.625
"3886" 100303 11 55.625 72.625
"3957" 101049 11 -117.875 72.375
"3958" 101050 11 NA NA
"4050" 101199 11 -80.375 72.375
"4051" 101200 11 -80.125 72.375
"4052" 101201 11 -79.875 72.375
"4053" 101202 11 -79.625 72.375
"4059" 101208 11 -78.125 72.375
"4060" 101209 11 -77.875 72.375
"4061" 101210 11 -77.625 72.375
"4062" 101211 11 -77.375 72.375
"4063" 101212 11 -77.125 72.375
"4094" 101743 11 55.625 72.375
"4129" 102097 11 144.125 72.375
"4130" 102098 11 144.375 72.375
"4248" 102643 11 -79.375 72.125
"4249" 102644 11 -79.125 72.125
"4250" 102645 11 -78.875 72.125
"4251" 102646 11 -78.625 72.125
"4252" 102647 11 -78.375 72.125
"4253" 102648 11 -78.125 72.125
"4255" 102650 11 -77.625 72.125
"4281" 103181 11 55.125 72.125
"4317" 103540 11 144.875 72.125
"4318" 103541 11 145.125 72.125
"4319" 103542 11 145.375 72.125
"4340" 103563 11 NA NA
"4341" 103564 11 NA NA
"4342" 103565 11 NA NA
"4425" 104083 11 -79.375 71.875
"4426" 104084 11 -79.125 71.875
"4427" 104085 11 -78.875 71.875
"4428" 104086 11 -78.625 71.875
"4429" 104087 11 -78.375 71.875
"4430" 104088 11 -78.125 71.875
"4432" 104090 11 -77.625 71.875
"4452" 104621 11 55.125 71.875
"4484" 104980 11 144.875 71.875
"4485" 104981 11 145.125 71.875
"4486" 104982 11 145.375 71.875
"4499" 105003 11 150.625 71.875
"4500" 105004 11 150.875 71.875
"4501" 105005 11 151.125 71.875
"4586" 105523 11 NA NA
"4587" 105524 11 NA NA
"4588" 105525 11 NA NA
"4589" 105526 11 -78.625 71.625
"4590" 105527 11 NA NA
"4591" 105528 11 -78.125 71.625
"4593" 105530 11 -77.625 71.625
"4623" 106061 11 NA NA
"4655" 106420 11 144.875 71.625
"4656" 106421 11 145.125 71.625
"4657" 106422 11 145.375 71.625
"4671" 106443 11 150.625 71.625
"4672" 106444 11 150.875 71.625
"4673" 106445 11 151.125 71.625
"4858" 107893 11 NA NA
"4859" 107894 11 NA NA
"4860" 107895 11 NA NA
"4861" 107896 11 NA NA
"4862" 107897 11 154.125 71.375
"4863" 107898 11 154.375 71.375
"4864" 107899 11 154.625 71.375
"5036" 109333 11 153.125 71.125
"5037" 109334 11 153.375 71.125
"5038" 109335 11 153.625 71.125
"5039" 109336 11 153.875 71.125
"5040" 109337 11 154.125 71.125
"5041" 109338 11 154.375 71.125
"5042" 109339 11 154.625 71.125
"5224" 110773 11 153.125 70.875
"5225" 110774 11 153.375 70.875
"5226" 110775 11 153.625 70.875
"5227" 110776 11 153.875 70.875
"5228" 110777 11 154.125 70.875
"5229" 110778 11 154.375 70.875
"5230" 110779 11 154.625 70.875
"5420" 111822 11 55.375 70.625
"5421" 111823 11 55.625 70.625
"5422" 111824 11 55.875 70.625
"5630" 113262 11 55.375 70.375
"5631" 113263 11 55.625 70.375
"5632" 113264 11 55.875 70.375
"5851" 114702 11 55.375 70.125
"5852" 114703 11 NA NA
"5853" 114704 11 55.875 70.125
"6015" 115607 11 -78.375 69.875
"6277" 117047 11 -78.375 69.625
"6521" 118487 11 -78.375 69.375
"6767" 120131 11 NA NA
"6990" 121571 11 -27.375 68.875
"7203" 123011 11 -27.375 68.625
"7431" 124447 11 -28.375 68.375
"7435" 124451 11 -27.375 68.375
"7634" 125887 11 -28.375 68.125
"7638" 125891 11 -27.375 68.125
"8462" 138602 11 -89.625 65.875
"8569" 139121 11 40.125 65.875
"8577" 140042 11 -89.625 65.625
"8689" 140561 11 40.125 65.625
"8991" 145499 11 -165.375 64.625
"8992" 145500 11 -165.125 64.625
"8995" 145503 11 -164.375 64.625
"8997" 145505 11 -163.875 64.625
"8998" 145506 11 -163.625 64.625
"8999" 145507 11 -163.375 64.625
"9080" 146321 11 40.125 64.625
"9081" 146939 11 -165.375 64.375
"9082" 146940 11 -165.125 64.375
"9085" 146943 11 -164.375 64.375
"9087" 146945 11 -163.875 64.375
"9088" 146946 11 -163.625 64.375
"9089" 146947 11 -163.375 64.375
"9177" 147761 11 40.125 64.375
"9417" 151261 11 NA NA
"9418" 151262 11 -164.625 63.625
"9419" 151263 11 -164.375 63.625
"9420" 151264 11 -164.125 63.625
"9421" 151265 11 -163.875 63.625
"9529" 152701 11 -164.875 63.375
"9530" 152702 11 -164.625 63.375
"9531" 152703 11 -164.375 63.375
"9532" 152704 11 -164.125 63.375
"9533" 152705 11 -163.875 63.375
"9641" 154139 11 NA NA
"9642" 154140 11 -165.125 63.125
"9643" 154141 11 -164.875 63.125
"9644" 154142 11 -164.625 63.125
"9645" 154143 11 -164.375 63.125
"9725" 155579 11 -165.375 62.875
"9726" 155580 11 -165.125 62.875
"9727" 155581 11 -164.875 62.875
"9728" 155582 11 -164.625 62.875
"9729" 155583 11 -164.375 62.875
"9783" 157017 11 NA NA
"9784" 157018 11 -165.625 62.625
"9785" 157019 11 -165.375 62.625
"9786" 157020 11 -165.125 62.625
"9787" 157021 11 -164.875 62.625
"9788" 157022 11 -164.625 62.625
"9840" 158457 11 -165.875 62.375
"9841" 158458 11 -165.625 62.375
"9842" 158459 11 -165.375 62.375
"9843" 158460 11 -165.125 62.375
"9844" 158461 11 -164.875 62.375
"9845" 158462 11 -164.625 62.375
"9891" 159897 11 -165.875 62.125
"9892" 159898 11 -165.625 62.125
"9893" 159899 11 -165.375 62.125
"9894" 159900 11 NA NA
"9895" 159901 11 NA NA
"9896" 159902 11 NA NA
"9947" 161339 11 -165.375 61.875
"9984" 162779 11 NA NA
"10147" 167099 11 -165.375 60.875
"10148" 167100 11 -165.125 60.875
"10223" 168539 11 -165.375 60.625
"10224" 168540 11 -165.125 60.625
"11142" 177910 11 17.375 59.125
"11437" 180798 11 19.375 58.625
"11438" 180799 11 19.625 58.625
"11439" 180806 11 21.375 58.625
"11969" 186569 11 22.125 57.625
"11970" 186570 11 22.375 57.625
"12200" 189431 11 17.625 57.125
"12206" 189437 11 19.125 57.125
"12534" 193741 11 15.125 56.375
"13764" 206703 11 15.625 54.125
"13765" 206704 11 15.875 54.125
"13766" 206705 11 16.125 54.125
"13767" 206706 11 16.375 54.125
"13768" 206716 11 18.875 54.125
"13769" 206717 11 19.125 54.125
"13770" 206718 11 19.375 54.125
"13771" 206719 11 19.625 54.125
"15636" 232293 11 -66.875 49.625
"15637" 232294 11 -66.625 49.625
"15638" 232295 11 -66.375 49.625
"15639" 232296 11 -66.125 49.625
"15640" 232297 11 -65.875 49.625
"15725" 233733 11 -66.875 49.375
"15726" 233734 11 -66.625 49.375
"15727" 233735 11 -66.375 49.375
"15728" 233736 11 -66.125 49.375
"15729" 233737 11 -65.875 49.375
"16276" 242408 11 -58.125 47.875
"16281" 242413 11 -56.875 47.875
"16282" 242414 11 -56.625 47.875
"17114" 255362 11 -59.625 45.625
"19916" 290661 11 125.125 39.625
"58162" 803965 11 -68.875 -49.625
"58163" 803966 11 -68.625 -49.625
"58210" 806394 11 178.375 -49.875
"58211" 806395 11 178.625 -49.875
"58212" 806396 11 178.875 -49.875
"58213" 806397 11 179.125 -49.875
"58554" 819800 11 -70.125 -52.375
"58555" 819801 11 -69.875 -52.375
"58563" 819809 11 -67.875 -52.375
"375" 79564 12 -89.125 76.125
"382" 79571 12 -87.375 76.125
"385" 79574 12 -86.625 76.125
"478" 80187 12 66.625 76.125
"479" 80188 12 66.875 76.125
"480" 80189 12 67.125 76.125
"700" 81037 12 -80.875 75.875
"704" 81041 12 -79.875 75.875
"749" 81600 12 59.875 75.875
"753" 81604 12 60.875 75.875
"838" 81960 12 NA NA
"839" 81961 12 NA NA
"840" 81962 12 NA NA
"841" 81963 12 NA NA
"842" 81964 12 NA NA
"843" 81965 12 NA NA
"844" 81966 12 NA NA
"845" 81969 12 152.125 75.875
"846" 81970 12 152.375 75.875
"847" 81971 12 152.625 75.875
"848" 81972 12 152.875 75.875
"849" 81973 12 153.125 75.875
"874" 82332 12 -117.125 75.625
"1004" 82481 12 -79.875 75.625
"1120" 83400 12 149.875 75.625
"1121" 83401 12 150.125 75.625
"1122" 83402 12 150.375 75.625
"1123" 83403 12 NA NA
"1124" 83404 12 NA NA
"1125" 83405 12 NA NA
"1126" 83406 12 NA NA
"1127" 83411 12 152.625 75.625
"1128" 83412 12 152.875 75.625
"1147" 83772 12 -117.125 75.375
"1258" 83921 12 -79.875 75.375
"1356" 84840 12 149.875 75.375
"1357" 84841 12 150.125 75.375
"1358" 84842 12 150.375 75.375
"1359" 84843 12 150.625 75.375
"1360" 84844 12 150.875 75.375
"1361" 84845 12 151.125 75.375
"1362" 84846 12 151.375 75.375
"1381" 85212 12 -117.125 75.125
"1510" 85361 12 -79.875 75.125
"1619" 86280 12 149.875 75.125
"1620" 86281 12 150.125 75.125
"1621" 86282 12 150.375 75.125
"1622" 86283 12 150.625 75.125
"1623" 86284 12 150.875 75.125
"1624" 86285 12 151.125 75.125
"1625" 86286 12 151.375 75.125
"1730" 86734 12 -96.625 74.875
"1793" 86797 12 NA NA
"1794" 86798 12 NA NA
"1796" 86800 12 -80.125 74.875
"1797" 86801 12 -79.875 74.875
"1798" 86802 12 -79.625 74.875
"1827" 87341 12 NA NA
"2067" 88237 12 -80.875 74.625
"2101" 88781 12 55.125 74.625
"2305" 89677 12 -80.875 74.375
"2306" 89678 12 -80.625 74.375
"2307" 89679 12 -80.375 74.375
"2337" 90221 12 55.125 74.375
"2543" 91117 12 -80.875 74.125
"2544" 91118 12 -80.625 74.125
"2545" 91119 12 -80.375 74.125
"2579" 91661 12 55.125 74.125
"2755" 92557 12 -80.875 73.875
"2758" 92560 12 -80.125 73.875
"2759" 92561 12 -79.875 73.875
"2760" 92562 12 -79.625 73.875
"2761" 92563 12 -79.375 73.875
"2805" 93103 12 55.625 73.875
"2953" 93997 12 -80.875 73.625
"2956" 94000 12 -80.125 73.625
"2957" 94001 12 -79.875 73.625
"2958" 94002 12 -79.625 73.625
"2959" 94003 12 -79.375 73.625
"3002" 94543 12 55.625 73.625
"3174" 95437 12 -80.875 73.375
"3177" 95440 12 -80.125 73.375
"3178" 95441 12 NA NA
"3179" 95442 12 NA NA
"3180" 95443 12 NA NA
"3228" 95983 12 55.625 73.375
"3570" 98222 12 -104.625 72.875
"3571" 98223 12 -104.375 72.875
"3640" 98321 12 -79.875 72.875
"3988" 101102 12 -104.625 72.375
"4242" 102637 12 -80.875 72.125
"4243" 102638 12 -80.625 72.125
"4244" 102639 12 -80.375 72.125
"4422" 104077 12 -80.875 71.875
"4423" 104078 12 -80.625 71.875
"4424" 104079 12 -80.375 71.875
"4583" 105517 12 NA NA
"4584" 105518 12 NA NA
"4585" 105519 12 NA NA
"4865" 107900 12 154.875 71.375
"5043" 109340 12 154.875 71.125
"5231" 110780 12 154.875 70.875
"5423" 111825 12 56.125 70.625
"5424" 111826 12 56.375 70.625
"5633" 113265 12 56.125 70.375
"5634" 113266 12 56.375 70.375
"5843" 114607 12 31.625 70.125
"5846" 114610 12 32.375 70.125
"5847" 114611 12 32.625 70.125
"5848" 114612 12 32.875 70.125
"5849" 114613 12 33.125 70.125
"5850" 114614 12 33.375 70.125
"5854" 114705 12 56.125 70.125
"5855" 114706 12 56.375 70.125
"6597" 118946 12 36.375 69.375
"6598" 118947 12 36.625 69.375
"6599" 118948 12 36.875 69.375
"7808" 127602 12 40.375 67.875
"7917" 129042 12 40.375 67.625
"8030" 130482 12 NA NA
"8391" 137437 12 -20.875 66.125
"8458" 138598 12 -90.625 65.875
"8460" 138600 12 -90.125 65.875
"8461" 138601 12 -89.875 65.875
"8570" 139122 12 40.375 65.875
"8573" 140038 12 -90.625 65.625
"8575" 140040 12 -90.125 65.625
"8576" 140041 12 -89.875 65.625
"8690" 140562 12 40.375 65.625
"8993" 145501 12 -164.875 64.625
"8994" 145502 12 -164.625 64.625
"9001" 145509 12 -162.875 64.625
"9002" 145510 12 -162.625 64.625
"9079" 146320 12 39.875 64.625
"9083" 146941 12 -164.875 64.375
"9084" 146942 12 -164.625 64.375
"9091" 146949 12 -162.875 64.375
"9092" 146950 12 -162.625 64.375
"9176" 147760 12 NA NA
"9712" 154880 12 19.875 63.125
"9832" 157755 12 18.625 62.625
"9833" 157756 12 18.875 62.625
"10024" 163528 12 21.875 61.625
"10029" 164219 12 -165.375 61.375
"10030" 164220 12 -165.125 61.375
"10031" 164221 12 -164.875 61.375
"10080" 165659 12 -165.375 61.125
"10081" 165660 12 -165.125 61.125
"10082" 165661 12 -164.875 61.125
"10290" 169276 12 18.875 60.625
"10294" 169281 12 20.125 60.625
"10295" 169282 12 20.375 60.625
"10589" 172855 12 -166.375 59.875
"10745" 174295 12 -166.375 59.625
"10852" 175033 12 18.125 59.625
"10853" 175034 12 18.375 59.625
"11067" 177230 12 -152.625 59.125
"11964" 186559 12 19.625 57.625
"12463" 193058 12 -155.625 56.375
"12532" 193739 12 14.625 56.375
"12533" 193740 12 14.875 56.375
"12536" 193743 12 15.625 56.375
"15635" 232292 12 -67.125 49.625
"15641" 232298 12 -65.625 49.625
"15724" 233732 12 -67.125 49.375
"15730" 233738 12 -65.625 49.375
"15809" 235166 12 -68.625 49.125
"15812" 235169 12 -67.875 49.125
"15915" 236608 12 -68.125 48.875
"16013" 238048 12 -68.125 48.625
"16278" 242410 12 -57.625 47.875
"16820" 251058 12 -55.625 46.375
"16821" 251059 12 -55.375 46.375
"16825" 251066 12 -53.625 46.375
"16826" 251067 12 -53.375 46.375
"58254" 808267 12 -73.375 -50.375
"58535" 819317 12 169.125 -52.125
"58583" 820757 12 169.125 -52.375
"58630" 822196 12 168.875 -52.625
"58631" 822197 12 169.125 -52.625
"157" 76209 13 NA NA
"158" 76210 13 NA NA
"159" 76211 13 NA NA
"160" 76212 13 NA NA
"161" 76213 13 NA NA
"268" 77649 13 NA NA
"269" 77650 13 NA NA
"272" 77653 13 153.125 76.625
"370" 79089 13 152.125 76.375
"371" 79090 13 152.375 76.375
"372" 79091 13 152.625 76.375
"373" 79092 13 152.875 76.375
"374" 79093 13 153.125 76.375
"380" 79569 13 -87.875 76.125
"381" 79570 13 -87.625 76.125
"383" 79572 13 -87.125 76.125
"384" 79573 13 -86.875 76.125
"389" 79578 13 -85.625 76.125
"390" 79579 13 -85.375 76.125
"391" 79580 13 -85.125 76.125
"528" 80529 13 152.125 76.125
"529" 80530 13 152.375 76.125
"530" 80531 13 152.625 76.125
"531" 80532 13 152.875 76.125
"532" 80533 13 153.125 76.125
"533" 80534 13 153.375 76.125
"686" 81023 13 -84.375 75.875
"687" 81024 13 -84.125 75.875
"701" 81038 13 -80.625 75.875
"703" 81040 13 -80.125 75.875
"747" 81598 13 59.375 75.875
"748" 81599 13 59.625 75.875
"752" 81603 13 60.625 75.875
"1001" 82478 13 -80.625 75.625
"1003" 82480 13 -80.125 75.625
"1045" 83036 13 58.875 75.625
"1046" 83037 13 59.125 75.625
"1255" 83918 13 -80.625 75.375
"1257" 83920 13 -80.125 75.375
"1507" 85358 13 NA NA
"1509" 85360 13 -80.125 75.125
"1795" 86799 13 -80.375 74.875
"1828" 87342 13 55.375 74.875
"1829" 87343 13 55.625 74.875
"1830" 87344 13 55.875 74.875
"1898" 87720 13 149.875 74.875
"1899" 87721 13 150.125 74.875
"1900" 87722 13 150.375 74.875
"1901" 87723 13 150.625 74.875
"2068" 88238 13 -80.625 74.625
"2069" 88239 13 -80.375 74.625
"2102" 88782 13 55.375 74.625
"2103" 88783 13 55.625 74.625
"2104" 88784 13 55.875 74.625
"2167" 89160 13 149.875 74.625
"2168" 89161 13 150.125 74.625
"2169" 89162 13 150.375 74.625
"2170" 89163 13 150.625 74.625
"2338" 90222 13 55.375 74.375
"2339" 90223 13 55.625 74.375
"2340" 90224 13 55.875 74.375
"2390" 90600 13 149.875 74.375
"2391" 90601 13 150.125 74.375
"2392" 90602 13 150.375 74.375
"2393" 90603 13 150.625 74.375
"2580" 91662 13 55.375 74.125
"2581" 91663 13 55.625 74.125
"2582" 91664 13 55.875 74.125
"2634" 92040 13 NA NA
"2635" 92041 13 NA NA
"2636" 92042 13 NA NA
"2637" 92043 13 NA NA
"2706" 92505 13 -93.875 73.875
"2707" 92506 13 -93.625 73.875
"2756" 92558 13 -80.625 73.875
"2757" 92559 13 -80.375 73.875
"2954" 93998 13 -80.625 73.625
"2955" 93999 13 -80.375 73.625
"3175" 95438 13 -80.625 73.375
"3176" 95439 13 -80.375 73.375
"3409" 96877 13 -80.875 73.125
"3410" 96878 13 -80.625 73.125
"3460" 97424 13 55.875 73.125
"3636" 98317 13 -80.875 72.875
"3637" 98318 13 -80.625 72.875
"3686" 98864 13 55.875 72.875
"3840" 99757 13 -80.875 72.625
"3841" 99758 13 -80.625 72.625
"3887" 100304 13 55.875 72.625
"4048" 101197 13 -80.875 72.375
"4049" 101198 13 -80.625 72.375
"4095" 101744 13 55.875 72.375
"4282" 103182 13 55.375 72.125
"4453" 104622 13 55.375 71.875
"4624" 106062 13 55.375 71.625
"4760" 106943 13 -84.375 71.375
"4849" 107883 13 150.625 71.375
"4850" 107884 13 150.875 71.375
"4851" 107886 13 151.375 71.375
"4852" 107887 13 151.625 71.375
"4853" 107888 13 151.875 71.375
"5027" 109323 13 150.625 71.125
"5028" 109324 13 150.875 71.125
"5029" 109326 13 151.375 71.125
"5030" 109327 13 151.625 71.125
"5031" 109328 13 151.875 71.125
"5192" 110283 13 30.625 70.875
"5193" 110284 13 30.875 70.875
"5194" 110285 13 31.125 70.875
"5215" 110763 13 NA NA
"5216" 110764 13 NA NA
"5217" 110766 13 NA NA
"5218" 110767 13 151.625 70.875
"5219" 110768 13 151.875 70.875
"6596" 118945 13 36.125 69.375
"6827" 120463 13 55.625 69.125
"7035" 121903 13 55.625 68.875
"7252" 123343 13 55.625 68.625
"8251" 134801 13 NA NA
"8351" 136241 13 40.125 66.375
"8454" 137681 13 40.125 66.125
"8463" 138603 13 -89.375 65.875
"8464" 138604 13 -89.125 65.875
"8465" 138605 13 -88.875 65.875
"8578" 140043 13 -89.375 65.625
"8579" 140044 13 -89.125 65.625
"8580" 140045 13 -88.875 65.625
"8691" 141484 13 -89.125 65.375
"8692" 141485 13 -88.875 65.375
"8693" 141486 13 -88.625 65.375
"8793" 142001 13 40.125 65.375
"8794" 142924 13 -89.125 65.125
"8795" 142925 13 -88.875 65.125
"8796" 142926 13 -88.625 65.125
"8891" 143441 13 40.125 65.125
"8892" 144364 13 NA NA
"8893" 144365 13 NA NA
"8894" 144366 13 NA NA
"8990" 144881 13 40.125 64.875
"9219" 148694 13 -86.625 64.125
"9334" 150134 13 -86.625 63.875
"9711" 154879 13 19.625 63.125
"9713" 154883 13 20.625 63.125
"9834" 157763 13 20.625 62.625
"10027" 164217 13 -165.875 61.375
"10028" 164218 13 -165.625 61.375
"10078" 165657 13 -165.875 61.125
"10079" 165658 13 -165.625 61.125
"10291" 169278 13 19.375 60.625
"10318" 169976 13 -166.125 60.375
"10410" 170745 13 26.125 60.375
"10443" 171416 13 -166.125 60.125
"10560" 172185 13 26.125 60.125
"10713" 173625 13 26.125 59.875
"10884" 175065 13 26.125 59.625
"11603" 182963 13 -159.375 58.125
"12124" 188737 13 -155.875 57.125
"12211" 189447 13 21.625 57.125
"12535" 193742 13 15.375 56.375
"12537" 193744 13 15.875 56.375
"12703" 195936 13 -156.125 55.875
"12779" 196617 13 14.125 55.875
"12955" 198817 13 -155.875 55.375
"15634" 232291 13 -67.375 49.625
"15723" 233731 13 -67.375 49.375
"15810" 235167 13 -68.375 49.125
"15813" 235170 13 -67.625 49.125
"15814" 235171 13 -67.375 49.125
"15815" 235172 13 -67.125 49.125
"15816" 235173 13 -66.875 49.125
"15916" 236609 13 -67.875 48.875
"16014" 238049 13 -67.875 48.625
"16283" 242415 13 -56.375 47.875
"16284" 242416 13 -56.125 47.875
"16819" 251057 13 -55.875 46.375
"16824" 251065 13 -53.875 46.375
"16827" 251068 13 -53.125 46.375
"58148" 803514 13 178.375 -49.375
"58149" 803515 13 178.625 -49.375
"58150" 803516 13 178.875 -49.375
"58151" 803517 13 179.125 -49.375
"58179" 804954 13 178.375 -49.625
"58180" 804955 13 178.625 -49.625
"58181" 804956 13 178.875 -49.625
"58182" 804957 13 179.125 -49.625
"58271" 809223 13 165.625 -50.375
"58275" 809227 13 166.625 -50.375
"58473" 816923 13 -69.375 -51.875
"58534" 819316 13 168.875 -52.125
"58553" 819795 13 -71.375 -52.375
"58582" 820756 13 168.875 -52.375
"58629" 822195 13 168.625 -52.625
"270" 77651 14 152.625 76.625
"271" 77652 14 152.875 76.625
"394" 79583 14 -84.375 76.125
"395" 79584 14 -84.125 76.125
"658" 80995 14 -91.375 75.875
"662" 80999 14 -90.375 75.875
"663" 81000 14 -90.125 75.875
"691" 81028 14 -83.125 75.875
"692" 81029 14 -82.875 75.875
"702" 81039 14 -80.375 75.875
"1002" 82479 14 -80.375 75.625
"1256" 83919 14 -80.375 75.375
"1508" 85359 14 -80.375 75.125
"4283" 103183 14 55.625 72.125
"4285" 103185 14 NA NA
"4454" 104623 14 55.625 71.875
"4456" 104625 14 56.125 71.875
"4620" 105943 14 25.625 71.625
"4622" 105951 14 27.625 71.625
"4625" 106063 14 55.625 71.625
"4627" 106065 14 56.125 71.625
"5249" 111137 14 -115.875 70.625
"5250" 111138 14 -115.625 70.625
"5251" 111139 14 -115.375 70.625
"5253" 111141 14 -114.875 70.625
"5464" 112577 14 -115.875 70.375
"5465" 112578 14 -115.625 70.375
"5466" 112579 14 -115.375 70.375
"5468" 112581 14 -114.875 70.375
"5674" 114017 14 -115.875 70.125
"5675" 114018 14 -115.625 70.125
"5676" 114019 14 -115.375 70.125
"5678" 114021 14 -114.875 70.125
"6541" 118860 14 14.875 69.375
"6542" 118861 14 15.125 69.375
"6543" 118862 14 15.375 69.375
"7475" 124784 14 55.875 68.375
"7679" 126224 14 NA NA
"9636" 154119 14 -170.375 63.125
"9637" 154120 14 -170.125 63.125
"9638" 154121 14 -169.875 63.125
"9639" 154122 14 -169.625 63.125
"9640" 154123 14 -169.375 63.125
"9720" 155559 14 -170.375 62.875
"9721" 155560 14 -170.125 62.875
"9722" 155561 14 -169.875 62.875
"9723" 155562 14 -169.625 62.875
"9724" 155563 14 -169.375 62.875
"10296" 169283 14 20.625 60.625
"10409" 170744 14 25.875 60.375
"10559" 172184 14 25.875 60.125
"10710" 173622 14 25.375 59.875
"10711" 173623 14 25.625 59.875
"10712" 173624 14 25.875 59.875
"10881" 175062 14 25.375 59.625
"10882" 175063 14 25.625 59.625
"10883" 175064 14 25.875 59.625
"11017" 176505 14 26.125 59.375
"11170" 177945 14 NA NA
"12125" 188738 14 -155.625 57.125
"12126" 188740 14 -155.125 57.125
"12440" 193033 14 -161.875 56.375
"12441" 193034 14 -161.625 56.375
"12442" 193035 14 -161.375 56.375
"14743" 219380 14 -55.125 51.875
"15541" 230876 14 -61.125 49.875
"15825" 235188 14 -63.125 49.125
"15826" 235189 14 -62.875 49.125
"15917" 236610 14 -67.625 48.875
"16015" 238050 14 -67.625 48.625
"16279" 242411 14 -57.375 47.875
"16280" 242412 14 -57.125 47.875
"57591" 776614 14 -66.625 -44.875
"57592" 776615 14 -66.375 -44.875
"57593" 776616 14 -66.125 -44.875
"58015" 795335 14 -66.375 -48.125
"58079" 799650 14 -67.625 -48.875
"58194" 805406 14 -68.625 -49.875
"58255" 808284 14 -69.125 -50.375
"58316" 811162 14 NA NA
"58317" 811163 14 -69.375 -50.875
"58318" 811164 14 -69.125 -50.875
"58355" 812602 14 -69.625 -51.125
"58356" 812603 14 -69.375 -51.125
"58357" 812604 14 -69.125 -51.125
"58395" 814042 14 -69.625 -51.375
"58396" 814043 14 -69.375 -51.375
"58397" 814044 14 -69.125 -51.375
"58435" 815483 14 -69.375 -51.625
"58436" 815484 14 -69.125 -51.625
"58474" 816924 14 -69.125 -51.875
"58552" 819794 14 -71.625 -52.375
"58699" 824126 14 -68.625 -53.125
"58732" 825566 14 -68.625 -53.375
"58734" 825568 14 -68.125 -53.375
"58765" 827006 14 NA NA
"58766" 827007 14 NA NA
"399" 79588 15 -83.125 76.125
"660" 80997 15 -90.875 75.875
"661" 80998 15 -90.625 75.875
"883" 82341 15 -114.875 75.625
"988" 82461 15 -84.875 75.625
"990" 82463 15 -84.375 75.625
"994" 82467 15 -83.375 75.625
"995" 82468 15 -83.125 75.625
"1044" 83035 15 58.625 75.625
"1731" 86735 15 -96.375 74.875
"2003" 88173 15 -96.875 74.625
"2004" 88174 15 -96.625 74.625
"2005" 88175 15 -96.375 74.625
"3457" 97421 15 NA NA
"3461" 97425 15 56.125 73.125
"3683" 98861 15 NA NA
"3687" 98865 15 56.125 72.875
"3884" 100301 15 55.125 72.625
"3888" 100305 15 56.125 72.625
"4092" 101741 15 55.125 72.375
"4096" 101745 15 56.125 72.375
"4229" 102614 15 -86.625 72.125
"4284" 103184 15 55.875 72.125
"4455" 104624 15 55.875 71.875
"4621" 105944 15 25.875 71.625
"4626" 106064 15 55.875 71.625
"5156" 110247 15 21.625 70.875
"5248" 111136 15 -116.125 70.625
"5252" 111140 15 -115.125 70.625
"5254" 111142 15 -114.625 70.625
"5255" 111143 15 -114.375 70.625
"5463" 112576 15 -116.125 70.375
"5467" 112580 15 -115.125 70.375
"5469" 112582 15 -114.625 70.375
"5470" 112583 15 -114.375 70.375
"5673" 114016 15 -116.125 70.125
"5677" 114020 15 -115.125 70.125
"5679" 114022 15 -114.625 70.125
"5680" 114023 15 -114.375 70.125
"5791" 114553 15 18.125 70.125
"6828" 120464 15 55.875 69.125
"6829" 120465 15 56.125 69.125
"6830" 120466 15 NA NA
"6831" 120467 15 NA NA
"7036" 121904 15 55.875 68.875
"7037" 121905 15 56.125 68.875
"7038" 121906 15 56.375 68.875
"7039" 121907 15 56.625 68.875
"7253" 123344 15 55.875 68.625
"7254" 123345 15 56.125 68.625
"7255" 123346 15 56.375 68.625
"7256" 123347 15 56.625 68.625
"7403" 124233 15 -81.875 68.375
"7404" 124234 15 -81.625 68.375
"7606" 125673 15 -81.875 68.125
"7607" 125674 15 -81.625 68.125
"7809" 127603 15 40.625 67.875
"7918" 129043 15 40.625 67.625
"8031" 130483 15 NA NA
"8768" 141943 15 25.625 65.375
"8792" 142000 15 39.875 65.375
"8867" 143383 15 25.625 65.125
"8890" 143440 15 39.875 65.125
"8966" 144823 15 25.625 64.875
"8989" 144880 15 39.875 64.875
"9395" 150569 15 22.125 63.875
"10407" 170742 15 25.375 60.375
"10408" 170743 15 25.625 60.375
"10557" 172182 15 25.375 60.125
"10558" 172183 15 25.625 60.125
"11014" 176502 15 25.375 59.375
"11016" 176504 15 25.875 59.375
"11167" 177942 15 NA NA
"11169" 177944 15 NA NA
"11631" 182995 15 -151.375 58.125
"12954" 198806 15 -158.625 55.375
"14744" 219381 15 -54.875 51.875
"15817" 235174 15 -66.625 49.125
"15822" 235179 15 -65.375 49.125
"15823" 235180 15 -65.125 49.125
"15824" 235181 15 -64.875 49.125
"15922" 236622 15 -64.625 48.875
"15923" 236623 15 -64.375 48.875
"16020" 238062 15 -64.625 48.625
"16021" 238063 15 -64.375 48.625
"16822" 251063 15 -54.375 46.375
"16823" 251064 15 -54.125 46.375
"17492" 261087 15 -68.375 44.625
"58193" 805405 15 -68.875 -49.875
"58195" 805407 15 -68.375 -49.875
"58312" 811147 15 -73.375 -50.875
"58398" 814045 15 -68.875 -51.375
"58510" 818362 15 -69.625 -52.125
"58511" 818363 15 -69.375 -52.125
"58512" 818364 15 -69.125 -52.125
"58513" 818365 15 -68.875 -52.125
"58550" 819792 15 -72.125 -52.375
"58551" 819793 15 -71.875 -52.375
"58557" 819803 15 -69.375 -52.375
"58558" 819804 15 -69.125 -52.375
"58559" 819805 15 -68.875 -52.375
"58609" 821243 15 -69.375 -52.625
"58611" 821245 15 -68.875 -52.625
"58612" 821246 15 -68.625 -52.625
"58613" 821247 15 -68.375 -52.625
"58660" 822686 15 -68.625 -52.875
"58700" 824127 15 -68.375 -53.125
"58702" 824129 15 -67.875 -53.125
"58733" 825567 15 -68.375 -53.375
"58767" 827008 15 -68.125 -53.625
"58796" 828449 15 -67.875 -53.875
"58797" 828450 15 -67.625 -53.875
"51" 75509 16 -22.875 76.875
"397" 79586 16 -83.625 76.125
"398" 79587 16 -83.375 76.125
"568" 80901 16 -114.875 75.875
"659" 80996 16 -91.125 75.875
"693" 81030 16 -82.625 75.875
"750" 81601 16 60.125 75.875
"751" 81602 16 60.375 75.875
"2481" 91053 16 -96.875 74.125
"2804" 93102 16 55.375 73.875
"2806" 93104 16 55.875 73.875
"3001" 94542 16 55.375 73.625
"3003" 94544 16 55.875 73.625
"3227" 95982 16 55.375 73.375
"3229" 95984 16 55.875 73.375
"3458" 97422 16 55.375 73.125
"3684" 98862 16 55.375 72.875
"3885" 100302 16 55.375 72.625
"4093" 101742 16 55.375 72.375
"5247" 111135 16 -116.375 70.625
"5256" 111144 16 -114.125 70.625
"5462" 112575 16 -116.375 70.375
"5471" 112584 16 -114.125 70.375
"5672" 114015 16 -116.375 70.125
"5681" 114024 16 -114.125 70.125
"5914" 115455 16 NA NA
"6180" 116895 16 -116.375 69.625
"6422" 118335 16 -116.375 69.375
"7215" 123173 16 13.125 68.625
"7216" 123174 16 13.375 68.625
"7217" 123175 16 13.625 68.625
"7218" 123176 16 13.875 68.625
"7473" 124721 16 40.125 68.375
"7677" 126161 16 40.125 68.125
"7725" 127008 16 -108.125 67.875
"7726" 127009 16 -107.875 67.875
"7727" 127010 16 -107.625 67.875
"7836" 128448 16 -108.125 67.625
"7837" 128449 16 -107.875 67.625
"7838" 128450 16 -107.625 67.625
"7945" 129888 16 -108.125 67.375
"7946" 129889 16 -107.875 67.375
"7947" 129890 16 -107.625 67.375
"8377" 137423 16 -24.375 66.125
"8602" 140301 16 -24.875 65.625
"8765" 141940 16 24.875 65.375
"8766" 141941 16 25.125 65.375
"8864" 143380 16 24.875 65.125
"8865" 143381 16 25.125 65.125
"8963" 144820 16 24.875 64.875
"8964" 144821 16 25.125 64.875
"9218" 148693 16 -86.875 64.125
"9220" 148695 16 -86.375 64.125
"9333" 150133 16 -86.875 63.875
"9335" 150135 16 -86.375 63.875
"9635" 154118 16 -170.625 63.125
"9719" 155558 16 -170.625 62.875
"10406" 170741 16 25.125 60.375
"10556" 172181 16 25.125 60.125
"10709" 173621 16 25.125 59.875
"10880" 175061 16 25.125 59.625
"11015" 176503 16 25.625 59.375
"11168" 177943 16 NA NA
"12956" 198818 16 -155.625 55.375
"12957" 198819 16 -155.375 55.375
"13349" 203096 16 -166.125 54.625
"13350" 203097 16 -165.875 54.625
"13351" 203098 16 -165.625 54.625
"13352" 203099 16 -165.375 54.625
"13458" 203817 16 14.125 54.625
"13663" 205984 16 -164.125 54.125
"13664" 205985 16 -163.875 54.125
"13665" 205986 16 -163.625 54.125
"13666" 205988 16 -163.125 54.125
"13667" 205989 16 -162.875 54.125
"13668" 205990 16 -162.625 54.125
"13669" 205991 16 -162.375 54.125
"13670" 205992 16 -162.125 54.125
"15542" 230877 16 -60.875 49.875
"15818" 235175 16 -66.375 49.125
"15820" 235177 16 -65.875 49.125
"15821" 235178 16 -65.625 49.125
"15918" 236611 16 -67.375 48.875
"15919" 236612 16 -67.125 48.875
"15920" 236613 16 -66.875 48.875
"16016" 238051 16 -67.375 48.625
"16017" 238052 16 NA NA
"16018" 238053 16 NA NA
"16828" 251069 16 -52.875 46.375
"17494" 261089 16 -67.875 44.625
"25609" 365261 16 55.125 26.625
"57680" 780909 16 -72.875 -45.625
"57681" 780910 16 -72.625 -45.625
"57825" 786203 16 170.625 -46.375
"58226" 806847 16 -68.375 -50.125
"58290" 809724 16 -69.125 -50.625
"58302" 811137 16 -75.875 -50.875
"58319" 811165 16 -68.875 -50.875
"58358" 812605 16 -68.875 -51.125
"58418" 814984 16 165.875 -51.375
"58419" 814985 16 166.125 -51.375
"58437" 815485 16 -68.875 -51.625
"58438" 815486 16 -68.625 -51.625
"58475" 816925 16 -68.875 -51.875
"58476" 816926 16 -68.625 -51.875
"58556" 819802 16 -69.625 -52.375
"58607" 821241 16 -69.875 -52.625
"58610" 821244 16 -69.125 -52.625
"58614" 821248 16 -68.125 -52.625
"58661" 822687 16 -68.375 -52.875
"58662" 822688 16 -68.125 -52.875
"58663" 822689 16 -67.875 -52.875
"58701" 824128 16 -68.125 -53.125
"58735" 825569 16 -67.875 -53.375
"58736" 825570 16 -67.625 -53.375
"58768" 827009 16 -67.875 -53.625
"58798" 828451 16 -67.375 -53.875
"58800" 828453 16 -66.875 -53.875
"58861" 831332 16 -67.125 -54.375
"18" 74072 17 -22.125 77.125
"19" 74074 17 -21.625 77.125
"20" 74075 17 -21.375 77.125
"21" 74076 17 -21.125 77.125
"22" 74077 17 -20.875 77.125
"23" 74078 17 -20.625 77.125
"162" 76949 17 -22.875 76.625
"229" 77306 17 66.375 76.625
"230" 77307 17 66.625 76.625
"396" 79585 17 -83.875 76.125
"593" 80926 17 -108.625 75.875
"688" 81025 17 -83.875 75.875
"689" 81026 17 -83.625 75.875
"690" 81027 17 -83.375 75.875
"730" 81291 17 NA NA
"734" 81585 17 NA NA
"1030" 82731 17 -17.375 75.625
"1034" 83025 17 56.125 75.625
"1284" 84171 17 -17.375 75.375
"1288" 84465 17 56.125 75.375
"1536" 85611 17 -17.375 75.125
"1540" 85905 17 56.125 75.125
"2802" 93100 17 54.875 73.875
"2999" 94540 17 54.875 73.625
"3225" 95980 17 54.875 73.375
"4698" 106814 17 -116.625 71.375
"4699" 106815 17 -116.375 71.375
"4892" 108254 17 -116.625 71.125
"4893" 108255 17 -116.375 71.125
"5070" 109694 17 -116.625 70.875
"5071" 109695 17 -116.375 70.875
"5257" 111145 17 -113.875 70.625
"5258" 111146 17 -113.625 70.625
"5259" 111147 17 -113.375 70.625
"5472" 112585 17 -113.875 70.375
"5473" 112586 17 -113.625 70.375
"5474" 112587 17 -113.375 70.375
"5682" 114025 17 -113.875 70.125
"5683" 114026 17 -113.625 70.125
"5684" 114027 17 -113.375 70.125
"6649" 119777 17 -115.875 69.125
"6653" 119781 17 -114.875 69.125
"6832" 120468 17 NA NA
"6878" 121217 17 -115.875 68.875
"6882" 121221 17 -114.875 68.875
"7040" 121908 17 56.875 68.875
"7086" 122657 17 -115.875 68.625
"7090" 122661 17 -114.875 68.625
"7257" 123348 17 56.875 68.625
"7476" 124785 17 56.125 68.375
"7477" 124786 17 56.375 68.375
"7492" 124834 17 68.375 68.375
"7645" 126051 17 12.625 68.125
"7680" 126225 17 NA NA
"7681" 126226 17 NA NA
"7696" 126274 17 68.375 68.125
"7699" 126980 17 -115.125 67.875
"7700" 126981 17 -114.875 67.875
"7701" 126982 17 -114.625 67.875
"7810" 128420 17 -115.125 67.625
"7811" 128421 17 -114.875 67.625
"7812" 128422 17 -114.625 67.625
"7919" 129860 17 NA NA
"7920" 129861 17 NA NA
"7921" 129862 17 NA NA
"9007" 145811 17 -87.375 64.625
"9008" 145812 17 -87.125 64.625
"9057" 146262 17 25.375 64.625
"9097" 147251 17 -87.375 64.375
"9098" 147252 17 -87.125 64.375
"9154" 147702 17 NA NA
"10708" 173620 17 24.875 59.875
"10879" 175060 17 24.875 59.625
"11013" 176501 17 25.125 59.375
"11166" 177941 17 NA NA
"11604" 182964 17 -159.125 58.125
"11605" 182965 17 -158.875 58.125
"11606" 182966 17 -158.625 58.125
"11607" 182967 17 -158.375 58.125
"12099" 188677 17 -170.875 57.125
"13662" 205983 17 -164.375 54.125
"15363" 227998 17 -60.625 50.375
"15452" 229438 17 -60.625 50.125
"15819" 235176 17 -66.125 49.125
"16461" 245297 17 -55.875 47.375
"17493" 261088 17 -68.125 44.625
"25704" 366680 17 49.875 26.375
"58297" 810663 17 165.625 -50.625
"58298" 810664 17 165.875 -50.625
"58300" 810666 17 166.375 -50.625
"58338" 812103 17 165.625 -50.875
"58339" 812104 17 165.875 -50.875
"58340" 812105 17 166.125 -50.875
"58341" 812106 17 166.375 -50.875
"58342" 812107 17 166.625 -50.875
"58377" 813543 17 165.625 -51.125
"58378" 813544 17 165.875 -51.125
"58379" 813545 17 166.125 -51.125
"58380" 813546 17 166.375 -51.125
"58381" 813547 17 166.625 -51.125
"58399" 814046 17 -68.625 -51.375
"58439" 815487 17 -68.375 -51.625
"58477" 816927 17 -68.375 -51.875
"58514" 818366 17 -68.625 -52.125
"58515" 818367 17 -68.375 -52.125
"58516" 818368 17 -68.125 -52.125
"58560" 819806 17 -68.625 -52.375
"58561" 819807 17 -68.375 -52.375
"58562" 819808 17 -68.125 -52.375
"58608" 821242 17 -69.625 -52.625
"58769" 827010 17 -67.625 -53.625
"58799" 828452 17 -67.125 -53.875
"58825" 829892 17 -67.125 -54.125
"58862" 831333 17 -66.875 -54.375
"58863" 831334 17 -66.625 -54.375
"1707" 86702 18 -104.625 74.875
"2818" 93161 18 70.125 73.875
"2819" 93162 18 70.375 73.875
"2820" 93163 18 70.625 73.875
"2821" 93164 18 70.875 73.875
"3015" 94601 18 70.125 73.625
"3016" 94602 18 70.375 73.625
"3017" 94603 18 70.625 73.625
"3018" 94604 18 70.875 73.625
"3241" 96041 18 70.125 73.375
"3242" 96042 18 70.375 73.375
"3243" 96043 18 70.625 73.375
"3244" 96044 18 70.875 73.375
"3465" 97476 18 NA NA
"3691" 98916 18 68.875 72.875
"3892" 100356 18 68.875 72.625
"4100" 101796 18 68.875 72.375
"4700" 106816 18 -116.125 71.375
"4701" 106817 18 -115.875 71.375
"4894" 108256 18 -116.125 71.125
"4895" 108257 18 -115.875 71.125
"5072" 109696 18 -116.125 70.875
"5073" 109697 18 NA NA
"5396" 111705 18 26.125 70.625
"6654" 119782 18 -114.625 69.125
"6655" 119783 18 -114.375 69.125
"6667" 119805 18 NA NA
"6669" 119807 18 -108.375 69.125
"6670" 119808 18 -108.125 69.125
"6671" 119809 18 -107.875 69.125
"6672" 119810 18 -107.625 69.125
"6751" 119915 18 -81.375 69.125
"6864" 120515 18 68.625 69.125
"6883" 121222 18 -114.625 68.875
"6884" 121223 18 -114.375 68.875
"6896" 121245 18 -108.875 68.875
"6898" 121247 18 -108.375 68.875
"6899" 121248 18 -108.125 68.875
"6900" 121249 18 -107.875 68.875
"6901" 121250 18 -107.625 68.875
"6974" 121355 18 -81.375 68.875
"7072" 121955 18 68.625 68.875
"7091" 122662 18 -114.625 68.625
"7092" 122663 18 -114.375 68.625
"7104" 122685 18 -108.875 68.625
"7106" 122687 18 -108.375 68.625
"7107" 122688 18 -108.125 68.625
"7108" 122689 18 -107.875 68.625
"7109" 122690 18 -107.625 68.625
"7187" 122795 18 -81.375 68.625
"7289" 123395 18 68.625 68.625
"7318" 124124 18 -109.125 68.375
"7319" 124125 18 -108.875 68.375
"7478" 124787 18 56.625 68.375
"7479" 124788 18 56.875 68.375
"7480" 124789 18 57.125 68.375
"7481" 124790 18 57.375 68.375
"7520" 125564 18 -109.125 68.125
"7521" 125565 18 -108.875 68.125
"7682" 126227 18 NA NA
"7683" 126228 18 NA NA
"7684" 126229 18 NA NA
"7685" 126230 18 NA NA
"7722" 127005 18 -108.875 67.875
"7723" 127006 18 -108.625 67.875
"7724" 127007 18 -108.375 67.875
"7833" 128445 18 -108.875 67.625
"7834" 128446 18 -108.625 67.625
"7835" 128447 18 -108.375 67.625
"7942" 129885 18 -108.875 67.375
"7943" 129886 18 -108.625 67.375
"7944" 129887 18 -108.375 67.375
"8026" 130448 18 31.875 67.375
"8028" 130450 18 32.375 67.375
"8029" 130451 18 32.625 67.375
"8086" 131887 18 31.625 67.125
"8226" 134770 18 32.375 66.625
"8227" 134771 18 32.625 66.625
"8534" 139049 18 22.125 65.875
"8535" 139050 18 22.375 65.875
"8536" 139051 18 22.625 65.875
"8654" 140489 18 22.125 65.625
"8655" 140490 18 22.375 65.625
"8656" 140491 18 22.625 65.625
"8713" 141509 18 -82.875 65.375
"8717" 141741 18 -24.875 65.375
"8767" 141942 18 25.375 65.375
"8816" 142949 18 -82.875 65.125
"8866" 143382 18 25.375 65.125
"8914" 144389 18 -82.875 64.875
"8965" 144822 18 25.375 64.875
"9005" 145809 18 -87.875 64.625
"9095" 147249 18 -87.875 64.375
"9221" 148696 18 -86.125 64.125
"9336" 150136 18 -86.125 63.875
"9909" 160528 18 -8.125 62.125
"10105" 165736 18 -146.125 61.125
"10141" 167069 18 -172.875 60.875
"10142" 167070 18 -172.625 60.875
"10217" 168509 18 -172.875 60.625
"10218" 168510 18 -172.625 60.625
"10314" 169972 18 -167.125 60.375
"10439" 171412 18 -167.125 60.125
"10797" 174377 18 -145.875 59.625
"11979" 186579 18 NA NA
"12093" 188019 18 24.625 57.375
"12212" 189453 18 23.125 57.125
"12322" 190893 18 23.125 56.875
"12326" 190897 18 24.125 56.875
"14231" 213169 18 -167.875 52.875
"15642" 232313 18 -61.875 49.625
"15731" 233753 18 -61.875 49.375
"15913" 236606 18 -68.625 48.875
"15914" 236607 18 -68.375 48.875
"15921" 236614 18 -66.625 48.875
"15937" 236645 18 -58.875 48.875
"16011" 238046 18 -68.625 48.625
"16012" 238047 18 -68.375 48.625
"16019" 238054 18 NA NA
"16035" 238085 18 -58.875 48.625
"16457" 245293 18 -56.875 47.375
"16458" 245294 18 -56.625 47.375
"16459" 245295 18 -56.375 47.375
"16460" 245296 18 -56.125 47.375
"16550" 246733 18 -56.875 47.125
"19236" 282677 18 -70.875 40.875
"58301" 810667 18 166.625 -50.625
"58490" 816965 18 -58.875 -51.875
"58826" 829893 18 -66.875 -54.125
"58903" 832774 18 -66.625 -54.625
"58943" 834213 18 -66.875 -54.875
"92" 75836 19 NA NA
"93" 75837 19 NA NA
"199" 77276 19 NA NA
"200" 77277 19 NA NA
"305" 78716 19 58.875 76.375
"306" 78717 19 59.125 76.375
"731" 81292 19 NA NA
"991" 82464 19 -84.125 75.625
"992" 82465 19 -83.875 75.625
"1031" 82732 19 NA NA
"1285" 84172 19 -17.125 75.375
"1415" 85246 19 -108.625 75.125
"1416" 85247 19 -108.375 75.125
"1417" 85248 19 -108.125 75.125
"1418" 85249 19 -107.875 75.125
"1537" 85612 19 -17.125 75.125
"1691" 86685 19 -108.875 74.875
"1709" 86704 19 -104.125 74.875
"1710" 86705 19 -103.875 74.875
"1831" 87345 19 56.125 74.875
"2105" 88785 19 56.125 74.625
"2341" 90225 19 56.125 74.375
"2583" 91665 19 56.125 74.125
"2803" 93101 19 55.125 73.875
"2817" 93160 19 NA NA
"3000" 94541 19 55.125 73.625
"3014" 94600 19 69.875 73.625
"3226" 95981 19 55.125 73.375
"3240" 96040 19 69.875 73.375
"4823" 107505 19 56.125 71.375
"4824" 107506 19 56.375 71.375
"5007" 108945 19 56.125 71.125
"5008" 108946 19 56.375 71.125
"5195" 110385 19 56.125 70.875
"5196" 110386 19 56.375 70.875
"5260" 111148 19 -113.125 70.625
"5475" 112588 19 -113.125 70.375
"5685" 114028 19 -113.125 70.125
"6648" 119776 19 -116.125 69.125
"6650" 119778 19 -115.625 69.125
"6651" 119779 19 -115.375 69.125
"6652" 119780 19 -115.125 69.125
"6657" 119785 19 -113.875 69.125
"6664" 119802 19 NA NA
"6665" 119803 19 NA NA
"6666" 119804 19 NA NA
"6668" 119806 19 -108.625 69.125
"6865" 120516 19 68.875 69.125
"6877" 121216 19 -116.125 68.875
"6879" 121218 19 -115.625 68.875
"6880" 121219 19 -115.375 68.875
"6881" 121220 19 -115.125 68.875
"6886" 121225 19 -113.875 68.875
"6893" 121242 19 -109.625 68.875
"6894" 121243 19 -109.375 68.875
"6895" 121244 19 -109.125 68.875
"6897" 121246 19 -108.625 68.875
"7073" 121956 19 68.875 68.875
"7085" 122656 19 -116.125 68.625
"7087" 122658 19 NA NA
"7088" 122659 19 NA NA
"7089" 122660 19 NA NA
"7094" 122665 19 -113.875 68.625
"7101" 122682 19 -109.625 68.625
"7102" 122683 19 -109.375 68.625
"7103" 122684 19 -109.125 68.625
"7105" 122686 19 -108.625 68.625
"7290" 123396 19 68.875 68.625
"7299" 124105 19 -113.875 68.375
"7315" 124121 19 -109.875 68.375
"7316" 124122 19 -109.625 68.375
"7317" 124123 19 -109.375 68.375
"7320" 124126 19 -108.625 68.375
"7472" 124720 19 39.875 68.375
"7501" 125545 19 -113.875 68.125
"7517" 125561 19 -109.875 68.125
"7518" 125562 19 -109.625 68.125
"7519" 125563 19 -109.375 68.125
"7522" 125566 19 -108.625 68.125
"7676" 126160 19 39.875 68.125
"7704" 126985 19 -113.875 67.875
"7705" 126986 19 -113.625 67.875
"7815" 128425 19 -113.875 67.625
"7816" 128426 19 -113.625 67.625
"7924" 129865 19 NA NA
"7925" 129866 19 NA NA
"8027" 130449 19 32.125 67.375
"8537" 139052 19 22.875 65.875
"8601" 140070 19 NA NA
"8657" 140492 19 22.875 65.625
"8711" 141507 19 -83.375 65.375
"8712" 141508 19 -83.125 65.375
"8814" 142947 19 -83.375 65.125
"8815" 142948 19 -83.125 65.125
"8912" 144387 19 -83.375 64.875
"8913" 144388 19 -83.125 64.875
"9006" 145810 19 -87.625 64.625
"9096" 147250 19 -87.625 64.375
"10100" 165731 19 -147.375 61.125
"10315" 169973 19 -166.875 60.375
"10440" 171413 19 -166.875 60.125
"10587" 172853 19 -166.875 59.875
"10743" 174293 19 -166.875 59.625
"11583" 182256 19 23.875 58.375
"11584" 182257 19 24.125 58.375
"11585" 182258 19 24.375 58.375
"11586" 182259 19 24.625 58.375
"11978" 186578 19 24.375 57.625
"12092" 188018 19 24.375 57.375
"12114" 188727 19 -158.375 57.125
"12138" 188752 19 -152.125 57.125
"12213" 189454 19 23.375 57.125
"12214" 189455 19 23.625 57.125
"12323" 190894 19 23.375 56.875
"12324" 190895 19 23.625 56.875
"12325" 190896 19 23.875 56.875
"12677" 195910 19 -162.625 55.875
"14230" 213168 19 -168.125 52.875
"14232" 213170 19 -167.625 52.875
"14233" 213171 19 -167.375 52.875
"14488" 216499 19 -55.375 52.375
"14618" 217939 19 -55.375 52.125
"15199" 225138 19 -55.625 50.875
"15200" 225139 19 -55.375 50.875
"15292" 226578 19 -55.625 50.625
"15293" 226579 19 -55.375 50.625
"15378" 228016 19 -56.125 50.375
"15379" 228017 19 -55.875 50.375
"15467" 229456 19 -56.125 50.125
"15468" 229457 19 -55.875 50.125
"15643" 232314 19 -61.625 49.625
"15732" 233754 19 -61.625 49.375
"15832" 235195 19 -61.375 49.125
"15933" 236634 19 -61.625 48.875
"16031" 238074 19 -61.625 48.625
"16112" 239496 19 -66.125 48.375
"16113" 239497 19 -65.875 48.375
"16120" 239522 19 -59.625 48.375
"16121" 239523 19 -59.375 48.375
"16203" 240962 19 -59.625 48.125
"16204" 240963 19 -59.375 48.125
"16271" 242402 19 -59.625 47.875
"16272" 242403 19 -59.375 47.875
"16356" 243843 19 -59.375 47.625
"16364" 243851 19 -57.375 47.625
"16447" 245283 19 -59.375 47.375
"16448" 245284 19 -59.125 47.375
"16456" 245292 19 -57.125 47.375
"16462" 245298 19 -55.625 47.375
"16465" 245301 19 -54.875 47.375
"16540" 246723 19 -59.375 47.125
"16541" 246724 19 -59.125 47.125
"16551" 246734 19 -56.625 47.125
"16552" 246735 19 -56.375 47.125
"16553" 246736 19 -56.125 47.125
"16554" 246737 19 -55.875 47.125
"16558" 246741 19 -54.875 47.125
"16638" 248178 19 -55.625 46.875
"19237" 282678 19 -70.625 40.875
"57607" 777564 19 170.875 -44.875
"58239" 807784 19 165.875 -50.125
"58240" 807785 19 166.125 -50.125
"58241" 807786 19 166.375 -50.125
"58258" 808287 19 -68.375 -50.375
"58272" 809224 19 165.875 -50.375
"58273" 809225 19 166.125 -50.375
"58274" 809226 19 166.375 -50.375
"58489" 816964 19 -59.125 -51.875
"58606" 821240 19 -70.125 -52.625
"58827" 829894 19 -66.625 -54.125
"58864" 831335 19 -66.375 -54.375
"58904" 832775 19 -66.375 -54.625
"58995" 837077 19 -70.875 -55.375
"94" 75838 20 NA NA
"95" 75839 20 NA NA
"96" 75840 20 NA NA
"98" 75842 20 NA NA
"180" 76967 20 -18.375 76.625
"201" 77278 20 NA NA
"202" 77279 20 NA NA
"203" 77280 20 NA NA
"290" 78407 20 -18.375 76.375
"307" 78718 20 59.375 76.375
"308" 78719 20 59.625 76.375
"309" 78720 20 59.875 76.375
"311" 78722 20 60.375 76.375
"429" 79847 20 -18.375 76.125
"594" 80927 20 -108.375 75.875
"735" 81586 20 NA NA
"908" 82366 20 -108.625 75.625
"909" 82368 20 -108.125 75.625
"993" 82466 20 -83.625 75.625
"1035" 83026 20 56.375 75.625
"1059" 83057 20 64.125 75.625
"1060" 83058 20 64.375 75.625
"1061" 83059 20 64.625 75.625
"1064" 83062 20 65.375 75.625
"1289" 84466 20 56.375 75.375
"1310" 84497 20 64.125 75.375
"1311" 84498 20 64.375 75.375
"1312" 84499 20 64.625 75.375
"1315" 84502 20 65.375 75.375
"1541" 85906 20 56.375 75.125
"1562" 85937 20 NA NA
"1563" 85938 20 NA NA
"1564" 85939 20 NA NA
"1567" 85942 20 NA NA
"1689" 86683 20 -109.375 74.875
"1690" 86684 20 -109.125 74.875
"1705" 86700 20 -105.125 74.875
"1708" 86703 20 -104.375 74.875
"1711" 86706 20 -103.625 74.875
"1712" 86707 20 -103.375 74.875
"1983" 88141 20 -104.875 74.625
"2462" 91022 20 -104.625 74.125
"2816" 93159 20 NA NA
"3013" 94599 20 69.625 73.625
"3239" 96039 20 69.625 73.375
"5261" 111149 20 -112.875 70.625
"5425" 111827 20 56.625 70.625
"5476" 112589 20 -112.875 70.375
"5635" 113267 20 56.625 70.375
"5686" 114029 20 -112.875 70.125
"5856" 114707 20 56.625 70.125
"6129" 116176 20 63.875 69.875
"6371" 117616 20 63.875 69.625
"6622" 119056 20 63.875 69.375
"6656" 119784 20 -114.125 69.125
"6663" 119801 20 NA NA
"6750" 119914 20 -81.625 69.125
"6800" 120318 20 19.375 69.125
"6801" 120319 20 19.625 69.125
"6802" 120320 20 19.875 69.125
"6862" 120513 20 68.125 69.125
"6863" 120514 20 68.375 69.125
"6885" 121224 20 -114.125 68.875
"6892" 121241 20 -109.875 68.875
"6973" 121354 20 -81.625 68.875
"7070" 121953 20 68.125 68.875
"7071" 121954 20 68.375 68.875
"7093" 122664 20 -114.125 68.625
"7100" 122681 20 -109.875 68.625
"7186" 122794 20 -81.625 68.625
"7287" 123393 20 68.125 68.625
"7288" 123394 20 68.375 68.625
"7293" 124099 20 -115.375 68.375
"7294" 124100 20 -115.125 68.375
"7295" 124101 20 -114.875 68.375
"7296" 124102 20 -114.625 68.375
"7300" 124106 20 -113.625 68.375
"7309" 124115 20 -111.375 68.375
"7310" 124116 20 -111.125 68.375
"7311" 124117 20 -110.875 68.375
"7312" 124118 20 -110.625 68.375
"7313" 124119 20 -110.375 68.375
"7314" 124120 20 -110.125 68.375
"7321" 124127 20 -108.375 68.375
"7322" 124128 20 -108.125 68.375
"7402" 124232 20 -82.125 68.375
"7436" 124452 20 -27.125 68.375
"7437" 124453 20 -26.875 68.375
"7495" 125539 20 -115.375 68.125
"7496" 125540 20 -115.125 68.125
"7497" 125541 20 -114.875 68.125
"7498" 125542 20 -114.625 68.125
"7502" 125546 20 -113.625 68.125
"7511" 125555 20 -111.375 68.125
"7512" 125556 20 -111.125 68.125
"7513" 125557 20 -110.875 68.125
"7514" 125558 20 -110.625 68.125
"7515" 125559 20 -110.375 68.125
"7516" 125560 20 -110.125 68.125
"7523" 125567 20 -108.375 68.125
"7524" 125568 20 -108.125 68.125
"7605" 125672 20 -82.125 68.125
"7639" 125892 20 -27.125 68.125
"7640" 125893 20 NA NA
"7702" 126983 20 -114.375 67.875
"7706" 126987 20 -113.375 67.875
"7719" 127002 20 -109.625 67.875
"7720" 127003 20 -109.375 67.875
"7721" 127004 20 -109.125 67.875
"7813" 128423 20 -114.375 67.625
"7817" 128427 20 -113.375 67.625
"7830" 128442 20 -109.625 67.625
"7831" 128443 20 -109.375 67.625
"7832" 128444 20 -109.125 67.625
"7922" 129863 20 NA NA
"7926" 129867 20 NA NA
"7939" 129882 20 NA NA
"7940" 129883 20 NA NA
"7941" 129884 20 -109.125 67.375
"8375" 137192 20 NA NA
"8481" 138627 20 -83.375 65.875
"8482" 138628 20 -83.125 65.875
"8484" 138630 20 -82.625 65.875
"8538" 139053 20 23.125 65.875
"8542" 139057 20 24.125 65.875
"8543" 139058 20 24.375 65.875
"8544" 139059 20 24.625 65.875
"8545" 139060 20 24.875 65.875
"8546" 139061 20 25.125 65.875
"8598" 140067 20 -83.375 65.625
"8599" 140068 20 -83.125 65.625
"8658" 140493 20 23.125 65.625
"8662" 140497 20 24.125 65.625
"8663" 140498 20 24.375 65.625
"8664" 140499 20 24.625 65.625
"8665" 140500 20 24.875 65.625
"8666" 140501 20 25.125 65.625
"8731" 141755 20 -21.375 65.375
"8769" 141977 20 34.125 65.375
"9055" 146259 20 24.625 64.625
"9056" 146260 20 24.875 64.625
"9152" 147699 20 NA NA
"9153" 147700 20 NA NA
"9217" 148692 20 -87.125 64.125
"9277" 149135 20 23.625 64.125
"9332" 150132 20 -87.125 63.875
"9401" 150575 20 23.625 63.875
"10085" 165715 20 -151.375 61.125
"10101" 165732 20 -147.125 61.125
"10313" 169971 20 -167.375 60.375
"10405" 170740 20 24.875 60.375
"10438" 171411 20 -167.375 60.125
"10555" 172180 20 24.875 60.125
"10765" 174345 20 -153.875 59.625
"11012" 176500 20 24.875 59.375
"11165" 177940 20 NA NA
"11612" 182972 20 -157.125 58.125
"11726" 183698 20 24.375 58.125
"11727" 183699 20 24.625 58.125
"11843" 185138 20 24.375 57.875
"11844" 185139 20 24.625 57.875
"12085" 188011 20 22.625 57.375
"12086" 188012 20 22.875 57.375
"12087" 188013 20 23.125 57.375
"12137" 188751 20 -152.375 57.125
"12215" 189456 20 23.875 57.125
"12216" 189457 20 24.125 57.125
"12958" 198903 20 -134.375 55.375
"13754" 206693 20 13.125 54.125
"14017" 210435 20 -131.375 53.375
"14234" 213309 20 -132.875 52.875
"14487" 216498 20 -55.625 52.375
"14617" 217938 20 -55.625 52.125
"14842" 220515 20 -131.375 51.625
"14869" 220820 20 -55.125 51.625
"14990" 222260 20 -55.125 51.375
"15197" 225136 20 -56.125 50.875
"15290" 226576 20 -56.125 50.625
"15364" 227999 20 -60.375 50.375
"15366" 228001 20 -59.875 50.375
"15453" 229439 20 -60.375 50.125
"15455" 229441 20 -59.875 50.125
"15543" 230878 20 -60.625 49.875
"15544" 230879 20 -60.375 49.875
"15547" 230882 20 -59.625 49.875
"15554" 230894 20 -56.625 49.875
"15827" 235190 20 -62.625 49.125
"15833" 235204 20 -59.125 49.125
"15834" 235205 20 -58.875 49.125
"15924" 236624 20 -64.125 48.875
"15932" 236633 20 -61.875 48.875
"15934" 236635 20 -61.375 48.875
"15935" 236643 20 -59.375 48.875
"16022" 238064 20 -64.125 48.625
"16030" 238073 20 -61.875 48.625
"16032" 238075 20 NA NA
"16033" 238083 20 -59.375 48.625
"16194" 240936 20 -66.125 48.125
"16262" 242376 20 -66.125 47.875
"16360" 243847 20 -58.375 47.625
"16362" 243849 20 -57.875 47.625
"16449" 245285 20 -58.875 47.375
"16453" 245289 20 -57.875 47.375
"16454" 245290 20 -57.625 47.375
"16455" 245291 20 -57.375 47.375
"16542" 246725 20 -58.875 47.125
"16546" 246729 20 NA NA
"16547" 246730 20 -57.625 47.125
"16548" 246731 20 -57.375 47.125
"16549" 246732 20 -57.125 47.125
"16634" 248174 20 -56.625 46.875
"16636" 248176 20 -56.125 46.875
"16637" 248177 20 -55.875 46.875
"16714" 249614 20 -56.625 46.625
"57654" 779494 20 -66.625 -45.375
"57824" 786202 20 170.375 -46.375
"57887" 788139 20 -65.375 -46.875
"57923" 789577 20 -65.875 -47.125
"57924" 789578 20 -65.625 -47.125
"58035" 796775 20 -66.375 -48.375
"58038" 796778 20 -65.625 -48.375
"58108" 801090 20 -67.625 -49.125
"58133" 802529 20 -67.875 -49.375
"58134" 802530 20 -67.625 -49.375
"58165" 803970 20 -67.625 -49.625
"58227" 806848 20 -68.125 -50.125
"58259" 808288 20 -68.125 -50.375
"58299" 810665 20 166.125 -50.625
"58449" 815522 20 -59.625 -51.625
"58451" 815524 20 -59.125 -51.625
"58452" 815525 20 -58.875 -51.625
"58487" 816962 20 -59.625 -51.875
"58491" 816966 20 -58.625 -51.875
"58527" 818404 20 -59.125 -52.125
"58634" 822660 20 -75.125 -52.875
"59043" 839967 20 -68.375 -55.875
"69" 75527 21 -18.375 76.875
"97" 75841 21 NA NA
"310" 78721 21 60.125 76.375
"766" 81617 21 64.125 75.875
"768" 81619 21 64.625 75.875
"771" 81622 21 65.375 75.875
"1062" 83060 21 64.875 75.625
"1063" 83061 21 65.125 75.625
"1313" 84500 21 64.875 75.375
"1314" 84501 21 65.125 75.375
"1419" 85250 21 -107.625 75.125
"1420" 85251 21 -107.375 75.125
"1565" 85940 21 NA NA
"1566" 85941 21 NA NA
"1706" 86701 21 -104.875 74.875
"1984" 88142 21 -104.625 74.625
"1986" 88144 21 -104.125 74.625
"2463" 91035 21 -101.375 74.125
"2464" 91036 21 -101.125 74.125
"3462" 97426 21 56.375 73.125
"3464" 97475 21 NA NA
"3471" 97482 21 70.375 73.125
"3472" 97483 21 70.625 73.125
"3688" 98866 21 56.375 72.875
"3690" 98915 21 NA NA
"3697" 98922 21 70.375 72.875
"3698" 98923 21 70.625 72.875
"3889" 100306 21 56.375 72.625
"3891" 100355 21 68.625 72.625
"3898" 100362 21 70.375 72.625
"3899" 100363 21 70.625 72.625
"4097" 101746 21 56.375 72.375
"4099" 101795 21 68.625 72.375
"4106" 101802 21 NA NA
"4107" 101803 21 NA NA
"4288" 103233 21 68.125 72.125
"4459" 104673 21 68.125 71.875
"4630" 106113 21 68.125 71.625
"6130" 116177 21 64.125 69.875
"6131" 116178 21 64.375 69.875
"6372" 117617 21 64.125 69.625
"6373" 117618 21 64.375 69.625
"6623" 119057 21 64.125 69.375
"6624" 119058 21 64.375 69.375
"6660" 119797 21 NA NA
"6661" 119798 21 NA NA
"6662" 119799 21 NA NA
"6803" 120321 21 20.125 69.125
"6814" 120382 21 35.375 69.125
"6867" 120518 21 69.375 69.125
"6889" 121237 21 -110.875 68.875
"6890" 121238 21 -110.625 68.875
"6891" 121239 21 -110.375 68.875
"7075" 121958 21 69.375 68.875
"7097" 122677 21 -110.875 68.625
"7098" 122678 21 -110.625 68.625
"7099" 122679 21 -110.375 68.625
"7292" 123398 21 NA NA
"7297" 124103 21 -114.375 68.375
"7298" 124104 21 -114.125 68.375
"7302" 124108 21 -113.125 68.375
"7303" 124109 21 -112.875 68.375
"7304" 124110 21 -112.625 68.375
"7305" 124111 21 -112.375 68.375
"7306" 124112 21 -112.125 68.375
"7307" 124113 21 -111.875 68.375
"7308" 124114 21 -111.625 68.375
"7493" 124835 21 68.625 68.375
"7499" 125543 21 -114.375 68.125
"7500" 125544 21 -114.125 68.125
"7504" 125548 21 -113.125 68.125
"7505" 125549 21 -112.875 68.125
"7506" 125550 21 -112.625 68.125
"7507" 125551 21 -112.375 68.125
"7508" 125552 21 -112.125 68.125
"7509" 125553 21 -111.875 68.125
"7510" 125554 21 -111.625 68.125
"7697" 126275 21 68.625 68.125
"7703" 126984 21 -114.125 67.875
"7707" 126988 21 -113.125 67.875
"7718" 127001 21 -109.875 67.875
"7814" 128424 21 -114.125 67.625
"7818" 128428 21 -113.125 67.625
"7829" 128441 21 -109.875 67.625
"7923" 129864 21 NA NA
"7927" 129868 21 NA NA
"7938" 129881 21 NA NA
"7990" 129993 21 NA NA
"7991" 129994 21 NA NA
"8166" 134305 21 -83.875 66.625
"8167" 134306 21 -83.625 66.625
"8171" 134310 21 -82.625 66.625
"8172" 134311 21 -82.375 66.625
"8173" 134312 21 -82.125 66.625
"8268" 135745 21 -83.875 66.375
"8269" 135746 21 -83.625 66.375
"8273" 135750 21 -82.625 66.375
"8274" 135751 21 -82.375 66.375
"8275" 135752 21 -82.125 66.375
"8368" 137185 21 -83.875 66.125
"8369" 137186 21 -83.625 66.125
"8373" 137190 21 -82.625 66.125
"8374" 137191 21 -82.375 66.125
"8480" 138626 21 -83.625 65.875
"8483" 138629 21 -82.875 65.875
"8597" 140066 21 -83.625 65.625
"8600" 140069 21 -82.875 65.625
"8613" 140312 21 -22.125 65.625
"8910" 144385 21 NA NA
"8911" 144386 21 NA NA
"9009" 145813 21 -86.875 64.625
"9010" 145814 21 -86.625 64.625
"9078" 146319 21 39.625 64.625
"9099" 147253 21 -86.875 64.375
"9100" 147254 21 -86.625 64.375
"9175" 147759 21 39.625 64.375
"9278" 149136 21 23.875 64.125
"9279" 149137 21 24.125 64.125
"9402" 150576 21 NA NA
"9403" 150577 21 NA NA
"9987" 162843 21 -149.375 61.625
"9988" 162844 21 -149.125 61.625
"10083" 165713 21 -151.875 61.125
"10084" 165714 21 -151.625 61.125
"10306" 169949 21 -172.875 60.375
"10307" 169950 21 -172.625 60.375
"10312" 169970 21 -167.625 60.375
"10431" 171389 21 -172.875 60.125
"10432" 171390 21 -172.625 60.125
"10437" 171410 21 -167.625 60.125
"10764" 174344 21 -154.125 59.625
"11011" 176499 21 24.625 59.375
"11164" 177939 21 NA NA
"11298" 179368 21 21.875 58.875
"11305" 179375 21 23.625 58.875
"11306" 179376 21 23.875 58.875
"11441" 180808 21 21.875 58.625
"11448" 180815 21 23.625 58.625
"11449" 180816 21 23.875 58.625
"11579" 182252 21 22.875 58.375
"11582" 182255 21 23.625 58.375
"11721" 183693 21 23.125 58.125
"11723" 183695 21 23.625 58.125
"11839" 185133 21 23.125 57.875
"11840" 185135 21 23.625 57.875
"11841" 185136 21 23.875 57.875
"11842" 185137 21 24.125 57.875
"11973" 186573 21 23.125 57.625
"11974" 186574 21 23.375 57.625
"11976" 186576 21 23.875 57.625
"11977" 186577 21 24.125 57.625
"12078" 187996 21 18.875 57.375
"12079" 187997 21 19.125 57.375
"12088" 188014 21 23.375 57.375
"12090" 188016 21 23.875 57.375
"12091" 188017 21 24.125 57.375
"12115" 188728 21 -158.125 57.125
"12909" 198085 21 21.125 55.625
"13186" 200965 21 21.125 55.125
"13327" 202404 21 20.875 54.875
"13329" 202406 21 21.375 54.875
"13485" 203844 21 NA NA
"13487" 203846 21 NA NA
"13621" 205280 21 19.875 54.375
"13622" 205281 21 20.125 54.375
"13990" 210283 21 -169.375 53.375
"14243" 213319 21 -130.375 52.875
"14244" 213320 21 -130.125 52.875
"14740" 219377 21 -55.875 51.875
"14741" 219378 21 -55.625 51.875
"14843" 220516 21 -131.125 51.625
"14844" 220517 21 -130.875 51.625
"14868" 220819 21 -55.375 51.625
"14989" 222259 21 -55.375 51.375
"15098" 223698 21 -55.625 51.125
"15099" 223699 21 -55.375 51.125
"15100" 223700 21 -55.125 51.125
"15198" 225137 21 -55.875 50.875
"15291" 226577 21 -55.875 50.625
"15365" 228000 21 -60.125 50.375
"15377" 228015 21 -56.375 50.375
"15454" 229440 21 -60.125 50.125
"15466" 229455 21 -56.375 50.125
"15545" 230880 21 -60.125 49.875
"15546" 230881 21 -59.875 49.875
"15831" 235194 21 -61.625 49.125
"15936" 236644 21 -59.125 48.875
"16034" 238084 21 -59.125 48.625
"16122" 239524 21 -59.125 48.375
"16191" 240933 21 -66.875 48.125
"16192" 240934 21 -66.625 48.125
"16193" 240935 21 -66.375 48.125
"16259" 242373 21 -66.875 47.875
"16260" 242374 21 -66.625 47.875
"16261" 242375 21 -66.375 47.875
"16353" 243840 21 -60.125 47.625
"16354" 243841 21 -59.875 47.625
"16355" 243842 21 -59.625 47.625
"16363" 243850 21 -57.625 47.625
"16366" 243853 21 -56.875 47.625
"16367" 243854 21 -56.625 47.625
"16369" 243856 21 -56.125 47.625
"16372" 243859 21 -55.375 47.625
"16445" 245281 21 -59.875 47.375
"16446" 245282 21 -59.625 47.375
"16538" 246721 21 -59.875 47.125
"16539" 246722 21 NA NA
"16555" 246738 21 -55.625 47.125
"16635" 248175 21 -56.375 46.875
"16640" 248180 21 -55.125 46.875
"16641" 248181 21 -54.875 46.875
"16715" 249615 21 -56.375 46.625
"16716" 249616 21 -56.125 46.625
"16717" 249617 21 -55.875 46.625
"19238" 282679 21 -70.375 40.875
"57427" 770820 21 -75.125 -43.875
"57653" 779493 21 -66.875 -45.375
"57659" 779499 21 -65.375 -45.375
"57783" 785227 21 -73.375 -46.375
"57863" 787635 21 168.625 -46.625
"57881" 788133 21 -66.875 -46.875
"57882" 788134 21 -66.625 -46.875
"57886" 788138 21 -65.625 -46.875
"57925" 789579 21 -65.375 -47.125
"57954" 791018 21 -65.625 -47.375
"57955" 791019 21 -65.375 -47.375
"57979" 792456 21 -66.125 -47.625
"57980" 792457 21 -65.875 -47.625
"57981" 792458 21 -65.625 -47.625
"57982" 792459 21 -65.375 -47.625
"57999" 793896 21 -66.125 -47.875
"58001" 793898 21 -65.625 -47.875
"58002" 793899 21 -65.375 -47.875
"58018" 795338 21 -65.625 -48.125
"58019" 795339 21 -65.375 -48.125
"58036" 796776 21 -66.125 -48.375
"58037" 796777 21 -65.875 -48.375
"58056" 798214 21 -66.625 -48.625
"58083" 799654 21 -66.625 -48.875
"58107" 801089 21 -67.875 -49.125
"58224" 806845 21 -68.875 -50.125
"58225" 806846 21 -68.625 -50.125
"58228" 806849 21 -67.875 -50.125
"58230" 806851 21 -67.375 -50.125
"58256" 808285 21 -68.875 -50.375
"58257" 808286 21 -68.625 -50.375
"58260" 808289 21 -67.875 -50.375
"58262" 808291 21 NA NA
"58291" 809725 21 -68.875 -50.625
"58292" 809726 21 -68.625 -50.625
"58320" 811166 21 -68.625 -50.875
"58359" 812606 21 -68.625 -51.125
"58450" 815523 21 -59.375 -51.625
"58488" 816963 21 -59.375 -51.875
"58492" 816967 21 -58.375 -51.875
"58528" 818405 21 -58.875 -52.125
"58729" 825562 21 -69.625 -53.375
"58730" 825563 21 -69.375 -53.375
"58802" 829865 21 -73.875 -54.125
"58905" 832776 21 -66.125 -54.625
"59014" 837096 21 -66.125 -55.375
"99" 75843 22 NA NA
"312" 78723 22 60.625 76.375
"603" 80936 22 -106.125 75.875
"630" 80963 22 -99.375 75.875
"726" 81287 22 -18.375 75.875
"736" 81587 22 NA NA
"767" 81618 22 64.375 75.875
"769" 81620 22 64.875 75.875
"770" 81621 22 65.125 75.875
"1026" 82727 22 -18.375 75.625
"1036" 83027 22 56.625 75.625
"1058" 83056 22 63.875 75.625
"1280" 84167 22 -18.375 75.375
"1290" 84467 22 56.625 75.375
"1309" 84496 22 63.875 75.375
"1532" 85607 22 -18.375 75.125
"1542" 85907 22 56.625 75.125
"1561" 85936 22 NA NA
"1819" 87048 22 -18.125 74.875
"1985" 88143 22 -104.375 74.625
"1987" 88145 22 -103.875 74.625
"2093" 88488 22 -18.125 74.625
"2329" 89928 22 -18.125 74.375
"2571" 91368 22 NA NA
"3757" 99623 22 -114.375 72.625
"4287" 103232 22 NA NA
"4289" 103234 22 68.375 72.125
"4458" 104672 22 67.875 71.875
"4460" 104674 22 68.375 71.875
"4629" 106112 22 67.875 71.625
"4631" 106114 22 68.375 71.625
"4956" 108614 22 -26.625 71.125
"5137" 110054 22 -26.625 70.875
"5341" 111493 22 -26.875 70.625
"5390" 111699 22 24.625 70.625
"5553" 112933 22 -26.875 70.375
"5767" 114373 22 -26.875 70.125
"6128" 116175 22 63.625 69.875
"6132" 116179 22 64.625 69.875
"6133" 116180 22 NA NA
"6134" 116181 22 NA NA
"6370" 117615 22 63.625 69.625
"6374" 117619 22 64.625 69.625
"6375" 117620 22 64.875 69.625
"6376" 117621 22 65.125 69.625
"6621" 119055 22 63.625 69.375
"6625" 119059 22 64.625 69.375
"6626" 119060 22 64.875 69.375
"6627" 119061 22 65.125 69.375
"6749" 119913 22 -81.875 69.125
"6798" 120316 22 18.875 69.125
"6799" 120317 22 19.125 69.125
"6859" 120510 22 67.375 69.125
"6860" 120511 22 67.625 69.125
"6861" 120512 22 67.875 69.125
"6866" 120517 22 69.125 69.125
"6972" 121353 22 -81.875 68.875
"7067" 121950 22 67.375 68.875
"7068" 121951 22 67.625 68.875
"7069" 121952 22 67.875 68.875
"7074" 121957 22 69.125 68.875
"7185" 122793 22 -81.875 68.625
"7284" 123390 22 67.375 68.625
"7285" 123391 22 67.625 68.625
"7286" 123392 22 67.875 68.625
"7291" 123397 22 69.125 68.625
"7301" 124107 22 -113.375 68.375
"7401" 124231 22 -82.375 68.375
"7438" 124454 22 -26.625 68.375
"7440" 124456 22 -26.125 68.375
"7441" 124457 22 -25.875 68.375
"7494" 124836 22 68.875 68.375
"7503" 125547 22 -113.375 68.125
"7602" 125669 22 NA NA
"7604" 125671 22 -82.375 68.125
"7641" 125894 22 NA NA
"7643" 125896 22 NA NA
"7644" 125897 22 NA NA
"7698" 126276 22 NA NA
"7713" 126994 22 -111.625 67.875
"7714" 126995 22 -111.375 67.875
"7715" 126996 22 -111.125 67.875
"7716" 126997 22 -110.875 67.875
"7717" 126998 22 -110.625 67.875
"7772" 127113 22 -81.875 67.875
"7773" 127114 22 -81.625 67.875
"7824" 128434 22 -111.625 67.625
"7825" 128435 22 -111.375 67.625
"7826" 128436 22 -111.125 67.625
"7827" 128437 22 -110.875 67.625
"7828" 128438 22 -110.625 67.625
"7881" 128553 22 -81.875 67.625
"7882" 128554 22 -81.625 67.625
"7933" 129874 22 NA NA
"7934" 129875 22 NA NA
"7935" 129876 22 NA NA
"7936" 129877 22 NA NA
"7937" 129878 22 NA NA
"7956" 129916 22 NA NA
"7957" 129917 22 NA NA
"7958" 129918 22 NA NA
"7959" 129919 22 NA NA
"8052" 131425 22 -83.875 67.125
"8055" 131433 22 -81.875 67.125
"8070" 131808 22 11.875 67.125
"8113" 132865 22 -83.875 66.875
"8116" 132873 22 -81.875 66.875
"8168" 134307 22 -83.375 66.625
"8169" 134308 22 -83.125 66.625
"8170" 134309 22 -82.875 66.625
"8270" 135747 22 -83.375 66.375
"8271" 135748 22 -83.125 66.375
"8272" 135749 22 -82.875 66.375
"8370" 137187 22 -83.375 66.125
"8371" 137188 22 -83.125 66.125
"8372" 137189 22 -82.875 66.125
"8539" 139054 22 23.375 65.875
"8540" 139055 22 23.625 65.875
"8541" 139056 22 23.875 65.875
"8568" 139120 22 39.875 65.875
"8659" 140494 22 23.375 65.625
"8660" 140495 22 23.625 65.625
"8661" 140496 22 23.875 65.625
"8688" 140560 22 39.875 65.625
"8709" 141505 22 -83.875 65.375
"8710" 141506 22 -83.625 65.375
"8735" 141759 22 -20.375 65.375
"8764" 141939 22 24.625 65.375
"8791" 141999 22 39.625 65.375
"8812" 142945 22 -83.875 65.125
"8813" 142946 22 -83.625 65.125
"8863" 143379 22 24.625 65.125
"8889" 143439 22 39.625 65.125
"8962" 144819 22 24.625 64.875
"8988" 144879 22 39.625 64.875
"9011" 145815 22 -86.375 64.625
"9051" 146255 22 23.625 64.625
"9053" 146257 22 24.125 64.625
"9054" 146258 22 24.375 64.625
"9101" 147255 22 -86.375 64.375
"9148" 147695 22 23.625 64.375
"9150" 147697 22 24.125 64.375
"9151" 147698 22 24.375 64.375
"9521" 152005 22 21.125 63.625
"9628" 153445 22 21.125 63.375
"9985" 162841 22 -149.875 61.625
"9986" 162842 22 -149.625 61.625
"10069" 164951 22 17.625 61.375
"10204" 167830 22 17.375 60.875
"10209" 167835 22 18.625 60.875
"10232" 168591 22 -152.375 60.625
"10289" 169275 22 18.625 60.625
"10308" 169951 22 -172.375 60.375
"10309" 169952 22 -172.125 60.375
"10310" 169953 22 -171.875 60.375
"10311" 169969 22 -167.875 60.375
"10387" 170717 22 19.125 60.375
"10404" 170739 22 24.625 60.375
"10433" 171391 22 -172.375 60.125
"10434" 171392 22 -172.125 60.125
"10435" 171393 22 -171.875 60.125
"10436" 171409 22 -167.875 60.125
"10499" 171514 22 -141.625 60.125
"10532" 172157 22 19.125 60.125
"10554" 172179 22 24.625 60.125
"10581" 172830 22 -172.625 59.875
"10583" 172832 22 -172.125 59.875
"10586" 172852 22 -167.125 59.875
"10701" 173613 22 23.125 59.875
"10737" 174270 22 NA NA
"10739" 174272 22 NA NA
"10742" 174292 22 -167.125 59.625
"10778" 174358 22 -150.625 59.625
"11297" 179367 22 21.625 58.875
"11440" 180807 22 21.625 58.625
"11571" 182238 22 19.375 58.375
"11572" 182239 22 19.625 58.375
"11581" 182254 22 23.375 58.375
"11633" 183051 22 -137.375 58.125
"11634" 183052 22 -137.125 58.125
"11713" 183679 22 19.625 58.125
"11714" 183686 22 21.375 58.125
"11715" 183687 22 21.625 58.125
"11718" 183690 22 22.375 58.125
"11719" 183691 22 22.625 58.125
"11720" 183692 22 22.875 58.125
"11724" 183696 22 23.875 58.125
"11725" 183697 22 24.125 58.125
"11828" 185116 22 18.875 57.875
"11831" 185119 22 19.625 57.875
"11832" 185126 22 21.375 57.875
"11833" 185127 22 21.625 57.875
"11836" 185130 22 22.375 57.875
"11837" 185131 22 22.625 57.875
"11838" 185132 22 22.875 57.875
"11961" 186556 22 18.875 57.625
"11963" 186558 22 19.375 57.625
"11971" 186571 22 22.625 57.625
"11972" 186572 22 22.875 57.625
"11975" 186575 22 NA NA
"12080" 187998 22 19.375 57.375
"12089" 188015 22 23.625 57.375
"12209" 189445 22 21.125 57.125
"12210" 189446 22 21.375 57.125
"12320" 190885 22 21.125 56.875
"12321" 190886 22 21.375 56.875
"12428" 192324 22 20.875 56.625
"12429" 192325 22 21.125 56.625
"12548" 193764 22 20.875 56.375
"12549" 193765 22 21.125 56.375
"12584" 194499 22 -155.375 56.125
"12662" 195205 22 21.125 56.125
"12793" 196645 22 21.125 55.875
"12910" 198086 22 21.375 55.625
"13051" 199525 22 21.125 55.375
"13052" 199526 22 21.375 55.375
"13185" 200964 22 20.875 55.125
"13187" 200966 22 21.375 55.125
"13328" 202405 22 21.125 54.875
"13486" 203845 22 NA NA
"13753" 206692 22 12.875 54.125
"14837" 220345 22 -173.875 51.625
"14838" 220346 22 -173.625 51.625
"14839" 220347 22 -173.375 51.625
"14840" 220348 22 -173.125 51.625
"14841" 220349 22 -172.875 51.625
"15185" 225121 22 NA NA
"15278" 226561 22 -59.875 50.625
"15559" 230899 22 -55.375 49.875
"15650" 232333 22 -56.875 49.625
"15664" 232347 22 -53.375 49.625
"15739" 233773 22 -56.875 49.375
"15753" 233787 22 -53.375 49.375
"15930" 236631 22 -62.375 48.875
"15931" 236632 22 -62.125 48.875
"16028" 238071 22 -62.375 48.625
"16029" 238072 22 -62.125 48.625
"16123" 239525 22 -58.875 48.375
"16195" 240937 22 -65.875 48.125
"16205" 240964 22 -59.125 48.125
"16263" 242377 22 -65.875 47.875
"16273" 242404 22 -59.125 47.875
"16352" 243839 22 -60.375 47.625
"16361" 243848 22 -58.125 47.625
"16450" 245286 22 -58.625 47.375
"16451" 245287 22 -58.375 47.375
"16452" 245288 22 -58.125 47.375
"16463" 245299 22 -55.375 47.375
"16466" 245302 22 -54.625 47.375
"16543" 246726 22 -58.625 47.125
"16544" 246727 22 NA NA
"16545" 246728 22 NA NA
"16556" 246739 22 -55.375 47.125
"16559" 246742 22 -54.625 47.125
"16639" 248179 22 -55.375 46.875
"16642" 248182 22 -54.625 46.875
"16713" 249602 22 -59.625 46.625
"16720" 249620 22 -55.125 46.625
"16814" 251042 22 -59.625 46.375
"16922" 252482 22 -59.625 46.125
"57240" 765099 22 -65.375 -42.875
"57420" 770411 22 -177.375 -43.875
"57621" 778052 22 -67.125 -45.125
"57622" 778053 22 -66.875 -45.125
"57629" 778060 22 -65.125 -45.125
"57651" 779491 22 -67.375 -45.375
"57652" 779492 22 -67.125 -45.375
"57655" 779495 22 -66.375 -45.375
"57685" 780933 22 -66.875 -45.625
"57716" 782372 22 -67.125 -45.875
"57717" 782373 22 -66.875 -45.875
"57883" 788135 22 -66.375 -46.875
"57884" 788136 22 -66.125 -46.875
"57885" 788137 22 -65.875 -46.875
"57953" 791017 22 -65.875 -47.375
"58000" 793897 22 -65.875 -47.875
"58057" 798215 22 -66.375 -48.625
"58058" 798216 22 -66.125 -48.625
"58084" 799655 22 -66.375 -48.875
"58085" 799656 22 NA NA
"58109" 801091 22 -67.375 -49.125
"58111" 801093 22 -66.875 -49.125
"58135" 802531 22 -67.375 -49.375
"58136" 802532 22 -67.125 -49.375
"58164" 803969 22 -67.875 -49.625
"58166" 803971 22 -67.375 -49.625
"58167" 803972 22 NA NA
"58197" 805409 22 -67.875 -49.875
"58198" 805410 22 -67.625 -49.875
"58199" 805411 22 -67.375 -49.875
"58293" 809727 22 -68.375 -50.625
"58440" 815488 22 NA NA
"58446" 815519 22 -60.375 -51.625
"58478" 816928 22 -68.125 -51.875
"58483" 816958 22 -60.625 -51.875
"58484" 816959 22 -60.375 -51.875
"58604" 821238 22 -70.625 -52.625
"58605" 821239 22 -70.375 -52.625
"58656" 822682 22 -69.625 -52.875
"58657" 822683 22 NA NA
"58697" 824122 22 -69.625 -53.125
"58698" 824123 22 -69.375 -53.125
"58731" 825564 22 -69.125 -53.375
"58762" 827002 22 -69.625 -53.625
"58763" 827003 22 -69.375 -53.625
"58764" 827004 22 NA NA
"58898" 832768 22 -68.125 -54.625
"58899" 832769 22 -67.875 -54.625
"58900" 832770 22 -67.625 -54.625
"58901" 832771 22 -67.375 -54.625
"59037" 839961 22 -69.875 -55.875
"59038" 839962 22 -69.625 -55.875
"59039" 839963 22 -69.375 -55.875
"59040" 839964 22 -69.125 -55.875
"59041" 839965 22 -68.875 -55.875
"59042" 839966 22 -68.625 -55.875
"108" 75852 23 NA NA
"109" 75853 23 NA NA
"204" 77281 23 60.125 76.625
"205" 77282 23 60.375 76.625
"321" 78732 23 62.875 76.375
"322" 78733 23 63.125 76.375
"595" 80928 23 -108.125 75.875
"596" 80929 23 -107.875 75.875
"597" 80930 23 -107.625 75.875
"598" 80931 23 -107.375 75.875
"599" 80932 23 -107.125 75.875
"600" 80933 23 -106.875 75.875
"602" 80935 23 -106.375 75.875
"760" 81611 23 NA NA
"765" 81616 23 63.875 75.875
"910" 82369 23 -107.875 75.625
"911" 82372 23 -107.125 75.625
"912" 82373 23 -106.875 75.625
"1053" 83051 23 62.625 75.625
"1057" 83055 23 63.625 75.625
"1304" 84491 23 62.625 75.375
"1308" 84495 23 63.625 75.375
"1556" 85931 23 62.625 75.125
"1560" 85935 23 NA NA
"1832" 87346 23 56.375 74.875
"1938" 88093 23 NA NA
"2106" 88786 23 56.375 74.625
"2342" 90226 23 56.375 74.375
"2584" 91666 23 56.375 74.125
"2807" 93106 23 56.375 73.875
"3004" 94546 23 56.375 73.625
"3230" 95986 23 56.375 73.375
"3463" 97427 23 56.625 73.125
"3470" 97481 23 70.125 73.125
"3689" 98867 23 56.625 72.875
"3696" 98921 23 70.125 72.875
"3890" 100307 23 56.625 72.625
"3897" 100361 23 70.125 72.625
"4098" 101747 23 NA NA
"4105" 101801 23 NA NA
"4265" 102855 23 NA NA
"4286" 103231 23 NA NA
"4442" 104295 23 -26.375 71.875
"4457" 104671 23 67.625 71.875
"4605" 105735 23 -26.375 71.625
"4628" 106111 23 67.625 71.625
"4769" 107174 23 -26.625 71.375
"4770" 107175 23 -26.375 71.375
"4771" 107176 23 -26.125 71.375
"4825" 107507 23 56.625 71.375
"4957" 108615 23 -26.375 71.125
"4958" 108616 23 -26.125 71.125
"5009" 108947 23 56.625 71.125
"5138" 110055 23 -26.375 70.875
"5139" 110056 23 -26.125 70.875
"5197" 110387 23 56.625 70.875
"5342" 111494 23 -26.625 70.625
"5554" 112934 23 -26.625 70.375
"5768" 114374 23 -26.625 70.125
"7324" 124130 23 -107.625 68.375
"7325" 124131 23 -107.375 68.375
"7399" 124229 23 -82.875 68.375
"7400" 124230 23 -82.625 68.375
"7439" 124455 23 -26.375 68.375
"7526" 125570 23 -107.625 68.125
"7527" 125571 23 -107.375 68.125
"7603" 125670 23 -82.625 68.125
"7642" 125895 23 NA NA
"7708" 126989 23 -112.875 67.875
"7709" 126990 23 -112.625 67.875
"7736" 127036 23 -101.125 67.875
"7737" 127037 23 -100.875 67.875
"7738" 127038 23 -100.625 67.875
"7739" 127039 23 -100.375 67.875
"7819" 128429 23 -112.875 67.625
"7820" 128430 23 -112.625 67.625
"7847" 128476 23 -101.125 67.625
"7848" 128477 23 -100.875 67.625
"7849" 128478 23 -100.625 67.625
"7850" 128479 23 -100.375 67.625
"7928" 129869 23 NA NA
"7929" 129870 23 NA NA
"7953" 129913 23 NA NA
"7954" 129914 23 NA NA
"7955" 129915 23 NA NA
"8051" 131424 23 NA NA
"8053" 131431 23 NA NA
"8054" 131432 23 NA NA
"8071" 131809 23 12.125 67.125
"8762" 141937 23 24.125 65.375
"8861" 143377 23 24.125 65.125
"8960" 144817 23 24.125 64.875
"9077" 146318 23 39.375 64.625
"9174" 147758 23 39.375 64.375
"9190" 148389 23 -162.875 64.125
"9268" 149125 23 21.125 64.125
"9305" 149829 23 -162.875 63.875
"9391" 150565 23 21.125 63.875
"9462" 151828 23 -23.125 63.625
"9520" 152004 23 20.875 63.625
"9523" 152007 23 21.625 63.625
"9627" 153444 23 20.875 63.375
"9630" 153447 23 21.625 63.375
"9715" 154885 23 21.125 63.125
"9717" 154887 23 21.625 63.125
"9779" 156325 23 21.125 62.875
"9781" 156327 23 21.625 62.875
"9886" 159204 23 20.875 62.375
"9887" 159205 23 21.125 62.375
"9939" 160644 23 20.875 62.125
"9940" 160645 23 21.125 62.125
"9976" 162084 23 20.875 61.875
"9978" 162086 23 21.375 61.875
"10020" 163524 23 NA NA
"10022" 163526 23 21.375 61.625
"10096" 165727 23 -148.375 61.125
"10134" 166391 23 17.625 61.125
"10205" 167831 23 17.625 60.875
"10206" 167832 23 17.875 60.875
"10207" 167833 23 18.125 60.875
"10208" 167834 23 18.375 60.875
"10284" 169270 23 17.375 60.625
"10286" 169272 23 17.875 60.625
"10287" 169273 23 18.125 60.625
"10288" 169274 23 18.375 60.625
"10403" 170733 23 23.125 60.375
"10468" 171483 23 -149.375 60.125
"10501" 171516 23 -141.125 60.125
"10548" 172173 23 23.125 60.125
"10582" 172831 23 -172.375 59.875
"10585" 172851 23 -167.375 59.875
"10685" 173597 23 19.125 59.875
"10698" 173610 23 22.375 59.875
"10702" 173614 23 23.375 59.875
"10704" 173616 23 23.875 59.875
"10705" 173617 23 24.125 59.875
"10706" 173618 23 24.375 59.875
"10707" 173619 23 24.625 59.875
"10738" 174271 23 NA NA
"10741" 174291 23 -167.375 59.625
"10856" 175037 23 19.125 59.625
"10869" 175050 23 22.375 59.625
"10872" 175053 23 23.125 59.625
"10873" 175054 23 23.375 59.625
"10875" 175056 23 23.875 59.625
"10876" 175057 23 24.125 59.625
"10877" 175058 23 24.375 59.625
"10878" 175059 23 24.625 59.625
"10929" 175792 23 -152.125 59.375
"10993" 176474 23 18.375 59.375
"10997" 176478 23 19.375 59.375
"11008" 176496 23 23.875 59.375
"11150" 177918 23 NA NA
"11161" 177936 23 23.875 59.125
"11295" 179356 23 18.875 58.875
"11302" 179372 23 22.875 58.875
"11435" 180796 23 18.875 58.625
"11568" 182235 23 18.625 58.375
"11569" 182236 23 18.875 58.375
"11570" 182237 23 19.125 58.375
"11573" 182246 23 21.375 58.375
"11575" 182248 23 21.875 58.375
"11578" 182251 23 22.625 58.375
"11632" 183050 23 -137.625 58.125
"11712" 183678 23 19.375 58.125
"11827" 185115 23 18.625 57.875
"11829" 185117 23 19.125 57.875
"11830" 185118 23 19.375 57.875
"11834" 185128 23 21.875 57.875
"11962" 186557 23 19.125 57.625
"11967" 186567 23 21.625 57.625
"12077" 187995 23 18.625 57.375
"12083" 188007 23 21.625 57.375
"12205" 189436 23 18.875 57.125
"12208" 189444 23 20.875 57.125
"12317" 190876 23 18.875 56.875
"12319" 190884 23 20.875 56.875
"12585" 194500 23 -155.125 56.125
"12661" 195204 23 20.875 56.125
"12792" 196644 23 20.875 55.875
"12907" 198083 23 20.625 55.625
"13049" 199523 23 20.625 55.375
"13050" 199524 23 20.875 55.375
"13182" 200961 23 20.125 55.125
"13183" 200962 23 20.375 55.125
"13184" 200963 23 20.625 55.125
"13319" 202396 23 18.875 54.875
"13321" 202398 23 19.375 54.875
"13324" 202401 23 20.125 54.875
"13325" 202402 23 20.375 54.875
"13326" 202403 23 20.625 54.875
"13477" 203836 23 18.875 54.625
"13479" 203838 23 19.375 54.625
"13482" 203841 23 20.125 54.625
"13484" 203843 23 20.625 54.625
"13617" 205276 23 18.875 54.375
"13987" 210280 23 -170.125 53.375
"13991" 210284 23 -169.125 53.375
"14669" 218851 23 NA NA
"14830" 220338 23 -175.625 51.625
"14831" 220339 23 -175.375 51.625
"14832" 220340 23 -175.125 51.625
"14836" 220344 23 -174.125 51.625
"14854" 220805 23 NA NA
"14855" 220806 23 NA NA
"14856" 220807 23 NA NA
"14975" 222245 23 -58.875 51.375
"14976" 222246 23 -58.625 51.375
"14977" 222247 23 -58.375 51.375
"15193" 225131 23 -57.375 50.875
"15286" 226571 23 -57.375 50.625
"15371" 228006 23 -58.625 50.375
"15380" 228018 23 -55.625 50.375
"15381" 228019 23 -55.375 50.375
"15460" 229446 23 NA NA
"15469" 229458 23 -55.625 50.125
"15470" 229459 23 -55.375 50.125
"15561" 230901 23 -54.875 49.875
"15563" 230903 23 -54.375 49.875
"15564" 230904 23 -54.125 49.875
"15566" 230906 23 -53.625 49.875
"15651" 232334 23 -56.625 49.625
"15656" 232339 23 -55.375 49.625
"15657" 232340 23 -55.125 49.625
"15660" 232343 23 -54.375 49.625
"15662" 232345 23 -53.875 49.625
"15663" 232346 23 -53.625 49.625
"15740" 233774 23 NA NA
"15745" 233779 23 -55.375 49.375
"15746" 233780 23 -55.125 49.375
"15749" 233783 23 -54.375 49.375
"15751" 233785 23 -53.875 49.375
"15752" 233786 23 -53.625 49.375
"15828" 235191 23 -62.375 49.125
"15911" 236604 23 -69.125 48.875
"15912" 236605 23 -68.875 48.875
"15925" 236625 23 -63.875 48.875
"15926" 236627 23 -63.375 48.875
"16009" 238044 23 -69.125 48.625
"16010" 238045 23 -68.875 48.625
"16023" 238065 23 -63.875 48.625
"16024" 238067 23 NA NA
"16114" 239500 23 -65.125 48.375
"16126" 239528 23 -58.125 48.375
"16196" 240938 23 -65.625 48.125
"16197" 240939 23 -65.375 48.125
"16264" 242378 23 -65.625 47.875
"16265" 242379 23 -65.375 47.875
"16365" 243852 23 -57.125 47.625
"16368" 243855 23 -56.375 47.625
"16467" 245303 23 -54.375 47.375
"16560" 246743 23 -54.375 47.125
"16633" 248161 23 -59.875 46.875
"16643" 248183 23 -54.375 46.875
"16712" 249601 23 -59.875 46.625
"16718" 249618 23 -55.625 46.625
"16719" 249619 23 -55.375 46.625
"16721" 249621 23 -54.875 46.625
"16722" 249622 23 -54.625 46.625
"16815" 251043 23 -59.375 46.375
"16923" 252483 23 -59.375 46.125
"19235" 282675 23 -71.375 40.875
"56880" 753593 23 -61.875 -40.875
"57623" 778054 23 -66.625 -45.125
"57624" 778055 23 -66.375 -45.125
"57625" 778056 23 -66.125 -45.125
"57656" 779496 23 -66.125 -45.375
"57658" 779498 23 -65.625 -45.375
"57684" 780932 23 -67.125 -45.625
"57715" 782371 23 -67.375 -45.875
"57745" 783810 23 -67.625 -46.125
"57747" 783812 23 -67.125 -46.125
"57788" 785254 23 NA NA
"57789" 785255 23 NA NA
"57791" 785257 23 NA NA
"57838" 786692 23 -67.125 -46.625
"57840" 786694 23 -66.625 -46.625
"57841" 786695 23 -66.375 -46.625
"57843" 786697 23 -65.875 -46.625
"57862" 787634 23 168.375 -46.625
"57914" 789541 23 -74.875 -47.125
"57919" 789573 23 -66.875 -47.125
"57920" 789574 23 -66.625 -47.125
"57949" 791013 23 NA NA
"57950" 791014 23 NA NA
"57971" 792419 23 -75.375 -47.625
"57973" 792421 23 -74.875 -47.625
"57987" 793857 23 -75.875 -47.875
"57989" 793859 23 -75.375 -47.875
"57990" 793860 23 -75.125 -47.875
"58016" 795336 23 -66.125 -48.125
"58017" 795337 23 -65.875 -48.125
"58033" 796773 23 -66.875 -48.375
"58044" 798177 23 -75.875 -48.625
"58048" 798181 23 -74.875 -48.625
"58055" 798213 23 -66.875 -48.625
"58070" 799617 23 -75.875 -48.875
"58082" 799653 23 -66.875 -48.875
"58098" 801057 23 -75.875 -49.125
"58110" 801092 23 -67.125 -49.125
"58123" 802497 23 -75.875 -49.375
"58124" 802498 23 -75.625 -49.375
"58127" 802501 23 -74.875 -49.375
"58152" 803937 23 -75.875 -49.625
"58153" 803938 23 -75.625 -49.625
"58184" 805378 23 -75.625 -49.875
"58196" 805408 23 -68.125 -49.875
"58229" 806850 23 -67.625 -50.125
"58261" 808290 23 -67.625 -50.375
"58453" 815526 23 -58.625 -51.625
"58801" 828454 23 -66.625 -53.875
"58895" 832765 23 -68.875 -54.625
"58896" 832766 23 -68.625 -54.625
"58902" 832772 23 -67.125 -54.625
"58994" 837076 23 -71.125 -55.375
"17" 72795 24 18.625 77.375
"107" 75851 24 NA NA
"193" 77111 24 17.625 76.625
"281" 78398 24 -20.625 76.375
"320" 78731 24 62.625 76.375
"447" 80156 24 58.875 76.125
"759" 81610 24 NA NA
"761" 81612 24 NA NA
"764" 81615 24 63.625 75.875
"913" 82374 24 -106.625 75.625
"1054" 83052 24 62.875 75.625
"1155" 83780 24 -115.125 75.375
"1303" 84490 24 62.375 75.375
"1305" 84492 24 62.875 75.375
"1555" 85930 24 62.375 75.125
"1557" 85932 24 62.875 75.125
"1939" 88094 24 NA NA
"3436" 97097 24 -25.875 73.125
"3469" 97480 24 69.875 73.125
"3537" 98183 24 -114.375 72.875
"3662" 98537 24 -25.875 72.875
"3695" 98920 24 69.875 72.875
"3758" 99624 24 -114.125 72.625
"3865" 99977 24 -25.875 72.625
"3866" 99978 24 -25.625 72.625
"3896" 100360 24 69.875 72.625
"3960" 101063 24 -114.375 72.375
"4073" 101417 24 -25.875 72.375
"4074" 101418 24 -25.625 72.375
"4104" 101800 24 NA NA
"4826" 107508 24 56.875 71.375
"4827" 107509 24 57.125 71.375
"4831" 107545 24 NA NA
"5010" 108948 24 56.875 71.125
"5011" 108949 24 57.125 71.125
"5015" 108985 24 66.125 71.125
"5198" 110388 24 56.875 70.875
"5199" 110389 24 57.125 70.875
"5203" 110425 24 66.125 70.875
"5321" 111274 24 NA NA
"5533" 112714 24 -81.625 70.375
"5747" 114154 24 -81.625 70.125
"5998" 115590 24 -82.625 69.875
"6000" 115592 24 -82.125 69.875
"6003" 115595 24 -81.375 69.875
"6066" 116007 24 21.625 69.875
"6070" 116011 24 22.625 69.875
"6071" 116012 24 22.875 69.875
"6072" 116013 24 23.125 69.875
"6074" 116015 24 23.625 69.875
"6135" 116182 24 NA NA
"6136" 116183 24 NA NA
"6137" 116184 24 NA NA
"6260" 117030 24 -82.625 69.625
"6262" 117032 24 -82.125 69.625
"6265" 117035 24 -81.375 69.625
"6377" 117622 24 65.375 69.625
"6378" 117623 24 65.625 69.625
"6379" 117624 24 65.875 69.625
"6504" 118470 24 -82.625 69.375
"6506" 118472 24 -82.125 69.375
"6509" 118475 24 -81.375 69.375
"6628" 119062 24 65.375 69.375
"6629" 119063 24 65.625 69.375
"6630" 119064 24 65.875 69.375
"6658" 119786 24 -113.625 69.125
"6659" 119787 24 -113.375 69.125
"6673" 119811 24 -107.375 69.125
"6674" 119812 24 -107.125 69.125
"6773" 120138 24 -25.625 69.125
"6774" 120139 24 -25.375 69.125
"6775" 120140 24 -25.125 69.125
"6796" 120314 24 18.375 69.125
"6797" 120315 24 18.625 69.125
"6812" 120380 24 34.875 69.125
"6833" 120469 24 57.125 69.125
"6887" 121226 24 -113.625 68.875
"6888" 121227 24 -113.375 68.875
"6902" 121251 24 -107.375 68.875
"6903" 121252 24 -107.125 68.875
"6996" 121578 24 -25.625 68.875
"6997" 121579 24 -25.375 68.875
"6998" 121580 24 -25.125 68.875
"7041" 121909 24 57.125 68.875
"7095" 122666 24 -113.625 68.625
"7096" 122667 24 -113.375 68.625
"7110" 122691 24 -107.375 68.625
"7111" 122692 24 -107.125 68.625
"7209" 123018 24 -25.625 68.625
"7210" 123019 24 -25.375 68.625
"7211" 123020 24 -25.125 68.625
"7258" 123349 24 57.125 68.625
"7710" 126991 24 -112.375 67.875
"7711" 126992 24 -112.125 67.875
"7712" 126993 24 -111.875 67.875
"7733" 127033 24 -101.875 67.875
"7734" 127034 24 -101.625 67.875
"7735" 127035 24 -101.375 67.875
"7821" 128431 24 -112.375 67.625
"7822" 128432 24 -112.125 67.625
"7823" 128433 24 -111.875 67.625
"7844" 128473 24 -101.875 67.625
"7845" 128474 24 -101.625 67.625
"7846" 128475 24 -101.375 67.625
"7930" 129871 24 NA NA
"7931" 129872 24 NA NA
"7932" 129873 24 NA NA
"7960" 129920 24 NA NA
"8033" 131327 24 -108.375 67.125
"8050" 131423 24 -84.375 67.125
"8099" 132767 24 -108.375 66.875
"8111" 132863 24 -84.375 66.875
"8112" 132864 24 -84.125 66.875
"8114" 132871 24 -82.375 66.875
"8115" 132872 24 -82.125 66.875
"8477" 138623 24 -84.375 65.875
"8479" 138625 24 -83.875 65.875
"8594" 140063 24 -84.375 65.625
"8596" 140065 24 -83.875 65.625
"8703" 141496 24 -86.125 65.375
"8761" 141932 24 22.875 65.375
"8763" 141938 24 24.375 65.375
"8806" 142936 24 -86.125 65.125
"8860" 143372 24 22.875 65.125
"8862" 143378 24 24.375 65.125
"8904" 144376 24 -86.125 64.875
"8909" 144384 24 NA NA
"8959" 144812 24 NA NA
"8961" 144818 24 24.375 64.875
"9012" 145816 24 -86.125 64.625
"9052" 146256 24 23.875 64.625
"9102" 147256 24 -86.125 64.375
"9149" 147696 24 23.875 64.375
"9422" 151266 24 -163.625 63.625
"9423" 151267 24 NA NA
"9426" 151270 24 -162.625 63.625
"9522" 152006 24 21.375 63.625
"9534" 152706 24 -163.625 63.375
"9535" 152707 24 -163.375 63.375
"9538" 152710 24 -162.625 63.375
"9629" 153446 24 21.375 63.375
"9714" 154884 24 20.875 63.125
"9778" 156324 24 20.875 62.875
"9801" 157649 24 NA NA
"9835" 157764 24 20.875 62.625
"9836" 157765 24 21.125 62.625
"9954" 161971 24 -7.375 61.875
"9977" 162085 24 21.125 61.875
"10021" 163525 24 21.125 61.625
"10068" 164950 24 17.375 61.375
"10070" 164952 24 17.875 61.375
"10071" 164964 24 20.875 61.375
"10073" 164966 24 21.375 61.375
"10095" 165726 24 -148.625 61.125
"10102" 165733 24 -146.875 61.125
"10133" 166390 24 17.375 61.125
"10135" 166392 24 NA NA
"10136" 166404 24 20.875 61.125
"10138" 166406 24 21.375 61.125
"10160" 167156 24 -151.125 60.875
"10216" 167848 24 21.875 60.875
"10285" 169271 24 17.625 60.625
"10301" 169288 24 21.875 60.625
"10382" 170712 24 17.875 60.375
"10384" 170714 24 18.375 60.375
"10385" 170715 24 18.625 60.375
"10386" 170716 24 18.875 60.375
"10388" 170718 24 19.375 60.375
"10398" 170728 24 21.875 60.375
"10400" 170730 24 22.375 60.375
"10402" 170732 24 22.875 60.375
"10466" 171481 24 -149.875 60.125
"10467" 171482 24 -149.625 60.125
"10469" 171484 24 -149.125 60.125
"10470" 171485 24 -148.875 60.125
"10527" 172152 24 NA NA
"10531" 172156 24 18.875 60.125
"10533" 172158 24 19.375 60.125
"10545" 172170 24 22.375 60.125
"10547" 172172 24 22.875 60.125
"10683" 173595 24 18.625 59.875
"10684" 173596 24 18.875 59.875
"10686" 173598 24 19.375 59.875
"10697" 173609 24 22.125 59.875
"10703" 173615 24 23.625 59.875
"10854" 175035 24 18.625 59.625
"10855" 175036 24 18.875 59.625
"10857" 175038 24 19.375 59.625
"10868" 175049 24 22.125 59.625
"10874" 175055 24 23.625 59.625
"10928" 175791 24 -152.375 59.375
"10992" 176473 24 18.125 59.375
"10995" 176476 24 18.875 59.375
"10996" 176477 24 19.125 59.375
"10999" 176487 24 21.625 59.375
"11001" 176489 24 22.125 59.375
"11002" 176490 24 22.375 59.375
"11004" 176492 24 22.875 59.375
"11005" 176493 24 23.125 59.375
"11006" 176494 24 23.375 59.375
"11007" 176495 24 23.625 59.375
"11009" 176497 24 24.125 59.375
"11146" 177914 24 18.375 59.125
"11148" 177916 24 18.875 59.125
"11149" 177917 24 19.125 59.125
"11152" 177927 24 21.625 59.125
"11154" 177929 24 22.125 59.125
"11155" 177930 24 22.375 59.125
"11160" 177935 24 23.625 59.125
"11162" 177937 24 24.125 59.125
"11296" 179357 24 19.125 58.875
"11303" 179373 24 23.125 58.875
"11304" 179374 24 23.375 58.875
"11436" 180797 24 19.125 58.625
"11445" 180812 24 22.875 58.625
"11447" 180814 24 23.375 58.625
"11574" 182247 24 21.625 58.375
"11577" 182250 24 22.375 58.375
"11580" 182253 24 23.125 58.375
"11710" 183676 24 18.875 58.125
"11711" 183677 24 19.125 58.125
"11716" 183688 24 21.875 58.125
"11884" 185933 24 -136.875 57.625
"11960" 186555 24 18.625 57.625
"11965" 186565 24 21.125 57.625
"11968" 186568 24 21.875 57.625
"12076" 187994 24 18.375 57.375
"12081" 188005 24 21.125 57.375
"12084" 188008 24 21.875 57.375
"12427" 192323 24 20.625 56.625
"12547" 193763 24 20.625 56.375
"12583" 194498 24 -155.625 56.125
"12587" 194502 24 -154.625 56.125
"12660" 195203 24 20.625 56.125
"12688" 195921 24 -159.875 55.875
"12709" 195942 24 NA NA
"12778" 196613 24 13.125 55.875
"12791" 196643 24 20.625 55.875
"12908" 198084 24 20.875 55.625
"13044" 199516 24 NA NA
"13045" 199519 24 NA NA
"13047" 199521 24 20.125 55.375
"13048" 199522 24 20.375 55.375
"13179" 200956 24 18.875 55.125
"13180" 200959 24 19.625 55.125
"13181" 200960 24 19.875 55.125
"13320" 202397 24 19.125 54.875
"13322" 202399 24 19.625 54.875
"13478" 203837 24 19.125 54.625
"13483" 203842 24 20.375 54.625
"13618" 205277 24 19.125 54.375
"13619" 205278 24 19.375 54.375
"13620" 205279 24 19.625 54.375
"13988" 210281 24 -169.875 53.375
"13989" 210282 24 -169.625 53.375
"14098" 211650 24 172.375 53.375
"14099" 211651 24 172.625 53.375
"14100" 211652 24 172.875 53.375
"14101" 211653 24 173.125 53.375
"14670" 218852 24 NA NA
"14737" 219374 24 -56.625 51.875
"14742" 219379 24 -55.375 51.875
"14833" 220341 24 -174.875 51.625
"14834" 220342 24 -174.625 51.625
"14835" 220343 24 -174.375 51.625
"14845" 220526 24 -128.625 51.625
"14857" 220808 24 NA NA
"14860" 220811 24 -57.375 51.625
"14978" 222248 24 -58.125 51.375
"14981" 222251 24 -57.375 51.375
"15085" 223684 24 -59.125 51.125
"15086" 223685 24 -58.875 51.125
"15087" 223686 24 -58.625 51.125
"15088" 223687 24 -58.375 51.125
"15189" 225125 24 -58.875 50.875
"15201" 225140 24 -55.125 50.875
"15282" 226565 24 -58.875 50.625
"15294" 226580 24 -55.125 50.625
"15555" 230895 24 -56.375 49.875
"15560" 230900 24 -55.125 49.875
"15562" 230902 24 -54.625 49.875
"15565" 230905 24 -53.875 49.875
"16109" 239485 24 -68.875 48.375
"16115" 239501 24 -64.875 48.375
"16199" 240941 24 -64.875 48.125
"16267" 242381 24 -64.875 47.875
"16370" 243857 24 -55.875 47.625
"16444" 245280 24 -60.125 47.375
"16537" 246720 24 -60.125 47.125
"16644" 248184 24 -54.125 46.875
"16648" 248188 24 -53.125 46.875
"17007" 253921 24 -59.875 45.875
"17008" 253922 24 -59.625 45.875
"17009" 253923 24 -59.375 45.875
"17935" 266838 24 -70.625 43.625
"57239" 765071 24 -72.375 -42.875
"57626" 778057 24 -65.875 -45.125
"57657" 779497 24 -65.875 -45.375
"57682" 780930 24 NA NA
"57683" 780931 24 -67.375 -45.625
"57714" 782370 24 -67.625 -45.875
"57740" 783784 24 -74.125 -46.125
"57746" 783811 24 -67.375 -46.125
"57784" 785250 24 -67.625 -46.375
"57786" 785252 24 -67.125 -46.375
"57787" 785253 24 -66.875 -46.375
"57790" 785256 24 NA NA
"57807" 786185 24 166.125 -46.375
"57808" 786186 24 166.375 -46.375
"57836" 786690 24 -67.625 -46.625
"57839" 786693 24 -66.875 -46.625
"57842" 786696 24 -66.125 -46.625
"57879" 788131 24 -67.375 -46.875
"57913" 789540 24 -75.125 -47.125
"57915" 789542 24 -74.625 -47.125
"57921" 789575 24 -66.375 -47.125
"57922" 789576 24 -66.125 -47.125
"57944" 790981 24 -74.875 -47.375
"57951" 791015 24 NA NA
"57952" 791016 24 NA NA
"57970" 792418 24 -75.625 -47.625
"57972" 792420 24 -75.125 -47.625
"58003" 795297 24 -75.875 -48.125
"58021" 796737 24 -75.875 -48.375
"58022" 796738 24 -75.625 -48.375
"58023" 796739 24 -75.375 -48.375
"58034" 796774 24 -66.625 -48.375
"58053" 798211 24 -67.375 -48.625
"58054" 798212 24 -67.125 -48.625
"58080" 799651 24 -67.375 -48.875
"58081" 799652 24 -67.125 -48.875
"58099" 801058 24 -75.625 -49.125
"58100" 801059 24 -75.375 -49.125
"58183" 805377 24 -75.875 -49.875
"58189" 805383 24 -74.375 -49.875
"58216" 806819 24 -75.375 -50.125
"58218" 806821 24 -74.875 -50.125
"58219" 806822 24 -74.625 -50.125
"58248" 808261 24 -74.875 -50.375
"58281" 809700 24 -75.125 -50.625
"58282" 809701 24 -74.875 -50.625
"58283" 809702 24 -74.625 -50.625
"58409" 814083 24 -59.375 -51.375
"58454" 815527 24 -58.375 -51.625
"58482" 816957 24 -60.875 -51.875
"58493" 816968 24 -58.125 -51.875
"58525" 818402 24 -59.625 -52.125
"58592" 821226 24 -73.625 -52.625
"58596" 821230 24 -72.625 -52.625
"58599" 821233 24 -71.875 -52.625
"58600" 821234 24 -71.625 -52.625
"58652" 822678 24 -70.625 -52.875
"58665" 822724 24 -59.125 -52.875
"58666" 822725 24 -58.875 -52.875
"58694" 824118 24 -70.625 -53.125
"58695" 824119 24 -70.375 -53.125
"58696" 824120 24 -70.125 -53.125
"58709" 825542 24 -74.625 -53.375
"58716" 825549 24 -72.875 -53.375
"58717" 825550 24 -72.625 -53.375
"58722" 825555 24 -71.375 -53.375
"58727" 825560 24 -70.125 -53.375
"58728" 825561 24 -69.875 -53.375
"58789" 828436 24 -71.125 -53.875
"58795" 828442 24 -69.625 -53.875
"58822" 829885 24 NA NA
"58828" 829895 24 -66.375 -54.125
"58860" 831325 24 -68.875 -54.375
"58865" 831336 24 -66.125 -54.375
"58892" 832762 24 -69.625 -54.625
"58893" 832763 24 -69.375 -54.625
"58897" 832767 24 -68.375 -54.625
"58942" 834212 24 -67.125 -54.875
"58944" 834214 24 -66.625 -54.875
"58972" 835646 24 -68.625 -55.125
"1" 72775 25 13.625 77.375
"100" 75844 25 NA NA
"206" 77283 25 60.625 76.625
"214" 77291 25 62.625 76.625
"215" 77292 25 62.875 76.625
"277" 78394 25 -21.625 76.375
"278" 78395 25 -21.375 76.375
"420" 79838 25 -20.625 76.125
"558" 80891 25 -117.375 75.875
"567" 80900 25 -115.125 75.875
"573" 80906 25 NA NA
"601" 80934 25 -106.625 75.875
"724" 81285 25 -18.875 75.875
"725" 81286 25 -18.625 75.875
"737" 81588 25 NA NA
"762" 81613 25 NA NA
"763" 81614 25 NA NA
"882" 82340 25 -115.125 75.625
"884" 82342 25 NA NA
"1024" 82725 25 -18.875 75.625
"1025" 82726 25 -18.625 75.625
"1037" 83028 25 56.875 75.625
"1055" 83053 25 63.125 75.625
"1056" 83054 25 63.375 75.625
"1156" 83782 25 -114.625 75.375
"1160" 83786 25 -113.625 75.375
"1278" 84165 25 -18.875 75.375
"1279" 84166 25 -18.625 75.375
"1291" 84468 25 56.875 75.375
"1306" 84493 25 63.125 75.375
"1307" 84494 25 63.375 75.375
"1530" 85605 25 -18.875 75.125
"1531" 85606 25 -18.625 75.125
"1543" 85908 25 56.875 75.125
"1558" 85933 25 63.125 75.125
"1559" 85934 25 63.375 75.125
"1659" 86653 25 -116.875 74.875
"1810" 87039 25 -20.375 74.875
"2084" 88479 25 -20.375 74.625
"2206" 89533 25 -116.875 74.375
"2320" 89919 25 -20.375 74.375
"2427" 90973 25 -116.875 74.125
"2562" 91359 25 -20.375 74.125
"3437" 97098 25 -25.625 73.125
"3466" 97477 25 69.125 73.125
"3467" 97478 25 69.375 73.125
"3468" 97479 25 69.625 73.125
"3538" 98184 25 -114.125 72.875
"3663" 98538 25 -25.625 72.875
"3692" 98917 25 69.125 72.875
"3693" 98918 25 69.375 72.875
"3694" 98919 25 69.625 72.875
"3768" 99638 25 -110.625 72.625
"3769" 99639 25 -110.375 72.625
"3893" 100357 25 69.125 72.625
"3894" 100358 25 69.375 72.625
"3895" 100359 25 69.625 72.625
"4101" 101797 25 69.125 72.375
"4102" 101798 25 NA NA
"4103" 101799 25 NA NA
"4181" 102528 25 -108.125 72.125
"4364" 103968 25 -108.125 71.875
"4773" 107178 25 -25.625 71.375
"4828" 107510 25 NA NA
"4943" 108377 25 -85.875 71.125
"4960" 108618 25 -25.625 71.125
"4961" 108619 25 -25.375 71.125
"5012" 108950 25 57.375 71.125
"5141" 110058 25 -25.625 70.875
"5200" 110390 25 57.375 70.875
"5262" 111150 25 -112.625 70.625
"5343" 111495 25 -26.375 70.625
"5345" 111497 25 -25.875 70.625
"5446" 111869 25 67.125 70.625
"5477" 112590 25 -112.625 70.375
"5555" 112935 25 -26.375 70.375
"5557" 112937 25 -25.875 70.375
"5656" 113309 25 67.125 70.375
"5687" 114030 25 -112.625 70.125
"5769" 114375 25 -26.375 70.125
"5771" 114377 25 -25.875 70.125
"5877" 114749 25 67.125 70.125
"5999" 115591 25 -82.375 69.875
"6001" 115593 25 -81.875 69.875
"6002" 115594 25 -81.625 69.875
"6065" 116006 25 21.375 69.875
"6069" 116010 25 22.375 69.875
"6073" 116014 25 23.375 69.875
"6075" 116020 25 24.875 69.875
"6076" 116021 25 25.125 69.875
"6077" 116035 25 28.625 69.875
"6261" 117031 25 -82.375 69.625
"6263" 117033 25 -81.875 69.625
"6264" 117034 25 -81.625 69.625
"6505" 118471 25 -82.375 69.375
"6507" 118473 25 -81.875 69.375
"6508" 118474 25 -81.625 69.375
"6675" 119813 25 -106.875 69.125
"6676" 119814 25 -106.625 69.125
"6679" 119817 25 -105.875 69.125
"6768" 120133 25 NA NA
"6851" 120499 25 64.625 69.125
"6858" 120509 25 67.125 69.125
"6904" 121253 25 -106.875 68.875
"6905" 121254 25 -106.625 68.875
"6908" 121257 25 -105.875 68.875
"6991" 121573 25 -26.875 68.875
"7059" 121939 25 64.625 68.875
"7066" 121949 25 67.125 68.875
"7112" 122693 25 -106.875 68.625
"7113" 122694 25 -106.625 68.625
"7116" 122697 25 -105.875 68.625
"7204" 123013 25 -26.875 68.625
"7276" 123379 25 NA NA
"7283" 123389 25 67.125 68.625
"7348" 124154 25 -101.625 68.375
"7349" 124155 25 -101.375 68.375
"7350" 124156 25 -101.125 68.375
"7351" 124157 25 -100.875 68.375
"7490" 124832 25 67.875 68.375
"7491" 124833 25 68.125 68.375
"7550" 125594 25 -101.625 68.125
"7551" 125595 25 -101.375 68.125
"7552" 125596 25 -101.125 68.125
"7553" 125597 25 -100.875 68.125
"7694" 126272 25 NA NA
"7695" 126273 25 68.125 68.125
"7951" 129911 25 NA NA
"7952" 129912 25 NA NA
"7961" 129921 25 NA NA
"7962" 129922 25 NA NA
"8032" 131326 25 -108.625 67.125
"8098" 132766 25 -108.625 66.875
"8471" 138617 25 -85.875 65.875
"8702" 141495 25 -86.375 65.375
"8708" 141504 25 -84.125 65.375
"8754" 141925 25 21.125 65.375
"8760" 141931 25 22.625 65.375
"8790" 141998 25 39.375 65.375
"8805" 142935 25 -86.375 65.125
"8811" 142944 25 -84.125 65.125
"8853" 143365 25 21.125 65.125
"8859" 143371 25 22.625 65.125
"8888" 143438 25 39.375 65.125
"8903" 144375 25 -86.375 64.875
"8908" 144382 25 NA NA
"8952" 144805 25 21.125 64.875
"8958" 144811 25 NA NA
"8987" 144878 25 39.375 64.875
"9193" 148393 25 -161.875 64.125
"9269" 149126 25 21.375 64.125
"9308" 149833 25 -161.875 63.875
"9392" 150566 25 21.375 63.875
"9424" 151268 25 -163.125 63.625
"9425" 151269 25 -162.875 63.625
"9519" 152003 25 20.625 63.625
"9536" 152708 25 -163.125 63.375
"9537" 152709 25 -162.875 63.375
"9626" 153443 25 20.625 63.375
"9646" 154146 25 -163.625 63.125
"9647" 154147 25 -163.375 63.125
"9709" 154877 25 19.125 63.125
"9730" 155586 25 -163.625 62.875
"9731" 155587 25 -163.375 62.875
"9776" 156317 25 19.125 62.875
"9802" 157650 25 NA NA
"9858" 159089 25 -7.875 62.375
"9860" 159091 25 -7.375 62.375
"9979" 162087 25 21.625 61.875
"9993" 163409 25 NA NA
"10023" 163527 25 21.625 61.625
"10072" 164965 25 21.125 61.375
"10075" 164968 25 21.875 61.375
"10137" 166405 25 21.125 61.125
"10140" 166408 25 NA NA
"10158" 167154 25 -151.625 60.875
"10159" 167155 25 -151.375 60.875
"10211" 167840 25 19.875 60.875
"10212" 167844 25 20.875 60.875
"10213" 167845 25 21.125 60.875
"10236" 168595 25 -151.375 60.625
"10260" 168619 25 -145.375 60.625
"10293" 169280 25 19.875 60.625
"10297" 169284 25 20.875 60.625
"10383" 170713 25 18.125 60.375
"10391" 170721 25 20.125 60.375
"10392" 170722 25 20.375 60.375
"10393" 170723 25 20.625 60.375
"10394" 170724 25 20.875 60.375
"10397" 170727 25 21.625 60.375
"10399" 170729 25 22.125 60.375
"10401" 170731 25 22.625 60.375
"10498" 171513 25 -141.875 60.125
"10528" 172153 25 18.125 60.125
"10529" 172154 25 18.375 60.125
"10530" 172155 25 18.625 60.125
"10536" 172161 25 20.125 60.125
"10537" 172162 25 20.375 60.125
"10538" 172163 25 20.625 60.125
"10539" 172164 25 20.875 60.125
"10544" 172169 25 22.125 60.125
"10546" 172171 25 22.625 60.125
"10584" 172850 25 -167.625 59.875
"10613" 172911 25 -152.375 59.875
"10614" 172912 25 -152.125 59.875
"10687" 173599 25 19.625 59.875
"10693" 173605 25 21.125 59.875
"10694" 173606 25 21.375 59.875
"10695" 173607 25 21.625 59.875
"10696" 173608 25 21.875 59.875
"10699" 173611 25 22.625 59.875
"10700" 173612 25 22.875 59.875
"10740" 174290 25 NA NA
"10858" 175039 25 19.625 59.625
"10864" 175045 25 21.125 59.625
"10865" 175046 25 21.375 59.625
"10866" 175047 25 21.625 59.625
"10867" 175048 25 21.875 59.625
"10870" 175051 25 22.625 59.625
"10871" 175052 25 22.875 59.625
"10908" 175734 25 -166.625 59.375
"10926" 175788 25 -153.125 59.375
"10927" 175789 25 -152.875 59.375
"10946" 175815 25 -146.375 59.375
"10947" 175816 25 -146.125 59.375
"10948" 175817 25 -145.875 59.375
"10994" 176475 25 18.625 59.375
"10998" 176486 25 21.375 59.375
"11000" 176488 25 21.875 59.375
"11003" 176491 25 22.625 59.375
"11010" 176498 25 24.375 59.375
"11037" 177174 25 NA NA
"11057" 177212 25 -157.125 59.125
"11069" 177232 25 -152.125 59.125
"11086" 177255 25 -146.375 59.125
"11087" 177256 25 -146.125 59.125
"11088" 177257 25 NA NA
"11147" 177915 25 18.625 59.125
"11151" 177926 25 NA NA
"11153" 177928 25 21.875 59.125
"11156" 177931 25 22.625 59.125
"11157" 177932 25 22.875 59.125
"11158" 177933 25 23.125 59.125
"11159" 177934 25 23.375 59.125
"11163" 177938 25 24.375 59.125
"11220" 178670 25 -152.625 58.875
"11293" 179354 25 18.375 58.875
"11294" 179355 25 18.625 58.875
"11300" 179370 25 22.375 58.875
"11301" 179371 25 22.625 58.875
"11433" 180794 25 18.375 58.625
"11434" 180795 25 18.625 58.625
"11446" 180813 25 23.125 58.625
"11576" 182249 25 22.125 58.375
"11630" 182994 25 -151.625 58.125
"11709" 183675 25 18.625 58.125
"11717" 183689 25 22.125 58.125
"11756" 184434 25 -151.625 57.875
"11835" 185129 25 22.125 57.875
"11959" 186554 25 18.375 57.625
"11966" 186566 25 21.375 57.625
"12075" 187993 25 18.125 57.375
"12082" 188006 25 21.375 57.375
"12204" 189435 25 18.625 57.125
"12207" 189443 25 NA NA
"12315" 190874 25 18.375 56.875
"12316" 190875 25 18.625 56.875
"12318" 190883 25 20.625 56.875
"12355" 191620 25 -155.125 56.625
"12419" 192306 25 16.375 56.625
"12426" 192315 25 18.625 56.625
"12464" 193060 25 -155.125 56.375
"12546" 193755 25 NA NA
"12576" 194490 25 -157.625 56.125
"12579" 194493 25 -156.875 56.125
"12582" 194497 25 -155.875 56.125
"12586" 194501 25 -154.875 56.125
"12588" 194503 25 -154.375 56.125
"12589" 194504 25 -154.125 56.125
"12704" 195937 25 -155.875 55.875
"12706" 195939 25 -155.375 55.875
"12707" 195940 25 -155.125 55.875
"12708" 195941 25 NA NA
"12710" 195943 25 NA NA
"12711" 195944 25 NA NA
"12832" 197378 25 -155.625 55.625
"12834" 197380 25 -155.125 55.625
"13046" 199520 25 19.875 55.375
"13317" 202394 25 18.375 54.875
"13318" 202395 25 18.625 54.875
"13323" 202400 25 19.875 54.875
"13480" 203839 25 19.625 54.625
"13481" 203840 25 19.875 54.625
"13616" 205275 25 18.625 54.375
"13751" 206690 25 12.375 54.125
"13752" 206691 25 12.625 54.125
"14102" 211654 25 173.375 53.375
"14196" 213089 25 172.125 53.125
"14197" 213090 25 172.375 53.125
"14199" 213092 25 172.875 53.125
"14200" 213093 25 173.125 53.125
"14201" 213094 25 173.375 53.125
"14202" 213095 25 173.625 53.125
"14304" 214479 25 159.625 52.875
"14484" 216495 25 -56.375 52.375
"14485" 216496 25 -56.125 52.375
"14486" 216497 25 -55.875 52.375
"14614" 217935 25 NA NA
"14615" 217936 25 -56.125 52.125
"14616" 217937 25 -55.875 52.125
"14738" 219375 25 -56.375 51.875
"14739" 219376 25 -56.125 51.875
"14858" 220809 25 -57.875 51.625
"14859" 220810 25 -57.625 51.625
"14861" 220812 25 -57.125 51.625
"14862" 220813 25 -56.875 51.625
"14863" 220814 25 -56.625 51.625
"14866" 220817 25 -55.875 51.625
"14867" 220818 25 -55.625 51.625
"14979" 222249 25 -57.875 51.375
"14980" 222250 25 -57.625 51.375
"14982" 222252 25 -57.125 51.375
"14983" 222253 25 -56.875 51.375
"14984" 222254 25 -56.625 51.375
"14987" 222257 25 -55.875 51.375
"14988" 222258 25 -55.625 51.375
"15089" 223688 25 -58.125 51.125
"15090" 223689 25 -57.875 51.125
"15186" 225122 25 NA NA
"15187" 225123 25 -59.375 50.875
"15188" 225124 25 -59.125 50.875
"15190" 225126 25 -58.625 50.875
"15279" 226562 25 -59.625 50.625
"15280" 226563 25 -59.375 50.625
"15281" 226564 25 -59.125 50.625
"15283" 226566 25 -58.625 50.625
"15367" 228002 25 -59.625 50.375
"15456" 229442 25 -59.625 50.125
"15548" 230887 25 -58.375 49.875
"15549" 230888 25 -58.125 49.875
"15558" 230898 25 -55.625 49.875
"15646" 232328 25 -58.125 49.625
"15655" 232338 25 -55.625 49.625
"15659" 232342 25 -54.625 49.625
"15735" 233768 25 -58.125 49.375
"15744" 233778 25 -55.625 49.375
"15748" 233782 25 -54.625 49.375
"15829" 235192 25 -62.125 49.125
"15835" 235206 25 -58.625 49.125
"15850" 235228 25 -53.125 49.125
"15927" 236628 25 -63.125 48.875
"15929" 236630 25 -62.625 48.875
"15938" 236646 25 -58.625 48.875
"15951" 236670 25 -52.625 48.875
"16025" 238068 25 NA NA
"16027" 238070 25 NA NA
"16036" 238086 25 -58.625 48.625
"16049" 238110 25 -52.625 48.625
"16104" 239480 25 -70.125 48.375
"16111" 239487 25 -68.375 48.375
"16117" 239503 25 -64.375 48.375
"16119" 239505 25 -63.875 48.375
"16124" 239526 25 -58.625 48.375
"16133" 239549 25 -52.875 48.375
"16134" 239550 25 -52.625 48.375
"16200" 240942 25 -64.625 48.125
"16201" 240943 25 -64.375 48.125
"16207" 240966 25 -58.625 48.125
"16208" 240977 25 -55.875 48.125
"16216" 240990 25 -52.625 48.125
"16268" 242382 25 -64.625 47.875
"16269" 242383 25 -64.375 47.875
"16275" 242406 25 -58.625 47.875
"16293" 242430 25 -52.625 47.875
"16333" 243798 25 -70.625 47.625
"16334" 243799 25 -70.375 47.625
"16338" 243817 25 -65.875 47.625
"16339" 243818 25 -65.625 47.625
"16343" 243822 25 -64.625 47.625
"16359" 243846 25 -58.625 47.625
"16371" 243858 25 -55.625 47.625
"16373" 243860 25 -55.125 47.625
"16429" 245261 25 -64.875 47.375
"16430" 245262 25 -64.625 47.375
"16442" 245278 25 -60.625 47.375
"16443" 245279 25 -60.375 47.375
"16522" 246701 25 -64.875 47.125
"16523" 246702 25 -64.625 47.125
"16535" 246718 25 -60.625 47.125
"16536" 246719 25 -60.375 47.125
"16614" 248142 25 -64.625 46.875
"16615" 248143 25 -64.375 46.875
"16617" 248145 25 -63.875 46.875
"16632" 248160 25 -60.125 46.875
"16696" 249585 25 -63.875 46.625
"16697" 249586 25 -63.625 46.625
"16698" 249587 25 -63.375 46.625
"16704" 249593 25 -61.875 46.625
"16711" 249600 25 -60.125 46.625
"16723" 249623 25 -54.375 46.625
"16800" 251028 25 -63.125 46.375
"16813" 251041 25 -59.875 46.375
"16908" 252468 25 -63.125 46.125
"16921" 252481 25 -59.875 46.125
"16995" 253909 25 -62.875 45.875
"16996" 253910 25 -62.625 45.875
"16997" 253911 25 -62.375 45.875
"17000" 253914 25 -61.625 45.875
"17491" 261086 25 -68.625 44.625
"57559" 775177 25 -65.875 -44.625
"57560" 775178 25 -65.625 -44.625
"57561" 775179 25 -65.375 -44.625
"57594" 776617 25 -65.875 -44.875
"57595" 776618 25 -65.625 -44.875
"57627" 778058 25 -65.625 -45.125
"57628" 778059 25 -65.375 -45.125
"57785" 785251 25 -67.375 -46.375
"57817" 786195 25 168.625 -46.375
"57837" 786691 25 -67.375 -46.625
"57861" 787633 25 168.125 -46.625
"57865" 787637 25 169.125 -46.625
"57870" 788097 25 -75.875 -46.875
"57873" 788100 25 -75.125 -46.875
"57874" 788101 25 -74.875 -46.875
"57876" 788103 25 -74.375 -46.875
"57880" 788132 25 -67.125 -46.875
"57902" 789073 25 168.125 -46.875
"57939" 790518 25 169.375 -47.125
"57943" 790980 25 -75.125 -47.375
"57969" 791958 25 NA NA
"57974" 792422 25 -74.625 -47.625
"57986" 793392 25 167.875 -47.625
"57988" 793858 25 -75.625 -47.875
"57991" 793861 25 -74.875 -47.875
"57992" 793862 25 -74.625 -47.875
"57996" 793866 25 -73.625 -47.875
"58004" 795298 25 -75.625 -48.125
"58005" 795299 25 -75.375 -48.125
"58006" 795300 25 -75.125 -48.125
"58008" 795302 25 -74.625 -48.125
"58012" 795306 25 -73.625 -48.125
"58024" 796740 25 -75.125 -48.375
"58028" 796744 25 -74.125 -48.375
"58049" 798182 25 -74.625 -48.625
"58075" 799622 25 -74.625 -48.875
"58097" 801056 25 -76.125 -49.125
"58104" 801063 25 -74.375 -49.125
"58106" 801065 25 -73.875 -49.125
"58129" 802503 25 -74.375 -49.375
"58132" 802506 25 -73.625 -49.375
"58156" 803941 25 -74.875 -49.625
"58185" 805379 25 -75.375 -49.875
"58186" 805380 25 -75.125 -49.875
"58188" 805382 25 -74.625 -49.875
"58191" 805385 25 -73.875 -49.875
"58215" 806818 25 -75.625 -50.125
"58217" 806820 25 -75.125 -50.125
"58220" 806823 25 -74.375 -50.125
"58245" 808258 25 -75.625 -50.375
"58305" 811140 25 -75.125 -50.875
"58309" 811144 25 -74.125 -50.875
"58345" 812580 25 -75.125 -51.125
"58349" 812584 25 -74.125 -51.125
"58350" 812585 25 -73.875 -51.125
"58387" 814023 25 -74.375 -51.375
"58389" 814025 25 -73.875 -51.375
"58410" 814084 25 -59.125 -51.375
"58427" 815465 25 -73.875 -51.625
"58465" 816904 25 -74.125 -51.875
"58466" 816905 25 -73.875 -51.875
"58485" 816960 25 -60.125 -51.875
"58521" 818398 25 -60.625 -52.125
"58591" 821225 25 -73.875 -52.625
"58593" 821227 25 -73.375 -52.625
"58594" 821228 25 -73.125 -52.625
"58595" 821229 25 -72.875 -52.625
"58597" 821231 25 -72.375 -52.625
"58598" 821232 25 -72.125 -52.625
"58603" 821237 25 -70.875 -52.625
"58653" 822679 25 -70.375 -52.875
"58654" 822680 25 -70.125 -52.875
"58664" 822723 25 -59.375 -52.875
"58681" 824105 25 -73.875 -53.125
"58683" 824107 25 -73.375 -53.125
"58684" 824108 25 -73.125 -53.125
"58685" 824109 25 -72.875 -53.125
"58689" 824113 25 -71.875 -53.125
"58690" 824114 25 -71.625 -53.125
"58692" 824116 25 -71.125 -53.125
"58721" 825554 25 -71.625 -53.375
"58724" 825557 25 -70.875 -53.375
"58725" 825558 25 -70.625 -53.375
"58726" 825559 25 -70.375 -53.375
"58750" 826990 25 -72.625 -53.625
"58757" 826997 25 -70.875 -53.625
"58758" 826998 25 -70.625 -53.625
"58760" 827000 25 -70.125 -53.625
"58761" 827001 25 -69.875 -53.625
"58777" 828424 25 -74.125 -53.875
"58787" 828434 25 -71.625 -53.875
"58790" 828437 25 -70.875 -53.875
"58791" 828438 25 -70.625 -53.875
"58792" 828439 25 -70.375 -53.875
"58794" 828441 25 -69.875 -53.875
"58820" 829883 25 -69.375 -54.125
"58821" 829884 25 NA NA
"58855" 831320 25 -70.125 -54.375
"58856" 831321 25 -69.875 -54.375
"58857" 831322 25 -69.625 -54.375
"58858" 831323 25 -69.375 -54.375
"58859" 831324 25 -69.125 -54.375
"58894" 832764 25 -69.125 -54.625
"58908" 832779 25 -65.375 -54.625
"58936" 834206 25 -68.625 -54.875
"58940" 834210 25 -67.625 -54.875
"58941" 834211 25 -67.375 -54.875
"58973" 835647 25 -68.375 -55.125
"58981" 835655 25 -66.375 -55.125
"49" 74233 26 18.125 77.125
"60" 75518 26 -20.625 76.875
"62" 75520 26 -20.125 76.875
"101" 75845 26 NA NA
"106" 75850 26 NA NA
"171" 76958 26 -20.625 76.625
"173" 76960 26 -20.125 76.625
"216" 77293 26 63.125 76.625
"283" 78400 26 -20.125 76.375
"313" 78724 26 60.875 76.375
"319" 78730 26 62.375 76.375
"422" 79840 26 -20.125 76.125
"448" 80157 26 59.125 76.125
"455" 80164 26 60.875 76.125
"462" 80171 26 62.625 76.125
"463" 80172 26 62.875 76.125
"569" 80902 26 -114.625 75.875
"571" 80904 26 NA NA
"572" 80905 26 NA NA
"574" 80907 26 NA NA
"1158" 83784 26 -114.125 75.375
"1159" 83785 26 -113.875 75.375
"1161" 83787 26 -113.375 75.375
"1660" 86654 26 -116.625 74.875
"2207" 89534 26 -116.625 74.375
"3536" 98182 26 NA NA
"3562" 98208 26 -108.125 72.875
"3756" 99622 26 -114.625 72.625
"3767" 99637 26 -110.875 72.625
"3777" 99647 26 -108.375 72.625
"3778" 99648 26 -108.125 72.625
"3959" 101062 26 -114.625 72.375
"3961" 101064 26 -114.125 72.375
"3981" 101088 26 -108.125 72.375
"4523" 105408 26 -108.125 71.625
"4772" 107177 26 -25.875 71.375
"4774" 107179 26 -25.375 71.375
"4829" 107511 26 NA NA
"4832" 107546 26 66.375 71.375
"4833" 107547 26 66.625 71.375
"4959" 108617 26 -25.875 71.125
"5013" 108951 26 57.625 71.125
"5016" 108986 26 66.375 71.125
"5017" 108987 26 66.625 71.125
"5140" 110057 26 -25.875 70.875
"5142" 110059 26 -25.375 70.875
"5201" 110391 26 57.625 70.875
"5204" 110426 26 66.375 70.875
"5205" 110427 26 66.625 70.875
"5344" 111496 26 -26.125 70.625
"5346" 111498 26 -25.625 70.625
"5426" 111828 26 56.875 70.625
"5444" 111867 26 66.625 70.625
"5445" 111868 26 66.875 70.625
"5556" 112936 26 -26.125 70.375
"5558" 112938 26 -25.625 70.375
"5636" 113268 26 56.875 70.375
"5654" 113307 26 66.625 70.375
"5655" 113308 26 66.875 70.375
"5770" 114376 26 -26.125 70.125
"5772" 114378 26 -25.625 70.125
"5857" 114708 26 56.875 70.125
"5875" 114747 26 66.625 70.125
"5876" 114748 26 66.875 70.125
"5915" 115494 26 NA NA
"5916" 115495 26 NA NA
"5930" 115520 26 NA NA
"5997" 115589 26 -82.875 69.875
"6078" 116036 26 28.875 69.875
"6079" 116037 26 29.125 69.875
"6145" 116193 26 NA NA
"6259" 117029 26 -82.875 69.625
"6387" 117633 26 68.125 69.625
"6503" 118469 26 -82.875 69.375
"6638" 119073 26 68.125 69.375
"6677" 119815 26 -106.375 69.125
"6678" 119816 26 -106.125 69.125
"6723" 119866 26 -93.625 69.125
"6748" 119912 26 -82.125 69.125
"6825" 120393 26 NA NA
"6826" 120394 26 NA NA
"6906" 121255 26 -106.375 68.875
"6907" 121256 26 -106.125 68.875
"6952" 121306 26 -93.625 68.875
"6971" 121352 26 -82.125 68.875
"7033" 121833 26 38.125 68.875
"7034" 121834 26 38.375 68.875
"7114" 122695 26 -106.375 68.625
"7115" 122696 26 -106.125 68.625
"7160" 122746 26 -93.625 68.625
"7184" 122792 26 -82.125 68.625
"7250" 123273 26 38.125 68.625
"7251" 123274 26 38.375 68.625
"7323" 124129 26 -107.875 68.375
"7471" 124719 26 39.625 68.375
"7489" 124831 26 67.625 68.375
"7525" 125569 26 -107.875 68.125
"7675" 126159 26 39.625 68.125
"7693" 126271 26 NA NA
"7731" 127031 26 -102.375 67.875
"7732" 127032 26 -102.125 67.875
"7740" 127040 26 -100.125 67.875
"7842" 128471 26 -102.375 67.625
"7843" 128472 26 -102.125 67.625
"7851" 128480 26 -100.125 67.625
"8165" 134304 26 -84.125 66.625
"8267" 135744 26 -84.125 66.375
"8367" 137184 26 -84.125 66.125
"8419" 137567 26 11.625 66.125
"8469" 138615 26 -86.375 65.875
"8470" 138616 26 -86.125 65.875
"8476" 138622 26 -84.625 65.875
"8567" 139119 26 39.625 65.875
"8586" 140055 26 -86.375 65.625
"8587" 140056 26 -86.125 65.625
"8588" 140057 26 -85.875 65.625
"8593" 140062 26 -84.625 65.625
"8687" 140559 26 39.625 65.625
"8697" 141490 26 -87.625 65.375
"8700" 141493 26 -86.875 65.375
"8701" 141494 26 -86.625 65.375
"8704" 141497 26 -85.875 65.375
"8707" 141502 26 -84.625 65.375
"8789" 141997 26 NA NA
"8800" 142930 26 -87.625 65.125
"8803" 142933 26 -86.875 65.125
"8804" 142934 26 -86.625 65.125
"8807" 142937 26 -85.875 65.125
"8810" 142942 26 -84.625 65.125
"8887" 143437 26 39.125 65.125
"8898" 144370 26 -87.625 64.875
"8901" 144373 26 -86.875 64.875
"8902" 144374 26 -86.625 64.875
"8905" 144377 26 -85.875 64.875
"8986" 144877 26 39.125 64.875
"9003" 145517 26 -160.875 64.625
"9046" 146244 26 20.875 64.625
"9093" 146957 26 -160.875 64.375
"9143" 147684 26 20.875 64.375
"9191" 148390 26 -162.625 64.125
"9195" 148395 26 -161.375 64.125
"9306" 149830 26 -162.625 63.875
"9310" 149835 26 -161.375 63.875
"9429" 151273 26 -161.875 63.625
"9541" 152713 26 -161.875 63.375
"9625" 153442 26 20.375 63.375
"9631" 153448 26 21.875 63.375
"9632" 153449 26 22.125 63.375
"9648" 154148 26 -163.125 63.125
"9732" 155588 26 -163.125 62.875
"9859" 159090 26 -7.625 62.375
"9910" 160529 26 -7.875 62.125
"9952" 161969 26 -7.875 61.875
"9953" 161970 26 -7.625 61.875
"9955" 161972 26 -7.125 61.875
"9994" 163410 26 -7.625 61.625
"9995" 163411 26 -7.375 61.625
"10074" 164967 26 21.625 61.375
"10168" 167164 26 -149.125 60.875
"10203" 167829 26 17.125 60.875
"10210" 167839 26 19.625 60.875
"10235" 168594 26 -151.625 60.625
"10261" 168620 26 -145.125 60.625
"10262" 168621 26 -144.875 60.625
"10292" 169279 26 19.625 60.625
"10298" 169285 26 21.125 60.625
"10321" 169979 26 -165.375 60.375
"10337" 170033 26 -151.875 60.375
"10339" 170035 26 -151.375 60.375
"10389" 170719 26 19.625 60.375
"10395" 170725 26 21.125 60.375
"10396" 170726 26 21.375 60.375
"10446" 171419 26 -165.375 60.125
"10502" 171522 26 -139.625 60.125
"10534" 172159 26 19.625 60.125
"10540" 172165 26 21.125 60.125
"10541" 172166 26 21.375 60.125
"10542" 172167 26 21.625 60.125
"10591" 172857 26 -165.875 59.875
"10592" 172858 26 -165.625 59.875
"10612" 172910 26 -152.625 59.875
"10634" 172933 26 -146.875 59.875
"10635" 172934 26 -146.625 59.875
"10692" 173604 26 20.875 59.875
"10747" 174297 26 -165.875 59.625
"10748" 174298 26 -165.625 59.625
"10772" 174352 26 -152.125 59.625
"10793" 174373 26 NA NA
"10794" 174374 26 -146.625 59.625
"10930" 175793 26 -151.875 59.375
"10945" 175814 26 -146.625 59.375
"10991" 176472 26 17.875 59.375
"11049" 177199 26 -160.375 59.125
"11050" 177200 26 -160.125 59.125
"11051" 177202 26 -159.625 59.125
"11065" 177228 26 -153.125 59.125
"11068" 177231 26 -152.375 59.125
"11085" 177254 26 -146.625 59.125
"11106" 177292 26 -137.125 59.125
"11108" 177294 26 -136.625 59.125
"11145" 177913 26 18.125 59.125
"11221" 178671 26 -152.375 58.875
"11299" 179369 26 22.125 58.875
"11350" 180110 26 -152.625 58.625
"11351" 180111 26 -152.375 58.625
"11442" 180809 26 22.125 58.625
"11443" 180810 26 22.375 58.625
"11444" 180811 26 22.625 58.625
"11495" 181552 26 -152.125 58.375
"11707" 183673 26 18.125 58.125
"11708" 183674 26 18.375 58.125
"11753" 184431 26 -152.375 57.875
"11754" 184432 26 -152.125 57.875
"11825" 185113 26 18.125 57.875
"11826" 185114 26 18.375 57.875
"11853" 185798 26 NA NA
"11985" 187238 26 -170.625 57.375
"11999" 187297 26 -155.875 57.375
"12000" 187298 26 -155.625 57.375
"12001" 187299 26 -155.375 57.375
"12013" 187311 26 -152.375 57.375
"12014" 187312 26 -152.125 57.375
"12073" 187991 26 17.625 57.375
"12102" 188680 26 -170.125 57.125
"12122" 188735 26 -156.375 57.125
"12123" 188736 26 -156.125 57.125
"12203" 189434 26 18.375 57.125
"12226" 190120 26 -170.125 56.875
"12244" 190175 26 -156.375 56.875
"12245" 190176 26 -156.125 56.875
"12255" 190190 26 -152.625 56.875
"12333" 191561 26 -169.875 56.625
"12336" 191564 26 -169.125 56.625
"12357" 191622 26 -154.625 56.625
"12425" 192314 26 18.375 56.625
"12439" 193004 26 -169.125 56.375
"12466" 193062 26 -154.625 56.375
"12545" 193754 26 NA NA
"12555" 194441 26 -169.875 56.125
"12556" 194442 26 -169.625 56.125
"12575" 194489 26 -157.875 56.125
"12577" 194491 26 -157.375 56.125
"12578" 194492 26 -157.125 56.125
"12580" 194494 26 -156.625 56.125
"12581" 194495 26 -156.375 56.125
"12590" 194505 26 -153.875 56.125
"12674" 195881 26 NA NA
"12675" 195882 26 NA NA
"12697" 195930 26 -157.625 55.875
"12698" 195931 26 NA NA
"12699" 195932 26 -157.125 55.875
"12700" 195933 26 -156.875 55.875
"12701" 195934 26 -156.625 55.875
"12702" 195935 26 -156.375 55.875
"12712" 195945 26 NA NA
"12823" 197365 26 -158.875 55.625
"12824" 197366 26 -158.625 55.625
"12827" 197373 26 -156.875 55.625
"12828" 197374 26 -156.625 55.625
"12829" 197375 26 -156.375 55.625
"12830" 197376 26 -156.125 55.625
"12831" 197377 26 -155.875 55.625
"12833" 197379 26 -155.375 55.625
"13043" 199515 26 NA NA
"13092" 200242 26 -159.625 55.125
"13178" 200955 26 18.625 55.125
"14198" 213091 26 172.625 53.125
"14203" 213096 26 173.875 53.125
"14531" 217411 26 172.625 52.375
"14560" 217450 26 -177.625 52.125
"14676" 218858 26 NA NA
"14865" 220816 26 -56.125 51.625
"14986" 222256 26 -56.125 51.375
"15094" 223693 26 -56.875 51.125
"15095" 223694 26 -56.625 51.125
"15191" 225129 26 -57.875 50.875
"15194" 225132 26 -57.125 50.875
"15284" 226569 26 -57.875 50.625
"15287" 226572 26 -57.125 50.625
"15370" 228005 26 -58.875 50.375
"15372" 228009 26 -57.875 50.375
"15373" 228010 26 -57.625 50.375
"15374" 228011 26 -57.375 50.375
"15375" 228012 26 -57.125 50.375
"15459" 229445 26 NA NA
"15461" 229449 26 -57.875 50.125
"15462" 229450 26 -57.625 50.125
"15463" 229451 26 -57.375 50.125
"15464" 229452 26 NA NA
"15550" 230889 26 -57.875 49.875
"15551" 230890 26 -57.625 49.875
"15553" 230893 26 -56.875 49.875
"15645" 232327 26 -58.375 49.625
"15647" 232329 26 -57.875 49.625
"15648" 232330 26 -57.625 49.625
"15654" 232337 26 -55.875 49.625
"15734" 233767 26 -58.375 49.375
"15736" 233769 26 -57.875 49.375
"15737" 233770 26 -57.625 49.375
"15743" 233777 26 -55.875 49.375
"15851" 235229 26 -52.875 49.125
"15928" 236629 26 -62.875 48.875
"15940" 236648 26 -58.125 48.875
"15948" 236667 26 -53.375 48.875
"15950" 236669 26 -52.875 48.875
"16026" 238069 26 NA NA
"16038" 238088 26 -58.125 48.625
"16046" 238107 26 -53.375 48.625
"16048" 238109 26 -52.875 48.625
"16110" 239486 26 -68.625 48.375
"16118" 239504 26 -64.125 48.375
"16125" 239527 26 -58.375 48.375
"16127" 239543 26 -54.375 48.375
"16132" 239548 26 -53.125 48.375
"16206" 240965 26 -58.875 48.125
"16209" 240978 26 -55.625 48.125
"16213" 240987 26 -53.375 48.125
"16214" 240988 26 -53.125 48.125
"16217" 240991 26 -52.375 48.125
"16274" 242405 26 NA NA
"16285" 242417 26 -55.875 47.875
"16286" 242418 26 -55.625 47.875
"16290" 242427 26 -53.375 47.875
"16291" 242428 26 -53.125 47.875
"16294" 242431 26 -52.375 47.875
"16340" 243819 26 -65.375 47.625
"16342" 243821 26 -64.875 47.625
"16346" 243831 26 -62.375 47.625
"16351" 243836 26 -61.125 47.625
"16381" 243868 26 -53.125 47.625
"16382" 243869 26 -52.875 47.625
"16383" 243870 26 -52.625 47.625
"16384" 243871 26 -52.375 47.625
"16435" 245271 26 -62.375 47.375
"16436" 245272 26 -62.125 47.375
"16464" 245300 26 -55.125 47.375
"16468" 245304 26 -54.125 47.375
"16528" 246711 26 -62.375 47.125
"16529" 246712 26 -62.125 47.125
"16561" 246744 26 -54.125 47.125
"16619" 248147 26 -63.375 46.875
"16620" 248148 26 -63.125 46.875
"16624" 248152 26 -62.125 46.875
"16625" 248153 26 -61.875 46.875
"16629" 248157 26 -60.875 46.875
"16630" 248158 26 -60.625 46.875
"16631" 248159 26 -60.375 46.875
"16649" 248189 26 -52.875 46.875
"16706" 249595 26 -61.375 46.625
"16725" 249625 26 -53.875 46.625
"16727" 249627 26 -53.375 46.625
"16729" 249629 26 -52.875 46.625
"16730" 249630 26 -52.625 46.625
"16798" 251026 26 -63.625 46.375
"16799" 251027 26 -63.375 46.375
"16805" 251033 26 -61.875 46.375
"16807" 251035 26 -61.375 46.375
"16812" 251040 26 -60.125 46.375
"16906" 252466 26 -63.625 46.125
"16907" 252467 26 -63.375 46.125
"16913" 252473 26 -61.875 46.125
"16915" 252475 26 -61.375 46.125
"16920" 252480 26 -60.125 46.125
"16992" 253906 26 -63.625 45.875
"16993" 253907 26 -63.375 45.875
"16994" 253908 26 -63.125 45.875
"16998" 253912 26 -62.125 45.875
"17006" 253920 26 -60.125 45.875
"17489" 261084 26 -69.125 44.625
"17739" 264001 26 -59.875 44.125
"17741" 264003 26 -59.375 44.125
"17838" 265439 26 -60.375 43.875
"17839" 265440 26 -60.125 43.875
"17840" 265441 26 -59.875 43.875
"17841" 265442 26 -59.625 43.875
"17842" 265443 26 -59.375 43.875
"17959" 266880 26 -60.125 43.625
"17960" 266881 26 -59.875 43.625
"17961" 266882 26 -59.625 43.625
"17962" 266883 26 NA NA
"19234" 282674 26 -71.625 40.875
"57108" 760299 26 174.625 -41.875
"57271" 766045 26 171.125 -42.875
"57422" 770413 26 -176.875 -43.875
"57457" 771799 26 169.625 -43.875
"57469" 771853 26 -176.875 -44.125
"57563" 775181 26 -64.875 -44.625
"57573" 776174 26 NA NA
"57596" 776619 26 -65.375 -44.875
"57598" 776621 26 NA NA
"57705" 782340 26 -75.125 -45.875
"57709" 782344 26 -74.125 -45.875
"57710" 782345 26 -73.875 -45.875
"57736" 783780 26 -75.125 -46.125
"57737" 783781 26 -74.875 -46.125
"57815" 786193 26 168.125 -46.375
"57826" 786657 26 -75.875 -46.625
"57827" 786658 26 -75.625 -46.625
"57832" 786663 26 -74.375 -46.625
"57866" 787638 26 169.375 -46.625
"57871" 788098 26 -75.625 -46.875
"57878" 788105 26 -73.875 -46.875
"57903" 789074 26 168.375 -46.875
"57904" 789075 26 168.625 -46.875
"57905" 789076 26 168.875 -46.875
"57908" 789079 26 169.625 -46.875
"57909" 789080 26 169.875 -46.875
"57910" 789537 26 -75.875 -47.125
"57911" 789538 26 -75.625 -47.125
"57912" 789539 26 -75.375 -47.125
"57916" 789543 26 -74.375 -47.125
"57940" 790977 26 NA NA
"57941" 790978 26 -75.625 -47.375
"57942" 790979 26 -75.375 -47.375
"57945" 790982 26 -74.625 -47.375
"57967" 791956 26 NA NA
"57968" 791957 26 NA NA
"57975" 792423 26 -74.375 -47.625
"57983" 793389 26 167.125 -47.625
"57984" 793390 26 167.375 -47.625
"57985" 793391 26 167.625 -47.625
"57995" 793865 26 -73.875 -47.875
"58007" 795301 26 -74.875 -48.125
"58020" 796736 26 -76.125 -48.375
"58025" 796741 26 -74.875 -48.375
"58026" 796742 26 -74.625 -48.375
"58027" 796743 26 -74.375 -48.375
"58047" 798180 26 -75.125 -48.625
"58073" 799620 26 -75.125 -48.875
"58074" 799621 26 -74.875 -48.875
"58102" 801061 26 -74.875 -49.125
"58103" 801062 26 -74.625 -49.125
"58105" 801064 26 -74.125 -49.125
"58128" 802502 26 -74.625 -49.375
"58157" 803942 26 -74.625 -49.625
"58161" 803946 26 -73.625 -49.625
"58187" 805381 26 -74.875 -49.875
"58190" 805384 26 -74.125 -49.875
"58192" 805386 26 -73.625 -49.875
"58214" 806817 26 -75.875 -50.125
"58221" 806824 26 -74.125 -50.125
"58222" 806825 26 -73.875 -50.125
"58223" 806826 26 -73.625 -50.125
"58244" 808257 26 -75.875 -50.375
"58250" 808263 26 -74.375 -50.375
"58253" 808266 26 -73.625 -50.375
"58279" 809698 26 -75.625 -50.625
"58284" 809703 26 -74.375 -50.625
"58285" 809704 26 -74.125 -50.625
"58286" 809705 26 -73.875 -50.625
"58287" 809706 26 -73.625 -50.625
"58294" 809755 26 -61.375 -50.625
"58295" 809756 26 -61.125 -50.625
"58296" 809757 26 -60.875 -50.625
"58310" 811145 26 -73.875 -50.875
"58346" 812581 26 -74.875 -51.125
"58382" 814018 26 -75.625 -51.375
"58383" 814019 26 -75.375 -51.375
"58388" 814024 26 -74.125 -51.375
"58392" 814028 26 -73.125 -51.375
"58406" 814080 26 -60.125 -51.375
"58407" 814081 26 -59.875 -51.375
"58408" 814082 26 -59.625 -51.375
"58428" 815466 26 -73.625 -51.625
"58431" 815469 26 -72.875 -51.625
"58444" 815517 26 -60.875 -51.625
"58455" 815528 26 -58.125 -51.625
"58460" 816899 26 -75.375 -51.875
"58462" 816901 26 -74.875 -51.875
"58467" 816906 26 -73.625 -51.875
"58470" 816909 26 -72.875 -51.875
"58486" 816961 26 -59.875 -51.875
"58497" 818339 26 -75.375 -52.125
"58498" 818340 26 -75.125 -52.125
"58499" 818341 26 -74.875 -52.125
"58503" 818345 26 -73.875 -52.125
"58504" 818346 26 -73.625 -52.125
"58506" 818348 26 -73.125 -52.125
"58508" 818350 26 -72.625 -52.125
"58520" 818397 26 -60.875 -52.125
"58524" 818401 26 -59.875 -52.125
"58537" 819779 26 -75.375 -52.375
"58538" 819780 26 -75.125 -52.375
"58548" 819790 26 -72.625 -52.375
"58572" 819842 26 -59.625 -52.375
"58587" 821221 26 -74.875 -52.625
"58602" 821236 26 -71.125 -52.625
"58636" 822662 26 -74.625 -52.875
"58640" 822666 26 -73.625 -52.875
"58643" 822669 26 -72.875 -52.875
"58644" 822670 26 -72.625 -52.875
"58649" 822675 26 -71.375 -52.875
"58650" 822676 26 -71.125 -52.875
"58651" 822677 26 -70.875 -52.875
"58678" 824102 26 -74.625 -53.125
"58679" 824103 26 -74.375 -53.125
"58682" 824106 26 -73.625 -53.125
"58686" 824110 26 -72.625 -53.125
"58691" 824115 26 -71.375 -53.125
"58693" 824117 26 -70.875 -53.125
"58714" 825547 26 -73.375 -53.375
"58715" 825548 26 -73.125 -53.375
"58718" 825551 26 -72.375 -53.375
"58720" 825553 26 -71.875 -53.375
"58723" 825556 26 -71.125 -53.375
"58742" 826982 26 -74.625 -53.625
"58749" 826989 26 -72.875 -53.625
"58755" 826995 26 -71.375 -53.625
"58756" 826996 26 -71.125 -53.625
"58759" 826999 26 -70.375 -53.625
"58778" 828425 26 -73.875 -53.875
"58779" 828426 26 -73.625 -53.875
"58780" 828427 26 -73.375 -53.875
"58782" 828429 26 -72.875 -53.875
"58793" 828440 26 -70.125 -53.875
"58805" 829868 26 -73.125 -54.125
"58817" 829880 26 -70.125 -54.125
"58818" 829881 26 -69.875 -54.125
"58819" 829882 26 -69.625 -54.125
"58843" 831308 26 -73.125 -54.375
"58891" 832761 26 -69.875 -54.625
"58906" 832777 26 -65.875 -54.625
"58907" 832778 26 -65.625 -54.625
"58937" 834207 26 -68.375 -54.875
"58938" 834208 26 -68.125 -54.875
"58939" 834209 26 -67.875 -54.875
"58976" 835650 26 -67.625 -55.125
"58977" 835651 26 -67.375 -55.125
"58980" 835654 26 -66.625 -55.125
"57" 75515 27 -21.375 76.875
"64" 75522 27 -19.625 76.875
"76" 75661 27 15.125 76.875
"102" 75846 27 NA NA
"165" 76952 27 -22.125 76.625
"167" 76954 27 -21.625 76.625
"168" 76955 27 -21.375 76.625
"175" 76962 27 -19.625 76.625
"177" 76964 27 -19.125 76.625
"213" 77290 27 62.375 76.625
"274" 78391 27 -22.375 76.375
"275" 78392 27 -22.125 76.375
"276" 78393 27 -21.875 76.375
"285" 78402 27 -19.625 76.375
"287" 78404 27 -19.125 76.375
"314" 78725 27 61.125 76.375
"413" 79831 27 NA NA
"424" 79842 27 -19.625 76.125
"426" 79844 27 -19.125 76.125
"559" 80892 27 -117.125 75.875
"570" 80903 27 NA NA
"575" 80908 27 NA NA
"722" 81283 27 -19.375 75.875
"723" 81284 27 -19.125 75.875
"875" 82333 27 -116.875 75.625
"885" 82343 27 NA NA
"888" 82346 27 -113.625 75.625
"890" 82348 27 NA NA
"1022" 82723 27 -19.375 75.625
"1023" 82724 27 -19.125 75.625
"1052" 83050 27 62.375 75.625
"1148" 83773 27 -116.875 75.375
"1157" 83783 27 -114.375 75.375
"1162" 83788 27 -113.125 75.375
"1276" 84163 27 -19.375 75.375
"1277" 84164 27 -19.125 75.375
"1382" 85213 27 -116.875 75.125
"1389" 85220 27 -115.125 75.125
"1528" 85603 27 -19.375 75.125
"1529" 85604 27 -19.125 75.125
"1661" 86655 27 -116.375 74.875
"1844" 87362 27 60.375 74.875
"1940" 88095 27 -116.375 74.625
"2118" 88802 27 60.375 74.625
"2208" 89535 27 -116.375 74.375
"2319" 89918 27 -20.625 74.375
"2354" 90242 27 60.375 74.375
"2428" 90974 27 -116.625 74.125
"2429" 90975 27 -116.375 74.125
"2596" 91682 27 NA NA
"3297" 96743 27 -114.375 73.125
"3322" 96768 27 -108.125 73.125
"3561" 98207 27 -108.375 72.875
"3766" 99636 27 -111.125 72.625
"3775" 99645 27 -108.875 72.625
"3969" 101076 27 -111.125 72.375
"3970" 101077 27 -110.875 72.375
"3971" 101078 27 -110.625 72.375
"3972" 101079 27 -110.375 72.375
"4180" 102527 27 -108.375 72.125
"4363" 103967 27 -108.375 71.875
"4522" 105407 27 -108.375 71.625
"4754" 106937 27 -85.875 71.375
"4830" 107512 27 NA NA
"5014" 108952 27 57.875 71.125
"5123" 109817 27 -85.875 70.875
"5202" 110392 27 57.875 70.875
"5263" 111151 27 -112.375 70.625
"5264" 111152 27 -112.125 70.625
"5265" 111153 27 -111.875 70.625
"5428" 111830 27 57.375 70.625
"5441" 111843 27 NA NA
"5442" 111865 27 66.125 70.625
"5443" 111866 27 66.375 70.625
"5478" 112591 27 -112.375 70.375
"5479" 112592 27 -112.125 70.375
"5480" 112593 27 -111.875 70.375
"5638" 113270 27 57.375 70.375
"5651" 113283 27 60.625 70.375
"5652" 113305 27 66.125 70.375
"5653" 113306 27 66.375 70.375
"5688" 114031 27 -112.375 70.125
"5689" 114032 27 -112.125 70.125
"5690" 114033 27 -111.875 70.125
"5859" 114710 27 57.375 70.125
"5872" 114723 27 60.625 70.125
"5873" 114745 27 NA NA
"5874" 114746 27 66.375 70.125
"6126" 116173 27 63.125 69.875
"6127" 116174 27 63.375 69.875
"6140" 116188 27 66.875 69.875
"6141" 116189 27 67.125 69.875
"6181" 116934 27 -106.625 69.625
"6182" 116935 27 -106.375 69.625
"6368" 117613 27 63.125 69.625
"6369" 117614 27 63.375 69.625
"6382" 117628 27 66.875 69.625
"6383" 117629 27 67.125 69.625
"6423" 118374 27 -106.625 69.375
"6424" 118375 27 -106.375 69.375
"6619" 119053 27 NA NA
"6620" 119054 27 NA NA
"6633" 119068 27 66.875 69.375
"6634" 119069 27 67.125 69.375
"6696" 119834 27 -101.625 69.125
"6810" 120378 27 34.375 69.125
"6811" 120379 27 34.625 69.125
"6925" 121274 27 -101.625 68.875
"7133" 122714 27 -101.625 68.625
"7347" 124153 27 -101.875 68.375
"7352" 124158 27 -100.625 68.375
"7353" 124159 27 -100.375 68.375
"7466" 124714 27 38.375 68.375
"7534" 125578 27 NA NA
"7549" 125593 27 -101.875 68.125
"7554" 125598 27 -100.625 68.125
"7555" 125599 27 -100.375 68.125
"7670" 126154 27 38.375 68.125
"7741" 127041 27 -99.875 67.875
"7742" 127042 27 -99.625 67.875
"7852" 128481 27 -99.875 67.625
"7853" 128482 27 -99.625 67.625
"8250" 134800 27 NA NA
"8350" 136240 27 39.875 66.375
"8453" 137680 27 39.875 66.125
"8473" 138619 27 -85.375 65.875
"8590" 140059 27 -85.375 65.625
"8698" 141491 27 -87.375 65.375
"8755" 141926 27 21.375 65.375
"8801" 142931 27 -87.375 65.125
"8854" 143366 27 21.375 65.125
"8899" 144371 27 -87.375 64.875
"8953" 144806 27 21.375 64.875
"9004" 145518 27 -160.625 64.625
"9094" 146958 27 NA NA
"9192" 148391 27 -162.375 64.125
"9196" 148396 27 -161.125 64.125
"9270" 149127 27 21.625 64.125
"9307" 149831 27 -162.375 63.875
"9311" 149836 27 -161.125 63.875
"9372" 150511 27 7.625 63.875
"9393" 150567 27 NA NA
"9427" 151271 27 -162.375 63.625
"9518" 152002 27 20.375 63.625
"9525" 152009 27 22.125 63.625
"9539" 152711 27 -162.375 63.375
"9633" 153450 27 22.375 63.375
"9684" 154774 27 NA NA
"9703" 154871 27 17.625 63.125
"9716" 154886 27 21.375 63.125
"9770" 156311 27 17.625 62.875
"9780" 156326 27 21.375 62.875
"9837" 157766 27 21.375 62.625
"9838" 157767 27 NA NA
"9888" 159206 27 21.375 62.375
"9889" 159207 27 21.625 62.375
"9911" 160530 27 -7.625 62.125
"9919" 160579 27 4.625 62.125
"9941" 160646 27 21.375 62.125
"9942" 160647 27 21.625 62.125
"10048" 164853 27 -6.875 61.375
"10049" 164854 27 -6.625 61.375
"10139" 166407 27 21.625 61.125
"10214" 167846 27 21.375 60.875
"10283" 169269 27 17.125 60.625
"10299" 169286 27 21.375 60.625
"10336" 170032 27 -152.125 60.375
"10381" 170711 27 17.625 60.375
"10390" 170720 27 19.875 60.375
"10461" 171472 27 -152.125 60.125
"10497" 171512 27 -142.125 60.125
"10503" 171523 27 -139.375 60.125
"10526" 172151 27 NA NA
"10535" 172160 27 19.875 60.125
"10543" 172168 27 21.875 60.125
"10636" 172935 27 -146.375 59.875
"10688" 173600 27 19.875 59.875
"10689" 173601 27 20.125 59.875
"10690" 173602 27 20.375 59.875
"10691" 173603 27 20.625 59.875
"10770" 174350 27 -152.625 59.625
"10771" 174351 27 -152.375 59.625
"10795" 174375 27 -146.375 59.625
"10827" 174419 27 -135.375 59.625
"10859" 175040 27 19.875 59.625
"10860" 175041 27 20.125 59.625
"10861" 175042 27 20.375 59.625
"10862" 175043 27 20.625 59.625
"10863" 175044 27 20.875 59.625
"10910" 175736 27 -166.125 59.375
"10911" 175737 27 -165.875 59.375
"10922" 175784 27 -154.125 59.375
"10923" 175785 27 -153.875 59.375
"10924" 175786 27 -153.625 59.375
"11039" 177176 27 NA NA
"11040" 177177 27 NA NA
"11061" 177224 27 -154.125 59.125
"11062" 177225 27 -153.875 59.125
"11063" 177226 27 -153.625 59.125
"11066" 177229 27 -152.875 59.125
"11109" 177295 27 -136.375 59.125
"11110" 177296 27 -136.125 59.125
"11144" 177912 27 17.875 59.125
"11218" 178668 27 -153.125 58.875
"11219" 178669 27 -152.875 58.875
"11222" 178672 27 -152.125 58.875
"11223" 178673 27 -151.875 58.875
"11292" 179353 27 18.125 58.875
"11352" 180112 27 -152.125 58.625
"11489" 181546 27 -153.625 58.375
"11496" 181553 27 -151.875 58.375
"11567" 182233 27 18.125 58.375
"11628" 182992 27 -152.125 58.125
"11629" 182993 27 -151.875 58.125
"11755" 184433 27 -151.875 57.875
"11854" 185799 27 -170.375 57.625
"11855" 185800 27 -170.125 57.625
"11856" 185801 27 -169.875 57.625
"11871" 185861 27 -154.875 57.625
"11882" 185872 27 -152.125 57.625
"11958" 186553 27 18.125 57.625
"11986" 187239 27 -170.375 57.375
"11987" 187240 27 -170.125 57.375
"11988" 187241 27 -169.875 57.375
"11997" 187295 27 -156.375 57.375
"11998" 187296 27 -156.125 57.375
"12002" 187300 27 -155.125 57.375
"12003" 187301 27 -154.875 57.375
"12015" 187313 27 -151.875 57.375
"12072" 187990 27 17.375 57.375
"12100" 188678 27 -170.625 57.125
"12101" 188679 27 -170.375 57.125
"12103" 188681 27 -169.875 57.125
"12104" 188682 27 NA NA
"12105" 188683 27 NA NA
"12106" 188684 27 NA NA
"12127" 188741 27 -154.875 57.125
"12135" 188749 27 -152.875 57.125
"12136" 188750 27 -152.625 57.125
"12224" 190118 27 -170.625 56.875
"12225" 190119 27 -170.375 56.875
"12227" 190121 27 -169.875 56.875
"12228" 190122 27 -169.625 56.875
"12229" 190123 27 -169.375 56.875
"12230" 190124 27 -169.125 56.875
"12243" 190174 27 -156.625 56.875
"12246" 190181 27 -154.875 56.875
"12248" 190183 27 -154.375 56.875
"12249" 190184 27 -154.125 56.875
"12254" 190189 27 -152.875 56.875
"12334" 191562 27 -169.625 56.625
"12335" 191563 27 -169.375 56.625
"12352" 191613 27 -156.875 56.625
"12353" 191614 27 -156.625 56.625
"12354" 191615 27 -156.375 56.625
"12356" 191621 27 -154.875 56.625
"12358" 191623 27 -154.375 56.625
"12359" 191624 27 -154.125 56.625
"12360" 191625 27 -153.875 56.625
"12436" 193001 27 -169.875 56.375
"12437" 193002 27 -169.625 56.375
"12438" 193003 27 -169.375 56.375
"12460" 193053 27 -156.875 56.375
"12461" 193054 27 -156.625 56.375
"12462" 193055 27 -156.375 56.375
"12465" 193061 27 -154.875 56.375
"12467" 193063 27 -154.375 56.375
"12468" 193064 27 -154.125 56.375
"12469" 193065 27 -153.875 56.375
"12557" 194443 27 -169.375 56.125
"12573" 194487 27 -158.375 56.125
"12574" 194488 27 -158.125 56.125
"12676" 195883 27 NA NA
"12694" 195927 27 -158.375 55.875
"12695" 195928 27 -158.125 55.875
"12696" 195929 27 -157.875 55.875
"12705" 195938 27 -155.625 55.875
"12826" 197368 27 -158.125 55.625
"13042" 199514 27 NA NA
"13177" 200954 27 18.375 55.125
"13314" 202391 27 17.625 54.875
"13316" 202393 27 18.125 54.875
"13475" 203834 27 18.375 54.625
"13476" 203835 27 18.625 54.625
"14204" 213097 27 174.125 53.125
"14303" 214478 27 159.375 52.875
"14308" 214529 27 172.125 52.875
"14309" 214530 27 172.375 52.875
"14323" 214551 27 NA NA
"14412" 215969 27 172.125 52.625
"14413" 215970 27 172.375 52.625
"14414" 215971 27 172.625 52.625
"14532" 217412 27 172.875 52.375
"14556" 217446 27 -178.625 52.125
"14799" 220295 27 173.625 51.875
"14864" 220815 27 -56.375 51.625
"14985" 222255 27 -56.375 51.375
"15091" 223690 27 -57.625 51.125
"15092" 223691 27 -57.375 51.125
"15093" 223692 27 -57.125 51.125
"15096" 223696 27 -56.125 51.125
"15097" 223697 27 -55.875 51.125
"15163" 224644 27 -179.125 50.875
"15164" 224645 27 -178.875 50.875
"15192" 225130 27 -57.625 50.875
"15256" 226077 27 179.125 50.875
"15257" 226078 27 179.375 50.875
"15285" 226570 27 -57.625 50.625
"15368" 228003 27 -59.375 50.375
"15369" 228004 27 -59.125 50.375
"15376" 228014 27 -56.625 50.375
"15457" 229443 27 -59.375 50.125
"15458" 229444 27 -59.125 50.125
"15465" 229454 27 -56.625 50.125
"15552" 230892 27 -57.125 49.875
"15644" 232326 27 -58.625 49.625
"15649" 232332 27 -57.125 49.625
"15658" 232341 27 -54.875 49.625
"15733" 233766 27 -58.625 49.375
"15738" 233772 27 NA NA
"15747" 233781 27 -54.875 49.375
"15848" 235226 27 -53.625 49.125
"15849" 235227 27 -53.375 49.125
"15949" 236668 27 -53.125 48.875
"16047" 238108 27 -53.125 48.625
"16105" 239481 27 -69.875 48.375
"16108" 239484 27 -69.125 48.375
"16198" 240940 27 -65.125 48.125
"16266" 242380 27 -65.125 47.875
"16341" 243820 27 -65.125 47.625
"16347" 243832 27 -62.125 47.625
"16348" 243833 27 -61.875 47.625
"16349" 243834 27 -61.625 47.625
"16350" 243835 27 -61.375 47.625
"16376" 243863 27 -54.375 47.625
"16377" 243864 27 -54.125 47.625
"16426" 245258 27 -65.625 47.375
"16431" 245263 27 -64.375 47.375
"16433" 245265 27 -63.875 47.375
"16434" 245266 27 -63.625 47.375
"16437" 245273 27 -61.875 47.375
"16438" 245274 27 -61.625 47.375
"16439" 245275 27 -61.375 47.375
"16440" 245276 27 -61.125 47.375
"16441" 245277 27 -60.875 47.375
"16475" 245311 27 -52.375 47.375
"16519" 246698 27 -65.625 47.125
"16524" 246703 27 -64.375 47.125
"16526" 246705 27 -63.875 47.125
"16527" 246706 27 -63.625 47.125
"16530" 246713 27 -61.875 47.125
"16531" 246714 27 -61.625 47.125
"16532" 246715 27 -61.375 47.125
"16533" 246716 27 -61.125 47.125
"16534" 246717 27 -60.875 47.125
"16557" 246740 27 -55.125 47.125
"16618" 248146 27 -63.625 46.875
"16621" 248149 27 -62.875 46.875
"16622" 248150 27 -62.625 46.875
"16623" 248151 27 -62.375 46.875
"16626" 248154 27 -61.625 46.875
"16627" 248155 27 -61.375 46.875
"16650" 248190 27 -52.625 46.875
"16699" 249588 27 -63.125 46.625
"16700" 249589 27 -62.875 46.625
"16701" 249590 27 -62.625 46.625
"16702" 249591 27 -62.375 46.625
"16703" 249592 27 -62.125 46.625
"16705" 249594 27 -61.625 46.625
"16709" 249598 27 -60.625 46.625
"16710" 249599 27 -60.375 46.625
"16724" 249624 27 -54.125 46.625
"16728" 249628 27 -53.125 46.625
"16803" 251031 27 -62.375 46.375
"16804" 251032 27 -62.125 46.375
"16806" 251034 27 -61.625 46.375
"16808" 251036 27 -61.125 46.375
"16810" 251038 27 -60.625 46.375
"16911" 252471 27 -62.375 46.125
"16912" 252472 27 -62.125 46.125
"16914" 252474 27 -61.625 46.125
"16916" 252476 27 -61.125 46.125
"16918" 252478 27 -60.625 46.125
"16999" 253913 27 -61.875 45.875
"17002" 253916 27 -61.125 45.875
"17003" 253917 27 -60.875 45.875
"17105" 255353 27 -61.875 45.625
"17113" 255361 27 -59.875 45.625
"17210" 256793 27 -61.875 45.375
"17217" 256800 27 -60.125 45.375
"17218" 256801 27 -59.875 45.375
"17635" 262561 27 -59.875 44.375
"17636" 262562 27 -59.625 44.375
"17637" 262563 27 -59.375 44.375
"17737" 263999 27 -60.375 44.125
"17740" 264002 27 -59.625 44.125
"17958" 266879 27 -60.375 43.625
"55161" 710323 27 NA NA
"57277" 766056 27 173.875 -42.875
"57371" 768972 27 -177.125 -43.625
"57372" 768973 27 -176.875 -43.625
"57374" 768975 27 -176.375 -43.625
"57426" 770417 27 -175.875 -43.875
"57470" 771854 27 -176.625 -44.125
"57471" 771855 27 -176.375 -44.125
"57472" 771856 27 -176.125 -44.125
"57473" 771857 27 -175.875 -44.125
"57511" 773295 27 -176.375 -44.375
"57512" 773296 27 -176.125 -44.375
"57528" 773740 27 -65.125 -44.375
"57541" 774734 27 -176.625 -44.625
"57562" 775180 27 -65.125 -44.625
"57574" 776175 27 NA NA
"57640" 779460 27 -75.125 -45.375
"57644" 779464 27 -74.125 -45.375
"57674" 780903 27 -74.375 -45.625
"57675" 780904 27 -74.125 -45.625
"57676" 780905 27 -73.875 -45.625
"57706" 782341 27 -74.875 -45.875
"57707" 782342 27 -74.625 -45.875
"57708" 782343 27 -74.375 -45.875
"57734" 783778 27 -75.625 -46.125
"57741" 783785 27 -73.875 -46.125
"57772" 784765 27 171.125 -46.125
"57773" 785217 27 -75.875 -46.375
"57774" 785218 27 -75.625 -46.375
"57776" 785220 27 -75.125 -46.375
"57779" 785223 27 -74.375 -46.375
"57818" 786196 27 168.875 -46.375
"57828" 786659 27 -75.375 -46.625
"57829" 786660 27 -75.125 -46.625
"57833" 786664 27 -74.125 -46.625
"57860" 787632 27 167.875 -46.625
"57864" 787636 27 168.875 -46.625
"57869" 787641 27 170.125 -46.625
"57877" 788104 27 -74.125 -46.875
"57906" 789077 27 169.125 -46.875
"57907" 789078 27 169.375 -46.875
"57917" 789544 27 -74.125 -47.125
"57918" 789545 27 -73.875 -47.125
"57935" 790514 27 168.375 -47.125
"57936" 790515 27 168.625 -47.125
"57937" 790516 27 168.875 -47.125
"57938" 790517 27 169.125 -47.125
"57946" 790983 27 -74.375 -47.375
"57947" 790984 27 -74.125 -47.375
"57948" 790985 27 -73.875 -47.375
"57965" 791954 27 168.375 -47.375
"57966" 791955 27 168.625 -47.375
"57993" 793863 27 -74.375 -47.875
"58009" 795303 27 -74.375 -48.125
"58011" 795305 27 -73.875 -48.125
"58029" 796745 27 -73.875 -48.375
"58030" 796746 27 -73.625 -48.375
"58032" 796748 27 -73.125 -48.375
"58043" 798176 27 -76.125 -48.625
"58045" 798178 27 -75.625 -48.625
"58046" 798179 27 -75.375 -48.625
"58050" 798183 27 -74.375 -48.625
"58051" 798184 27 -74.125 -48.625
"58052" 798185 27 -73.875 -48.625
"58069" 799616 27 -76.125 -48.875
"58071" 799618 27 -75.625 -48.875
"58072" 799619 27 -75.375 -48.875
"58101" 801060 27 -75.125 -49.125
"58125" 802499 27 -75.375 -49.375
"58126" 802500 27 -75.125 -49.375
"58130" 802504 27 -74.125 -49.375
"58131" 802505 27 -73.875 -49.375
"58154" 803939 27 -75.375 -49.625
"58155" 803940 27 -75.125 -49.625
"58158" 803943 27 -74.375 -49.625
"58160" 803945 27 -73.875 -49.625
"58249" 808262 27 -74.625 -50.375
"58251" 808264 27 -74.125 -50.375
"58252" 808265 27 -73.875 -50.375
"58278" 809697 27 -75.875 -50.625
"58303" 811138 27 -75.625 -50.875
"58307" 811142 27 -74.625 -50.875
"58343" 812578 27 -75.625 -51.125
"58347" 812582 27 -74.625 -51.125
"58348" 812583 27 -74.375 -51.125
"58364" 812638 27 -60.625 -51.125
"58385" 814021 27 -74.875 -51.375
"58386" 814022 27 -74.625 -51.375
"58390" 814026 27 -73.625 -51.375
"58400" 814074 27 -61.625 -51.375
"58413" 814087 27 -58.375 -51.375
"58420" 815458 27 -75.625 -51.625
"58421" 815459 27 -75.375 -51.625
"58423" 815461 27 -74.875 -51.625
"58426" 815464 27 -74.125 -51.625
"58445" 815518 27 -60.625 -51.625
"58447" 815520 27 -60.125 -51.625
"58448" 815521 27 -59.875 -51.625
"58459" 816898 27 -75.625 -51.875
"58461" 816900 27 -75.125 -51.875
"58463" 816902 27 -74.625 -51.875
"58464" 816903 27 -74.375 -51.875
"58469" 816908 27 -73.125 -51.875
"58471" 816910 27 -72.625 -51.875
"58500" 818342 27 -74.625 -52.125
"58501" 818343 27 -74.375 -52.125
"58502" 818344 27 -74.125 -52.125
"58505" 818347 27 -73.375 -52.125
"58509" 818351 27 -72.375 -52.125
"58522" 818399 27 -60.375 -52.125
"58526" 818403 27 -59.375 -52.125
"58529" 818406 27 -58.625 -52.125
"58530" 818407 27 -58.375 -52.125
"58539" 819781 27 -74.875 -52.375
"58543" 819785 27 -73.875 -52.375
"58549" 819791 27 -72.375 -52.375
"58586" 821220 27 -75.125 -52.625
"58588" 821222 27 -74.625 -52.625
"58590" 821224 27 -74.125 -52.625
"58601" 821235 27 -71.375 -52.625
"58635" 822661 27 -74.875 -52.875
"58639" 822665 27 -73.875 -52.875
"58641" 822667 27 -73.375 -52.875
"58642" 822668 27 -73.125 -52.875
"58648" 822674 27 -71.625 -52.875
"58677" 824101 27 -74.875 -53.125
"58687" 824111 27 -72.375 -53.125
"58688" 824112 27 -72.125 -53.125
"58710" 825543 27 -74.375 -53.375
"58711" 825544 27 -74.125 -53.375
"58719" 825552 27 -72.125 -53.375
"58753" 826993 27 -71.875 -53.625
"58754" 826994 27 -71.625 -53.625
"58781" 828428 27 -73.125 -53.875
"58783" 828430 27 -72.625 -53.875
"58784" 828431 27 -72.375 -53.875
"58786" 828433 27 -71.875 -53.875
"58788" 828435 27 -71.375 -53.875
"58804" 829867 27 -73.375 -54.125
"58829" 829896 27 -66.125 -54.125
"58841" 831306 27 -73.625 -54.375
"58842" 831307 27 -73.375 -54.375
"58844" 831309 27 -72.875 -54.375
"58847" 831312 27 -72.125 -54.375
"58848" 831313 27 -71.875 -54.375
"58849" 831314 27 -71.625 -54.375
"58866" 831337 27 -65.875 -54.375
"58878" 832748 27 -73.125 -54.625
"58879" 832749 27 -72.875 -54.625
"58880" 832750 27 -72.625 -54.625
"58881" 832751 27 -72.375 -54.625
"58884" 832754 27 -71.625 -54.625
"58909" 832780 27 -65.125 -54.625
"58935" 834205 27 -68.875 -54.875
"58945" 834215 27 -66.375 -54.875
"58946" 834216 27 -66.125 -54.875
"58947" 834217 27 -65.875 -54.875
"58948" 834218 27 -65.625 -54.875
"58949" 834219 27 -65.375 -54.875
"58967" 835641 27 -69.875 -55.125
"58968" 835642 27 -69.625 -55.125
"58974" 835648 27 -68.125 -55.125
"58979" 835653 27 -66.875 -55.125
"58993" 837075 27 -71.375 -55.375
"59015" 837097 27 -65.875 -55.375
"3" 72777 28 14.125 77.375
"16" 72794 28 18.375 77.375
"34" 74216 28 13.875 77.125
"48" 74232 28 17.875 77.125
"50" 74234 28 18.375 77.125
"65" 75523 28 -19.375 76.875
"66" 75524 28 -19.125 76.875
"103" 75847 28 NA NA
"129" 75877 28 69.125 76.875
"130" 75878 28 69.375 76.875
"163" 76950 28 -22.625 76.625
"164" 76951 28 -22.375 76.625
"176" 76963 28 -19.375 76.625
"207" 77284 28 60.875 76.625
"273" 78390 28 -22.625 76.375
"286" 78403 28 -19.375 76.375
"315" 78726 28 61.375 76.375
"342" 78757 28 69.125 76.375
"343" 78758 28 69.375 76.375
"412" 79830 28 NA NA
"425" 79843 28 -19.375 76.125
"449" 80158 28 59.375 76.125
"450" 80159 28 59.625 76.125
"488" 80197 28 69.125 76.125
"489" 80198 28 NA NA
"738" 81589 28 NA NA
"758" 81609 28 NA NA
"877" 82335 28 -116.375 75.625
"879" 82337 28 -115.875 75.625
"889" 82347 28 -113.375 75.625
"1020" 82721 28 NA NA
"1150" 83775 28 -116.375 75.375
"1151" 83776 28 -116.125 75.375
"1152" 83777 28 -115.875 75.375
"1269" 84156 28 -21.125 75.375
"1274" 84161 28 -19.875 75.375
"1292" 84469 28 57.125 75.375
"1302" 84489 28 62.125 75.375
"1391" 85222 28 -114.625 75.125
"1544" 85909 28 57.125 75.125
"1554" 85929 28 62.125 75.125
"1808" 87037 28 -20.875 74.875
"1845" 87363 28 60.625 74.875
"2082" 88477 28 -20.875 74.625
"2083" 88478 28 -20.625 74.625
"2119" 88803 28 60.625 74.625
"2318" 89917 28 -20.875 74.375
"2355" 90243 28 60.625 74.375
"2560" 91357 28 -20.875 74.125
"2561" 91358 28 -20.625 74.125
"2597" 91683 28 NA NA
"2647" 92415 28 -116.375 73.875
"2648" 92416 28 -116.125 73.875
"2649" 92417 28 -115.875 73.875
"2650" 92418 28 -115.625 73.875
"2779" 92779 28 -25.375 73.875
"2814" 93113 28 58.125 73.875
"2855" 93855 28 -116.375 73.625
"2856" 93856 28 -116.125 73.625
"2857" 93857 28 -115.875 73.625
"2858" 93858 28 -115.625 73.625
"2976" 94219 28 -25.375 73.625
"3011" 94553 28 58.125 73.625
"3053" 95295 28 -116.375 73.375
"3054" 95296 28 -116.125 73.375
"3237" 95993 28 58.125 73.375
"3539" 98185 28 -113.875 72.875
"3759" 99625 28 -113.875 72.625
"3770" 99640 28 -110.125 72.625
"3776" 99646 28 -108.625 72.625
"3830" 99737 28 -85.875 72.625
"3962" 101065 28 -113.875 72.375
"3973" 101080 28 -110.125 72.375
"3978" 101085 28 -108.875 72.375
"3979" 101086 28 -108.625 72.375
"3980" 101087 28 -108.375 72.375
"4818" 107398 28 NA NA
"4819" 107399 28 NA NA
"4820" 107400 28 NA NA
"4995" 108831 28 27.625 71.125
"5002" 108838 28 29.375 71.125
"5003" 108839 28 29.625 71.125
"5004" 108840 28 29.875 71.125
"5187" 110278 28 29.375 70.875
"5189" 110280 28 29.875 70.875
"5416" 111725 28 31.125 70.625
"5427" 111829 28 57.125 70.625
"5439" 111841 28 NA NA
"5440" 111842 28 NA NA
"5626" 113165 28 31.125 70.375
"5627" 113166 28 31.375 70.375
"5637" 113269 28 57.125 70.375
"5649" 113281 28 60.125 70.375
"5650" 113282 28 60.375 70.375
"5858" 114709 28 57.125 70.125
"5870" 114721 28 60.125 70.125
"5871" 114722 28 60.375 70.125
"6125" 116172 28 62.875 69.875
"6138" 116186 28 66.375 69.875
"6143" 116191 28 NA NA
"6144" 116192 28 NA NA
"6196" 116960 28 -100.125 69.625
"6367" 117612 28 62.875 69.625
"6380" 117626 28 66.375 69.625
"6385" 117631 28 67.625 69.625
"6386" 117632 28 67.875 69.625
"6438" 118400 28 -100.125 69.375
"6618" 119052 28 NA NA
"6631" 119066 28 66.375 69.375
"6636" 119071 28 67.625 69.375
"6637" 119072 28 67.875 69.375
"6697" 119835 28 -101.375 69.125
"6698" 119836 28 -101.125 69.125
"6699" 119837 28 -100.875 69.125
"6702" 119840 28 -100.125 69.125
"6703" 119841 28 -99.875 69.125
"6846" 120482 28 60.375 69.125
"6847" 120483 28 60.625 69.125
"6850" 120486 28 NA NA
"6926" 121275 28 -101.375 68.875
"6927" 121276 28 -101.125 68.875
"6928" 121277 28 -100.875 68.875
"6931" 121280 28 -100.125 68.875
"6932" 121281 28 -99.875 68.875
"7054" 121922 28 60.375 68.875
"7055" 121923 28 60.625 68.875
"7058" 121926 28 61.375 68.875
"7134" 122715 28 -101.375 68.625
"7135" 122716 28 -101.125 68.625
"7136" 122717 28 -100.875 68.625
"7139" 122720 28 -100.125 68.625
"7140" 122721 28 -99.875 68.625
"7271" 123362 28 60.375 68.625
"7272" 123363 28 60.625 68.625
"7275" 123366 28 NA NA
"7332" 124138 28 -105.625 68.375
"7354" 124160 28 -100.125 68.375
"7378" 124184 28 -94.125 68.375
"7468" 124716 28 38.875 68.375
"7469" 124717 28 39.125 68.375
"7470" 124718 28 39.375 68.375
"7488" 124830 28 67.375 68.375
"7556" 125600 28 -100.125 68.125
"7580" 125624 28 -94.125 68.125
"7582" 125626 28 NA NA
"7672" 126156 28 38.875 68.125
"7673" 126157 28 39.125 68.125
"7674" 126158 28 39.375 68.125
"7692" 126270 28 NA NA
"8157" 134296 28 -86.125 66.625
"8158" 134297 28 -85.875 66.625
"8160" 134299 28 -85.375 66.625
"8190" 134560 28 NA NA
"8258" 135735 28 -86.375 66.375
"8259" 135736 28 -86.125 66.375
"8260" 135737 28 -85.875 66.375
"8262" 135739 28 -85.375 66.375
"8292" 136000 28 -20.125 66.375
"8359" 137176 28 -86.125 66.125
"8360" 137177 28 -85.875 66.125
"8362" 137179 28 -85.375 66.125
"8468" 138614 28 -86.625 65.875
"8585" 140054 28 -86.625 65.625
"8699" 141492 28 -87.125 65.375
"8734" 141758 28 -20.625 65.375
"8759" 141930 28 22.375 65.375
"8802" 142932 28 -87.125 65.125
"8857" 143369 28 22.125 65.125
"8858" 143370 28 22.375 65.125
"8900" 144372 28 -87.125 64.875
"8956" 144809 28 22.125 64.875
"8957" 144810 28 NA NA
"9047" 146245 28 21.125 64.625
"9050" 146248 28 21.875 64.625
"9076" 146317 28 39.125 64.625
"9147" 147688 28 21.875 64.375
"9173" 147757 28 NA NA
"9266" 149123 28 20.625 64.125
"9267" 149124 28 20.875 64.125
"9276" 149134 28 23.375 64.125
"9373" 150512 28 7.875 63.875
"9389" 150563 28 20.625 63.875
"9390" 150564 28 20.875 63.875
"9400" 150574 28 23.375 63.875
"9428" 151272 28 -162.125 63.625
"9524" 152008 28 21.875 63.625
"9527" 152011 28 22.625 63.625
"9540" 152712 28 -162.125 63.375
"9634" 153451 28 22.625 63.375
"9756" 156214 28 -6.625 62.875
"9861" 159092 28 -7.125 62.375
"9885" 159194 28 18.375 62.375
"9938" 160634 28 NA NA
"9974" 162071 28 17.625 61.875
"9996" 163412 28 -7.125 61.625
"10018" 163511 28 17.625 61.625
"10032" 164276 28 -151.125 61.375
"10036" 164280 28 -150.125 61.375
"10047" 164852 28 -7.125 61.375
"10109" 166294 28 -6.625 61.125
"10149" 167101 28 -164.875 60.875
"10150" 167102 28 -164.625 60.875
"10151" 167103 28 -164.375 60.875
"10152" 167104 28 -164.125 60.875
"10156" 167152 28 -152.125 60.875
"10157" 167153 28 -151.875 60.875
"10174" 167170 28 -147.625 60.875
"10177" 167173 28 -146.875 60.875
"10215" 167847 28 21.625 60.875
"10225" 168541 28 -164.875 60.625
"10226" 168542 28 -164.625 60.625
"10227" 168543 28 -164.375 60.625
"10228" 168544 28 -164.125 60.625
"10233" 168592 28 -152.125 60.625
"10234" 168593 28 -151.875 60.625
"10237" 168596 28 -151.125 60.625
"10300" 169287 28 21.625 60.625
"10338" 170034 28 -151.625 60.375
"10462" 171473 28 -151.875 60.125
"10463" 171474 28 -151.625 60.125
"10590" 172856 28 -166.125 59.875
"10615" 172913 28 -151.875 59.875
"10633" 172932 28 -147.125 59.875
"10637" 172936 28 -146.125 59.875
"10746" 174296 28 -166.125 59.625
"10909" 175735 28 -166.375 59.375
"10935" 175798 28 -150.625 59.375
"10944" 175811 28 -147.375 59.375
"10949" 175822 28 -144.625 59.375
"10950" 175823 28 -144.375 59.375
"11038" 177175 28 NA NA
"11070" 177233 28 -151.875 59.125
"11084" 177251 28 NA NA
"11089" 177262 28 NA NA
"11090" 177263 28 NA NA
"11224" 178674 28 -151.625 58.875
"11226" 178676 28 -151.125 58.875
"11309" 179932 28 162.875 58.875
"11349" 180109 28 -152.875 58.625
"11353" 180113 28 -151.875 58.625
"11354" 180114 28 -151.625 58.625
"11356" 180116 28 NA NA
"11378" 180184 28 -134.125 58.625
"11379" 180185 28 -133.875 58.625
"11432" 180793 28 18.125 58.625
"11453" 181372 28 162.875 58.625
"11497" 181554 28 -151.625 58.375
"11498" 181555 28 -151.375 58.375
"11589" 182810 28 162.375 58.375
"11620" 182984 28 -154.125 58.125
"11729" 184249 28 162.125 58.125
"11730" 184250 28 162.375 58.125
"11744" 184422 28 -154.625 57.875
"11745" 184423 28 -154.375 57.875
"11746" 184424 28 -154.125 57.875
"11846" 185689 28 162.125 57.875
"11847" 185690 28 162.375 57.875
"11869" 185859 28 -155.375 57.625
"11881" 185871 28 -152.375 57.625
"11883" 185873 28 -151.875 57.625
"11956" 186551 28 17.625 57.625
"12120" 188733 28 -156.875 57.125
"12121" 188734 28 -156.625 57.125
"12128" 188742 28 -154.625 57.125
"12201" 189432 28 17.875 57.125
"12242" 190173 28 -156.875 56.875
"12247" 190182 28 -154.625 56.875
"12253" 190188 28 -153.125 56.875
"12309" 190867 28 16.625 56.875
"12313" 190872 28 17.875 56.875
"12314" 190873 28 18.125 56.875
"12332" 191560 28 -170.125 56.625
"12361" 191626 28 -153.625 56.625
"12362" 191627 28 -153.375 56.625
"12423" 192312 28 17.875 56.625
"12435" 193000 28 -170.125 56.375
"12471" 193067 28 NA NA
"12539" 193746 28 16.375 56.375
"12543" 193752 28 NA NA
"12822" 197364 28 -159.125 55.625
"12825" 197367 28 -158.375 55.625
"12950" 198802 28 -159.625 55.375
"12951" 198803 28 -159.375 55.375
"13041" 199513 28 NA NA
"13091" 200241 28 -159.875 55.125
"13093" 200243 28 -159.375 55.125
"13176" 200953 28 18.125 55.125
"13315" 202392 28 17.875 54.875
"13474" 203833 28 18.125 54.625
"13531" 204562 28 -159.625 54.375
"13532" 204563 28 -159.375 54.375
"13781" 207288 28 161.875 54.125
"14205" 213098 28 174.375 53.125
"14209" 213145 28 NA NA
"14210" 213146 28 NA NA
"14310" 214531 28 172.625 52.875
"14313" 214534 28 173.375 52.875
"14318" 214539 28 NA NA
"14417" 215974 28 173.375 52.625
"15162" 224643 28 -179.375 50.875
"15195" 225134 28 NA NA
"15288" 226574 28 -56.625 50.625
"15556" 230896 28 -56.125 49.875
"15652" 232335 28 -56.375 49.625
"15711" 233498 28 -125.625 49.375
"15741" 233775 28 -56.375 49.375
"15830" 235193 28 -61.875 49.125
"15836" 235207 28 -58.375 49.125
"15837" 235208 28 -58.125 49.125
"15838" 235209 28 -57.875 49.125
"15840" 235218 28 -55.625 49.125
"16106" 239482 28 -69.625 48.375
"16187" 240922 28 -69.625 48.125
"16188" 240923 28 -69.375 48.125
"16202" 240944 28 -64.125 48.125
"16215" 240989 28 -52.875 48.125
"16255" 242362 28 -69.625 47.875
"16256" 242363 28 -69.375 47.875
"16270" 242384 28 -64.125 47.875
"16292" 242429 28 -52.875 47.875
"16335" 243800 28 -70.125 47.625
"16344" 243823 28 -64.375 47.625
"16345" 243824 28 -64.125 47.625
"16357" 243844 28 -59.125 47.625
"16358" 243845 28 -58.875 47.625
"16374" 243861 28 -54.875 47.625
"16422" 245238 28 -70.625 47.375
"16427" 245259 28 -65.375 47.375
"16432" 245264 28 -64.125 47.375
"16474" 245310 28 -52.625 47.375
"16515" 246678 28 -70.625 47.125
"16520" 246699 28 -65.375 47.125
"16525" 246704 28 -64.125 47.125
"16606" 248115 28 -71.375 46.875
"16607" 248116 28 -71.125 46.875
"16608" 248117 28 -70.875 46.875
"16613" 248141 28 -64.875 46.875
"16616" 248144 28 -64.125 46.875
"16628" 248156 28 -61.125 46.875
"16693" 249582 28 -64.625 46.625
"16694" 249583 28 -64.375 46.625
"16695" 249584 28 -64.125 46.625
"16707" 249596 28 -61.125 46.625
"16708" 249597 28 -60.875 46.625
"16726" 249626 28 -53.625 46.625
"16797" 251025 28 -63.875 46.375
"16801" 251029 28 -62.875 46.375
"16811" 251039 28 -60.375 46.375
"16905" 252465 28 -63.875 46.125
"16909" 252469 28 -62.875 46.125
"16919" 252479 28 -60.375 46.125
"16991" 253905 28 -63.875 45.875
"17004" 253918 28 -60.625 45.875
"17102" 255346 28 -63.625 45.625
"17104" 255348 28 -63.125 45.625
"17106" 255354 28 -61.625 45.625
"17112" 255360 28 -60.125 45.625
"17207" 256786 28 -63.625 45.375
"17209" 256788 28 -63.125 45.375
"17211" 256794 28 -61.625 45.375
"17216" 256799 28 -60.375 45.375
"17305" 258227 28 -63.375 45.125
"17634" 262560 28 -60.125 44.375
"17738" 264000 28 -60.125 44.125
"55157" 710316 28 NA NA
"56687" 747788 28 -73.125 -39.875
"57109" 760300 28 174.875 -41.875
"57373" 768974 28 -176.625 -43.625
"57375" 768976 28 -176.125 -43.625
"57425" 770416 28 -176.125 -43.875
"57510" 773294 28 -176.625 -44.375
"57513" 773297 28 -175.875 -44.375
"57542" 774735 28 -176.375 -44.625
"57548" 775141 28 -74.875 -44.625
"57575" 776176 28 NA NA
"57576" 776177 28 NA NA
"57597" 776620 28 -65.125 -44.875
"57612" 778020 28 -75.125 -45.125
"57614" 778022 28 -74.625 -45.125
"57616" 778024 28 -74.125 -45.125
"57642" 779462 28 -74.625 -45.375
"57645" 779465 28 -73.875 -45.375
"57670" 780899 28 -75.375 -45.625
"57671" 780900 28 -75.125 -45.625
"57672" 780901 28 -74.875 -45.625
"57704" 782339 28 -75.375 -45.875
"57732" 783324 28 170.875 -45.875
"57735" 783779 28 -75.375 -46.125
"57742" 783786 28 -73.625 -46.125
"57775" 785219 28 -75.375 -46.375
"57781" 785225 28 -73.875 -46.375
"57782" 785226 28 -73.625 -46.375
"57816" 786194 28 168.375 -46.375
"57819" 786197 28 169.125 -46.375
"57834" 786665 28 -73.875 -46.625
"57835" 786666 28 -73.625 -46.625
"57859" 787631 28 167.625 -46.625
"57872" 788099 28 -75.375 -46.875
"57934" 790513 28 168.125 -47.125
"57964" 791953 28 168.125 -47.375
"57976" 792424 28 -74.125 -47.625
"57977" 792425 28 -73.875 -47.625
"57978" 792426 28 -73.625 -47.625
"57994" 793864 28 -74.125 -47.875
"57997" 793867 28 -73.375 -47.875
"57998" 793868 28 -73.125 -47.875
"58010" 795304 28 -74.125 -48.125
"58013" 795307 28 -73.375 -48.125
"58014" 795308 28 -73.125 -48.125
"58031" 796747 28 -73.375 -48.375
"58076" 799623 28 -74.375 -48.875
"58077" 799624 28 -74.125 -48.875
"58078" 799625 28 -73.875 -48.875
"58159" 803944 28 -74.125 -49.625
"58246" 808259 28 -75.375 -50.375
"58280" 809699 28 -75.375 -50.625
"58304" 811139 28 -75.375 -50.875
"58306" 811141 28 -74.875 -50.875
"58308" 811143 28 -74.375 -50.875
"58311" 811146 28 -73.625 -50.875
"58325" 811198 28 -60.625 -50.875
"58335" 811208 28 NA NA
"58344" 812579 28 -75.375 -51.125
"58351" 812586 28 -73.625 -51.125
"58362" 812636 28 -61.125 -51.125
"58365" 812639 28 -60.375 -51.125
"58366" 812640 28 -60.125 -51.125
"58374" 812648 28 -58.125 -51.125
"58391" 814027 28 -73.375 -51.375
"58401" 814075 28 -61.375 -51.375
"58403" 814077 28 -60.875 -51.375
"58404" 814078 28 -60.625 -51.375
"58405" 814079 28 -60.375 -51.375
"58412" 814086 28 -58.625 -51.375
"58414" 814088 28 -58.125 -51.375
"58422" 815460 28 -75.125 -51.625
"58424" 815462 28 -74.625 -51.625
"58425" 815463 28 -74.375 -51.625
"58429" 815467 28 -73.375 -51.625
"58433" 815471 28 -72.375 -51.625
"58468" 816907 28 -73.375 -51.875
"58472" 816911 28 -72.375 -51.875
"58481" 816956 28 -61.125 -51.875
"58507" 818349 28 -72.875 -52.125
"58519" 818396 28 -61.125 -52.125
"58523" 818400 28 -60.125 -52.125
"58542" 819784 28 -74.125 -52.375
"58544" 819786 28 -73.625 -52.375
"58545" 819787 28 -73.375 -52.375
"58546" 819788 28 -73.125 -52.375
"58547" 819789 28 -72.875 -52.375
"58566" 819836 28 -61.125 -52.375
"58571" 819841 28 -59.875 -52.375
"58589" 821223 28 -74.375 -52.625
"58637" 822663 28 -74.375 -52.875
"58638" 822664 28 -74.125 -52.875
"58647" 822673 28 -71.875 -52.875
"58680" 824104 28 -74.125 -53.125
"58712" 825545 28 -73.875 -53.375
"58713" 825546 28 -73.625 -53.375
"58743" 826983 28 -74.375 -53.625
"58744" 826984 28 -74.125 -53.625
"58745" 826985 28 -73.875 -53.625
"58746" 826986 28 -73.625 -53.625
"58748" 826988 28 -73.125 -53.625
"58752" 826992 28 -72.125 -53.625
"58785" 828432 28 -72.125 -53.875
"58803" 829866 28 -73.625 -54.125
"58806" 829869 28 -72.875 -54.125
"58811" 829874 28 -71.625 -54.125
"58845" 831310 28 -72.625 -54.375
"58846" 831311 28 -72.375 -54.375
"58850" 831315 28 -71.375 -54.375
"58882" 832752 28 -72.125 -54.625
"58883" 832753 28 -71.875 -54.625
"58924" 834194 28 -71.625 -54.875
"58950" 834220 28 -65.125 -54.875
"58962" 835636 28 -71.125 -55.125
"58963" 835637 28 -70.875 -55.125
"58964" 835638 28 -70.625 -55.125
"58965" 835639 28 -70.375 -55.125
"58966" 835640 28 -70.125 -55.125
"58969" 835643 28 -69.375 -55.125
"58975" 835649 28 -67.875 -55.125
"58978" 835652 28 -67.125 -55.125
"59018" 837102 28 -64.625 -55.375
"13" 72791 29 17.625 77.375
"52" 75510 29 -22.625 76.875
"53" 75511 29 -22.375 76.875
"54" 75512 29 -22.125 76.875
"55" 75513 29 -21.875 76.875
"56" 75514 29 -21.625 76.875
"58" 75516 29 -21.125 76.875
"59" 75517 29 -20.875 76.875
"61" 75519 29 -20.375 76.875
"63" 75521 29 -19.875 76.875
"67" 75525 29 -18.875 76.875
"68" 75526 29 -18.625 76.875
"75" 75660 29 14.875 76.875
"77" 75662 29 15.375 76.875
"86" 75671 29 17.625 76.875
"105" 75849 29 NA NA
"111" 75855 29 NA NA
"128" 75876 29 68.875 76.875
"166" 76953 29 -21.875 76.625
"169" 76956 29 -21.125 76.625
"170" 76957 29 -20.875 76.625
"172" 76959 29 -20.375 76.625
"174" 76961 29 -19.875 76.625
"178" 76965 29 -18.875 76.625
"179" 76966 29 -18.625 76.625
"208" 77285 29 61.125 76.625
"209" 77286 29 61.375 76.625
"210" 77287 29 61.625 76.625
"279" 78396 29 -21.125 76.375
"280" 78397 29 -20.875 76.375
"282" 78399 29 -20.375 76.375
"284" 78401 29 -19.875 76.375
"288" 78405 29 -18.875 76.375
"289" 78406 29 -18.625 76.375
"316" 78727 29 61.625 76.375
"318" 78729 29 62.125 76.375
"341" 78756 29 68.875 76.375
"423" 79841 29 -19.875 76.125
"427" 79845 29 -18.875 76.125
"428" 79846 29 -18.625 76.125
"452" 80161 29 60.125 76.125
"453" 80162 29 60.375 76.125
"461" 80170 29 62.375 76.125
"487" 80196 29 68.875 76.125
"576" 80909 29 NA NA
"876" 82334 29 -116.625 75.625
"878" 82336 29 -116.125 75.625
"887" 82345 29 -113.875 75.625
"891" 82349 29 NA NA
"1017" 82718 29 NA NA
"1019" 82720 29 NA NA
"1038" 83029 29 57.125 75.625
"1149" 83774 29 -116.625 75.375
"1153" 83778 29 -115.625 75.375
"1273" 84160 29 -20.125 75.375
"1383" 85214 29 -116.625 75.125
"1384" 85215 29 -116.375 75.125
"1526" 85601 29 -19.875 75.125
"1807" 87036 29 -21.125 74.875
"1809" 87038 29 -20.625 74.875
"1818" 87047 29 -18.375 74.875
"2081" 88476 29 -21.125 74.625
"2092" 88487 29 -18.375 74.625
"2317" 89916 29 -21.125 74.375
"2328" 89927 29 -18.375 74.375
"2559" 91356 29 -21.125 74.125
"2570" 91367 29 -18.375 74.125
"2653" 92421 29 NA NA
"2654" 92422 29 NA NA
"2657" 92425 29 NA NA
"2815" 93114 29 58.375 73.875
"2860" 93860 29 -115.125 73.625
"3012" 94554 29 58.375 73.625
"3055" 95297 29 -115.875 73.375
"3056" 95298 29 -115.625 73.375
"3058" 95300 29 -115.125 73.375
"3238" 95994 29 NA NA
"3540" 98186 29 -113.625 72.875
"3552" 98198 29 -110.625 72.875
"3553" 98199 29 -110.375 72.875
"3760" 99626 29 -113.625 72.625
"3761" 99627 29 -113.375 72.625
"3963" 101066 29 NA NA
"3964" 101067 29 NA NA
"4290" 103235 29 68.625 72.125
"4461" 104675 29 68.625 71.875
"4632" 106115 29 NA NA
"4815" 107395 29 28.625 71.375
"4816" 107396 29 NA NA
"4817" 107397 29 NA NA
"4821" 107401 29 NA NA
"4996" 108832 29 27.875 71.125
"4998" 108834 29 28.375 71.125
"4999" 108835 29 28.625 71.125
"5000" 108836 29 28.875 71.125
"5001" 108837 29 29.125 71.125
"5005" 108841 29 30.125 71.125
"5188" 110279 29 29.625 70.875
"5190" 110281 29 30.125 70.875
"5417" 111726 29 31.375 70.625
"5419" 111729 29 NA NA
"5429" 111831 29 57.625 70.625
"5438" 111840 29 59.875 70.625
"5559" 112939 29 -25.375 70.375
"5629" 113169 29 32.125 70.375
"5639" 113271 29 57.625 70.375
"5648" 113280 29 59.875 70.375
"5773" 114379 29 -25.375 70.125
"5842" 114606 29 31.375 70.125
"5845" 114609 29 32.125 70.125
"5860" 114711 29 57.625 70.125
"5869" 114720 29 59.875 70.125
"5922" 115511 29 -102.375 69.875
"6101" 116059 29 NA NA
"6102" 116060 29 NA NA
"6103" 116061 29 NA NA
"6104" 116062 29 NA NA
"6107" 116154 29 58.375 69.875
"6108" 116155 29 58.625 69.875
"6118" 116165 29 61.125 69.875
"6122" 116169 29 62.125 69.875
"6123" 116170 29 62.375 69.875
"6139" 116187 29 66.625 69.875
"6188" 116951 29 -102.375 69.625
"6343" 117499 29 34.625 69.625
"6344" 117500 29 34.875 69.625
"6345" 117501 29 35.125 69.625
"6346" 117502 29 35.375 69.625
"6349" 117594 29 58.375 69.625
"6350" 117595 29 58.625 69.625
"6360" 117605 29 61.125 69.625
"6364" 117609 29 62.125 69.625
"6365" 117610 29 62.375 69.625
"6381" 117627 29 66.625 69.625
"6430" 118391 29 -102.375 69.375
"6600" 119034 29 58.375 69.375
"6601" 119035 29 58.625 69.375
"6611" 119045 29 NA NA
"6615" 119049 29 NA NA
"6616" 119050 29 NA NA
"6632" 119067 29 66.625 69.375
"6680" 119818 29 -105.625 69.125
"6681" 119819 29 -105.375 69.125
"6682" 119820 29 -105.125 69.125
"6683" 119821 29 -104.875 69.125
"6685" 119823 29 -104.375 69.125
"6700" 119838 29 -100.625 69.125
"6701" 119839 29 -100.375 69.125
"6843" 120479 29 59.625 69.125
"6844" 120480 29 59.875 69.125
"6848" 120484 29 60.875 69.125
"6849" 120485 29 61.125 69.125
"6854" 120505 29 66.125 69.125
"6855" 120506 29 66.375 69.125
"6909" 121258 29 -105.625 68.875
"6910" 121259 29 -105.375 68.875
"6911" 121260 29 -105.125 68.875
"6912" 121261 29 -104.875 68.875
"6914" 121263 29 -104.375 68.875
"6929" 121278 29 -100.625 68.875
"6930" 121279 29 -100.375 68.875
"7051" 121919 29 59.625 68.875
"7052" 121920 29 59.875 68.875
"7056" 121924 29 60.875 68.875
"7057" 121925 29 61.125 68.875
"7062" 121945 29 66.125 68.875
"7063" 121946 29 66.375 68.875
"7117" 122698 29 -105.625 68.625
"7118" 122699 29 -105.375 68.625
"7119" 122700 29 -105.125 68.625
"7120" 122701 29 -104.875 68.625
"7122" 122703 29 -104.375 68.625
"7137" 122718 29 -100.625 68.625
"7138" 122719 29 -100.375 68.625
"7268" 123359 29 59.625 68.625
"7269" 123360 29 59.875 68.625
"7273" 123364 29 60.875 68.625
"7274" 123365 29 61.125 68.625
"7279" 123385 29 NA NA
"7280" 123386 29 NA NA
"7334" 124140 29 -105.125 68.375
"7335" 124141 29 -104.875 68.375
"7336" 124142 29 -104.625 68.375
"7337" 124143 29 -104.375 68.375
"7338" 124144 29 -104.125 68.375
"7339" 124145 29 -103.875 68.375
"7340" 124146 29 -103.625 68.375
"7341" 124147 29 -103.375 68.375
"7342" 124148 29 -103.125 68.375
"7380" 124186 29 -93.625 68.375
"7536" 125580 29 -105.125 68.125
"7537" 125581 29 -104.875 68.125
"7538" 125582 29 -104.625 68.125
"7539" 125583 29 -104.375 68.125
"7540" 125584 29 -104.125 68.125
"7541" 125585 29 -103.875 68.125
"7542" 125586 29 -103.625 68.125
"7543" 125587 29 -103.375 68.125
"7544" 125588 29 -103.125 68.125
"7581" 125625 29 NA NA
"7583" 125627 29 NA NA
"8049" 131422 29 -84.625 67.125
"8110" 132862 29 -84.625 66.875
"8159" 134298 29 -85.625 66.625
"8164" 134303 29 -84.375 66.625
"8191" 134561 29 NA NA
"8192" 134562 29 NA NA
"8249" 134799 29 NA NA
"8261" 135738 29 -85.625 66.375
"8266" 135743 29 -84.375 66.375
"8293" 136001 29 -19.875 66.375
"8294" 136002 29 -19.625 66.375
"8349" 136239 29 39.625 66.375
"8358" 137175 29 -86.375 66.125
"8361" 137178 29 -85.625 66.125
"8366" 137183 29 -84.375 66.125
"8452" 137679 29 39.625 66.125
"8565" 139117 29 39.125 65.875
"8566" 139118 29 39.375 65.875
"8685" 140557 29 39.125 65.625
"8686" 140558 29 39.375 65.625
"8756" 141927 29 21.625 65.375
"8758" 141929 29 22.125 65.375
"8855" 143367 29 21.625 65.125
"8856" 143368 29 21.875 65.125
"8955" 144808 29 21.875 64.875
"9121" 147516 29 -21.125 64.375
"9144" 147685 29 21.125 64.375
"9194" 148394 29 -161.625 64.125
"9197" 148397 29 -160.875 64.125
"9198" 148398 29 -160.625 64.125
"9271" 149128 29 21.875 64.125
"9272" 149130 29 22.375 64.125
"9273" 149131 29 22.625 64.125
"9274" 149132 29 22.875 64.125
"9309" 149834 29 -161.625 63.875
"9312" 149837 29 -160.875 63.875
"9313" 149838 29 -160.625 63.875
"9394" 150568 29 NA NA
"9396" 150570 29 22.375 63.875
"9397" 150571 29 22.625 63.875
"9398" 150572 29 22.875 63.875
"9430" 151274 29 -161.625 63.625
"9514" 151998 29 19.375 63.625
"9516" 152000 29 19.875 63.625
"9517" 152001 29 20.125 63.625
"9526" 152010 29 22.375 63.625
"9542" 152714 29 -161.625 63.375
"9621" 153438 29 19.375 63.375
"9623" 153440 29 19.875 63.375
"9624" 153441 29 20.125 63.375
"9704" 154872 29 17.875 63.125
"9705" 154873 29 18.125 63.125
"9710" 154878 29 19.375 63.125
"9771" 156312 29 17.875 62.875
"9772" 156313 29 18.125 62.875
"9775" 156316 29 18.875 62.875
"9777" 156318 29 19.375 62.875
"9803" 157651 29 -7.375 62.625
"9804" 157652 29 -7.125 62.625
"9805" 157653 29 -6.875 62.625
"9831" 157754 29 18.375 62.625
"9862" 159093 29 -6.875 62.375
"9884" 159193 29 18.125 62.375
"9937" 160633 29 18.125 62.125
"10033" 164277 29 -150.875 61.375
"10034" 164278 29 -150.625 61.375
"10037" 164281 29 -149.875 61.375
"10050" 164855 29 -6.375 61.375
"10086" 165716 29 -151.125 61.125
"10088" 165718 29 -150.625 61.125
"10090" 165720 29 -150.125 61.125
"10108" 166293 29 -6.875 61.125
"10110" 166295 29 -6.375 61.125
"10161" 167157 29 -150.875 60.875
"10162" 167158 29 -150.625 60.875
"10172" 167168 29 -148.125 60.875
"10175" 167171 29 -147.375 60.875
"10238" 168597 29 -150.875 60.625
"10239" 168598 29 NA NA
"10251" 168610 29 -147.625 60.625
"10322" 169980 29 -165.125 60.375
"10332" 170028 29 -153.125 60.375
"10333" 170029 29 -152.875 60.375
"10334" 170030 29 -152.625 60.375
"10335" 170031 29 -152.375 60.375
"10340" 170036 29 -151.125 60.375
"10447" 171420 29 -165.125 60.125
"10457" 171468 29 -153.125 60.125
"10458" 171469 29 -152.875 60.125
"10459" 171470 29 -152.625 60.125
"10460" 171471 29 -152.375 60.125
"10464" 171475 29 -151.375 60.125
"10465" 171476 29 NA NA
"10490" 171505 29 -143.875 60.125
"10494" 171509 29 -142.875 60.125
"10496" 171511 29 -142.375 60.125
"10593" 172859 29 -165.375 59.875
"10632" 172931 29 -147.375 59.875
"10638" 172938 29 -145.625 59.875
"10639" 172939 29 -145.375 59.875
"10649" 172949 29 -142.875 59.875
"10749" 174299 29 -165.375 59.625
"10773" 174353 29 -151.875 59.625
"10791" 174371 29 -147.375 59.625
"10792" 174372 29 -147.125 59.625
"10796" 174376 29 -146.125 59.625
"10798" 174378 29 NA NA
"10799" 174379 29 NA NA
"10826" 174418 29 -135.625 59.625
"10936" 175799 29 -150.375 59.375
"10938" 175801 29 -149.875 59.375
"10939" 175802 29 -149.625 59.375
"10943" 175810 29 -147.625 59.375
"10990" 176471 29 17.625 59.375
"11075" 177238 29 -150.625 59.125
"11079" 177242 29 NA NA
"11083" 177250 29 NA NA
"11225" 178675 29 -151.375 58.875
"11227" 178677 29 -150.875 58.875
"11228" 178678 29 -150.625 58.875
"11290" 179351 29 17.625 58.875
"11291" 179352 29 17.875 58.875
"11348" 180108 29 -153.125 58.625
"11355" 180115 29 -151.375 58.625
"11357" 180117 29 NA NA
"11358" 180118 29 NA NA
"11430" 180791 29 17.625 58.625
"11431" 180792 29 17.875 58.625
"11488" 181545 29 -153.875 58.375
"11490" 181547 29 -153.375 58.375
"11565" 182231 29 17.625 58.375
"11566" 182232 29 17.875 58.375
"11588" 182809 29 162.125 58.375
"11590" 182811 29 162.625 58.375
"11591" 182812 29 162.875 58.375
"11621" 182985 29 -153.875 58.125
"11706" 183672 29 NA NA
"11743" 184421 29 -154.875 57.875
"11747" 184425 29 -153.875 57.875
"11824" 185112 29 17.875 57.875
"11865" 185855 29 -156.375 57.625
"11868" 185858 29 -155.625 57.625
"11870" 185860 29 -155.125 57.625
"12074" 187992 29 17.875 57.375
"12133" 188747 29 -153.375 57.125
"12196" 189427 29 16.625 57.125
"12202" 189433 29 18.125 57.125
"12251" 190186 29 -153.625 56.875
"12252" 190187 29 -153.375 56.875
"12308" 190866 29 16.375 56.875
"12311" 190869 29 17.125 56.875
"12363" 191628 29 -153.125 56.625
"12422" 192309 29 17.125 56.625
"12424" 192313 29 18.125 56.625
"12472" 193068 29 NA NA
"12542" 193749 29 NA NA
"12544" 193753 29 NA NA
"12668" 195770 29 162.375 56.125
"12799" 197210 29 162.375 55.875
"13039" 199511 29 NA NA
"13040" 199512 29 NA NA
"13094" 200244 29 -159.125 55.125
"13174" 200951 29 17.625 55.125
"13175" 200952 29 17.875 55.125
"13221" 201675 29 -161.375 54.875
"13227" 201681 29 -159.875 54.875
"13229" 201683 29 -159.375 54.875
"13230" 201684 29 -159.125 54.875
"13313" 202390 29 17.375 54.875
"13369" 203116 29 NA NA
"13370" 203117 29 NA NA
"13374" 203121 29 -159.875 54.625
"13376" 203123 29 -159.375 54.625
"13377" 203124 29 -159.125 54.625
"13473" 203832 29 17.875 54.625
"13508" 204532 29 -167.125 54.375
"13509" 204533 29 -166.875 54.375
"13529" 204553 29 -161.875 54.375
"13615" 205274 29 18.375 54.375
"13743" 206681 29 10.125 54.125
"14007" 210300 29 NA NA
"14311" 214532 29 172.875 52.875
"14312" 214533 29 173.125 52.875
"14314" 214535 29 173.625 52.875
"14319" 214543 29 NA NA
"14320" 214544 29 NA NA
"14321" 214545 29 NA NA
"14322" 214546 29 NA NA
"14415" 215972 29 172.875 52.625
"14416" 215973 29 173.125 52.625
"14418" 215975 29 173.625 52.625
"14533" 217413 29 173.125 52.375
"14535" 217415 29 173.625 52.375
"14536" 217416 29 173.875 52.375
"14537" 217417 29 174.125 52.375
"14538" 217418 29 174.375 52.375
"14555" 217445 29 -178.875 52.125
"14671" 218853 29 173.125 52.125
"14673" 218855 29 173.625 52.125
"14674" 218856 29 173.875 52.125
"14675" 218857 29 174.125 52.125
"14961" 221772 29 -177.125 51.375
"14965" 221776 29 -176.125 51.375
"15196" 225135 29 -56.375 50.875
"15289" 226575 29 -56.375 50.625
"15839" 235210 29 -57.625 49.125
"15941" 236649 29 -57.875 48.875
"15946" 236665 29 -53.875 48.875
"15947" 236666 29 -53.625 48.875
"16039" 238089 29 NA NA
"16044" 238105 29 -53.875 48.625
"16045" 238106 29 -53.625 48.625
"16107" 239483 29 -69.375 48.375
"16116" 239502 29 -64.625 48.375
"16375" 243862 29 -54.625 47.625
"16379" 243866 29 -53.625 47.625
"16428" 245260 29 -65.125 47.375
"16473" 245309 29 -52.875 47.375
"16508" 246466 29 -123.625 47.125
"16521" 246700 29 -65.125 47.125
"16567" 246750 29 -52.625 47.125
"16609" 248118 29 -70.625 46.875
"16647" 248187 29 -53.375 46.875
"16690" 249556 29 -71.125 46.625
"16795" 251023 29 -64.375 46.375
"16796" 251024 29 -64.125 46.375
"16802" 251030 29 -62.625 46.375
"16809" 251037 29 NA NA
"16863" 251428 29 36.875 46.375
"16864" 251429 29 37.125 46.375
"16865" 251430 29 37.375 46.375
"16903" 252463 29 -64.375 46.125
"16904" 252464 29 -64.125 46.125
"16910" 252470 29 -62.625 46.125
"16917" 252477 29 -60.875 46.125
"16990" 253904 29 -64.125 45.875
"17001" 253915 29 -61.375 45.875
"17096" 255340 29 -65.125 45.625
"17101" 255345 29 -63.875 45.625
"17111" 255359 29 -60.375 45.625
"17145" 255738 29 34.375 45.625
"17146" 255739 29 34.625 45.625
"17159" 255752 29 37.875 45.625
"17201" 256780 29 -65.125 45.375
"17206" 256785 29 -63.875 45.375
"17212" 256795 29 -61.375 45.375
"17215" 256798 29 -60.625 45.375
"17304" 258226 29 -63.625 45.125
"17401" 259665 29 -63.875 44.875
"17626" 262545 29 -63.875 44.375
"17633" 262559 29 -60.375 44.375
"20353" 295814 29 -26.625 38.625
"24287" 346518 29 49.375 29.875
"49399" 608377 29 -5.875 -15.625
"49400" 608378 29 -5.625 -15.625
"49401" 608379 29 -5.375 -15.625
"49570" 609816 29 -6.125 -15.875
"49571" 609817 29 -5.875 -15.875
"49572" 609818 29 -5.625 -15.875
"49573" 609819 29 -5.375 -15.875
"49740" 611256 29 -6.125 -16.125
"49741" 611257 29 -5.875 -16.125
"49742" 611258 29 -5.625 -16.125
"49743" 611259 29 -5.375 -16.125
"49899" 612697 29 -5.875 -16.375
"49900" 612698 29 -5.625 -16.375
"49901" 612699 29 -5.375 -16.375
"55246" 711765 29 -78.875 -33.625
"56506" 742028 29 -73.125 -38.875
"57110" 760301 29 175.125 -41.875
"57322" 767532 29 -177.125 -43.375
"57323" 767533 29 -176.875 -43.375
"57324" 767534 29 -176.625 -43.375
"57325" 767535 29 -176.375 -43.375
"57326" 767536 29 -176.125 -43.375
"57376" 768977 29 -175.875 -43.625
"57389" 769420 29 -65.125 -43.625
"57421" 770412 29 -177.125 -43.875
"57424" 770415 29 -176.375 -43.875
"57439" 770860 29 -65.125 -43.875
"57468" 771852 29 -177.125 -44.125
"57485" 772300 29 -65.125 -44.125
"57509" 773293 29 -176.875 -44.375
"57517" 773702 29 -74.625 -44.375
"57518" 773703 29 -74.375 -44.375
"57527" 773739 29 -65.375 -44.375
"57543" 774736 29 -176.125 -44.625
"57544" 774737 29 -175.875 -44.625
"57552" 775145 29 -73.875 -44.625
"57580" 776581 29 -74.875 -44.875
"57584" 776585 29 -73.875 -44.875
"57600" 777547 29 166.625 -44.875
"57611" 778019 29 -75.375 -45.125
"57613" 778021 29 -74.875 -45.125
"57615" 778023 29 -74.375 -45.125
"57618" 778026 29 -73.625 -45.125
"57641" 779461 29 -74.875 -45.375
"57643" 779463 29 -74.375 -45.375
"57646" 779466 29 -73.625 -45.375
"57667" 780444 29 170.875 -45.375
"57673" 780902 29 -74.625 -45.625
"57699" 781881 29 NA NA
"57702" 781884 29 170.875 -45.625
"57711" 782346 29 -73.625 -45.875
"57733" 783325 29 171.125 -45.875
"57738" 783782 29 -74.625 -46.125
"57739" 783783 29 -74.375 -46.125
"57743" 783787 29 -73.375 -46.125
"57766" 784753 29 168.125 -46.125
"57771" 784764 29 170.875 -46.125
"57777" 785221 29 -74.875 -46.375
"57780" 785224 29 -74.125 -46.375
"57814" 786192 29 167.875 -46.375
"57820" 786198 29 169.375 -46.375
"57830" 786661 29 -74.875 -46.625
"57831" 786662 29 -74.625 -46.625
"57875" 788102 29 -74.625 -46.875
"57933" 790512 29 167.875 -47.125
"58247" 808260 29 -75.125 -50.375
"58288" 809707 29 -73.375 -50.625
"58313" 811148 29 NA NA
"58314" 811149 29 NA NA
"58315" 811150 29 NA NA
"58321" 811194 29 -61.625 -50.875
"58323" 811196 29 -61.125 -50.875
"58326" 811199 29 -60.375 -50.875
"58327" 811200 29 -60.125 -50.875
"58328" 811201 29 -59.875 -50.875
"58329" 811202 29 -59.625 -50.875
"58330" 811203 29 -59.375 -50.875
"58331" 811204 29 -59.125 -50.875
"58332" 811205 29 -58.875 -50.875
"58333" 811206 29 -58.625 -50.875
"58334" 811207 29 -58.375 -50.875
"58336" 811209 29 NA NA
"58337" 811210 29 NA NA
"58352" 812588 29 -73.125 -51.125
"58353" 812589 29 -72.875 -51.125
"58354" 812590 29 -72.625 -51.125
"58360" 812634 29 -61.625 -51.125
"58361" 812635 29 -61.375 -51.125
"58363" 812637 29 -60.875 -51.125
"58367" 812641 29 -59.875 -51.125
"58368" 812642 29 -59.625 -51.125
"58369" 812643 29 -59.375 -51.125
"58370" 812644 29 -59.125 -51.125
"58371" 812645 29 -58.875 -51.125
"58372" 812646 29 -58.625 -51.125
"58373" 812647 29 -58.375 -51.125
"58375" 812649 29 -57.875 -51.125
"58376" 812650 29 -57.625 -51.125
"58384" 814020 29 -75.125 -51.375
"58393" 814029 29 -72.875 -51.375
"58402" 814076 29 -61.125 -51.375
"58411" 814085 29 -58.875 -51.375
"58415" 814089 29 -57.875 -51.375
"58416" 814090 29 -57.625 -51.375
"58430" 815468 29 -73.125 -51.625
"58441" 815514 29 -61.625 -51.625
"58442" 815515 29 -61.375 -51.625
"58443" 815516 29 -61.125 -51.625
"58479" 816954 29 -61.625 -51.875
"58480" 816955 29 -61.375 -51.875
"58517" 818394 29 -61.625 -52.125
"58518" 818395 29 -61.375 -52.125
"58540" 819782 29 -74.625 -52.375
"58564" 819834 29 NA NA
"58565" 819835 29 -61.375 -52.375
"58568" 819838 29 -60.625 -52.375
"58569" 819839 29 -60.375 -52.375
"58616" 821278 29 -60.625 -52.625
"58617" 821279 29 -60.375 -52.625
"58618" 821280 29 -60.125 -52.625
"58645" 822671 29 -72.375 -52.875
"58646" 822672 29 -72.125 -52.875
"58747" 826987 29 -73.375 -53.625
"58807" 829870 29 -72.625 -54.125
"58808" 829871 29 -72.375 -54.125
"58809" 829872 29 -72.125 -54.125
"58810" 829873 29 -71.875 -54.125
"58830" 829897 29 -65.875 -54.125
"58831" 829898 29 -65.625 -54.125
"58832" 829899 29 -65.375 -54.125
"58833" 829900 29 NA NA
"58834" 829901 29 NA NA
"58835" 829902 29 NA NA
"58836" 829903 29 NA NA
"58851" 831316 29 -71.125 -54.375
"58852" 831317 29 -70.875 -54.375
"58853" 831318 29 -70.625 -54.375
"58867" 831338 29 -65.625 -54.375
"58868" 831339 29 -65.375 -54.375
"58869" 831340 29 -65.125 -54.375
"58870" 831341 29 -64.875 -54.375
"58871" 831342 29 -64.625 -54.375
"58872" 831343 29 -64.375 -54.375
"58885" 832755 29 -71.375 -54.625
"58886" 832756 29 -71.125 -54.625
"58887" 832757 29 -70.875 -54.625
"58888" 832758 29 -70.625 -54.625
"58889" 832759 29 -70.375 -54.625
"58911" 832782 29 -64.625 -54.625
"58912" 832783 29 -64.375 -54.625
"58913" 832784 29 -64.125 -54.625
"58920" 834190 29 -72.625 -54.875
"58922" 834192 29 -72.125 -54.875
"58923" 834193 29 -71.875 -54.875
"58925" 834195 29 -71.375 -54.875
"58926" 834196 29 -71.125 -54.875
"58932" 834202 29 -69.625 -54.875
"58933" 834203 29 -69.375 -54.875
"58952" 834222 29 -64.625 -54.875
"58970" 835644 29 -69.125 -55.125
"58971" 835645 29 -68.875 -55.125
"58985" 835659 29 -65.375 -55.125
"58999" 837081 29 -69.875 -55.375
"59016" 837098 29 -65.625 -55.375
"59022" 838521 29 -69.875 -55.625
"59023" 838522 29 -69.625 -55.625
"59036" 838535 29 -66.375 -55.625
"59045" 839969 29 -67.875 -55.875
"59046" 839970 29 -67.625 -55.875
"59047" 839971 29 -67.375 -55.875
"59052" 841409 29 -67.875 -56.125
"59053" 841410 29 -67.625 -56.125
"59054" 841411 29 -67.375 -56.125
"2" 72776 30 13.875 77.375
"15" 72793 30 18.125 77.375
"33" 74215 30 13.625 77.125
"35" 74217 30 14.125 77.125
"47" 74231 30 17.625 77.125
"104" 75848 30 NA NA
"110" 75854 30 NA NA
"112" 75856 30 NA NA
"113" 75857 30 NA NA
"114" 75858 30 NA NA
"212" 77289 30 62.125 76.625
"238" 77317 30 69.125 76.625
"239" 77318 30 69.375 76.625
"317" 78728 30 61.875 76.375
"324" 78735 30 63.625 76.375
"414" 79832 30 -22.125 76.125
"415" 79833 30 -21.875 76.125
"416" 79834 30 -21.625 76.125
"417" 79835 30 -21.375 76.125
"418" 79836 30 -21.125 76.125
"419" 79837 30 -20.875 76.125
"421" 79839 30 -20.375 76.125
"451" 80160 30 59.875 76.125
"454" 80163 30 60.625 76.125
"560" 80893 30 -116.875 75.875
"564" 80897 30 -115.875 75.875
"565" 80898 30 -115.625 75.875
"566" 80899 30 -115.375 75.875
"592" 80925 30 -108.875 75.875
"715" 81276 30 -21.125 75.875
"719" 81280 30 -20.125 75.875
"720" 81281 30 -19.875 75.875
"880" 82338 30 -115.625 75.625
"886" 82344 30 -114.125 75.625
"907" 82365 30 -108.875 75.625
"1018" 82719 30 NA NA
"1051" 83049 30 62.125 75.625
"1154" 83779 30 -115.375 75.375
"1179" 83805 30 -108.875 75.375
"1271" 84158 30 -20.625 75.375
"1294" 84471 30 57.625 75.375
"1385" 85216 30 -116.125 75.125
"1386" 85217 30 -115.875 75.125
"1392" 85223 30 -114.375 75.125
"1521" 85596 30 -21.125 75.125
"1523" 85598 30 -20.625 75.125
"1525" 85600 30 -20.125 75.125
"2433" 90982 30 NA NA
"2651" 92419 30 -115.375 73.875
"2652" 92420 30 -115.125 73.875
"2655" 92423 30 NA NA
"2799" 92799 30 -20.375 73.875
"2813" 93112 30 57.875 73.875
"2859" 93859 30 -115.375 73.625
"2865" 93865 30 -113.875 73.625
"2996" 94239 30 -20.375 73.625
"3010" 94552 30 57.875 73.625
"3057" 95299 30 -115.375 73.375
"3063" 95305 30 -113.875 73.375
"3202" 95659 30 -25.375 73.375
"3222" 95679 30 -20.375 73.375
"3236" 95992 30 57.875 73.375
"3296" 96742 30 -114.625 73.125
"3298" 96744 30 -114.125 73.125
"3311" 96757 30 -110.875 73.125
"3320" 96766 30 -108.625 73.125
"3321" 96767 30 -108.375 73.125
"3396" 96856 30 -86.125 73.125
"3551" 98197 30 -110.875 72.875
"3559" 98205 30 -108.875 72.875
"3560" 98206 30 -108.625 72.875
"3624" 98296 30 -86.125 72.875
"3625" 98297 30 -85.875 72.875
"3829" 99736 30 -86.125 72.625
"4036" 101176 30 -86.125 72.375
"4746" 106929 30 -87.875 71.375
"4814" 107394 30 28.375 71.375
"4822" 107402 30 NA NA
"4935" 108369 30 -87.875 71.125
"4997" 108833 30 28.125 71.125
"5006" 108842 30 30.375 71.125
"5115" 109809 30 -87.875 70.875
"5191" 110282 30 30.375 70.875
"5266" 111154 30 NA NA
"5267" 111155 30 NA NA
"5347" 111499 30 -25.375 70.625
"5418" 111728 30 NA NA
"5437" 111839 30 59.625 70.625
"5628" 113168 30 31.875 70.375
"5647" 113279 30 59.625 70.375
"5790" 114396 30 NA NA
"5841" 114605 30 31.125 70.125
"5844" 114608 30 31.875 70.125
"5868" 114719 30 59.625 70.125
"5921" 115510 30 -102.625 69.875
"5923" 115512 30 -102.125 69.875
"5955" 115547 30 NA NA
"5966" 115558 30 -90.625 69.875
"6110" 116157 30 59.125 69.875
"6117" 116164 30 60.875 69.875
"6120" 116167 30 61.625 69.875
"6121" 116168 30 61.875 69.875
"6124" 116171 30 62.625 69.875
"6187" 116950 30 -102.625 69.625
"6189" 116952 30 -102.125 69.625
"6232" 116998 30 -90.625 69.625
"6352" 117597 30 59.125 69.625
"6359" 117604 30 60.875 69.625
"6362" 117607 30 61.625 69.625
"6363" 117608 30 61.875 69.625
"6366" 117611 30 62.625 69.625
"6429" 118390 30 -102.625 69.375
"6431" 118392 30 -102.125 69.375
"6603" 119037 30 59.125 69.375
"6610" 119044 30 NA NA
"6613" 119047 30 NA NA
"6614" 119048 30 NA NA
"6617" 119051 30 NA NA
"6684" 119822 30 -104.625 69.125
"6687" 119825 30 NA NA
"6688" 119826 30 NA NA
"6690" 119828 30 -103.125 69.125
"6724" 119867 30 -93.375 69.125
"6769" 120134 30 NA NA
"6772" 120137 30 -25.875 69.125
"6807" 120375 30 33.625 69.125
"6808" 120376 30 33.875 69.125
"6823" 120391 30 37.625 69.125
"6824" 120392 30 37.875 69.125
"6834" 120470 30 57.375 69.125
"6837" 120473 30 58.125 69.125
"6842" 120478 30 59.375 69.125
"6913" 121262 30 -104.625 68.875
"6919" 121268 30 -103.125 68.875
"6953" 121307 30 -93.375 68.875
"6992" 121574 30 -26.625 68.875
"6995" 121577 30 -25.875 68.875
"7031" 121831 30 37.625 68.875
"7032" 121832 30 37.875 68.875
"7042" 121910 30 57.375 68.875
"7045" 121913 30 58.125 68.875
"7050" 121918 30 59.375 68.875
"7121" 122702 30 -104.625 68.625
"7127" 122708 30 -103.125 68.625
"7161" 122747 30 -93.375 68.625
"7205" 123014 30 -26.625 68.625
"7208" 123017 30 -25.875 68.625
"7212" 123021 30 NA NA
"7259" 123350 30 57.375 68.625
"7262" 123353 30 58.125 68.625
"7267" 123358 30 59.375 68.625
"7343" 124149 30 -102.875 68.375
"7355" 124161 30 -99.875 68.375
"7371" 124177 30 -95.875 68.375
"7379" 124185 30 -93.875 68.375
"7381" 124187 30 -93.375 68.375
"7467" 124715 30 38.625 68.375
"7535" 125579 30 NA NA
"7545" 125589 30 -102.875 68.125
"7557" 125601 30 -99.875 68.125
"7573" 125617 30 -95.875 68.125
"7671" 126155 30 38.625 68.125
"7949" 129909 30 NA NA
"7950" 129910 30 NA NA
"8189" 134559 30 NA NA
"8193" 134563 30 NA NA
"8291" 135999 30 -20.375 66.375
"8295" 136003 30 -19.375 66.375
"8305" 136013 30 -16.875 66.375
"8306" 136014 30 -16.625 66.375
"8394" 137440 30 -20.125 66.125
"8472" 138618 30 -85.625 65.875
"8475" 138621 30 -84.875 65.875
"8478" 138624 30 -84.125 65.875
"8589" 140058 30 -85.625 65.625
"8592" 140061 30 -84.875 65.625
"8595" 140064 30 -84.125 65.625
"8757" 141928 30 21.875 65.375
"8954" 144807 30 21.625 64.875
"9048" 146246 30 21.375 64.625
"9049" 146247 30 21.625 64.625
"9075" 146316 30 38.875 64.625
"9133" 147639 30 9.625 64.375
"9146" 147687 30 21.625 64.375
"9172" 147756 30 NA NA
"9275" 149133 30 23.125 64.125
"9399" 150573 30 23.125 63.875
"9431" 151275 30 -161.375 63.625
"9543" 152715 30 -161.375 63.375
"9706" 154874 30 18.375 63.125
"9708" 154876 30 18.875 63.125
"9773" 156314 30 18.375 62.875
"9774" 156315 30 18.625 62.875
"9806" 157654 30 -6.625 62.625
"9809" 157657 30 NA NA
"9830" 157753 30 18.125 62.625
"9863" 159094 30 -6.625 62.375
"9864" 159095 30 -6.375 62.375
"9865" 159096 30 -6.125 62.375
"9957" 161974 30 -6.625 61.875
"9958" 161975 30 -6.375 61.875
"9973" 162070 30 17.375 61.875
"9975" 162072 30 17.875 61.875
"10017" 163510 30 17.375 61.625
"10019" 163512 30 17.875 61.625
"10087" 165717 30 -150.875 61.125
"10106" 166291 30 NA NA
"10107" 166292 30 -7.125 61.125
"10165" 167161 30 -149.875 60.875
"10176" 167172 30 -147.125 60.875
"10242" 168601 30 NA NA
"10245" 168604 30 -149.125 60.625
"10252" 168611 30 -147.375 60.625
"10253" 168612 30 -147.125 60.625
"10254" 168613 30 -146.875 60.625
"10344" 170049 30 -147.875 60.375
"10345" 170050 30 -147.625 60.375
"10347" 170052 30 -147.125 60.375
"10355" 170060 30 -145.125 60.375
"10493" 171508 30 -143.125 60.125
"10610" 172908 30 -153.125 59.875
"10611" 172909 30 -152.875 59.875
"10624" 172923 30 -149.375 59.875
"10643" 172943 30 -144.375 59.875
"10644" 172944 30 -144.125 59.875
"10648" 172948 30 -143.125 59.875
"10650" 172950 30 -142.625 59.875
"10651" 172951 30 -142.375 59.875
"10769" 174349 30 -152.875 59.625
"10809" 174389 30 -142.875 59.625
"10925" 175787 30 -153.375 59.375
"11076" 177239 30 -150.375 59.125
"11105" 177289 30 -137.875 59.125
"11107" 177293 30 -136.875 59.125
"11143" 177911 30 17.625 59.125
"11215" 178665 30 -153.875 58.875
"11230" 178724 30 -139.125 58.875
"11231" 178725 30 -138.875 58.875
"11232" 178726 30 -138.625 58.875
"11284" 179345 30 16.125 58.875
"11285" 179346 30 16.375 58.875
"11289" 179350 30 17.375 58.875
"11307" 179930 30 162.375 58.875
"11308" 179931 30 162.625 58.875
"11360" 180164 30 NA NA
"11361" 180165 30 NA NA
"11380" 180186 30 -133.625 58.625
"11424" 180785 30 16.125 58.625
"11425" 180786 30 16.375 58.625
"11429" 180790 30 17.375 58.625
"11451" 181370 30 162.375 58.625
"11452" 181371 30 162.625 58.625
"11560" 182226 30 16.375 58.375
"11564" 182230 30 17.375 58.375
"11627" 182991 30 -152.375 58.125
"11750" 184428 30 -153.125 57.875
"11752" 184430 30 -152.625 57.875
"11866" 185856 30 -156.125 57.625
"11955" 186550 30 17.375 57.625
"12069" 187987 30 16.625 57.375
"12071" 187989 30 17.125 57.375
"12195" 189426 30 16.375 57.125
"12198" 189429 30 17.125 57.125
"12199" 189430 30 17.375 57.125
"12219" 190011 30 162.625 57.125
"12312" 190870 30 17.375 56.875
"12327" 191451 30 162.625 56.875
"12350" 191611 30 -157.375 56.625
"12351" 191612 30 -157.125 56.625
"12418" 192305 30 16.125 56.625
"12421" 192308 30 16.875 56.625
"12458" 193051 30 -157.375 56.375
"12459" 193052 30 -157.125 56.375
"12470" 193066 30 -153.625 56.375
"12538" 193745 30 16.125 56.375
"12541" 193748 30 16.875 56.375
"12663" 195742 30 155.375 56.125
"12763" 196598 30 9.375 55.875
"12794" 197182 30 155.375 55.875
"12952" 198804 30 -159.125 55.375
"12953" 198805 30 -158.875 55.375
"13085" 200235 30 -161.375 55.125
"13095" 200245 30 -158.875 55.125
"13222" 201676 30 -161.125 54.875
"13223" 201677 30 -160.875 54.875
"13228" 201682 30 -159.625 54.875
"13231" 201685 30 -158.875 54.875
"13311" 202388 30 16.875 54.875
"13312" 202389 30 17.125 54.875
"13375" 203122 30 -159.625 54.625
"13378" 203125 30 -158.875 54.625
"13472" 203831 30 17.625 54.625
"13530" 204561 30 -159.875 54.375
"13661" 205982 30 -164.625 54.125
"13749" 206688 30 11.875 54.125
"13799" 207421 30 -164.875 53.875
"13800" 207422 30 -164.625 53.875
"14005" 210298 30 NA NA
"14006" 210299 30 NA NA
"14008" 210301 30 NA NA
"14030" 210449 30 -127.875 53.375
"14211" 213147 30 NA NA
"14315" 214536 30 173.875 52.875
"14316" 214537 30 174.125 52.875
"14317" 214538 30 174.375 52.875
"14419" 215976 30 173.875 52.625
"14420" 215977 30 174.125 52.625
"14421" 215978 30 174.375 52.625
"14443" 216023 30 -174.375 52.375
"14445" 216025 30 -173.875 52.375
"14534" 217414 30 173.375 52.375
"14554" 217444 30 -179.125 52.125
"14575" 217465 30 -173.875 52.125
"14672" 218854 30 173.375 52.125
"14677" 218862 30 NA NA
"14801" 220308 30 176.875 51.875
"14804" 220311 30 177.625 51.875
"14814" 220322 30 NA NA
"14826" 220334 30 -176.625 51.625
"14827" 220335 30 -176.375 51.625
"14828" 220336 30 -176.125 51.625
"14960" 221771 30 -177.375 51.375
"14962" 221773 30 -176.875 51.375
"14963" 221774 30 -176.625 51.375
"14964" 221775 30 -176.375 51.375
"14966" 221777 30 -175.875 51.375
"15653" 232336 30 -56.125 49.625
"15742" 233776 30 -56.125 49.375
"15841" 235219 30 -55.375 49.125
"15842" 235220 30 -55.125 49.125
"15939" 236647 30 -58.375 48.875
"15942" 236659 30 -55.375 48.875
"15943" 236660 30 -55.125 48.875
"15999" 237822 30 -124.625 48.625
"16037" 238087 30 -58.375 48.625
"16040" 238099 30 NA NA
"16041" 238100 30 NA NA
"16128" 239544 30 -54.125 48.375
"16130" 239546 30 -53.625 48.375
"16190" 240925 30 -68.875 48.125
"16258" 242365 30 NA NA
"16423" 245239 30 -70.375 47.375
"16424" 245240 30 -70.125 47.375
"16469" 245305 30 -53.875 47.375
"16516" 246679 30 -70.375 47.125
"16517" 246680 30 -70.125 47.125
"16562" 246745 30 -53.875 47.125
"16566" 246749 30 -52.875 47.125
"16568" 246751 30 -52.375 47.125
"16610" 248119 30 -70.375 46.875
"16793" 251021 30 -64.875 46.375
"16794" 251022 30 -64.625 46.375
"16862" 251427 30 36.625 46.375
"16901" 252461 30 -64.875 46.125
"16902" 252462 30 -64.625 46.125
"16988" 253902 30 -64.625 45.875
"16989" 253903 30 -64.375 45.875
"17005" 253919 30 -60.375 45.875
"17095" 255339 30 -65.375 45.625
"17103" 255347 30 -63.375 45.625
"17109" 255357 30 -60.875 45.625
"17200" 256779 30 -65.375 45.375
"17208" 256787 30 -63.375 45.375
"17213" 256796 30 -61.125 45.375
"17214" 256797 30 -60.875 45.375
"17303" 258225 30 -63.875 45.125
"17310" 258234 30 -61.625 45.125
"17311" 258235 30 -61.375 45.125
"17313" 258237 30 -60.875 45.125
"17314" 258238 30 -60.625 45.125
"17411" 259675 30 -61.375 44.875
"17412" 259676 30 -61.125 44.875
"17413" 259677 30 -60.875 44.875
"17509" 261105 30 -63.875 44.625
"17519" 261115 30 NA NA
"17520" 261116 30 NA NA
"17521" 261117 30 NA NA
"17625" 262544 30 -64.125 44.375
"17627" 262546 30 -63.625 44.375
"17628" 262547 30 -63.375 44.375
"17630" 262549 30 -62.875 44.375
"17631" 262550 30 -62.625 44.375
"17632" 262551 30 -62.375 44.375
"17734" 263985 30 -63.875 44.125
"17735" 263986 30 -63.625 44.125
"17835" 265422 30 -64.625 43.875
"19811" 289862 30 -74.625 39.625
"24190" 345078 30 49.375 30.125
"44876" 562262 30 -14.625 -7.625
"44877" 562263 30 -14.375 -7.625
"44878" 562264 30 -14.125 -7.625
"45034" 563701 30 -14.875 -7.875
"45035" 563702 30 -14.625 -7.875
"45036" 563703 30 -14.375 -7.875
"45037" 563704 30 -14.125 -7.875
"45038" 563705 30 -13.875 -7.875
"45212" 565141 30 -14.875 -8.125
"45213" 565142 30 -14.625 -8.125
"45214" 565143 30 -14.375 -8.125
"45215" 565144 30 -14.125 -8.125
"45216" 565145 30 -13.875 -8.125
"45398" 566582 30 -14.625 -8.375
"45399" 566583 30 -14.375 -8.375
"45400" 566584 30 -14.125 -8.375
"55411" 714644 30 -79.125 -34.125
"57327" 767537 30 -175.875 -43.375
"57370" 768934 30 173.375 -43.375
"57418" 770373 30 173.125 -43.625
"57419" 770374 30 173.375 -43.625
"57423" 770414 30 -176.625 -43.875
"57484" 772299 30 -65.375 -44.125
"57516" 773701 30 -74.875 -44.375
"57547" 775140 30 -75.125 -44.625
"57549" 775142 30 -74.625 -44.625
"57581" 776582 30 -74.625 -44.875
"57599" 777546 30 166.375 -44.875
"57647" 779467 30 -73.375 -45.375
"57668" 780445 30 171.125 -45.375
"57703" 781885 30 171.125 -45.625
"57763" 784750 30 167.375 -46.125
"57765" 784752 30 167.875 -46.125
"57770" 784763 30 170.625 -46.125
"57778" 785222 30 -74.625 -46.375
"57813" 786191 30 167.625 -46.375
"57900" 789071 30 167.625 -46.875
"57901" 789072 30 167.875 -46.875
"57963" 791952 30 167.875 -47.375
"58289" 809708 30 -73.125 -50.625
"58324" 811197 30 -60.875 -50.875
"58394" 814030 30 -72.625 -51.375
"58417" 814091 30 -57.375 -51.375
"58432" 815470 30 -72.625 -51.625
"58458" 815531 30 -57.375 -51.625
"58494" 816969 30 -57.875 -51.875
"58495" 816970 30 -57.625 -51.875
"58496" 816971 30 -57.375 -51.875
"58532" 818409 30 -57.875 -52.125
"58533" 818410 30 -57.625 -52.125
"58541" 819783 30 -74.375 -52.375
"58567" 819837 30 -60.875 -52.375
"58570" 819840 30 -60.125 -52.375
"58574" 819844 30 -59.125 -52.375
"58575" 819845 30 -58.875 -52.375
"58576" 819846 30 -58.625 -52.375
"58579" 819849 30 NA NA
"58580" 819850 30 NA NA
"58619" 821281 30 -59.875 -52.625
"58620" 821282 30 -59.625 -52.625
"58621" 821283 30 -59.375 -52.625
"58622" 821284 30 -59.125 -52.625
"58623" 821285 30 -58.875 -52.625
"58624" 821286 30 -58.625 -52.625
"58812" 829875 30 -71.375 -54.125
"58838" 829905 30 NA NA
"58874" 831345 30 -63.875 -54.375
"58890" 832760 30 -70.125 -54.625
"58910" 832781 30 -64.875 -54.625
"58921" 834191 30 -72.375 -54.875
"58927" 834197 30 -70.875 -54.875
"58928" 834198 30 -70.625 -54.875
"58929" 834199 30 -70.375 -54.875
"58931" 834201 30 -69.875 -54.875
"58934" 834204 30 -69.125 -54.875
"58953" 834223 30 -64.375 -54.875
"58961" 835635 30 -71.375 -55.125
"58982" 835656 30 -66.125 -55.125
"58983" 835657 30 -65.875 -55.125
"58997" 837079 30 -70.375 -55.375
"58998" 837080 30 -70.125 -55.375
"59005" 837087 30 -68.375 -55.375
"59013" 837095 30 -66.375 -55.375
"59020" 838519 30 -70.375 -55.625
"59021" 838520 30 -70.125 -55.625
"59028" 838527 30 -68.375 -55.625
"59032" 838531 30 -67.375 -55.625
"59044" 839968 30 -68.125 -55.875
"59051" 841408 30 -68.125 -56.125
"59055" 841412 30 -67.125 -56.125
"14" 72792 31 17.875 77.375
"184" 77102 31 15.375 76.625
"211" 77288 31 61.875 76.625
"218" 77295 31 63.625 76.625
"323" 78734 31 63.375 76.375
"561" 80894 31 -116.625 75.875
"562" 80895 31 -116.375 75.875
"563" 80896 31 -116.125 75.875
"577" 80910 31 NA NA
"590" 80923 31 -109.375 75.875
"591" 80924 31 -109.125 75.875
"717" 81278 31 -20.625 75.875
"740" 81591 31 57.625 75.875
"881" 82339 31 -115.375 75.625
"892" 82350 31 NA NA
"1015" 82716 31 -21.125 75.625
"1016" 82717 31 NA NA
"1163" 83789 31 -112.875 75.375
"1272" 84159 31 -20.375 75.375
"1293" 84470 31 57.375 75.375
"1387" 85218 31 -115.625 75.125
"1410" 85241 31 NA NA
"1545" 85910 31 57.375 75.125
"1745" 86749 31 NA NA
"1792" 86796 31 NA NA
"1816" 87045 31 -18.875 74.875
"1817" 87046 31 -18.625 74.875
"1841" 87359 31 59.625 74.875
"1842" 87360 31 59.875 74.875
"1843" 87361 31 60.125 74.875
"2090" 88485 31 -18.875 74.625
"2091" 88486 31 -18.625 74.625
"2115" 88799 31 59.625 74.625
"2116" 88800 31 59.875 74.625
"2117" 88801 31 60.125 74.625
"2326" 89925 31 -18.875 74.375
"2327" 89926 31 -18.625 74.375
"2351" 90239 31 59.625 74.375
"2352" 90240 31 59.875 74.375
"2353" 90241 31 60.125 74.375
"2434" 90983 31 NA NA
"2448" 90997 31 NA NA
"2449" 90998 31 NA NA
"2451" 91000 31 NA NA
"2452" 91001 31 NA NA
"2568" 91365 31 -18.875 74.125
"2569" 91366 31 -18.625 74.125
"2593" 91679 31 59.625 74.125
"2594" 91680 31 59.875 74.125
"2595" 91681 31 NA NA
"2656" 92424 31 NA NA
"2800" 92800 31 -20.125 73.875
"2808" 93107 31 56.625 73.875
"2809" 93108 31 56.875 73.875
"2812" 93111 31 57.625 73.875
"2861" 93861 31 -114.875 73.625
"2862" 93862 31 -114.625 73.625
"2980" 94223 31 -24.375 73.625
"2997" 94240 31 -20.125 73.625
"3005" 94547 31 56.625 73.625
"3006" 94548 31 56.875 73.625
"3009" 94551 31 57.625 73.625
"3059" 95301 31 -114.875 73.375
"3060" 95302 31 -114.625 73.375
"3223" 95680 31 -20.125 73.375
"3231" 95987 31 56.625 73.375
"3232" 95988 31 56.875 73.375
"3235" 95991 31 57.625 73.375
"3299" 96745 31 -113.875 73.125
"3312" 96758 31 -110.625 73.125
"3313" 96759 31 -110.375 73.125
"3319" 96765 31 -108.875 73.125
"3386" 96840 31 NA NA
"3397" 96857 31 -85.875 73.125
"3541" 98187 31 -113.375 72.875
"3828" 99735 31 -86.375 72.625
"3831" 99738 31 -85.625 72.625
"4397" 104019 31 -95.375 71.875
"4734" 106910 31 -92.625 71.375
"4742" 106925 31 -88.875 71.375
"4775" 107180 31 -25.125 71.375
"4811" 107391 31 27.625 71.375
"4837" 107551 31 67.625 71.375
"4924" 108350 31 -92.625 71.125
"4930" 108364 31 -89.125 71.125
"4931" 108365 31 -88.875 71.125
"4962" 108620 31 -25.125 71.125
"4993" 108829 31 27.125 71.125
"4994" 108830 31 27.375 71.125
"5021" 108991 31 67.625 71.125
"5102" 109790 31 -92.625 70.875
"5111" 109805 31 -88.875 70.875
"5178" 110269 31 27.125 70.875
"5179" 110270 31 27.375 70.875
"5186" 110277 31 29.125 70.875
"5209" 110431 31 NA NA
"5286" 111211 31 NA NA
"5349" 111501 31 -24.875 70.625
"5350" 111502 31 -24.625 70.625
"5364" 111516 31 -21.125 70.625
"5431" 111833 31 58.125 70.625
"5436" 111838 31 59.375 70.625
"5448" 111871 31 67.625 70.625
"5481" 112594 31 -111.625 70.375
"5482" 112595 31 -111.375 70.375
"5561" 112941 31 -24.875 70.375
"5562" 112942 31 -24.625 70.375
"5576" 112956 31 -21.125 70.375
"5641" 113273 31 58.125 70.375
"5646" 113278 31 59.375 70.375
"5658" 113311 31 67.625 70.375
"5691" 114034 31 -111.625 70.125
"5692" 114035 31 -111.375 70.125
"5775" 114381 31 -24.875 70.125
"5776" 114382 31 -24.625 70.125
"5862" 114713 31 58.125 70.125
"5867" 114718 31 59.375 70.125
"5879" 114751 31 NA NA
"5954" 115546 31 NA NA
"5960" 115552 31 -92.125 69.875
"5967" 115559 31 -90.375 69.875
"6100" 116058 31 NA NA
"6105" 116063 31 NA NA
"6106" 116064 31 NA NA
"6109" 116156 31 58.875 69.875
"6119" 116166 31 61.375 69.875
"6142" 116190 31 67.375 69.875
"6221" 116987 31 -93.375 69.625
"6226" 116992 31 -92.125 69.625
"6233" 116999 31 -90.375 69.625
"6342" 117498 31 34.375 69.625
"6347" 117503 31 35.625 69.625
"6348" 117504 31 35.875 69.625
"6351" 117596 31 58.875 69.625
"6361" 117606 31 61.375 69.625
"6384" 117630 31 67.375 69.625
"6463" 118427 31 -93.375 69.375
"6468" 118432 31 -92.125 69.375
"6474" 118438 31 -90.625 69.375
"6595" 118944 31 35.875 69.375
"6602" 119036 31 58.875 69.375
"6612" 119046 31 NA NA
"6635" 119070 31 67.375 69.375
"6686" 119824 31 -104.125 69.125
"6689" 119827 31 -103.375 69.125
"6713" 119856 31 -96.125 69.125
"6714" 119857 31 -95.875 69.125
"6716" 119859 31 -95.375 69.125
"6731" 119881 31 -89.875 69.125
"6770" 120135 31 NA NA
"6771" 120136 31 NA NA
"6776" 120141 31 -24.875 69.125
"6809" 120377 31 34.125 69.125
"6835" 120471 31 57.625 69.125
"6836" 120472 31 57.875 69.125
"6845" 120481 31 60.125 69.125
"6852" 120503 31 65.625 69.125
"6856" 120507 31 66.625 69.125
"6857" 120508 31 66.875 69.125
"6915" 121264 31 -104.125 68.875
"6916" 121265 31 -103.875 68.875
"6917" 121266 31 -103.625 68.875
"6918" 121267 31 -103.375 68.875
"6942" 121296 31 -96.125 68.875
"6943" 121297 31 -95.875 68.875
"6945" 121299 31 -95.375 68.875
"6957" 121321 31 -89.875 68.875
"6958" 121322 31 -89.625 68.875
"6993" 121575 31 -26.375 68.875
"6994" 121576 31 -26.125 68.875
"6999" 121581 31 -24.875 68.875
"7043" 121911 31 57.625 68.875
"7044" 121912 31 57.875 68.875
"7053" 121921 31 60.125 68.875
"7060" 121943 31 65.625 68.875
"7064" 121947 31 66.625 68.875
"7065" 121948 31 66.875 68.875
"7123" 122704 31 -104.125 68.625
"7124" 122705 31 -103.875 68.625
"7125" 122706 31 -103.625 68.625
"7126" 122707 31 -103.375 68.625
"7150" 122736 31 -96.125 68.625
"7151" 122737 31 -95.875 68.625
"7153" 122739 31 -95.375 68.625
"7165" 122761 31 -89.875 68.625
"7206" 123015 31 -26.375 68.625
"7207" 123016 31 -26.125 68.625
"7249" 123272 31 37.875 68.625
"7260" 123351 31 57.625 68.625
"7261" 123352 31 57.875 68.625
"7270" 123361 31 60.125 68.625
"7277" 123383 31 NA NA
"7281" 123387 31 NA NA
"7282" 123388 31 66.875 68.625
"7333" 124139 31 -105.375 68.375
"7344" 124150 31 -102.625 68.375
"7345" 124151 31 -102.375 68.375
"7346" 124152 31 -102.125 68.375
"7367" 124173 31 -96.875 68.375
"7368" 124174 31 -96.625 68.375
"7369" 124175 31 -96.375 68.375
"7370" 124176 31 -96.125 68.375
"7372" 124178 31 -95.625 68.375
"7373" 124179 31 -95.375 68.375
"7374" 124180 31 -95.125 68.375
"7377" 124183 31 -94.375 68.375
"7487" 124801 31 60.125 68.375
"7546" 125590 31 -102.625 68.125
"7547" 125591 31 -102.375 68.125
"7548" 125592 31 -102.125 68.125
"7569" 125613 31 -96.875 68.125
"7570" 125614 31 -96.625 68.125
"7571" 125615 31 -96.375 68.125
"7572" 125616 31 -96.125 68.125
"7574" 125618 31 -95.625 68.125
"7575" 125619 31 -95.375 68.125
"7576" 125620 31 -95.125 68.125
"7579" 125623 31 -94.375 68.125
"7691" 126241 31 NA NA
"7729" 127029 31 -102.875 67.875
"7730" 127030 31 -102.625 67.875
"7757" 127057 31 -95.875 67.875
"7840" 128469 31 -102.875 67.625
"7841" 128470 31 -102.625 67.625
"7868" 128497 31 -95.875 67.625
"7905" 128936 31 13.875 67.625
"7977" 129937 31 -95.875 67.375
"8163" 134302 31 -84.625 66.625
"8187" 134556 31 NA NA
"8188" 134558 31 NA NA
"8194" 134564 31 -19.125 66.625
"8195" 134565 31 -18.875 66.625
"8248" 134798 31 NA NA
"8265" 135742 31 -84.625 66.375
"8289" 135996 31 -21.125 66.375
"8290" 135998 31 -20.625 66.375
"8296" 136004 31 -19.125 66.375
"8297" 136005 31 -18.875 66.375
"8348" 136238 31 39.375 66.375
"8365" 137182 31 -84.625 66.125
"8392" 137438 31 -20.625 66.125
"8393" 137439 31 -20.375 66.125
"8395" 137441 31 -19.875 66.125
"8396" 137442 31 -19.625 66.125
"8397" 137443 31 -19.375 66.125
"8451" 137678 31 39.375 66.125
"8474" 138620 31 -85.125 65.875
"8591" 140060 31 -85.125 65.625
"8643" 140348 31 -13.125 65.625
"9134" 147640 31 9.875 64.375
"9432" 151276 31 -161.125 63.625
"9513" 151997 31 19.125 63.625
"9515" 151999 31 19.625 63.625
"9544" 152716 31 -161.125 63.375
"9620" 153437 31 19.125 63.375
"9622" 153439 31 19.625 63.375
"9707" 154875 31 18.625 63.125
"9807" 157655 31 -6.375 62.625
"9808" 157656 31 -6.125 62.625
"9828" 157751 31 17.625 62.625
"9866" 159097 31 -5.875 62.375
"9881" 159190 31 17.375 62.375
"9882" 159191 31 17.625 62.375
"9883" 159192 31 17.875 62.375
"9914" 160533 31 -6.875 62.125
"9915" 160534 31 -6.625 62.125
"9916" 160535 31 -6.375 62.125
"9935" 160631 31 17.625 62.125
"9936" 160632 31 17.875 62.125
"9998" 163414 31 -6.625 61.625
"10000" 163416 31 NA NA
"10035" 164279 31 -150.375 61.375
"10038" 164282 31 -149.625 61.375
"10046" 164851 31 -7.375 61.375
"10089" 165719 31 -150.375 61.125
"10092" 165722 31 -149.625 61.125
"10114" 166318 31 -0.625 61.125
"10115" 166319 31 -0.375 61.125
"10163" 167159 31 -150.375 60.875
"10164" 167160 31 -150.125 60.875
"10166" 167162 31 -149.625 60.875
"10240" 168599 31 NA NA
"10241" 168600 31 NA NA
"10243" 168602 31 NA NA
"10249" 168608 31 -148.125 60.625
"10343" 170048 31 -148.125 60.375
"10346" 170051 31 -147.375 60.375
"10348" 170053 31 -146.875 60.375
"10474" 171489 31 -147.875 60.125
"10477" 171492 31 -147.125 60.125
"10478" 171493 31 -146.875 60.125
"10485" 171500 31 -145.125 60.125
"10609" 172907 31 -153.375 59.875
"10628" 172927 31 -148.375 59.875
"10629" 172928 31 -148.125 59.875
"10630" 172929 31 -147.875 59.875
"10646" 172946 31 -143.625 59.875
"10647" 172947 31 -143.375 59.875
"10652" 172952 31 -142.125 59.875
"10767" 174347 31 -153.375 59.625
"10768" 174348 31 -153.125 59.625
"10783" 174363 31 -149.375 59.625
"10806" 174386 31 -143.625 59.625
"10807" 174387 31 -143.375 59.625
"10921" 175783 31 -154.375 59.375
"10937" 175800 31 -150.125 59.375
"10940" 175803 31 -149.375 59.375
"10951" 175835 31 -141.375 59.375
"10957" 175841 31 -139.875 59.375
"10958" 175842 31 -139.625 59.375
"11025" 177052 31 162.875 59.375
"11060" 177223 31 -154.375 59.125
"11064" 177227 31 -153.375 59.125
"11078" 177241 31 -149.875 59.125
"11080" 177243 31 NA NA
"11091" 177275 31 NA NA
"11098" 177282 31 -139.625 59.125
"11104" 177288 31 -138.125 59.125
"11178" 178492 31 162.875 59.125
"11229" 178723 31 -139.375 58.875
"11233" 178727 31 -138.375 58.875
"11234" 178728 31 -138.125 58.875
"11286" 179347 31 16.625 58.875
"11287" 179348 31 16.875 58.875
"11288" 179349 31 17.125 58.875
"11359" 180163 31 NA NA
"11362" 180166 31 -138.625 58.625
"11364" 180168 31 -138.125 58.625
"11426" 180787 31 16.625 58.625
"11427" 180788 31 16.875 58.625
"11428" 180789 31 17.125 58.625
"11491" 181548 31 -153.125 58.375
"11617" 182981 31 -154.875 58.125
"11728" 184248 31 161.875 58.125
"11731" 184251 31 162.625 58.125
"11845" 185688 31 161.875 57.875
"11848" 185691 31 162.625 57.875
"11864" 185854 31 NA NA
"11951" 186546 31 16.375 57.625
"11952" 186547 31 16.625 57.625
"11954" 186549 31 17.125 57.625
"11957" 186552 31 17.875 57.625
"11980" 187131 31 162.625 57.625
"11996" 187294 31 -156.625 57.375
"12068" 187986 31 16.375 57.375
"12094" 188571 31 162.625 57.375
"12310" 190868 31 16.875 56.875
"12420" 192307 31 16.625 56.625
"12540" 193747 31 16.625 56.375
"12658" 195187 31 16.625 56.125
"12659" 195188 31 16.875 56.125
"12732" 196038 31 -130.625 55.875
"12789" 196627 31 16.625 55.875
"12790" 196628 31 NA NA
"12918" 198650 31 162.375 55.625
"13037" 199509 31 NA NA
"13038" 199510 31 NA NA
"13089" 200239 31 -160.375 55.125
"13090" 200240 31 -160.125 55.125
"13172" 200949 31 17.125 55.125
"13173" 200950 31 17.375 55.125
"13219" 201673 31 -161.875 54.875
"13220" 201674 31 -161.625 54.875
"13224" 201678 31 -160.625 54.875
"13225" 201679 31 -160.375 54.875
"13226" 201680 31 -160.125 54.875
"13310" 202387 31 16.625 54.875
"13367" 203114 31 -161.625 54.625
"13368" 203115 31 -161.375 54.625
"13371" 203118 31 -160.625 54.625
"13372" 203119 31 -160.375 54.625
"13373" 203120 31 -160.125 54.625
"13438" 203797 31 9.125 54.625
"13518" 204542 31 -164.625 54.375
"13523" 204547 31 -163.375 54.375
"13524" 204548 31 -163.125 54.375
"13525" 204549 31 -162.875 54.375
"13528" 204552 31 -162.125 54.375
"13609" 205263 31 15.625 54.375
"13610" 205264 31 15.875 54.375
"13660" 205981 31 -164.875 54.125
"13905" 208860 31 -165.125 53.625
"13985" 210161 31 160.125 53.625
"13986" 210162 31 160.375 53.625
"14096" 211601 31 160.125 53.375
"14206" 213142 31 NA NA
"14327" 214585 31 -173.875 52.625
"14328" 214586 31 -173.625 52.625
"14345" 214605 31 -168.875 52.625
"14422" 215979 31 174.625 52.625
"14593" 217484 31 NA NA
"14682" 218868 31 176.875 52.125
"14690" 218876 31 178.875 52.125
"14691" 218877 31 179.125 52.125
"14708" 218897 31 -175.875 51.875
"14802" 220309 31 177.125 51.875
"14803" 220310 31 177.375 51.875
"14823" 220331 31 -177.375 51.625
"14824" 220332 31 -177.125 51.625
"14829" 220337 31 -175.875 51.625
"14955" 221766 31 -178.625 51.375
"15068" 223206 31 -178.625 51.125
"15070" 223213 31 -176.875 51.125
"15557" 230897 31 -55.875 49.875
"15661" 232344 31 -54.125 49.625
"15750" 233784 31 -54.125 49.375
"15843" 235221 31 -54.875 49.125
"16131" 239547 31 -53.375 48.375
"16185" 240920 31 -70.125 48.125
"16186" 240921 31 -69.875 48.125
"16189" 240924 31 -69.125 48.125
"16210" 240984 31 -54.125 48.125
"16253" 242360 31 -70.125 47.875
"16254" 242361 31 -69.875 47.875
"16257" 242364 31 NA NA
"16287" 242424 31 -54.125 47.875
"16337" 243802 31 -69.625 47.625
"16380" 243867 31 -53.375 47.625
"16470" 245306 31 -53.625 47.375
"16471" 245307 31 -53.375 47.375
"16472" 245308 31 -53.125 47.375
"16563" 246746 31 -53.625 47.125
"16564" 246747 31 -53.375 47.125
"16565" 246748 31 -53.125 47.125
"16611" 248139 31 -65.375 46.875
"16612" 248140 31 -65.125 46.875
"16645" 248185 31 -53.875 46.875
"16691" 249580 31 -65.125 46.625
"16692" 249581 31 -64.875 46.625
"16987" 253901 31 -64.875 45.875
"17100" 255344 31 -64.125 45.625
"17110" 255358 31 -60.625 45.625
"17144" 255735 31 33.625 45.625
"17205" 256784 31 -64.125 45.375
"17306" 258230 31 -62.625 45.125
"17309" 258233 31 -61.875 45.125
"17312" 258236 31 -61.125 45.125
"17402" 259666 31 -63.625 44.875
"17406" 259670 31 -62.625 44.875
"17410" 259674 31 -61.625 44.875
"17518" 261114 31 -61.625 44.625
"17629" 262548 31 -63.125 44.375
"17732" 263983 31 -64.375 44.125
"17733" 263984 31 -64.125 44.125
"17736" 263987 31 -63.375 44.125
"17837" 265424 31 -64.125 43.875
"17955" 266862 31 -64.625 43.625
"17957" 266864 31 NA NA
"18096" 268301 31 -64.875 43.375
"18097" 268302 31 -64.625 43.375
"19239" 282680 31 -70.125 40.875
"55318" 713203 31 -79.375 -33.875
"55319" 713204 31 -79.125 -33.875
"55320" 713205 31 -78.875 -33.875
"55412" 714645 31 -78.875 -34.125
"55413" 714646 31 -78.625 -34.125
"57102" 760287 31 171.625 -41.875
"57103" 760288 31 171.875 -41.875
"57320" 767494 31 173.375 -43.125
"57340" 767981 31 -64.875 -43.375
"57486" 772301 31 -64.875 -44.125
"57520" 773705 31 -73.875 -44.375
"57529" 773741 31 -64.875 -44.375
"57669" 780446 31 171.375 -45.375
"57727" 783308 31 166.875 -45.875
"57729" 783321 31 170.125 -45.875
"57730" 783322 31 170.375 -45.875
"57761" 784748 31 166.875 -46.125
"57769" 784762 31 170.375 -46.125
"57823" 786201 31 170.125 -46.375
"57868" 787640 31 169.875 -46.625
"58456" 815529 31 -57.875 -51.625
"58457" 815530 31 -57.625 -51.625
"58531" 818408 31 -58.125 -52.125
"58573" 819843 31 -59.375 -52.375
"58577" 819847 31 -58.375 -52.375
"58578" 819848 31 -58.125 -52.375
"58615" 821277 31 -60.875 -52.625
"58751" 826991 31 -72.375 -53.625
"58813" 829876 31 -71.125 -54.125
"58814" 829877 31 -70.875 -54.125
"58815" 829878 31 -70.625 -54.125
"58837" 829904 31 NA NA
"58839" 829906 31 NA NA
"58854" 831319 31 -70.375 -54.375
"58873" 831344 31 -64.125 -54.375
"58875" 831346 31 -63.625 -54.375
"58877" 832747 31 -73.375 -54.625
"58914" 832785 31 -63.875 -54.625
"58918" 834188 31 -73.125 -54.875
"58919" 834189 31 -72.875 -54.875
"58930" 834200 31 -70.125 -54.875
"58954" 834224 31 -64.125 -54.875
"58958" 835632 31 -72.125 -55.125
"58959" 835633 31 -71.875 -55.125
"58960" 835634 31 -71.625 -55.125
"58984" 835658 31 -65.625 -55.125
"58986" 835660 31 -65.125 -55.125
"58996" 837078 31 -70.625 -55.375
"59000" 837082 31 -69.625 -55.375
"59002" 837084 31 -69.125 -55.375
"59003" 837085 31 -68.875 -55.375
"59004" 837086 31 -68.625 -55.375
"59007" 837089 31 -67.875 -55.375
"59008" 837090 31 -67.625 -55.375
"59009" 837091 31 -67.375 -55.375
"59010" 837092 31 -67.125 -55.375
"59011" 837093 31 -66.875 -55.375
"59012" 837094 31 -66.625 -55.375
"59017" 837099 31 -65.375 -55.375
"59019" 838518 31 -70.625 -55.625
"59024" 838523 31 -69.375 -55.625
"59025" 838524 31 -69.125 -55.625
"59026" 838525 31 -68.875 -55.625
"59027" 838526 31 -68.625 -55.625
"59030" 838529 31 -67.875 -55.625
"59031" 838530 31 -67.625 -55.625
"59033" 838532 31 -67.125 -55.625
"59034" 838533 31 -66.875 -55.625
"59035" 838534 31 -66.625 -55.625
"59048" 839972 31 -67.125 -55.875
"37" 74219 32 14.625 77.125
"74" 75659 32 14.625 76.875
"87" 75699 32 NA NA
"88" 75700 32 24.875 76.875
"89" 75701 32 25.125 76.875
"90" 75702 32 25.375 76.875
"91" 75703 32 25.625 76.875
"115" 75859 32 NA NA
"183" 77101 32 15.125 76.625
"194" 77139 32 24.625 76.625
"195" 77140 32 24.875 76.625
"196" 77141 32 25.125 76.625
"197" 77142 32 25.375 76.625
"198" 77143 32 25.625 76.625
"237" 77316 32 68.875 76.625
"300" 78579 32 24.625 76.375
"301" 78580 32 24.875 76.375
"302" 78581 32 25.125 76.375
"303" 78582 32 25.375 76.375
"304" 78583 32 25.625 76.375
"325" 78736 32 63.875 76.375
"326" 78737 32 64.125 76.375
"327" 78738 32 64.375 76.375
"439" 80019 32 24.625 76.125
"440" 80020 32 24.875 76.125
"441" 80021 32 25.125 76.125
"442" 80022 32 25.375 76.125
"443" 80023 32 NA NA
"464" 80173 32 63.125 76.125
"465" 80174 32 63.375 76.125
"466" 80175 32 63.625 76.125
"709" 81270 32 NA NA
"710" 81271 32 NA NA
"712" 81273 32 -21.875 75.875
"713" 81274 32 -21.625 75.875
"718" 81279 32 -20.375 75.875
"739" 81590 32 57.375 75.875
"895" 82353 32 -111.875 75.625
"896" 82354 32 -111.625 75.625
"905" 82363 32 -109.375 75.625
"906" 82364 32 -109.125 75.625
"961" 82428 32 NA NA
"1012" 82713 32 -21.875 75.625
"1013" 82714 32 -21.625 75.625
"1039" 83030 32 57.375 75.625
"1177" 83803 32 -109.375 75.375
"1178" 83804 32 -109.125 75.375
"1266" 84153 32 -21.875 75.375
"1267" 84154 32 -21.625 75.375
"1270" 84157 32 -20.875 75.375
"1388" 85219 32 -115.375 75.125
"1407" 85238 32 NA NA
"1408" 85239 32 NA NA
"1409" 85240 32 NA NA
"1411" 85242 32 NA NA
"1414" 85245 32 -108.875 75.125
"1519" 85594 32 -21.625 75.125
"1524" 85599 32 -20.375 75.125
"1668" 86662 32 -114.625 74.875
"1670" 86664 32 -114.125 74.875
"1682" 86676 32 NA NA
"1791" 86795 32 NA NA
"1811" 87040 32 -20.125 74.875
"1815" 87044 32 -19.125 74.875
"1947" 88102 32 -114.625 74.625
"1949" 88104 32 -114.125 74.625
"1962" 88117 32 -110.875 74.625
"1965" 88120 32 -110.125 74.625
"2019" 88189 32 -92.875 74.625
"2085" 88480 32 -20.125 74.625
"2089" 88484 32 -19.125 74.625
"2209" 89542 32 -114.625 74.375
"2211" 89544 32 -114.125 74.375
"2224" 89557 32 -110.875 74.375
"2225" 89558 32 -110.625 74.375
"2227" 89560 32 -110.125 74.375
"2228" 89561 32 -109.875 74.375
"2257" 89629 32 -92.875 74.375
"2321" 89920 32 -20.125 74.375
"2325" 89924 32 -19.125 74.375
"2450" 90999 32 NA NA
"2453" 91002 32 NA NA
"2563" 91360 32 -20.125 74.125
"2567" 91364 32 -19.125 74.125
"2726" 92528 32 -88.125 73.875
"2783" 92783 32 -24.375 73.875
"2863" 93863 32 -114.375 73.625
"2864" 93864 32 -114.125 73.625
"2924" 93968 32 -88.125 73.625
"3061" 95303 32 -114.375 73.375
"3062" 95304 32 -114.125 73.375
"3206" 95663 32 -24.375 73.375
"3300" 96746 32 -113.625 73.125
"3301" 96747 32 -113.375 73.125
"3310" 96756 32 -111.125 73.125
"3314" 96760 32 -110.125 73.125
"3318" 96764 32 -109.125 73.125
"3550" 98196 32 -111.125 72.875
"3558" 98204 32 -109.125 72.875
"3616" 98280 32 -90.125 72.875
"3623" 98295 32 -86.375 72.875
"3772" 99642 32 -109.625 72.625
"3774" 99644 32 -109.125 72.625
"3821" 99720 32 -90.125 72.625
"3867" 99979 32 -25.375 72.625
"3975" 101082 32 -109.625 72.375
"3976" 101083 32 NA NA
"3977" 101084 32 -109.125 72.375
"4028" 101160 32 -90.125 72.375
"4035" 101175 32 -86.375 72.375
"4075" 101419 32 -25.375 72.375
"4214" 102579 32 -95.375 72.125
"4536" 105436 32 NA NA
"4537" 105437 32 NA NA
"4712" 106879 32 NA NA
"4733" 106909 32 -92.875 71.375
"4741" 106924 32 -89.125 71.375
"4776" 107181 32 -24.875 71.375
"4777" 107182 32 -24.625 71.375
"4788" 107368 32 NA NA
"4791" 107371 32 NA NA
"4801" 107381 32 25.125 71.375
"4802" 107382 32 25.375 71.375
"4804" 107384 32 25.875 71.375
"4805" 107385 32 26.125 71.375
"4806" 107386 32 26.375 71.375
"4809" 107389 32 27.125 71.375
"4810" 107390 32 27.375 71.375
"4812" 107392 32 27.875 71.375
"4813" 107393 32 28.125 71.375
"4923" 108349 32 -92.875 71.125
"4934" 108368 32 -88.125 71.125
"4947" 108381 32 -84.875 71.125
"4963" 108621 32 -24.875 71.125
"4964" 108622 32 -24.625 71.125
"4972" 108808 32 21.875 71.125
"4975" 108811 32 22.625 71.125
"4985" 108821 32 25.125 71.125
"4986" 108822 32 25.375 71.125
"4988" 108824 32 25.875 71.125
"4989" 108825 32 26.125 71.125
"4990" 108826 32 26.375 71.125
"5091" 109769 32 NA NA
"5101" 109789 32 -92.875 70.875
"5110" 109804 32 -89.125 70.875
"5143" 110060 32 -25.125 70.875
"5144" 110061 32 -24.875 70.875
"5145" 110062 32 -24.625 70.875
"5174" 110265 32 26.125 70.875
"5175" 110266 32 26.375 70.875
"5184" 110275 32 28.625 70.875
"5185" 110276 32 28.875 70.875
"5282" 111200 32 -100.125 70.625
"5362" 111514 32 -21.625 70.625
"5363" 111515 32 -21.375 70.625
"5430" 111832 32 57.875 70.625
"5432" 111834 32 58.375 70.625
"5447" 111870 32 67.375 70.625
"5497" 112640 32 -100.125 70.375
"5574" 112954 32 -21.625 70.375
"5575" 112955 32 -21.375 70.375
"5588" 113125 32 21.125 70.375
"5640" 113272 32 57.875 70.375
"5642" 113274 32 58.375 70.375
"5657" 113310 32 67.375 70.375
"5707" 114080 32 -100.125 70.125
"5788" 114394 32 -21.625 70.125
"5789" 114395 32 -21.375 70.125
"5861" 114712 32 NA NA
"5863" 114714 32 58.375 70.125
"5878" 114750 32 67.375 70.125
"5931" 115523 32 NA NA
"5939" 115531 32 -97.375 69.875
"5941" 115533 32 -96.875 69.875
"5956" 115548 32 NA NA
"6095" 116053 32 33.125 69.875
"6111" 116158 32 59.375 69.875
"6113" 116160 32 59.875 69.875
"6205" 116971 32 -97.375 69.625
"6207" 116973 32 -96.875 69.625
"6220" 116986 32 -93.625 69.625
"6337" 117493 32 33.125 69.625
"6338" 117494 32 33.375 69.625
"6353" 117598 32 59.375 69.625
"6355" 117600 32 59.875 69.625
"6447" 118411 32 -97.375 69.375
"6449" 118413 32 -96.875 69.375
"6462" 118426 32 -93.625 69.375
"6475" 118439 32 -90.375 69.375
"6594" 118943 32 35.625 69.375
"6604" 119038 32 59.375 69.375
"6606" 119040 32 59.875 69.375
"6691" 119829 32 -102.875 69.125
"6715" 119858 32 -95.625 69.125
"6717" 119860 32 -95.125 69.125
"6719" 119862 32 -94.625 69.125
"6729" 119879 32 -90.375 69.125
"6732" 119882 32 -89.625 69.125
"6742" 119898 32 -85.625 69.125
"6841" 120477 32 59.125 69.125
"6853" 120504 32 65.875 69.125
"6920" 121269 32 -102.875 68.875
"6944" 121298 32 -95.625 68.875
"6946" 121300 32 -95.125 68.875
"6948" 121302 32 -94.625 68.875
"6955" 121319 32 -90.375 68.875
"6965" 121338 32 -85.625 68.875
"7049" 121917 32 59.125 68.875
"7061" 121944 32 65.875 68.875
"7128" 122709 32 -102.875 68.625
"7152" 122738 32 -95.625 68.625
"7154" 122740 32 -95.125 68.625
"7156" 122742 32 -94.625 68.625
"7163" 122759 32 -90.375 68.625
"7166" 122762 32 -89.625 68.625
"7213" 123022 32 NA NA
"7266" 123357 32 59.125 68.625
"7278" 123384 32 NA NA
"7375" 124181 32 -94.875 68.375
"7376" 124182 32 -94.625 68.375
"7384" 124200 32 -90.125 68.375
"7485" 124799 32 59.625 68.375
"7577" 125621 32 -94.875 68.125
"7578" 125622 32 -94.625 68.125
"7689" 126239 32 59.625 68.125
"7756" 127056 32 -96.125 67.875
"7758" 127058 32 -95.625 67.875
"7795" 127495 32 13.625 67.875
"7796" 127496 32 13.875 67.875
"7867" 128496 32 -96.125 67.625
"7869" 128498 32 -95.625 67.625
"7876" 128531 32 -87.375 67.625
"7904" 128935 32 13.625 67.625
"7969" 129929 32 NA NA
"7976" 129936 32 -96.125 67.375
"7978" 129938 32 -95.625 67.375
"8046" 131419 32 NA NA
"8108" 132860 32 -85.125 66.875
"8156" 134295 32 -86.375 66.625
"8161" 134300 32 -85.125 66.625
"8263" 135740 32 -85.125 66.375
"8363" 137180 32 -85.125 66.125
"8390" 137436 32 -21.125 66.125
"8398" 137444 32 -19.125 66.125
"8499" 138877 32 -20.875 65.875
"8618" 140317 32 -20.875 65.625
"9125" 147540 32 -15.125 64.375
"9145" 147686 32 21.375 64.375
"9511" 151995 32 NA NA
"9512" 151996 32 NA NA
"9618" 153435 32 18.625 63.375
"9619" 153436 32 18.875 63.375
"9672" 154718 32 -20.625 63.125
"9827" 157750 32 17.375 62.625
"9829" 157752 32 17.875 62.625
"9917" 160536 32 -6.125 62.125
"9918" 160537 32 -5.875 62.125
"9934" 160630 32 17.375 62.125
"9959" 161976 32 -6.125 61.875
"9972" 162069 32 17.125 61.875
"9999" 163415 32 -6.375 61.625
"10016" 163509 32 17.125 61.625
"10039" 164283 32 -149.375 61.375
"10040" 164284 32 -149.125 61.375
"10042" 164289 32 -147.875 61.375
"10043" 164290 32 -147.625 61.375
"10067" 164949 32 17.125 61.375
"10091" 165721 32 -149.875 61.125
"10093" 165723 32 -149.375 61.125
"10094" 165724 32 -149.125 61.125
"10098" 165729 32 -147.875 61.125
"10099" 165730 32 -147.625 61.125
"10111" 166315 32 -1.375 61.125
"10112" 166316 32 -1.125 61.125
"10113" 166317 32 -0.875 61.125
"10132" 166389 32 17.125 61.125
"10153" 167105 32 -163.875 60.875
"10173" 167169 32 -147.875 60.875
"10229" 168545 32 -163.875 60.625
"10352" 170057 32 -145.875 60.375
"10353" 170058 32 -145.625 60.375
"10475" 171490 32 -147.625 60.125
"10483" 171498 32 -145.625 60.125
"10608" 172906 32 -153.625 59.875
"10626" 172925 32 -148.875 59.875
"10627" 172926 32 -148.625 59.875
"10640" 172940 32 -145.125 59.875
"10645" 172945 32 -143.875 59.875
"10653" 172953 32 -141.875 59.875
"10654" 172954 32 -141.625 59.875
"10785" 174365 32 -148.875 59.625
"10789" 174369 32 -147.875 59.625
"10800" 174380 32 NA NA
"10805" 174385 32 -143.875 59.625
"10808" 174388 32 -143.125 59.625
"10810" 174390 32 -142.625 59.625
"10811" 174391 32 -142.375 59.625
"10942" 175809 32 -147.875 59.375
"10952" 175836 32 -141.125 59.375
"11058" 177213 32 -156.875 59.125
"11077" 177240 32 -150.125 59.125
"11082" 177249 32 NA NA
"11092" 177276 32 NA NA
"11213" 178663 32 -154.375 58.875
"11214" 178664 32 -154.125 58.875
"11216" 178666 32 -153.625 58.875
"11343" 180103 32 NA NA
"11363" 180167 32 -138.375 58.625
"11492" 181549 32 -152.875 58.375
"11499" 181608 32 -138.125 58.375
"11561" 182227 32 16.625 58.375
"11563" 182229 32 17.125 58.375
"11587" 182808 32 161.875 58.375
"11618" 182982 32 -154.625 58.125
"11705" 183669 32 17.125 58.125
"11823" 185109 32 17.125 57.875
"11867" 185857 32 -155.875 57.625
"12129" 188743 32 -154.375 57.125
"12134" 188748 32 -153.125 57.125
"12197" 189428 32 16.875 57.125
"12654" 195183 32 15.625 56.125
"12657" 195186 32 16.375 56.125
"12733" 196039 32 -130.375 55.875
"12765" 196600 32 9.875 55.875
"12821" 197363 32 -159.375 55.625
"12917" 198649 32 162.125 55.625
"12949" 198801 32 -159.875 55.375
"13084" 200234 32 -161.625 55.125
"13087" 200237 32 -160.875 55.125
"13088" 200238 32 -160.625 55.125
"13168" 200940 32 14.875 55.125
"13206" 201660 32 -165.125 54.875
"13309" 202386 32 16.375 54.875
"13366" 203113 32 -161.875 54.625
"13468" 203827 32 16.625 54.625
"13469" 203828 32 16.875 54.625
"13471" 203830 32 17.375 54.625
"13519" 204543 32 -164.375 54.375
"13520" 204544 32 -164.125 54.375
"13521" 204545 32 -163.875 54.375
"13526" 204550 32 -162.625 54.375
"13527" 204551 32 -162.375 54.375
"13611" 205265 32 16.125 54.375
"13632" 205846 32 161.375 54.375
"13633" 205847 32 161.625 54.375
"13634" 205848 32 161.875 54.375
"13635" 205849 32 162.125 54.375
"13808" 207554 32 -131.625 53.875
"13902" 208857 32 -165.875 53.625
"13903" 208858 32 -165.625 53.625
"13904" 208859 32 -165.375 53.625
"13906" 208861 32 -164.875 53.625
"14097" 211602 32 160.375 53.375
"14118" 211732 32 -167.125 53.125
"14119" 211733 32 -166.875 53.125
"14325" 214583 32 -174.375 52.625
"14326" 214584 32 -174.125 52.625
"14442" 216022 32 -174.625 52.375
"14446" 216026 32 -173.625 52.375
"14540" 217423 32 175.625 52.375
"14572" 217462 32 -174.625 52.125
"14678" 218863 32 175.625 52.125
"14713" 218902 32 -174.625 51.875
"14714" 218903 32 -174.375 51.875
"14715" 218904 32 -174.125 51.875
"14800" 220304 32 175.875 51.875
"14822" 220330 32 -177.625 51.625
"14825" 220333 32 -176.875 51.625
"14941" 221750 32 177.375 51.625
"14943" 221753 32 178.125 51.625
"14953" 221764 32 -179.125 51.375
"14954" 221765 32 -178.875 51.375
"14956" 221767 32 -178.375 51.375
"14959" 221770 32 -177.625 51.375
"15055" 223190 32 177.375 51.375
"15065" 223203 32 -179.375 51.125
"15066" 223204 32 -179.125 51.125
"15067" 223205 32 -178.875 51.125
"15844" 235222 32 -54.625 49.125
"16211" 240985 32 -53.875 48.125
"16212" 240986 32 -53.625 48.125
"16288" 242425 32 -53.875 47.875
"16289" 242426 32 -53.625 47.875
"16336" 243801 32 -69.875 47.625
"16378" 243865 32 -53.875 47.625
"16507" 246465 32 -123.875 47.125
"16646" 248186 32 -53.625 46.875
"17098" 255342 32 -64.625 45.625
"17099" 255343 32 -64.375 45.625
"17107" 255355 32 -61.375 45.625
"17203" 256782 32 -64.625 45.375
"17204" 256783 32 -64.375 45.375
"17302" 258224 32 -64.125 45.125
"17307" 258231 32 -62.375 45.125
"17308" 258232 32 -62.125 45.125
"17405" 259669 32 -62.875 44.875
"17407" 259671 32 -62.375 44.875
"17408" 259672 32 -62.125 44.875
"17409" 259673 32 -61.875 44.875
"17515" 261111 32 -62.375 44.625
"17517" 261113 32 -61.875 44.625
"17728" 263975 32 -66.375 44.125
"17836" 265423 32 -64.375 43.875
"17956" 266863 32 -64.375 43.625
"18095" 268300 32 -65.125 43.375
"18220" 269740 32 -65.125 43.125
"19240" 282681 32 -69.875 40.875
"54566" 690547 32 16.625 -29.875
"55241" 711757 32 -80.875 -33.625
"55242" 711758 32 -80.625 -33.625
"55243" 711759 32 -80.375 -33.625
"55244" 711763 32 -79.375 -33.625
"55245" 711764 32 -79.125 -33.625
"55247" 711766 32 -78.625 -33.625
"55314" 713196 32 -81.125 -33.875
"55315" 713197 32 -80.875 -33.875
"55316" 713198 32 -80.625 -33.875
"55317" 713199 32 -80.375 -33.875
"55321" 713206 32 -78.625 -33.875
"55322" 713207 32 -78.375 -33.875
"55408" 714637 32 -80.875 -34.125
"55409" 714638 32 -80.625 -34.125
"55410" 714639 32 -80.375 -34.125
"56043" 727627 32 -73.375 -36.375
"57111" 760302 32 175.375 -41.875
"57186" 763176 32 173.875 -42.375
"57275" 766054 32 173.375 -42.875
"57338" 767979 32 -65.375 -43.375
"57339" 767980 32 -65.125 -43.375
"57341" 767982 32 -64.625 -43.375
"57368" 768932 32 172.875 -43.375
"57390" 769421 32 -64.875 -43.625
"57391" 769422 32 -64.625 -43.625
"57440" 770861 32 -64.875 -43.875
"57474" 772261 32 -74.875 -44.125
"57477" 772264 32 -74.125 -44.125
"57478" 772265 32 -73.875 -44.125
"57519" 773704 32 -74.125 -44.375
"57521" 773706 32 -73.625 -44.375
"57535" 774686 32 171.375 -44.375
"57545" 775138 32 -75.625 -44.625
"57546" 775139 32 -75.375 -44.625
"57550" 775143 32 -74.375 -44.625
"57568" 776112 32 167.875 -44.625
"57571" 776126 32 171.375 -44.625
"57577" 776578 32 -75.625 -44.875
"57578" 776579 32 -75.375 -44.875
"57579" 776580 32 -75.125 -44.875
"57606" 777553 32 NA NA
"57609" 777566 32 171.375 -44.875
"57617" 778025 32 -73.875 -45.125
"57638" 779005 32 171.125 -45.125
"57664" 780429 32 167.125 -45.375
"57665" 780430 32 167.375 -45.375
"57666" 780443 32 170.625 -45.375
"57677" 780906 32 -73.625 -45.625
"57697" 781868 32 166.875 -45.625
"57698" 781869 32 167.125 -45.625
"57701" 781883 32 170.625 -45.625
"57725" 783306 32 166.375 -45.875
"57726" 783307 32 166.625 -45.875
"57728" 783309 32 167.125 -45.875
"57731" 783323 32 170.625 -45.875
"57759" 784746 32 166.375 -46.125
"57764" 784751 32 167.625 -46.125
"57767" 784760 32 169.875 -46.125
"57768" 784761 32 170.125 -46.125
"57822" 786200 32 169.875 -46.375
"57855" 787627 32 166.625 -46.625
"57858" 787630 32 167.375 -46.625
"57867" 787639 32 169.625 -46.625
"57898" 789069 32 167.125 -46.875
"57899" 789070 32 167.375 -46.875
"57930" 790509 32 167.125 -47.125
"57931" 790510 32 167.375 -47.125
"57932" 790511 32 167.625 -47.125
"57960" 791949 32 167.125 -47.375
"57961" 791950 32 167.375 -47.375
"58322" 811195 32 -61.375 -50.875
"58915" 832786 32 -63.625 -54.625
"58917" 834187 32 -73.375 -54.875
"58951" 834221 32 -64.875 -54.875
"58955" 834225 32 -63.875 -54.875
"59001" 837083 32 -69.375 -55.375
"59029" 838528 32 -68.125 -55.625
"36" 74218 33 14.375 77.125
"38" 74220 33 14.875 77.125
"73" 75658 33 14.375 76.875
"217" 77294 33 63.375 76.625
"221" 77298 33 64.375 76.625
"467" 80176 33 63.875 76.125
"468" 80177 33 64.125 76.125
"469" 80178 33 64.375 76.125
"578" 80911 33 -112.375 75.875
"579" 80912 33 -112.125 75.875
"580" 80913 33 -111.875 75.875
"581" 80914 33 -111.625 75.875
"588" 80921 33 -109.875 75.875
"714" 81275 33 -21.375 75.875
"716" 81277 33 -20.875 75.875
"893" 82351 33 -112.375 75.625
"894" 82352 33 -112.125 75.625
"897" 82355 33 -111.375 75.625
"903" 82361 33 -109.875 75.625
"1009" 82710 33 -22.625 75.625
"1010" 82711 33 -22.375 75.625
"1014" 82715 33 -21.375 75.625
"1040" 83031 33 57.625 75.625
"1164" 83790 33 -112.625 75.375
"1165" 83791 33 -112.375 75.375
"1167" 83793 33 -111.875 75.375
"1168" 83794 33 -111.625 75.375
"1175" 83801 33 -109.875 75.375
"1227" 83868 33 -93.125 75.375
"1263" 84150 33 -22.625 75.375
"1264" 84151 33 -22.375 75.375
"1268" 84155 33 -21.375 75.375
"1395" 85226 33 -113.625 75.125
"1489" 85327 33 NA NA
"1515" 85590 33 -22.625 75.125
"1516" 85591 33 -22.375 75.125
"1518" 85593 33 -21.875 75.125
"1520" 85595 33 -21.375 75.125
"1522" 85597 33 -20.875 75.125
"1669" 86663 33 -114.375 74.875
"1671" 86665 33 -113.875 74.875
"1686" 86680 33 -110.125 74.875
"1687" 86681 33 -109.875 74.875
"1756" 86760 33 NA NA
"1813" 87042 33 -19.625 74.875
"1839" 87357 33 59.125 74.875
"1840" 87358 33 59.375 74.875
"1948" 88103 33 -114.375 74.625
"1950" 88105 33 -113.875 74.625
"1952" 88107 33 -113.375 74.625
"1954" 88109 33 -112.875 74.625
"1958" 88113 33 -111.875 74.625
"1960" 88115 33 -111.375 74.625
"1961" 88116 33 -111.125 74.625
"1963" 88118 33 -110.625 74.625
"1964" 88119 33 -110.375 74.625
"1966" 88121 33 -109.875 74.625
"1967" 88122 33 -109.625 74.625
"2020" 88190 33 NA NA
"2066" 88236 33 -81.125 74.625
"2087" 88482 33 -19.625 74.625
"2113" 88797 33 59.125 74.625
"2114" 88798 33 59.375 74.625
"2210" 89543 33 -114.375 74.375
"2212" 89545 33 -113.875 74.375
"2214" 89547 33 -113.375 74.375
"2215" 89548 33 -113.125 74.375
"2216" 89549 33 -112.875 74.375
"2220" 89553 33 -111.875 74.375
"2222" 89555 33 -111.375 74.375
"2223" 89556 33 -111.125 74.375
"2226" 89559 33 -110.375 74.375
"2229" 89562 33 -109.625 74.375
"2304" 89676 33 -81.125 74.375
"2323" 89922 33 -19.625 74.375
"2349" 90237 33 59.125 74.375
"2350" 90238 33 59.375 74.375
"2435" 90984 33 -114.125 74.125
"2436" 90985 33 -113.875 74.125
"2439" 90988 33 -113.125 74.125
"2542" 91116 33 -81.125 74.125
"2565" 91362 33 -19.625 74.125
"2591" 91677 33 59.125 74.125
"2592" 91678 33 59.375 74.125
"2797" 92797 33 -20.875 73.875
"2798" 92798 33 -20.625 73.875
"2906" 93936 33 -96.125 73.625
"2981" 94224 33 -24.125 73.625
"2994" 94237 33 -20.875 73.625
"2995" 94238 33 -20.625 73.625
"3122" 95376 33 -96.125 73.375
"3146" 95409 33 NA NA
"3207" 95664 33 -24.125 73.375
"3220" 95677 33 -20.875 73.375
"3221" 95678 33 -20.625 73.375
"3224" 95681 33 NA NA
"3316" 96762 33 -109.625 73.125
"3387" 96841 33 -89.875 73.125
"3395" 96855 33 -86.375 73.125
"3438" 97099 33 -25.375 73.125
"3549" 98195 33 -111.375 72.875
"3554" 98200 33 -110.125 72.875
"3556" 98202 33 -109.625 72.875
"3617" 98281 33 -89.875 72.875
"3664" 98539 33 -25.375 72.875
"3765" 99635 33 -111.375 72.625
"3771" 99641 33 -109.875 72.625
"3773" 99643 33 -109.375 72.625
"3822" 99721 33 -89.875 72.625
"3968" 101075 33 -111.375 72.375
"3974" 101081 33 -109.875 72.375
"4037" 101177 33 -85.875 72.375
"4211" 102576 33 -96.125 72.125
"4222" 102587 33 -93.375 72.125
"4223" 102588 33 -93.125 72.125
"4231" 102616 33 -86.125 72.125
"4394" 104016 33 -96.125 71.875
"4405" 104027 33 -93.375 71.875
"4406" 104028 33 -93.125 71.875
"4412" 104056 33 -86.125 71.875
"4553" 105456 33 -96.125 71.625
"4564" 105467 33 -93.375 71.625
"4565" 105468 33 -93.125 71.625
"4738" 106921 33 -89.875 71.375
"4745" 106928 33 -88.125 71.375
"4758" 106941 33 -84.875 71.375
"4792" 107372 33 NA NA
"4799" 107379 33 24.625 71.375
"4800" 107380 33 24.875 71.375
"4807" 107387 33 26.625 71.375
"4808" 107388 33 26.875 71.375
"4835" 107549 33 67.125 71.375
"4836" 107550 33 67.375 71.375
"4927" 108361 33 -89.875 71.125
"4929" 108363 33 -89.375 71.125
"4932" 108366 33 -88.625 71.125
"4976" 108812 33 22.875 71.125
"4983" 108819 33 24.625 71.125
"4984" 108820 33 24.875 71.125
"4991" 108827 33 26.625 71.125
"4992" 108828 33 26.875 71.125
"5019" 108989 33 67.125 71.125
"5020" 108990 33 67.375 71.125
"5092" 109770 33 NA NA
"5107" 109801 33 -89.875 70.875
"5114" 109808 33 -88.125 70.875
"5127" 109821 33 -84.875 70.875
"5157" 110248 33 21.875 70.875
"5168" 110259 33 24.625 70.875
"5177" 110268 33 26.875 70.875
"5180" 110271 33 27.625 70.875
"5207" 110429 33 67.125 70.875
"5208" 110430 33 67.375 70.875
"5284" 111209 33 NA NA
"5285" 111210 33 NA NA
"5301" 111236 33 NA NA
"5316" 111256 33 NA NA
"5348" 111500 33 -25.125 70.625
"5352" 111504 33 -24.125 70.625
"5355" 111507 33 -23.375 70.625
"5501" 112651 33 -97.375 70.375
"5560" 112940 33 -25.125 70.375
"5564" 112944 33 -24.125 70.375
"5567" 112947 33 -23.375 70.375
"5585" 113122 33 20.375 70.375
"5589" 113126 33 21.375 70.375
"5711" 114091 33 -97.375 70.125
"5774" 114380 33 -25.125 70.125
"5778" 114384 33 -24.125 70.125
"5781" 114387 33 -23.375 70.125
"5803" 114565 33 21.125 70.125
"5929" 115518 33 -100.625 69.875
"5942" 115534 33 -96.625 69.875
"5943" 115535 33 -96.375 69.875
"5948" 115540 33 -95.125 69.875
"5962" 115554 33 -91.625 69.875
"5969" 115561 33 NA NA
"5970" 115562 33 NA NA
"5971" 115563 33 NA NA
"6096" 116054 33 33.375 69.875
"6099" 116057 33 34.125 69.875
"6112" 116159 33 59.625 69.875
"6114" 116161 33 60.125 69.875
"6116" 116163 33 60.625 69.875
"6195" 116958 33 -100.625 69.625
"6208" 116974 33 -96.625 69.625
"6209" 116975 33 -96.375 69.625
"6214" 116980 33 -95.125 69.625
"6222" 116988 33 -93.125 69.625
"6228" 116994 33 -91.625 69.625
"6341" 117497 33 34.125 69.625
"6354" 117599 33 59.625 69.625
"6356" 117601 33 60.125 69.625
"6358" 117603 33 60.625 69.625
"6437" 118398 33 -100.625 69.375
"6450" 118414 33 -96.625 69.375
"6451" 118415 33 -96.375 69.375
"6456" 118420 33 -95.125 69.375
"6464" 118428 33 -93.125 69.375
"6470" 118434 33 -91.625 69.375
"6592" 118941 33 35.125 69.375
"6605" 119039 33 59.625 69.375
"6607" 119041 33 60.125 69.375
"6609" 119043 33 60.625 69.375
"6692" 119830 33 -102.625 69.125
"6693" 119831 33 -102.375 69.125
"6694" 119832 33 -102.125 69.125
"6718" 119861 33 -94.875 69.125
"6730" 119880 33 -90.125 69.125
"6738" 119888 33 -88.125 69.125
"6744" 119900 33 -85.125 69.125
"6777" 120142 33 -24.625 69.125
"6838" 120474 33 58.375 69.125
"6839" 120475 33 58.625 69.125
"6840" 120476 33 58.875 69.125
"6921" 121270 33 -102.625 68.875
"6922" 121271 33 -102.375 68.875
"6923" 121272 33 -102.125 68.875
"6947" 121301 33 -94.875 68.875
"6956" 121320 33 -90.125 68.875
"6961" 121328 33 -88.125 68.875
"6967" 121340 33 -85.125 68.875
"7000" 121582 33 -24.625 68.875
"7046" 121914 33 58.375 68.875
"7047" 121915 33 58.625 68.875
"7048" 121916 33 58.875 68.875
"7129" 122710 33 -102.625 68.625
"7130" 122711 33 -102.375 68.625
"7131" 122712 33 -102.125 68.625
"7155" 122741 33 -94.875 68.625
"7164" 122760 33 -90.125 68.625
"7178" 122778 33 -85.625 68.625
"7180" 122780 33 -85.125 68.625
"7263" 123354 33 NA NA
"7264" 123355 33 NA NA
"7265" 123356 33 NA NA
"7484" 124798 33 59.375 68.375
"7486" 124800 33 59.875 68.375
"7586" 125640 33 -90.125 68.125
"7688" 126238 33 59.375 68.125
"7690" 126240 33 59.875 68.125
"7903" 128934 33 13.375 67.625
"7906" 128937 33 14.125 67.625
"7908" 128939 33 14.625 67.625
"7910" 128941 33 15.125 67.625
"8014" 130376 33 13.875 67.375
"8048" 131421 33 -84.875 67.125
"8059" 131668 33 NA NA
"8060" 131669 33 NA NA
"8082" 131820 33 14.875 67.125
"8085" 131823 33 15.625 67.125
"8107" 132859 33 -85.375 66.875
"8109" 132861 33 -84.875 66.875
"8120" 133108 33 -23.125 66.875
"8121" 133109 33 -22.875 66.875
"8162" 134301 33 -84.875 66.625
"8264" 135741 33 -84.875 66.375
"8364" 137181 33 -84.875 66.125
"8498" 138876 33 -21.125 65.875
"8501" 138879 33 -20.375 65.875
"8559" 139111 33 37.625 65.875
"8617" 140316 33 -21.125 65.625
"8679" 140551 33 NA NA
"8787" 141995 33 NA NA
"8885" 143435 33 38.625 65.125
"8984" 144875 33 38.625 64.875
"9124" 147539 33 -15.375 64.375
"9676" 154722 33 -19.625 63.125
"9677" 154723 33 -19.375 63.125
"10167" 167163 33 -149.375 60.875
"10169" 167165 33 -148.875 60.875
"10178" 167174 33 -146.625 60.875
"10179" 167175 33 -146.375 60.875
"10244" 168603 33 -149.375 60.625
"10326" 169985 33 -163.875 60.375
"10351" 170056 33 -146.125 60.375
"10451" 171425 33 -163.875 60.125
"10481" 171496 33 -146.125 60.125
"10482" 171497 33 -145.875 60.125
"10495" 171510 33 -142.625 60.125
"10625" 172924 33 -149.125 59.875
"10641" 172941 33 -144.875 59.875
"10642" 172942 33 -144.625 59.875
"10766" 174346 33 -153.625 59.625
"10787" 174367 33 -148.375 59.625
"10788" 174368 33 -148.125 59.625
"10803" 174383 33 -144.375 59.625
"10804" 174384 33 -144.125 59.625
"10812" 174392 33 -142.125 59.625
"10813" 174393 33 -141.875 59.625
"10931" 175794 33 -151.625 59.375
"10941" 175808 33 -148.125 59.375
"10953" 175837 33 -140.875 59.375
"10956" 175840 33 -140.125 59.375
"11052" 177205 33 -158.875 59.125
"11071" 177234 33 -151.625 59.125
"11081" 177248 33 NA NA
"11093" 177277 33 NA NA
"11141" 177886 33 11.375 59.125
"11345" 180105 33 -153.875 58.625
"11346" 180106 33 -153.625 58.625
"11494" 181551 33 -152.375 58.375
"11562" 182228 33 16.875 58.375
"11611" 182971 33 -157.375 58.125
"11613" 182977 33 NA NA
"11614" 182978 33 NA NA
"11615" 182979 33 NA NA
"11619" 182983 33 -154.375 58.125
"11626" 182990 33 -152.625 58.125
"11704" 183668 33 16.875 58.125
"11739" 184417 33 -155.875 57.875
"11740" 184418 33 -155.625 57.875
"11741" 184419 33 -155.375 57.875
"11822" 185108 33 16.875 57.875
"11953" 186548 33 16.875 57.625
"12004" 187302 33 -154.625 57.375
"12005" 187303 33 -154.375 57.375
"12070" 187988 33 16.875 57.375
"12130" 188744 33 -154.125 57.125
"12132" 188746 33 -153.625 57.125
"12656" 195185 33 16.125 56.125
"12664" 195743 33 155.625 56.125
"12667" 195769 33 162.125 56.125
"12764" 196599 33 9.625 55.875
"12785" 196623 33 15.625 55.875
"12787" 196625 33 16.125 55.875
"12788" 196626 33 16.375 55.875
"12795" 197183 33 155.625 55.875
"12798" 197209 33 162.125 55.875
"12820" 197362 33 -159.625 55.625
"12836" 197463 33 -134.375 55.625
"12837" 197464 33 -134.125 55.625
"13036" 199503 33 NA NA
"13056" 200087 33 161.625 55.375
"13057" 200088 33 161.875 55.375
"13059" 200090 33 NA NA
"13086" 200236 33 -161.125 55.125
"13171" 200943 33 15.625 55.125
"13191" 201527 33 161.625 55.125
"13192" 201528 33 161.875 55.125
"13194" 201530 33 162.375 55.125
"13214" 201668 33 -163.125 54.875
"13218" 201672 33 -162.125 54.875
"13336" 202970 33 162.375 54.875
"13353" 203100 33 -165.125 54.625
"13361" 203108 33 -163.125 54.625
"13365" 203112 33 -162.125 54.625
"13379" 203225 33 NA NA
"13380" 203226 33 NA NA
"13467" 203826 33 16.375 54.625
"13470" 203829 33 17.125 54.625
"13494" 204410 33 162.375 54.625
"13510" 204534 33 -166.625 54.375
"13511" 204535 33 -166.375 54.375
"13512" 204536 33 -166.125 54.375
"13522" 204546 33 -163.625 54.375
"13613" 205267 33 16.625 54.375
"13614" 205268 33 16.875 54.375
"13631" 205845 33 161.125 54.375
"13636" 205850 33 162.375 54.375
"13645" 205966 33 NA NA
"13678" 206114 33 -131.625 54.125
"14004" 210297 33 -165.875 53.375
"14117" 211731 33 -167.375 53.125
"14120" 211734 33 -166.625 53.125
"14195" 213042 33 160.375 53.125
"14212" 213149 33 NA NA
"14227" 213165 33 -168.875 52.875
"14228" 213166 33 -168.625 52.875
"14229" 213167 33 -168.375 52.875
"14329" 214587 33 -173.375 52.625
"14346" 214606 33 -168.625 52.625
"14347" 214607 33 -168.375 52.625
"14423" 215983 33 175.625 52.625
"14428" 216007 33 -178.375 52.375
"14435" 216015 33 -176.375 52.375
"14436" 216016 33 -176.125 52.375
"14437" 216017 33 -175.875 52.375
"14438" 216018 33 -175.625 52.375
"14439" 216019 33 -175.375 52.375
"14441" 216021 33 -174.875 52.375
"14444" 216024 33 -174.125 52.375
"14539" 217422 33 175.375 52.375
"14567" 217457 33 -175.875 52.125
"14568" 217458 33 -175.625 52.125
"14569" 217459 33 -175.375 52.125
"14571" 217461 33 -174.875 52.125
"14573" 217463 33 -174.375 52.125
"14592" 217482 33 NA NA
"14695" 218884 33 -179.125 51.875
"14700" 218889 33 -177.875 51.875
"14701" 218890 33 -177.625 51.875
"14702" 218891 33 -177.375 51.875
"14704" 218893 33 -176.875 51.875
"14705" 218894 33 -176.625 51.875
"14706" 218895 33 -176.375 51.875
"14707" 218896 33 -176.125 51.875
"14709" 218898 33 -175.625 51.875
"14710" 218899 33 -175.375 51.875
"14711" 218900 33 -175.125 51.875
"14712" 218901 33 -174.875 51.875
"14716" 218905 33 -173.875 51.875
"14808" 220315 33 178.625 51.875
"14816" 220324 33 -179.125 51.625
"14817" 220325 33 -178.875 51.625
"14818" 220326 33 -178.625 51.625
"14940" 221749 33 177.125 51.625
"14951" 221762 33 -179.625 51.375
"14952" 221763 33 -179.375 51.375
"14957" 221768 33 -178.125 51.375
"14958" 221769 33 -177.875 51.375
"15054" 223189 33 177.125 51.375
"15056" 223193 33 178.125 51.375
"15057" 223194 33 178.375 51.375
"15060" 223197 33 179.125 51.375
"15061" 223198 33 179.375 51.375
"15063" 223200 33 179.875 51.375
"15069" 223209 33 -177.875 51.125
"15156" 224635 33 178.625 51.125
"15157" 224636 33 178.875 51.125
"15158" 224637 33 179.125 51.125
"15159" 224638 33 179.375 51.125
"15160" 224639 33 179.625 51.125
"15161" 224640 33 179.875 51.125
"17108" 255356 33 -61.125 45.625
"17298" 258220 33 -65.125 45.125
"17392" 259655 33 -66.375 44.875
"17400" 259664 33 -64.125 44.875
"17500" 261095 33 -66.375 44.625
"17510" 261106 33 -63.625 44.625
"17514" 261110 33 -62.625 44.625
"17516" 261112 33 -62.125 44.625
"17731" 263982 33 -64.625 44.125
"17828" 265415 33 -66.375 43.875
"17948" 266855 33 -66.375 43.625
"18090" 268295 33 -66.375 43.375
"18091" 268296 33 -66.125 43.375
"18094" 268299 33 -65.375 43.375
"18219" 269739 33 -65.375 43.125
"55107" 708885 33 -78.875 -33.125
"55158" 710317 33 -80.875 -33.375
"55159" 710318 33 -80.625 -33.375
"55160" 710319 33 -80.375 -33.375
"55162" 710324 33 -79.125 -33.375
"55163" 710325 33 -78.875 -33.375
"55164" 710326 33 -78.625 -33.375
"55165" 710327 33 -78.375 -33.375
"55240" 711756 33 -81.125 -33.625
"55248" 711767 33 -78.375 -33.625
"55715" 718993 33 -71.875 -34.875
"57112" 760303 33 175.625 -41.875
"57148" 761737 33 174.125 -42.125
"57149" 761738 33 174.375 -42.125
"57187" 763177 33 174.125 -42.375
"57226" 764615 33 173.625 -42.625
"57228" 764617 33 174.125 -42.625
"57412" 770367 33 171.625 -43.625
"57417" 770372 33 172.875 -43.625
"57428" 770821 33 -74.875 -43.875
"57430" 770823 33 -74.375 -43.875
"57449" 771791 33 NA NA
"57475" 772262 33 -74.625 -44.125
"57476" 772263 33 -74.375 -44.125
"57502" 773248 33 171.875 -44.125
"57515" 773700 33 -75.125 -44.375
"57531" 774671 33 167.625 -44.375
"57534" 774685 33 171.125 -44.375
"57536" 774687 33 171.625 -44.375
"57551" 775144 33 -74.125 -44.625
"57567" 776111 33 167.625 -44.625
"57572" 776127 33 171.625 -44.625
"57582" 776583 33 -74.375 -44.875
"57583" 776584 33 -74.125 -44.875
"57605" 777552 33 167.875 -44.875
"57637" 779004 33 170.875 -45.125
"57660" 780425 33 166.125 -45.375
"57663" 780428 33 166.875 -45.375
"57695" 781866 33 166.375 -45.625
"57696" 781867 33 166.625 -45.625
"57700" 781882 33 170.375 -45.625
"57724" 783305 33 166.125 -45.875
"57758" 784745 33 166.125 -46.125
"57762" 784749 33 167.125 -46.125
"57856" 787628 33 166.875 -46.625
"57962" 791951 33 167.625 -47.375
"58816" 829879 33 -70.375 -54.125
"58840" 829907 33 NA NA
"58876" 831347 33 -63.375 -54.375
"58916" 832787 33 -63.375 -54.625
"58987" 835661 33 -64.875 -55.125
"58992" 835666 33 -63.625 -55.125
"59006" 837088 33 -68.125 -55.375
"126" 75874 34 68.375 76.875
"127" 75875 34 68.625 76.875
"219" 77296 34 63.875 76.625
"220" 77297 34 64.125 76.625
"235" 77314 34 NA NA
"328" 78739 34 64.625 76.375
"339" 78754 34 68.375 76.375
"340" 78755 34 68.625 76.375
"460" 80169 34 62.125 76.125
"485" 80194 34 68.375 76.125
"486" 80195 34 68.625 76.125
"582" 80915 34 -111.375 75.875
"584" 80917 34 -110.875 75.875
"585" 80918 34 -110.625 75.875
"586" 80919 34 -110.375 75.875
"587" 80920 34 -110.125 75.875
"589" 80922 34 -109.625 75.875
"711" 81272 34 -22.125 75.875
"721" 81282 34 -19.625 75.875
"756" 81607 34 NA NA
"757" 81608 34 NA NA
"900" 82358 34 -110.625 75.625
"901" 82359 34 -110.375 75.625
"904" 82362 34 -109.625 75.625
"946" 82413 34 -96.875 75.625
"974" 82447 34 -88.375 75.625
"1011" 82712 34 -22.125 75.625
"1021" 82722 34 -19.625 75.625
"1049" 83047 34 NA NA
"1166" 83792 34 -112.125 75.375
"1169" 83795 34 -111.375 75.375
"1171" 83797 34 -110.875 75.375
"1172" 83798 34 -110.625 75.375
"1173" 83799 34 -110.375 75.375
"1174" 83800 34 -110.125 75.375
"1176" 83802 34 -109.625 75.375
"1212" 83853 34 -96.875 75.375
"1239" 83887 34 -88.375 75.375
"1265" 84152 34 -22.125 75.375
"1275" 84162 34 -19.625 75.375
"1300" 84487 34 61.625 75.375
"1301" 84488 34 61.875 75.375
"1393" 85224 34 -114.125 75.125
"1394" 85225 34 -113.875 75.125
"1396" 85227 34 -113.375 75.125
"1398" 85229 34 -112.875 75.125
"1412" 85243 34 -109.375 75.125
"1413" 85244 34 -109.125 75.125
"1474" 85305 34 NA NA
"1491" 85329 34 NA NA
"1517" 85592 34 -22.125 75.125
"1527" 85602 34 -19.625 75.125
"1552" 85927 34 61.625 75.125
"1553" 85928 34 61.875 75.125
"1672" 86666 34 -113.625 74.875
"1673" 86667 34 -113.375 74.875
"1681" 86675 34 -111.375 74.875
"1683" 86677 34 -110.875 74.875
"1684" 86678 34 -110.625 74.875
"1685" 86679 34 -110.375 74.875
"1688" 86682 34 -109.625 74.875
"1757" 86761 34 NA NA
"1766" 86770 34 NA NA
"1790" 86794 34 NA NA
"1812" 87041 34 -19.875 74.875
"1838" 87356 34 58.875 74.875
"1951" 88106 34 -113.625 74.625
"1953" 88108 34 -113.125 74.625
"1955" 88110 34 -112.625 74.625
"1956" 88111 34 -112.375 74.625
"1957" 88112 34 -112.125 74.625
"1959" 88114 34 -111.625 74.625
"1989" 88159 34 -100.375 74.625
"2065" 88235 34 -81.375 74.625
"2086" 88481 34 -19.875 74.625
"2112" 88796 34 58.875 74.625
"2213" 89546 34 -113.625 74.375
"2217" 89550 34 -112.625 74.375
"2218" 89551 34 -112.375 74.375
"2219" 89552 34 -112.125 74.375
"2221" 89554 34 -111.625 74.375
"2230" 89599 34 -100.375 74.375
"2258" 89630 34 -92.625 74.375
"2260" 89632 34 -92.125 74.375
"2268" 89640 34 -90.125 74.375
"2303" 89675 34 -81.375 74.375
"2322" 89921 34 -19.875 74.375
"2348" 90236 34 58.875 74.375
"2438" 90987 34 -113.375 74.125
"2440" 90989 34 -112.875 74.125
"2441" 90990 34 -112.625 74.125
"2442" 90991 34 -112.375 74.125
"2443" 90992 34 -112.125 74.125
"2444" 90993 34 -111.875 74.125
"2445" 90994 34 -111.625 74.125
"2446" 90995 34 -111.375 74.125
"2447" 90996 34 -111.125 74.125
"2495" 91069 34 -92.875 74.125
"2541" 91115 34 -81.375 74.125
"2564" 91361 34 -19.875 74.125
"2590" 91676 34 58.875 74.125
"2723" 92525 34 NA NA
"2727" 92529 34 -87.875 73.875
"2754" 92556 34 -81.125 73.875
"2784" 92784 34 -24.125 73.875
"2801" 92801 34 -19.875 73.875
"2866" 93887 34 -108.375 73.625
"2923" 93967 34 -88.375 73.625
"2925" 93969 34 -87.875 73.625
"2952" 93996 34 -81.125 73.625
"2998" 94241 34 -19.875 73.625
"3078" 95327 34 -108.375 73.375
"3138" 95401 34 NA NA
"3145" 95408 34 -88.125 73.375
"3147" 95410 34 NA NA
"3148" 95411 34 NA NA
"3149" 95412 34 NA NA
"3150" 95413 34 NA NA
"3309" 96755 34 -111.375 73.125
"3317" 96763 34 -109.375 73.125
"3364" 96816 34 -96.125 73.125
"3375" 96829 34 NA NA
"3376" 96830 34 NA NA
"3393" 96853 34 NA NA
"3398" 96858 34 -85.625 73.125
"3451" 97112 34 -22.125 73.125
"3452" 97113 34 -21.875 73.125
"3547" 98193 34 -111.875 72.875
"3548" 98194 34 -111.625 72.875
"3555" 98201 34 -109.875 72.875
"3557" 98203 34 -109.375 72.875
"3667" 98542 34 -24.625 72.875
"3678" 98553 34 -21.875 72.875
"3763" 99633 34 -111.875 72.625
"3764" 99634 34 -111.625 72.625
"3802" 99696 34 -96.125 72.625
"3870" 99982 34 -24.625 72.625
"3880" 99992 34 -22.125 72.625
"3881" 99993 34 -21.875 72.625
"3966" 101073 34 -111.875 72.375
"3967" 101074 34 -111.625 72.375
"4026" 101155 34 NA NA
"4032" 101164 34 NA NA
"4033" 101173 34 NA NA
"4088" 101432 34 -22.125 72.375
"4089" 101433 34 -21.875 72.375
"4195" 102557 34 -100.875 72.125
"4212" 102577 34 -95.875 72.125
"4224" 102599 34 -90.375 72.125
"4378" 103997 34 -100.875 71.875
"4395" 104017 34 -95.875 71.875
"4407" 104039 34 -90.375 71.875
"4408" 104040 34 -90.125 71.875
"4413" 104057 34 -85.875 71.875
"4414" 104058 34 -85.625 71.875
"4554" 105457 34 -95.875 71.625
"4556" 105459 34 -95.375 71.625
"4568" 105479 34 -90.375 71.625
"4569" 105480 34 -90.125 71.625
"4573" 105496 34 -86.125 71.625
"4574" 105497 34 -85.875 71.625
"4711" 106878 34 NA NA
"4720" 106889 34 -97.875 71.375
"4735" 106911 34 NA NA
"4740" 106923 34 -89.375 71.375
"4743" 106926 34 -88.625 71.375
"4753" 106936 34 NA NA
"4789" 107369 34 NA NA
"4790" 107370 34 NA NA
"4793" 107373 34 NA NA
"4794" 107374 34 NA NA
"4795" 107375 34 23.625 71.375
"4796" 107376 34 23.875 71.375
"4797" 107377 34 24.125 71.375
"4798" 107378 34 24.375 71.375
"4803" 107383 34 25.625 71.375
"4834" 107548 34 66.875 71.375
"4913" 108329 34 -97.875 71.125
"4942" 108376 34 -86.125 71.125
"4973" 108809 34 22.125 71.125
"4974" 108810 34 22.375 71.125
"4977" 108813 34 23.125 71.125
"4978" 108814 34 23.375 71.125
"4979" 108815 34 23.625 71.125
"4980" 108816 34 23.875 71.125
"4981" 108817 34 24.125 71.125
"4982" 108818 34 24.375 71.125
"4987" 108823 34 25.625 71.125
"5018" 108988 34 66.875 71.125
"5106" 109800 34 NA NA
"5109" 109803 34 -89.375 70.875
"5112" 109806 34 -88.625 70.875
"5161" 110252 34 22.875 70.875
"5172" 110263 34 25.625 70.875
"5173" 110264 34 25.875 70.875
"5176" 110267 34 26.625 70.875
"5181" 110272 34 27.875 70.875
"5206" 110428 34 66.875 70.875
"5283" 111201 34 -99.875 70.625
"5298" 111233 34 -91.875 70.625
"5315" 111255 34 -86.375 70.625
"5317" 111268 34 NA NA
"5318" 111269 34 NA NA
"5319" 111270 34 NA NA
"5320" 111271 34 NA NA
"5351" 111503 34 -24.375 70.625
"5353" 111505 34 -23.875 70.625
"5354" 111506 34 -23.625 70.625
"5373" 111682 34 20.375 70.625
"5376" 111685 34 21.125 70.625
"5406" 111715 34 28.625 70.625
"5407" 111716 34 28.875 70.625
"5498" 112641 34 -99.875 70.375
"5511" 112673 34 -91.875 70.375
"5514" 112676 34 -91.125 70.375
"5527" 112695 34 -86.375 70.375
"5528" 112696 34 -86.125 70.375
"5563" 112943 34 -24.375 70.375
"5565" 112945 34 -23.875 70.375
"5566" 112946 34 -23.625 70.375
"5584" 113121 34 20.125 70.375
"5590" 113127 34 21.625 70.375
"5616" 113155 34 28.625 70.375
"5617" 113156 34 28.875 70.375
"5708" 114081 34 -99.875 70.125
"5721" 114113 34 -91.875 70.125
"5724" 114116 34 -91.125 70.125
"5737" 114135 34 -86.375 70.125
"5738" 114136 34 -86.125 70.125
"5777" 114383 34 -24.375 70.125
"5779" 114385 34 -23.875 70.125
"5780" 114386 34 -23.625 70.125
"5800" 114562 34 20.375 70.125
"5804" 114566 34 21.375 70.125
"5831" 114595 34 28.625 70.125
"5832" 114596 34 28.875 70.125
"5926" 115515 34 -101.375 69.875
"5932" 115524 34 NA NA
"5946" 115538 34 -95.625 69.875
"5947" 115539 34 -95.375 69.875
"5961" 115553 34 -91.875 69.875
"5964" 115556 34 -91.125 69.875
"5965" 115557 34 -90.875 69.875
"6088" 116046 34 31.375 69.875
"6097" 116055 34 33.625 69.875
"6098" 116056 34 NA NA
"6192" 116955 34 -101.375 69.625
"6197" 116963 34 -99.375 69.625
"6212" 116978 34 -95.625 69.625
"6213" 116979 34 -95.375 69.625
"6227" 116993 34 -91.875 69.625
"6230" 116996 34 -91.125 69.625
"6231" 116997 34 -90.875 69.625
"6330" 117486 34 31.375 69.625
"6339" 117495 34 33.625 69.625
"6340" 117496 34 33.875 69.625
"6434" 118395 34 -101.375 69.375
"6439" 118403 34 -99.375 69.375
"6454" 118418 34 -95.625 69.375
"6455" 118419 34 -95.375 69.375
"6467" 118431 34 NA NA
"6469" 118433 34 -91.875 69.375
"6472" 118436 34 -91.125 69.375
"6593" 118942 34 35.375 69.375
"6695" 119833 34 -101.875 69.125
"6712" 119850 34 NA NA
"6722" 119865 34 -93.875 69.125
"6822" 120390 34 37.375 69.125
"6924" 121273 34 -101.875 68.875
"6951" 121305 34 -93.875 68.875
"7030" 121830 34 37.375 68.875
"7132" 122713 34 -101.875 68.625
"7159" 122745 34 -93.875 68.625
"7169" 122768 34 -88.125 68.625
"7214" 123023 34 NA NA
"7248" 123271 34 37.625 68.625
"7382" 124198 34 -90.625 68.375
"7482" 124796 34 58.875 68.375
"7483" 124797 34 59.125 68.375
"7584" 125638 34 -90.625 68.125
"7686" 126236 34 NA NA
"7687" 126237 34 NA NA
"7749" 127049 34 -97.875 67.875
"7750" 127050 34 -97.625 67.875
"7797" 127497 34 14.125 67.875
"7799" 127499 34 14.625 67.875
"7860" 128489 34 -97.875 67.625
"7861" 128490 34 -97.625 67.625
"7875" 128530 34 -87.625 67.625
"7877" 128532 34 -87.125 67.625
"7901" 128932 34 12.875 67.625
"7907" 128938 34 14.375 67.625
"7968" 129928 34 NA NA
"7970" 129930 34 -97.625 67.375
"7985" 129971 34 -87.375 67.375
"8013" 130375 34 13.625 67.375
"8047" 131420 34 -85.125 67.125
"8061" 131670 34 NA NA
"8062" 131671 34 NA NA
"8081" 131819 34 14.625 67.125
"8083" 131821 34 15.125 67.125
"8122" 133110 34 -22.625 66.875
"8123" 133111 34 -22.375 66.875
"8183" 134552 34 -22.125 66.625
"8186" 134555 34 NA NA
"8285" 135992 34 -22.125 66.375
"8287" 135994 34 -21.625 66.375
"8288" 135995 34 -21.375 66.375
"8500" 138878 34 -20.625 65.875
"8504" 138882 34 -19.625 65.875
"8562" 139114 34 38.375 65.875
"8563" 139115 34 38.625 65.875
"8564" 139116 34 38.875 65.875
"8682" 140554 34 38.375 65.625
"8683" 140555 34 38.625 65.625
"8684" 140556 34 38.875 65.625
"8784" 141992 34 37.875 65.375
"8786" 141994 34 NA NA
"8788" 141996 34 NA NA
"8882" 143432 34 37.875 65.125
"8884" 143434 34 38.375 65.125
"8886" 143436 34 38.875 65.125
"8981" 144872 34 37.875 64.875
"8983" 144874 34 38.375 64.875
"8985" 144876 34 38.875 64.875
"9673" 154719 34 -20.375 63.125
"9675" 154721 34 -19.875 63.125
"9826" 157749 34 17.125 62.625
"9880" 159189 34 17.125 62.375
"9933" 160629 34 NA NA
"10066" 164948 34 16.875 61.375
"10131" 166388 34 NA NA
"10154" 167106 34 -163.625 60.875
"10155" 167107 34 -163.375 60.875
"10170" 167166 34 -148.625 60.875
"10182" 167178 34 -145.625 60.875
"10230" 168546 34 -163.625 60.625
"10231" 168547 34 -163.375 60.625
"10250" 168609 34 -147.875 60.625
"10473" 171488 34 -148.125 60.125
"10492" 171507 34 -143.375 60.125
"10616" 172914 34 -151.625 59.875
"10620" 172919 34 -150.375 59.875
"10774" 174354 34 -151.625 59.625
"10779" 174359 34 -150.375 59.625
"10784" 174364 34 -149.125 59.625
"10786" 174366 34 -148.625 59.625
"10801" 174381 34 -144.875 59.625
"10814" 174394 34 -141.625 59.625
"10828" 174947 34 -3.375 59.625
"10829" 174948 34 -3.125 59.625
"10830" 174949 34 -2.875 59.625
"10831" 174950 34 -2.625 59.625
"10832" 174951 34 -2.375 59.625
"10833" 174952 34 -2.125 59.625
"10934" 175797 34 -150.875 59.375
"11074" 177237 34 -150.875 59.125
"11097" 177281 34 -139.875 59.125
"11217" 178667 34 -153.375 58.875
"11347" 180107 34 -153.375 58.625
"11422" 180767 34 11.625 58.625
"11423" 180768 34 11.875 58.625
"11485" 181542 34 -154.625 58.375
"11500" 181609 34 -137.875 58.375
"11616" 182980 34 -155.125 58.125
"11624" 182988 34 -153.125 58.125
"11625" 182989 34 -152.875 58.125
"11742" 184420 34 -155.125 57.875
"11748" 184426 34 -153.625 57.875
"11751" 184429 34 -152.875 57.875
"11821" 185107 34 16.625 57.875
"11872" 185862 34 -154.625 57.625
"11873" 185863 34 -154.375 57.625
"11874" 185864 34 -154.125 57.625
"11876" 185866 34 -153.625 57.625
"11877" 185867 34 -153.375 57.625
"11878" 185868 34 -153.125 57.625
"11879" 185869 34 -152.875 57.625
"11880" 185870 34 -152.625 57.625
"11912" 186460 34 -5.125 57.625
"12006" 187304 34 -154.125 57.375
"12007" 187305 34 -153.875 57.375
"12008" 187306 34 -153.625 57.375
"12009" 187307 34 -153.375 57.375
"12010" 187308 34 -153.125 57.375
"12011" 187309 34 -152.875 57.375
"12012" 187310 34 -152.625 57.375
"12016" 187374 34 -136.625 57.375
"12348" 191609 34 -157.875 56.625
"12456" 193049 34 -157.875 56.375
"12490" 193154 34 -131.625 56.375
"12491" 193155 34 -131.375 56.375
"12572" 194486 34 -158.625 56.125
"12655" 195184 34 15.875 56.125
"12666" 195768 34 161.875 56.125
"12693" 195926 34 -158.625 55.875
"12797" 197208 34 161.875 55.875
"12835" 197462 34 -134.625 55.625
"12838" 197465 34 -133.875 55.625
"12839" 197466 34 -133.625 55.625
"12901" 198059 34 14.625 55.625
"12902" 198060 34 14.875 55.625
"12905" 198063 34 15.625 55.625
"12906" 198064 34 15.875 55.625
"12916" 198648 34 161.875 55.625
"12947" 198799 34 -160.375 55.375
"12948" 198800 34 -160.125 55.375
"12960" 198905 34 -133.875 55.375
"13033" 199500 34 14.875 55.375
"13035" 199502 34 15.375 55.375
"13058" 200089 34 162.125 55.375
"13083" 200233 34 -161.875 55.125
"13096" 200344 34 -134.125 55.125
"13097" 200345 34 -133.875 55.125
"13170" 200942 34 15.375 55.125
"13193" 201529 34 162.125 55.125
"13207" 201661 34 -164.875 54.875
"13215" 201669 34 -162.875 54.875
"13232" 201785 34 -133.875 54.875
"13233" 201786 34 -133.625 54.875
"13240" 201793 34 -131.875 54.875
"13241" 201794 34 -131.625 54.875
"13335" 202969 34 162.125 54.875
"13354" 203101 34 -164.875 54.625
"13493" 204409 34 162.125 54.625
"13608" 205262 34 15.375 54.375
"13612" 205266 34 16.375 54.375
"13629" 205843 34 160.625 54.375
"13646" 205967 34 NA NA
"13762" 206701 34 15.125 54.125
"13778" 207281 34 160.125 54.125
"13779" 207282 34 160.375 54.125
"13798" 207420 34 -165.125 53.875
"13880" 208141 34 15.125 53.875
"13881" 208142 34 15.375 53.875
"13888" 208721 34 160.125 53.875
"13889" 208722 34 160.375 53.875
"13914" 208994 34 -131.625 53.625
"14016" 210434 34 -131.625 53.375
"14116" 211730 34 -167.625 53.125
"14194" 213041 34 160.125 53.125
"14207" 213143 34 -174.375 52.875
"14208" 213144 34 -174.125 52.875
"14277" 213840 34 -0.125 52.875
"14306" 214481 34 160.125 52.875
"14324" 214582 34 -174.625 52.625
"14411" 215921 34 160.125 52.625
"14424" 215984 34 175.875 52.625
"14425" 215985 34 176.125 52.625
"14426" 215986 34 176.375 52.625
"14427" 215991 34 177.625 52.625
"14429" 216008 34 -178.125 52.375
"14430" 216009 34 -177.875 52.375
"14431" 216011 34 -177.375 52.375
"14432" 216012 34 -177.125 52.375
"14433" 216013 34 -176.875 52.375
"14434" 216014 34 -176.625 52.375
"14440" 216020 34 -175.125 52.375
"14447" 216027 34 -173.375 52.375
"14463" 216044 34 -169.125 52.375
"14541" 217424 34 175.875 52.375
"14557" 217447 34 -178.375 52.125
"14559" 217449 34 -177.875 52.125
"14561" 217451 34 -177.375 52.125
"14562" 217452 34 -177.125 52.125
"14563" 217453 34 -176.875 52.125
"14565" 217455 34 -176.375 52.125
"14566" 217456 34 -176.125 52.125
"14570" 217460 34 -175.125 52.125
"14574" 217464 34 -174.125 52.125
"14576" 217466 34 -173.625 52.125
"14577" 217467 34 -173.375 52.125
"14679" 218864 34 175.875 52.125
"14696" 218885 34 -178.875 51.875
"14697" 218886 34 -178.625 51.875
"14698" 218887 34 -178.375 51.875
"14703" 218892 34 -177.125 51.875
"14717" 218906 34 -173.625 51.875
"14805" 220312 34 177.875 51.875
"14806" 220313 34 178.125 51.875
"14812" 220319 34 179.625 51.875
"14813" 220320 34 179.875 51.875
"14815" 220323 34 -179.375 51.625
"14819" 220327 34 -178.375 51.625
"14820" 220328 34 -178.125 51.625
"14821" 220329 34 -177.875 51.625
"14944" 221754 34 178.375 51.625
"14949" 221759 34 179.625 51.625
"14950" 221760 34 179.875 51.625
"15058" 223195 34 178.625 51.375
"15059" 223196 34 178.875 51.375
"15062" 223199 34 179.625 51.375
"15064" 223202 34 -179.625 51.125
"16129" 239545 34 -53.875 48.375
"16425" 245241 34 -69.875 47.375
"16518" 246681 34 NA NA
"17294" 258216 34 -66.125 45.125
"17300" 258222 34 -64.625 45.125
"17393" 259656 34 -66.125 44.875
"17403" 259667 34 -63.375 44.875
"17404" 259668 34 -63.125 44.875
"17508" 261104 34 -64.125 44.625
"17513" 261109 34 -62.875 44.625
"17618" 262534 34 -66.625 44.375
"17619" 262535 34 -66.375 44.375
"17730" 263981 34 -64.875 44.125
"18217" 269737 34 -65.875 43.125
"18218" 269738 34 -65.625 43.125
"54073" 668458 34 -105.625 -26.125
"54074" 668459 34 -105.375 -26.125
"54075" 668460 34 -105.125 -26.125
"54103" 669898 34 -105.625 -26.375
"54104" 669899 34 -105.375 -26.375
"54105" 669900 34 -105.125 -26.375
"54106" 669901 34 -104.875 -26.375
"54133" 671322 34 -109.625 -26.625
"54134" 671323 34 -109.375 -26.625
"54135" 671324 34 -109.125 -26.625
"54136" 671338 34 -105.625 -26.625
"54137" 671339 34 -105.375 -26.625
"54138" 671340 34 -105.125 -26.625
"54162" 672762 34 -109.625 -26.875
"54163" 672763 34 -109.375 -26.875
"54164" 672764 34 -109.125 -26.875
"54165" 672765 34 -108.875 -26.875
"54166" 672778 34 -105.625 -26.875
"54167" 672779 34 -105.375 -26.875
"54168" 672780 34 -105.125 -26.875
"54198" 674201 34 -109.875 -27.125
"54199" 674202 34 -109.625 -27.125
"54200" 674203 34 -109.375 -27.125
"54201" 674204 34 -109.125 -27.125
"54202" 674205 34 -108.875 -27.125
"54231" 675641 34 -109.875 -27.375
"54232" 675642 34 -109.625 -27.375
"54233" 675643 34 -109.375 -27.375
"54234" 675644 34 -109.125 -27.375
"54235" 675645 34 -108.875 -27.375
"54267" 677082 34 -109.625 -27.625
"54268" 677083 34 -109.375 -27.625
"57104" 760295 34 NA NA
"57106" 760297 34 174.125 -41.875
"57182" 763165 34 171.125 -42.375
"57227" 764616 34 173.875 -42.625
"57276" 766055 34 173.625 -42.875
"57290" 766542 34 -64.625 -43.125
"57294" 766546 34 -63.625 -43.125
"57321" 767495 34 173.625 -43.125
"57342" 767983 34 -64.375 -43.375
"57343" 767984 34 -64.125 -43.375
"57360" 768919 34 169.625 -43.375
"57361" 768920 34 169.875 -43.375
"57367" 768931 34 172.625 -43.375
"57369" 768933 34 173.125 -43.375
"57388" 769419 34 -65.375 -43.625
"57408" 770358 34 169.375 -43.625
"57413" 770368 34 171.875 -43.625
"57415" 770370 34 172.375 -43.625
"57438" 770859 34 -65.375 -43.875
"57491" 773231 34 167.625 -44.125
"57493" 773233 34 168.125 -44.125
"57503" 773249 34 172.125 -44.125
"57506" 773252 34 172.875 -44.125
"57507" 773253 34 173.125 -44.125
"57530" 774670 34 167.375 -44.375
"57532" 774672 34 167.875 -44.375
"57537" 774688 34 171.875 -44.375
"57538" 774689 34 172.125 -44.375
"57539" 774690 34 172.375 -44.375
"57540" 774692 34 172.875 -44.375
"57570" 776125 34 171.125 -44.625
"57608" 777565 34 171.125 -44.875
"57630" 778985 34 166.125 -45.125
"57633" 778988 34 166.875 -45.125
"57634" 778989 34 167.125 -45.125
"57635" 778990 34 167.375 -45.125
"57636" 778991 34 167.625 -45.125
"57639" 779006 34 171.375 -45.125
"57661" 780426 34 166.375 -45.375
"57662" 780427 34 166.625 -45.375
"57678" 780907 34 -73.375 -45.625
"57712" 782347 34 -73.375 -45.875
"57713" 782348 34 -73.125 -45.875
"57744" 783788 34 -73.125 -46.125
"57760" 784747 34 166.625 -46.125
"57809" 786187 34 166.625 -46.375
"57812" 786190 34 167.375 -46.375
"57821" 786199 34 169.625 -46.375
"57857" 787629 34 167.125 -46.625
"58956" 834226 34 -63.625 -54.875
"59049" 839973 34 -66.875 -55.875
"59056" 841413 34 -66.875 -56.125
"59061" 844290 34 NA NA
"5" 72779 35 14.625 77.375
"6" 72780 35 14.875 77.375
"125" 75873 35 68.125 76.875
"234" 77313 35 NA NA
"338" 78753 35 68.125 76.375
"456" 80165 35 61.125 76.125
"470" 80179 35 64.625 76.125
"484" 80193 35 68.125 76.125
"583" 80916 35 -111.125 75.875
"670" 81007 35 -88.375 75.875
"755" 81606 35 NA NA
"898" 82356 35 -111.125 75.625
"899" 82357 35 -110.875 75.625
"902" 82360 35 -110.125 75.625
"973" 82446 35 -88.625 75.625
"1048" 83046 35 NA NA
"1050" 83048 35 61.875 75.625
"1170" 83796 35 -111.125 75.375
"1211" 83852 35 -97.125 75.375
"1224" 83865 35 -93.875 75.375
"1238" 83886 35 -88.625 75.375
"1241" 83889 35 -87.875 75.375
"1299" 84486 35 61.375 75.375
"1397" 85228 35 -113.125 75.125
"1399" 85230 35 -112.625 75.125
"1402" 85233 35 -111.875 75.125
"1403" 85234 35 -111.625 75.125
"1404" 85235 35 -111.375 75.125
"1405" 85236 35 -111.125 75.125
"1406" 85237 35 -110.875 75.125
"1462" 85293 35 -96.875 75.125
"1490" 85328 35 NA NA
"1492" 85330 35 NA NA
"1502" 85340 35 NA NA
"1503" 85342 35 NA NA
"1546" 85911 35 57.625 75.125
"1551" 85926 35 61.375 75.125
"1674" 86668 35 -113.125 74.875
"1675" 86669 35 -112.875 74.875
"1679" 86673 35 -111.875 74.875
"1715" 86719 35 -100.375 74.875
"1744" 86748 35 -93.125 74.875
"1748" 86752 35 -92.125 74.875
"1758" 86762 35 NA NA
"1759" 86763 35 NA NA
"1765" 86769 35 NA NA
"1767" 86771 35 NA NA
"1768" 86772 35 NA NA
"1769" 86773 35 NA NA
"1770" 86774 35 NA NA
"1772" 86776 35 NA NA
"1773" 86777 35 NA NA
"1805" 87034 35 -21.625 74.875
"1806" 87035 35 -21.375 74.875
"1834" 87351 35 NA NA
"2016" 88186 35 -93.625 74.625
"2018" 88188 35 -93.125 74.625
"2022" 88192 35 -92.125 74.625
"2027" 88197 35 -90.875 74.625
"2079" 88474 35 -21.625 74.625
"2080" 88475 35 -21.375 74.625
"2108" 88791 35 NA NA
"2254" 89626 35 -93.625 74.375
"2256" 89628 35 -93.125 74.375
"2259" 89631 35 -92.375 74.375
"2265" 89637 35 -90.875 74.375
"2269" 89641 35 -89.875 74.375
"2275" 89647 35 -88.375 74.375
"2315" 89914 35 -21.625 74.375
"2316" 89915 35 -21.375 74.375
"2344" 90231 35 57.625 74.375
"2437" 90986 35 -113.625 74.125
"2467" 91039 35 -100.375 74.125
"2482" 91056 35 NA NA
"2503" 91077 35 -90.875 74.125
"2506" 91080 35 -90.125 74.125
"2513" 91087 35 -88.375 74.125
"2557" 91354 35 -21.625 74.125
"2558" 91355 35 -21.375 74.125
"2586" 91671 35 57.625 74.125
"2722" 92524 35 NA NA
"2725" 92527 35 -88.375 73.875
"2753" 92555 35 -81.375 73.875
"2904" 93933 35 -96.875 73.625
"2919" 93961 35 -89.875 73.625
"2926" 93970 35 -87.625 73.625
"2927" 93971 35 -87.375 73.625
"2936" 93980 35 -85.125 73.625
"2951" 93995 35 -81.375 73.625
"3151" 95414 35 NA NA
"3152" 95415 35 NA NA
"3172" 95435 35 -81.375 73.375
"3173" 95436 35 -81.125 73.375
"3306" 96752 35 -112.125 73.125
"3307" 96753 35 -111.875 73.125
"3308" 96754 35 -111.625 73.125
"3315" 96761 35 -109.875 73.125
"3372" 96826 35 NA NA
"3373" 96827 35 NA NA
"3381" 96835 35 -91.375 73.125
"3385" 96839 35 NA NA
"3441" 97102 35 -24.625 73.125
"3453" 97114 35 -21.625 73.125
"3546" 98192 35 -112.125 72.875
"3595" 98255 35 -96.375 72.875
"3596" 98256 35 -96.125 72.875
"3613" 98275 35 -91.375 72.875
"3615" 98279 35 NA NA
"3620" 98284 35 -89.125 72.875
"3621" 98293 35 -86.875 72.875
"3622" 98294 35 -86.625 72.875
"3626" 98298 35 -85.625 72.875
"3677" 98552 35 -22.125 72.875
"3679" 98554 35 -21.625 72.875
"3762" 99632 35 -112.125 72.625
"3779" 99649 35 -107.875 72.625
"3801" 99695 35 -96.375 72.625
"3819" 99715 35 -91.375 72.625
"3825" 99724 35 -89.125 72.625
"3826" 99733 35 -86.875 72.625
"3827" 99734 35 -86.625 72.625
"3832" 99739 35 -85.375 72.625
"3882" 99994 35 -21.625 72.625
"3965" 101072 35 -112.125 72.375
"3982" 101089 35 -107.875 72.375
"4031" 101163 35 NA NA
"4038" 101178 35 -85.625 72.375
"4078" 101422 35 -24.625 72.375
"4090" 101434 35 -21.625 72.375
"4194" 102556 35 -101.125 72.125
"4196" 102558 35 -100.625 72.125
"4197" 102559 35 -100.375 72.125
"4213" 102578 35 -95.625 72.125
"4221" 102586 35 -93.625 72.125
"4225" 102600 35 -90.125 72.125
"4377" 103996 35 -101.125 71.875
"4379" 103998 35 -100.625 71.875
"4380" 103999 35 -100.375 71.875
"4396" 104018 35 -95.625 71.875
"4404" 104026 35 -93.625 71.875
"4450" 104313 35 -21.875 71.875
"4538" 105438 35 -100.625 71.625
"4539" 105439 35 -100.375 71.625
"4563" 105466 35 -93.625 71.625
"4617" 105753 35 -21.875 71.625
"4704" 106863 35 -104.375 71.375
"4721" 106890 35 -97.625 71.375
"4722" 106893 35 -96.875 71.375
"4732" 106908 35 -93.125 71.375
"4897" 108303 35 -104.375 71.125
"4905" 108319 35 -100.375 71.125
"4914" 108330 35 -97.625 71.125
"4915" 108333 35 -96.875 71.125
"4922" 108348 35 -93.125 71.125
"4928" 108362 35 -89.625 71.125
"4948" 108382 35 -84.625 71.125
"5075" 109743 35 -104.375 70.875
"5083" 109759 35 -100.375 70.875
"5090" 109768 35 NA NA
"5093" 109773 35 -96.875 70.875
"5108" 109802 35 -89.625 70.875
"5122" 109816 35 -86.125 70.875
"5128" 109822 35 -84.625 70.875
"5160" 110251 35 22.625 70.875
"5162" 110253 35 23.125 70.875
"5170" 110261 35 25.125 70.875
"5183" 110274 35 28.375 70.875
"5281" 111199 35 -100.375 70.625
"5299" 111234 35 -91.625 70.625
"5372" 111681 35 20.125 70.625
"5375" 111684 35 20.875 70.625
"5377" 111686 35 21.375 70.625
"5405" 111714 35 28.375 70.625
"5496" 112639 35 -100.375 70.375
"5499" 112649 35 -97.875 70.375
"5500" 112650 35 -97.625 70.375
"5512" 112674 35 -91.625 70.375
"5583" 113120 35 19.875 70.375
"5587" 113124 35 20.875 70.375
"5591" 113128 35 21.875 70.375
"5604" 113142 35 25.375 70.375
"5615" 113154 35 28.375 70.375
"5706" 114079 35 -100.375 70.125
"5709" 114089 35 -97.875 70.125
"5710" 114090 35 -97.625 70.125
"5722" 114114 35 -91.625 70.125
"5799" 114561 35 20.125 70.125
"5819" 114582 35 25.375 70.125
"5830" 114594 35 NA NA
"5940" 115532 35 -97.125 69.875
"5945" 115537 35 -95.875 69.875
"5959" 115551 35 -92.375 69.875
"5968" 115560 35 -90.125 69.875
"5972" 115564 35 NA NA
"5974" 115566 35 NA NA
"6115" 116162 35 60.375 69.875
"6206" 116972 35 -97.125 69.625
"6211" 116977 35 -95.875 69.625
"6225" 116991 35 -92.375 69.625
"6234" 117000 35 -90.125 69.625
"6235" 117001 35 -89.875 69.625
"6236" 117002 35 -89.625 69.625
"6333" 117489 35 32.125 69.625
"6357" 117602 35 60.375 69.625
"6448" 118412 35 -97.125 69.375
"6453" 118417 35 -95.875 69.375
"6465" 118429 35 NA NA
"6466" 118430 35 NA NA
"6473" 118437 35 -90.875 69.375
"6476" 118440 35 -90.125 69.375
"6477" 118441 35 -89.875 69.375
"6478" 118442 35 -89.625 69.375
"6590" 118939 35 34.625 69.375
"6608" 119042 35 60.375 69.375
"6720" 119863 35 -94.375 69.125
"6740" 119890 35 NA NA
"6741" 119897 35 -85.875 69.125
"6743" 119899 35 -85.375 69.125
"6778" 120143 35 -24.375 69.125
"6941" 121290 35 -97.625 68.875
"6949" 121303 35 -94.375 68.875
"6964" 121337 35 -85.875 68.875
"6966" 121339 35 -85.375 68.875
"7001" 121583 35 -24.375 68.875
"7149" 122730 35 -97.625 68.625
"7157" 122743 35 -94.375 68.625
"7177" 122777 35 -85.875 68.625
"7179" 122779 35 -85.375 68.625
"7383" 124199 35 -90.375 68.375
"7585" 125639 35 -90.375 68.125
"7765" 127091 35 -87.375 67.875
"7792" 127492 35 12.875 67.875
"7793" 127493 35 13.125 67.875
"7794" 127494 35 13.375 67.875
"7798" 127498 35 14.375 67.875
"7800" 127500 35 14.875 67.875
"7902" 128933 35 13.125 67.625
"7909" 128940 35 14.875 67.625
"7963" 129923 35 NA NA
"7964" 129924 35 NA NA
"8011" 130373 35 NA NA
"8016" 130378 35 14.375 67.375
"8084" 131822 35 15.375 67.125
"8184" 134553 35 -21.875 66.625
"8185" 134554 35 -21.625 66.625
"8257" 135734 35 -86.625 66.375
"8286" 135993 35 -21.875 66.375
"8386" 137432 35 -22.125 66.125
"8388" 137434 35 -21.625 66.125
"8389" 137435 35 -21.375 66.125
"8399" 137445 35 -18.875 66.125
"8407" 137453 35 -16.875 66.125
"8619" 140318 35 -20.625 65.625
"8895" 144367 35 NA NA
"8896" 144368 35 NA NA
"8897" 144369 35 NA NA
"9074" 146315 35 38.625 64.625
"9123" 147538 35 -15.625 64.375
"9171" 147755 35 NA NA
"9286" 149187 35 36.625 64.125
"9289" 149190 35 37.375 64.125
"9290" 149191 35 37.625 64.125
"9410" 150627 35 36.625 63.875
"9413" 150630 35 37.375 63.875
"9414" 150631 35 37.625 63.875
"9489" 151855 35 -16.375 63.625
"9490" 151856 35 -16.125 63.625
"9509" 151966 35 11.375 63.625
"9510" 151967 35 11.625 63.625
"9674" 154720 35 -20.125 63.125
"9678" 154724 35 -19.125 63.125
"9679" 154725 35 -18.875 63.125
"9680" 154726 35 -18.625 63.125
"9681" 154727 35 -18.375 63.125
"9682" 154728 35 -18.125 63.125
"9825" 157715 35 8.625 62.625
"10041" 164288 35 -148.125 61.375
"10097" 165728 35 -148.125 61.125
"10171" 167167 35 -148.375 60.875
"10246" 168605 35 -148.875 60.625
"10248" 168607 35 -148.375 60.625
"10255" 168614 35 -146.625 60.625
"10342" 170047 35 -148.375 60.375
"10360" 170075 35 -141.375 60.375
"10430" 171314 35 168.375 60.375
"10491" 171506 35 -143.625 60.125
"10500" 171515 35 -141.375 60.125
"10524" 172123 35 10.625 60.125
"10525" 172124 35 10.875 60.125
"10580" 172754 35 168.375 60.125
"10617" 172915 35 -151.375 59.875
"10618" 172916 35 -151.125 59.875
"10619" 172917 35 -150.875 59.875
"10621" 172920 35 -150.125 59.875
"10622" 172921 35 -149.875 59.875
"10657" 172957 35 -140.875 59.875
"10663" 172963 35 -139.375 59.875
"10775" 174355 35 -151.375 59.625
"10776" 174356 35 -151.125 59.625
"10777" 174357 35 -150.875 59.625
"10780" 174360 35 -150.125 59.625
"10781" 174361 35 -149.875 59.625
"10802" 174382 35 -144.625 59.625
"10823" 174403 35 -139.375 59.625
"10932" 175795 35 -151.375 59.375
"10933" 175796 35 -151.125 59.375
"10954" 175838 35 -140.625 59.375
"10955" 175839 35 -140.375 59.375
"11026" 177054 35 163.375 59.375
"11027" 177055 35 163.625 59.375
"11072" 177235 35 -151.375 59.125
"11073" 177236 35 -151.125 59.125
"11094" 177278 35 NA NA
"11095" 177279 35 NA NA
"11096" 177280 35 -140.125 59.125
"11133" 177878 35 9.375 59.125
"11134" 177879 35 9.625 59.125
"11179" 178494 35 163.375 59.125
"11180" 178495 35 163.625 59.125
"11313" 179936 35 163.875 58.875
"11344" 180104 35 -154.125 58.625
"11457" 181376 35 163.875 58.625
"11487" 181544 35 -154.125 58.375
"11493" 181550 35 -152.625 58.375
"11501" 181610 35 -137.625 58.375
"11502" 181611 35 -137.375 58.375
"11503" 181612 35 -137.125 58.375
"11622" 182986 35 -153.625 58.125
"11623" 182987 35 -153.375 58.125
"11702" 183666 35 16.375 58.125
"11703" 183667 35 16.625 58.125
"11749" 184427 35 -153.375 57.875
"11757" 184493 35 -136.875 57.875
"11820" 185106 35 16.375 57.875
"11875" 185865 35 -153.875 57.625
"11885" 185934 35 -136.625 57.625
"11917" 186466 35 -3.625 57.625
"12017" 187375 35 -136.375 57.375
"12131" 188745 35 -153.875 57.125
"12250" 190185 35 -153.875 56.875
"12256" 190256 35 -136.125 56.875
"12650" 195179 35 14.625 56.125
"12819" 197361 35 -159.875 55.625
"12900" 198058 35 14.375 55.625
"12903" 198061 35 15.125 55.625
"12904" 198062 35 15.375 55.625
"12929" 198781 35 NA NA
"12942" 198794 35 -161.625 55.375
"12959" 198904 35 -134.125 55.375
"13032" 199499 35 14.625 55.375
"13082" 200232 35 -162.125 55.125
"13098" 200346 35 -133.625 55.125
"13099" 200347 35 -133.375 55.125
"13167" 200939 35 14.625 55.125
"13169" 200941 35 15.125 55.125
"13216" 201670 35 -162.625 54.875
"13217" 201671 35 -162.375 54.875
"13306" 202380 35 14.875 54.875
"13308" 202382 35 15.375 54.875
"13334" 202968 35 161.875 54.875
"13362" 203109 35 -162.875 54.625
"13364" 203111 35 -162.375 54.625
"13387" 203233 35 -131.875 54.625
"13388" 203234 35 -131.625 54.625
"13461" 203820 35 14.875 54.625
"13463" 203822 35 15.375 54.625
"13492" 204408 35 161.875 54.625
"13533" 204667 35 -133.375 54.375
"13534" 204668 35 -133.125 54.375
"13535" 204669 35 -132.875 54.375
"13542" 204676 35 -131.125 54.375
"13543" 204677 35 -130.875 54.375
"13544" 204678 35 -130.625 54.375
"13630" 205844 35 160.875 54.375
"13648" 205969 35 NA NA
"13659" 205980 35 -165.125 54.125
"13671" 206107 35 -133.375 54.125
"13784" 207406 35 -168.625 53.875
"13790" 207412 35 -167.125 53.875
"13801" 207547 35 -133.375 53.875
"13806" 207552 35 -132.125 53.875
"13901" 208856 35 -166.125 53.625
"13907" 208987 35 -133.375 53.625
"14121" 211735 35 -166.375 53.125
"14122" 211868 35 -133.125 53.125
"14123" 211869 35 -132.875 53.125
"14213" 213150 35 NA NA
"14242" 213317 35 NA NA
"14469" 216196 35 -131.125 52.375
"14470" 216197 35 -130.875 52.375
"14542" 217425 35 176.125 52.375
"14543" 217426 35 176.375 52.375
"14544" 217429 35 177.125 52.375
"14545" 217430 35 177.375 52.375
"14550" 217435 35 178.625 52.375
"14553" 217440 35 179.875 52.375
"14558" 217448 35 -178.125 52.125
"14564" 217454 35 -176.625 52.125
"14591" 217481 35 NA NA
"14599" 217636 35 -131.125 52.125
"14600" 217637 35 -130.875 52.125
"14680" 218865 35 176.125 52.125
"14681" 218866 35 176.375 52.125
"14683" 218869 35 177.125 52.125
"14689" 218875 35 178.625 52.125
"14694" 218880 35 179.875 52.125
"14699" 218888 35 -178.125 51.875
"14807" 220314 35 178.375 51.875
"14809" 220316 35 178.875 51.875
"14810" 220317 35 179.125 51.875
"14946" 221756 35 178.875 51.625
"14947" 221757 35 179.125 51.625
"14948" 221758 35 179.375 51.625
"15073" 223408 35 -128.125 51.125
"15451" 229186 35 -123.625 50.125
"17097" 255341 35 -64.875 45.625
"17136" 255722 35 30.375 45.625
"17137" 255723 35 30.625 45.625
"17202" 256781 35 -64.875 45.375
"17293" 258215 35 -66.375 45.125
"17295" 258217 35 -65.875 45.125
"17297" 258219 35 -65.375 45.125
"17301" 258223 35 -64.375 45.125
"17501" 261096 35 -66.125 44.625
"17512" 261108 35 -63.125 44.625
"17727" 263974 35 -66.625 44.125
"18092" 268297 35 -65.875 43.375
"56507" 742070 35 -62.625 -38.875
"57107" 760298 35 174.375 -41.875
"57222" 764604 35 170.875 -42.625
"57272" 766051 35 NA NA
"57289" 766541 35 -64.875 -43.125
"57291" 766543 35 -64.375 -43.125
"57295" 766547 35 -63.375 -43.125
"57313" 767481 35 170.125 -43.125
"57319" 767493 35 173.125 -43.125
"57365" 768927 35 171.625 -43.375
"57366" 768928 35 171.875 -43.375
"57381" 769384 35 -74.125 -43.625
"57382" 769385 35 -73.875 -43.625
"57407" 770357 35 169.125 -43.625
"57429" 770822 35 -74.625 -43.875
"57492" 773232 35 167.875 -44.125
"57494" 773234 35 168.375 -44.125
"57499" 773245 35 171.125 -44.125
"57508" 773254 35 173.375 -44.125
"57514" 773699 35 -75.375 -44.375
"57565" 776109 35 167.125 -44.625
"57566" 776110 35 167.375 -44.625
"57569" 776113 35 168.125 -44.625
"57602" 777549 35 167.125 -44.875
"57603" 777550 35 167.375 -44.875
"57604" 777551 35 167.625 -44.875
"57610" 777567 35 171.625 -44.875
"57679" 780908 35 -73.125 -45.625
"57694" 781865 35 166.125 -45.625
"57810" 786188 35 166.875 -46.375
"59058" 842850 35 -67.625 -56.375
"59062" 844291 35 NA NA
"72" 75657 36 14.125 76.875
"123" 75871 36 67.625 76.875
"124" 75872 36 67.875 76.875
"222" 77299 36 64.625 76.625
"232" 77311 36 NA NA
"233" 77312 36 NA NA
"236" 77315 36 68.625 76.625
"336" 78751 36 67.625 76.375
"337" 78752 36 67.875 76.375
"459" 80168 36 61.875 76.125
"472" 80181 36 NA NA
"473" 80182 36 NA NA
"482" 80191 36 67.625 76.125
"483" 80192 36 67.875 76.125
"637" 80973 36 -96.875 75.875
"669" 81006 36 -88.625 75.875
"683" 81020 36 -85.125 75.875
"685" 81022 36 -84.625 75.875
"958" 82425 36 -93.875 75.625
"975" 82448 36 -88.125 75.625
"976" 82449 36 -87.875 75.625
"977" 82450 36 -87.625 75.625
"987" 82460 36 -85.125 75.625
"989" 82462 36 -84.625 75.625
"1047" 83045 36 NA NA
"1225" 83866 36 -93.625 75.375
"1228" 83869 36 -92.875 75.375
"1240" 83888 36 -88.125 75.375
"1242" 83890 36 -87.625 75.375
"1252" 83900 36 -85.125 75.375
"1253" 83902 36 -84.625 75.375
"1298" 84485 36 61.125 75.375
"1400" 85231 36 -112.375 75.125
"1461" 85292 36 -97.125 75.125
"1477" 85308 36 -93.125 75.125
"1478" 85309 36 -92.875 75.125
"1495" 85333 36 NA NA
"1501" 85339 36 NA NA
"1550" 85925 36 61.125 75.125
"1676" 86670 36 -112.625 74.875
"1677" 86671 36 -112.375 74.875
"1678" 86672 36 -112.125 74.875
"1680" 86674 36 -111.625 74.875
"1746" 86750 36 -92.625 74.875
"1771" 86775 36 NA NA
"1814" 87043 36 -19.375 74.875
"1833" 87350 36 NA NA
"1835" 87353 36 NA NA
"2010" 88180 36 -95.125 74.625
"2011" 88181 36 -94.875 74.625
"2030" 88200 36 -90.125 74.625
"2064" 88234 36 -81.625 74.625
"2088" 88483 36 -19.375 74.625
"2107" 88790 36 NA NA
"2109" 88793 36 58.125 74.625
"2246" 89618 36 -95.625 74.375
"2248" 89620 36 -95.125 74.375
"2249" 89621 36 -94.875 74.375
"2273" 89645 36 -88.875 74.375
"2276" 89648 36 -88.125 74.375
"2302" 89674 36 -81.625 74.375
"2314" 89913 36 -21.875 74.375
"2324" 89923 36 -19.375 74.375
"2343" 90230 36 57.375 74.375
"2345" 90233 36 58.125 74.375
"2507" 91081 36 -89.875 74.125
"2514" 91088 36 -88.125 74.125
"2540" 91114 36 -81.625 74.125
"2556" 91353 36 -21.875 74.125
"2566" 91363 36 -19.375 74.125
"2585" 91670 36 57.375 74.125
"2587" 91673 36 58.125 74.125
"2658" 92447 36 -108.375 73.875
"2698" 92496 36 -96.125 73.875
"2720" 92521 36 -89.875 73.875
"2728" 92530 36 -87.625 73.875
"2729" 92531 36 -87.375 73.875
"2780" 92780 36 -25.125 73.875
"2796" 92796 36 -21.125 73.875
"2905" 93934 36 -96.625 73.625
"2921" 93965 36 -88.875 73.625
"2928" 93972 36 -87.125 73.625
"2929" 93973 36 -86.875 73.625
"2932" 93976 36 -86.125 73.625
"2977" 94220 36 -25.125 73.625
"2993" 94236 36 -21.125 73.625
"3153" 95416 36 -86.125 73.375
"3157" 95420 36 -85.125 73.375
"3203" 95660 36 -25.125 73.375
"3219" 95676 36 -21.125 73.375
"3363" 96815 36 -96.375 73.125
"3374" 96828 36 NA NA
"3377" 96831 36 NA NA
"3378" 96832 36 NA NA
"3390" 96844 36 -89.125 73.125
"3394" 96854 36 -86.625 73.125
"3450" 97111 36 -22.375 73.125
"3563" 98209 36 -107.875 72.875
"3619" 98283 36 -89.375 72.875
"3635" 98316 36 NA NA
"3792" 99677 36 -100.875 72.625
"3813" 99709 36 -92.875 72.625
"3814" 99710 36 -92.625 72.625
"3820" 99719 36 -90.375 72.625
"3824" 99723 36 -89.375 72.625
"3879" 99991 36 -22.375 72.625
"3997" 101117 36 -100.875 72.375
"4007" 101136 36 -96.125 72.375
"4020" 101149 36 -92.875 72.375
"4021" 101150 36 -92.625 72.375
"4025" 101154 36 NA NA
"4029" 101161 36 -89.875 72.375
"4087" 101431 36 -22.375 72.375
"4182" 102529 36 -107.875 72.125
"4185" 102532 36 -107.125 72.125
"4232" 102617 36 -85.875 72.125
"4278" 102872 36 -22.125 72.125
"4279" 102873 36 -21.875 72.125
"4365" 103969 36 -107.875 71.875
"4367" 103971 36 -107.375 71.875
"4368" 103972 36 -107.125 71.875
"4449" 104312 36 -22.125 71.875
"4526" 105411 36 -107.375 71.625
"4527" 105412 36 -107.125 71.625
"4582" 105516 36 NA NA
"4616" 105752 36 -22.125 71.625
"4737" 106920 36 -90.125 71.375
"4739" 106922 36 -89.625 71.375
"4752" 106935 36 NA NA
"4757" 106940 36 -85.125 71.375
"4759" 106942 36 -84.625 71.375
"4925" 108351 36 -92.375 71.125
"4926" 108360 36 -90.125 71.125
"4941" 108375 36 -86.375 71.125
"4946" 108380 36 -85.125 71.125
"5100" 109788 36 -93.125 70.875
"5103" 109791 36 -92.375 70.875
"5121" 109815 36 -86.375 70.875
"5126" 109820 36 -85.125 70.875
"5158" 110249 36 22.125 70.875
"5163" 110254 36 23.375 70.875
"5164" 110255 36 23.625 70.875
"5165" 110256 36 23.875 70.875
"5166" 110257 36 24.125 70.875
"5167" 110258 36 24.375 70.875
"5169" 110260 36 24.875 70.875
"5171" 110262 36 25.375 70.875
"5182" 110273 36 28.125 70.875
"5280" 111198 36 -100.625 70.625
"5287" 111213 36 -96.875 70.625
"5295" 111230 36 -92.625 70.625
"5296" 111231 36 -92.375 70.625
"5300" 111235 36 -91.375 70.625
"5356" 111508 36 -23.125 70.625
"5360" 111512 36 -22.125 70.625
"5371" 111680 36 19.875 70.625
"5374" 111683 36 20.625 70.625
"5378" 111687 36 21.625 70.625
"5379" 111688 36 21.875 70.625
"5393" 111702 36 25.375 70.625
"5394" 111703 36 25.625 70.625
"5395" 111704 36 25.875 70.625
"5408" 111717 36 29.125 70.625
"5495" 112638 36 -100.625 70.375
"5502" 112653 36 -96.875 70.375
"5508" 112670 36 -92.625 70.375
"5509" 112671 36 -92.375 70.375
"5513" 112675 36 -91.375 70.375
"5526" 112694 36 -86.625 70.375
"5529" 112708 36 -83.125 70.375
"5530" 112709 36 -82.875 70.375
"5531" 112710 36 -82.625 70.375
"5532" 112711 36 -82.375 70.375
"5568" 112948 36 -23.125 70.375
"5572" 112952 36 -22.125 70.375
"5581" 113118 36 19.375 70.375
"5582" 113119 36 19.625 70.375
"5586" 113123 36 20.625 70.375
"5601" 113138 36 24.375 70.375
"5603" 113141 36 25.125 70.375
"5605" 113143 36 25.625 70.375
"5606" 113144 36 25.875 70.375
"5618" 113157 36 29.125 70.375
"5705" 114078 36 -100.625 70.125
"5712" 114093 36 -96.875 70.125
"5717" 114098 36 NA NA
"5718" 114110 36 -92.625 70.125
"5719" 114111 36 -92.375 70.125
"5723" 114115 36 -91.375 70.125
"5736" 114134 36 -86.625 70.125
"5743" 114148 36 -83.125 70.125
"5744" 114149 36 -82.875 70.125
"5745" 114150 36 -82.625 70.125
"5746" 114151 36 -82.375 70.125
"5782" 114388 36 -23.125 70.125
"5786" 114392 36 -22.125 70.125
"5802" 114564 36 20.875 70.125
"5816" 114578 36 NA NA
"5818" 114581 36 25.125 70.125
"5820" 114583 36 25.625 70.125
"5821" 114584 36 NA NA
"5833" 114597 36 29.125 70.125
"5934" 115526 36 -98.625 69.875
"5935" 115527 36 -98.375 69.875
"5973" 115565 36 NA NA
"5995" 115587 36 -83.375 69.875
"5996" 115588 36 -83.125 69.875
"6030" 115821 36 NA NA
"6198" 116964 36 -99.125 69.625
"6200" 116966 36 -98.625 69.625
"6201" 116967 36 -98.375 69.625
"6237" 117003 36 -89.375 69.625
"6257" 117027 36 -83.375 69.625
"6258" 117028 36 -83.125 69.625
"6440" 118404 36 -99.125 69.375
"6442" 118406 36 -98.625 69.375
"6443" 118407 36 -98.375 69.375
"6446" 118410 36 NA NA
"6479" 118443 36 -89.375 69.375
"6499" 118465 36 NA NA
"6500" 118466 36 NA NA
"6501" 118467 36 -83.375 69.375
"6502" 118468 36 -83.125 69.375
"6540" 118712 36 NA NA
"6589" 118938 36 34.375 69.375
"6591" 118940 36 34.875 69.375
"6711" 119849 36 NA NA
"6721" 119864 36 -94.125 69.125
"6745" 119901 36 -84.875 69.125
"6950" 121304 36 -94.125 68.875
"6968" 121341 36 -84.875 68.875
"7158" 122744 36 -94.125 68.625
"7181" 122781 36 -84.875 68.625
"7247" 123270 36 37.375 68.625
"7356" 124162 36 -99.625 68.375
"7363" 124169 36 -97.875 68.375
"7386" 124202 36 -89.625 68.375
"7390" 124210 36 -87.625 68.375
"7558" 125602 36 -99.625 68.125
"7565" 125609 36 -97.875 68.125
"7588" 125642 36 NA NA
"7748" 127048 36 -98.125 67.875
"7859" 128488 36 -98.125 67.625
"7900" 128931 36 12.625 67.625
"7965" 129925 36 NA NA
"7967" 129927 36 NA NA
"7986" 129972 36 -87.125 67.375
"8012" 130374 36 13.375 67.375
"8015" 130377 36 14.125 67.375
"8076" 131814 36 13.375 67.125
"8134" 133253 36 13.125 66.875
"8135" 133254 36 13.375 66.875
"8387" 137433 36 -21.875 66.125
"8552" 139104 36 35.875 65.875
"8558" 139110 36 37.375 65.875
"8560" 139112 36 37.875 65.875
"8561" 139113 36 38.125 65.875
"8623" 140322 36 -19.625 65.625
"8672" 140544 36 35.875 65.625
"8678" 140550 36 NA NA
"8680" 140552 36 37.875 65.625
"8681" 140553 36 38.125 65.625
"8773" 141981 36 35.125 65.375
"8777" 141985 36 36.125 65.375
"8778" 141986 36 36.375 65.375
"8783" 141991 36 37.625 65.375
"8785" 141993 36 NA NA
"8871" 143421 36 35.125 65.125
"8875" 143425 36 36.125 65.125
"8876" 143426 36 36.375 65.125
"8881" 143431 36 37.625 65.125
"8883" 143433 36 38.125 65.125
"8906" 144380 36 NA NA
"8970" 144861 36 35.125 64.875
"8974" 144865 36 36.125 64.875
"8975" 144866 36 36.375 64.875
"8980" 144871 36 37.625 64.875
"8982" 144873 36 38.125 64.875
"9061" 146302 36 35.375 64.625
"9073" 146314 36 38.375 64.625
"9158" 147742 36 35.375 64.375
"9170" 147754 36 NA NA
"9683" 154729 36 -17.875 63.125
"9702" 154842 36 10.375 63.125
"9824" 157714 36 8.375 62.625
"9912" 160531 36 -7.375 62.125
"9913" 160532 36 -7.125 62.125
"10180" 167176 36 -146.125 60.875
"10181" 167177 36 -145.875 60.875
"10247" 168606 36 -148.625 60.625
"10256" 168615 36 -146.375 60.625
"10258" 168617 36 -145.875 60.625
"10259" 168618 36 -145.625 60.625
"10323" 169981 36 -164.875 60.375
"10324" 169982 36 -164.625 60.375
"10327" 169986 36 -163.625 60.375
"10354" 170059 36 -145.375 60.375
"10356" 170061 36 -144.875 60.375
"10357" 170062 36 -144.625 60.375
"10358" 170063 36 -144.375 60.375
"10359" 170064 36 -144.125 60.375
"10429" 171313 36 168.125 60.375
"10448" 171421 36 -164.875 60.125
"10449" 171422 36 -164.625 60.125
"10452" 171426 36 NA NA
"10472" 171487 36 -148.375 60.125
"10476" 171491 36 -147.375 60.125
"10484" 171499 36 -145.375 60.125
"10486" 171501 36 -144.875 60.125
"10487" 171502 36 -144.625 60.125
"10488" 171503 36 -144.375 60.125
"10489" 171504 36 -144.125 60.125
"10579" 172753 36 168.125 60.125
"10623" 172922 36 -149.625 59.875
"10655" 172955 36 -141.375 59.875
"10656" 172956 36 -141.125 59.875
"10725" 174179 36 164.625 59.875
"10782" 174362 36 -149.625 59.625
"10817" 174397 36 -140.875 59.625
"10848" 175001 36 10.125 59.625
"10896" 175619 36 164.625 59.625
"11028" 177056 36 163.875 59.375
"11029" 177057 36 164.125 59.375
"11135" 177880 36 9.875 59.125
"11181" 178496 36 163.875 59.125
"11182" 178497 36 164.125 59.125
"11381" 180692 36 -7.125 58.625
"11382" 180693 36 -6.875 58.625
"11386" 180697 36 -5.875 58.625
"11387" 180698 36 -5.625 58.625
"11486" 181543 36 -154.375 58.375
"11758" 184494 36 -136.625 57.875
"11886" 185935 36 -136.375 57.625
"11918" 186467 36 -3.375 57.625
"11919" 186468 36 -3.125 57.625
"11920" 186469 36 -2.875 57.625
"11921" 186470 36 -2.625 57.625
"11932" 186512 36 7.875 57.625
"11933" 186513 36 8.125 57.625
"12118" 188731 36 NA NA
"12181" 189398 36 9.375 57.125
"12182" 189399 36 9.625 57.125
"12240" 190171 36 -157.375 56.875
"12364" 191697 36 -135.875 56.625
"12473" 193137 36 NA NA
"12506" 193665 36 -3.875 56.375
"12507" 193666 36 -3.625 56.375
"12569" 194483 36 -159.375 56.125
"12651" 195180 36 14.875 56.125
"12653" 195182 36 15.375 56.125
"12665" 195744 36 155.875 56.125
"12690" 195923 36 -159.375 55.875
"12781" 196619 36 14.625 55.875
"12782" 196620 36 14.875 55.875
"12786" 196624 36 15.875 55.875
"12796" 197184 36 155.875 55.875
"12945" 198797 36 -160.875 55.375
"12946" 198798 36 -160.625 55.375
"12962" 198907 36 -133.375 55.375
"13034" 199501 36 15.125 55.375
"13071" 200221 36 -164.875 55.125
"13106" 200354 36 -131.625 55.125
"13211" 201665 36 -163.875 54.875
"13234" 201787 36 -133.375 54.875
"13358" 203105 36 -163.875 54.625
"13363" 203110 36 -162.625 54.625
"13513" 204537 36 -165.875 54.375
"13536" 204670 36 -132.625 54.375
"13537" 204671 36 -132.375 54.375
"13538" 204672 36 -132.125 54.375
"13539" 204673 36 -131.875 54.375
"13540" 204674 36 -131.625 54.375
"13541" 204675 36 -131.375 54.375
"13607" 205261 36 15.125 54.375
"13628" 205842 36 160.375 54.375
"13647" 205968 36 NA NA
"13649" 205970 36 NA NA
"13651" 205972 36 -167.125 54.125
"13672" 206108 36 -133.125 54.125
"13680" 206116 36 -131.125 54.125
"13681" 206117 36 -130.875 54.125
"13682" 206118 36 -130.625 54.125
"13763" 206702 36 15.375 54.125
"13785" 207407 36 -168.375 53.875
"13789" 207411 36 -167.375 53.875
"13797" 207419 36 -165.375 53.875
"13802" 207548 36 -133.125 53.875
"13809" 207555 36 -131.375 53.875
"13810" 207556 36 -131.125 53.875
"13811" 207557 36 -130.875 53.875
"13812" 207558 36 -130.625 53.875
"13908" 208988 36 -133.125 53.625
"13913" 208993 36 -131.875 53.625
"14003" 210296 36 -166.125 53.375
"14009" 210427 36 -133.375 53.375
"14010" 210428 36 -133.125 53.375
"14114" 211728 36 -168.125 53.125
"14115" 211729 36 -167.875 53.125
"14124" 211870 36 -132.625 53.125
"14128" 211874 36 -131.625 53.125
"14247" 213323 36 -129.375 52.875
"14281" 213844 36 0.875 52.875
"14330" 214589 36 -172.875 52.625
"14354" 214756 36 -131.125 52.625
"14355" 214757 36 -130.875 52.625
"14358" 214763 36 -129.375 52.625
"14462" 216042 36 -169.625 52.375
"14468" 216195 36 -131.375 52.375
"14546" 217431 36 177.625 52.375
"14547" 217432 36 177.875 52.375
"14548" 217433 36 178.125 52.375
"14549" 217434 36 178.375 52.375
"14551" 217438 36 179.375 52.375
"14552" 217439 36 179.625 52.375
"14598" 217635 36 -131.375 52.125
"14648" 218166 36 1.375 52.125
"14684" 218870 36 177.375 52.125
"14725" 219075 36 -131.375 51.875
"14726" 219076 36 -131.125 51.875
"14727" 219077 36 -130.875 51.875
"14811" 220318 36 179.375 51.875
"14945" 221755 36 178.625 51.625
"14968" 221968 36 -128.125 51.375
"15072" 223407 36 -128.375 51.125
"15166" 224846 36 -128.625 50.875
"15259" 226286 36 -128.625 50.625
"15343" 227726 36 -128.625 50.375
"15344" 227727 36 -128.375 50.375
"15431" 229166 36 NA NA
"15432" 229167 36 -128.375 50.125
"15845" 235223 36 -54.375 49.125
"17091" 255335 36 NA NA
"17092" 255336 36 NA NA
"17196" 256775 36 -66.375 45.375
"17197" 256776 36 -66.125 45.375
"17391" 259654 36 -66.625 44.875
"17624" 262543 36 -64.375 44.375
"17827" 265414 36 -66.625 43.875
"17947" 266854 36 -66.625 43.625
"18037" 267233 36 28.125 43.625
"57057" 758847 36 171.625 -41.625
"57113" 760304 36 175.875 -41.875
"57165" 762224 36 -64.125 -42.375
"57185" 763175 36 173.625 -42.375
"57244" 765103 36 -64.375 -42.875
"57288" 766540 36 -65.125 -43.125
"57380" 769383 36 -74.375 -43.625
"57414" 770369 36 172.125 -43.625
"57431" 770824 36 -74.125 -43.875
"57432" 770825 36 -73.875 -43.875
"57450" 771792 36 167.875 -43.875
"57451" 771793 36 168.125 -43.875
"57452" 771794 36 168.375 -43.875
"57458" 771805 36 171.125 -43.875
"57459" 771806 36 171.375 -43.875
"57466" 771813 36 173.125 -43.875
"57467" 771814 36 173.375 -43.875
"57500" 773246 36 171.375 -44.125
"57501" 773247 36 171.625 -44.125
"57504" 773250 36 172.375 -44.125
"57505" 773251 36 172.625 -44.125
"57533" 774673 36 168.125 -44.375
"57619" 778027 36 -73.375 -45.125
"57632" 778987 36 166.625 -45.125
"57811" 786189 36 167.125 -46.375
"58988" 835662 36 -64.625 -55.125
"58989" 835663 36 -64.375 -55.125
"58990" 835664 36 -64.125 -55.125
"58991" 835665 36 -63.875 -55.125
"59050" 839974 36 -66.625 -55.875
"59057" 841414 36 -66.625 -56.125
"59059" 842851 36 -67.375 -56.375
"59063" 844292 36 NA NA
"122" 75870 37 67.375 76.875
"231" 77310 37 NA NA
"335" 78750 37 67.375 76.375
"457" 80166 37 61.375 76.125
"481" 80190 37 67.375 76.125
"636" 80972 37 -97.125 75.875
"652" 80988 37 -93.125 75.875
"671" 81008 37 -88.125 75.875
"672" 81009 37 -87.875 75.875
"676" 81013 37 -86.875 75.875
"682" 81019 37 -85.375 75.875
"754" 81605 37 61.125 75.875
"945" 82412 37 -97.125 75.625
"980" 82453 37 -86.875 75.625
"986" 82459 37 -85.375 75.625
"1210" 83851 37 -97.375 75.375
"1226" 83867 37 -93.375 75.375
"1229" 83870 37 -92.625 75.375
"1245" 83893 37 -86.875 75.375
"1251" 83899 37 -85.375 75.375
"1401" 85232 37 -112.125 75.125
"1473" 85304 37 NA NA
"1476" 85307 37 -93.375 75.125
"1479" 85310 37 -92.625 75.125
"1487" 85325 37 NA NA
"1493" 85331 37 NA NA
"1494" 85332 37 NA NA
"1500" 85338 37 NA NA
"1732" 86736 37 -96.125 74.875
"1743" 86747 37 -93.375 74.875
"1747" 86751 37 -92.375 74.875
"1753" 86757 37 -90.875 74.875
"1755" 86759 37 NA NA
"1760" 86764 37 -89.125 74.875
"1763" 86767 37 -88.375 74.875
"1804" 87033 37 -21.875 74.875
"1836" 87354 37 NA NA
"2006" 88176 37 -96.125 74.625
"2007" 88177 37 -95.875 74.625
"2021" 88191 37 -92.375 74.625
"2023" 88193 37 -91.875 74.625
"2024" 88194 37 -91.625 74.625
"2025" 88195 37 -91.375 74.625
"2026" 88196 37 -91.125 74.625
"2034" 88204 37 -89.125 74.625
"2035" 88205 37 -88.875 74.625
"2037" 88207 37 -88.375 74.625
"2110" 88794 37 58.375 74.625
"2244" 89616 37 -96.125 74.375
"2245" 89617 37 -95.875 74.375
"2247" 89619 37 -95.375 74.375
"2255" 89627 37 -93.375 74.375
"2261" 89633 37 -91.875 74.375
"2262" 89634 37 -91.625 74.375
"2263" 89635 37 -91.375 74.375
"2264" 89636 37 -91.125 74.375
"2270" 89642 37 -89.625 74.375
"2271" 89643 37 -89.375 74.375
"2272" 89644 37 -89.125 74.375
"2277" 89649 37 -87.875 74.375
"2278" 89650 37 -87.625 74.375
"2287" 89659 37 -85.375 74.375
"2288" 89660 37 -85.125 74.375
"2346" 90234 37 58.375 74.375
"2483" 91057 37 -95.875 74.125
"2484" 91058 37 -95.625 74.125
"2485" 91059 37 -95.375 74.125
"2496" 91070 37 -92.625 74.125
"2498" 91072 37 -92.125 74.125
"2501" 91075 37 -91.375 74.125
"2502" 91076 37 -91.125 74.125
"2509" 91083 37 -89.375 74.125
"2510" 91084 37 -89.125 74.125
"2511" 91085 37 -88.875 74.125
"2515" 91089 37 -87.875 74.125
"2516" 91090 37 -87.625 74.125
"2525" 91099 37 -85.375 74.125
"2526" 91100 37 -85.125 74.125
"2588" 91674 37 58.375 74.125
"2730" 92532 37 -87.125 73.875
"2738" 92540 37 -85.125 73.875
"2793" 92793 37 -21.875 73.875
"2795" 92795 37 -21.375 73.875
"2810" 93109 37 57.125 73.875
"2811" 93110 37 57.375 73.875
"2920" 93964 37 -89.125 73.625
"2930" 93974 37 -86.625 73.625
"2931" 93975 37 -86.375 73.625
"2933" 93977 37 -85.875 73.625
"2990" 94233 37 -21.875 73.625
"2992" 94235 37 -21.375 73.625
"3007" 94549 37 57.125 73.625
"3008" 94550 37 57.375 73.625
"3120" 95374 37 -96.625 73.375
"3126" 95380 37 NA NA
"3142" 95405 37 -88.875 73.375
"3144" 95407 37 -88.375 73.375
"3154" 95417 37 -85.875 73.375
"3216" 95673 37 -21.875 73.375
"3233" 95989 37 57.125 73.375
"3234" 95990 37 57.375 73.375
"3371" 96825 37 NA NA
"3389" 96843 37 -89.375 73.125
"3399" 96859 37 -85.375 73.125
"3676" 98551 37 -22.375 72.875
"3810" 99706 37 -93.625 72.625
"4006" 101135 37 -96.375 72.375
"4027" 101159 37 -90.375 72.375
"4034" 101174 37 -86.625 72.375
"4039" 101179 37 -85.375 72.375
"4091" 101435 37 NA NA
"4184" 102531 37 -107.375 72.125
"4210" 102575 37 -96.375 72.125
"4277" 102871 37 -22.375 72.125
"4366" 103970 37 -107.625 71.875
"4393" 104015 37 -96.375 71.875
"4398" 104020 37 -95.125 71.875
"4401" 104023 37 -94.375 71.875
"4402" 104024 37 -94.125 71.875
"4403" 104025 37 -93.875 71.875
"4411" 104055 37 -86.375 71.875
"4416" 104060 37 -85.125 71.875
"4448" 104311 37 -22.375 71.875
"4524" 105409 37 -107.875 71.625
"4535" 105435 37 NA NA
"4552" 105455 37 -96.375 71.625
"4572" 105495 37 NA NA
"4703" 106862 37 -104.625 71.375
"4719" 106888 37 -98.125 71.375
"4750" 106933 37 NA NA
"4751" 106934 37 NA NA
"4755" 106938 37 -85.625 71.375
"4756" 106939 37 -85.375 71.375
"4786" 107195 37 -21.375 71.375
"4896" 108302 37 -104.625 71.125
"4904" 108318 37 -100.625 71.125
"4912" 108328 37 -98.125 71.125
"4933" 108367 37 -88.375 71.125
"4939" 108373 37 -86.875 71.125
"4940" 108374 37 -86.625 71.125
"4944" 108378 37 -85.625 71.125
"4945" 108379 37 -85.375 71.125
"4971" 108635 37 -21.375 71.125
"5074" 109742 37 -104.625 70.875
"5082" 109758 37 -100.625 70.875
"5119" 109813 37 -86.875 70.875
"5120" 109814 37 -86.625 70.875
"5124" 109818 37 NA NA
"5125" 109819 37 NA NA
"5154" 110075 37 -21.375 70.875
"5159" 110250 37 22.375 70.875
"5288" 111214 37 -96.625 70.625
"5314" 111254 37 -86.625 70.625
"5357" 111509 37 -22.875 70.625
"5358" 111510 37 -22.625 70.625
"5361" 111513 37 -21.875 70.625
"5388" 111697 37 24.125 70.625
"5389" 111698 37 24.375 70.625
"5392" 111701 37 25.125 70.625
"5397" 111706 37 26.375 70.625
"5400" 111709 37 27.125 70.625
"5401" 111710 37 27.375 70.625
"5411" 111720 37 29.875 70.625
"5412" 111721 37 30.125 70.625
"5433" 111835 37 58.625 70.625
"5434" 111836 37 58.875 70.625
"5435" 111837 37 59.125 70.625
"5503" 112654 37 -96.625 70.375
"5517" 112685 37 -88.875 70.375
"5518" 112686 37 -88.625 70.375
"5569" 112949 37 -22.875 70.375
"5570" 112950 37 -22.625 70.375
"5573" 112953 37 -21.875 70.375
"5600" 113137 37 24.125 70.375
"5602" 113140 37 24.875 70.375
"5607" 113146 37 26.375 70.375
"5610" 113149 37 27.125 70.375
"5611" 113150 37 27.375 70.375
"5613" 113152 37 27.875 70.375
"5614" 113153 37 28.125 70.375
"5621" 113160 37 29.875 70.375
"5622" 113161 37 30.125 70.375
"5643" 113275 37 58.625 70.375
"5644" 113276 37 58.875 70.375
"5645" 113277 37 59.125 70.375
"5713" 114094 37 -96.625 70.125
"5725" 114123 37 NA NA
"5728" 114126 37 -88.625 70.125
"5783" 114389 37 -22.875 70.125
"5784" 114390 37 -22.625 70.125
"5787" 114393 37 -21.875 70.125
"5796" 114558 37 19.375 70.125
"5797" 114559 37 19.625 70.125
"5815" 114577 37 NA NA
"5822" 114586 37 NA NA
"5825" 114589 37 NA NA
"5826" 114590 37 NA NA
"5828" 114592 37 NA NA
"5829" 114593 37 NA NA
"5864" 114715 37 58.625 70.125
"5865" 114716 37 58.875 70.125
"5866" 114717 37 59.125 70.125
"5920" 115509 37 -102.875 69.875
"5927" 115516 37 -101.125 69.875
"5928" 115517 37 -100.875 69.875
"5933" 115525 37 -98.875 69.875
"5944" 115536 37 -96.125 69.875
"5949" 115541 37 NA NA
"5957" 115549 37 -92.875 69.875
"6041" 115832 37 -22.125 69.875
"6061" 116002 37 20.375 69.875
"6186" 116949 37 -102.875 69.625
"6193" 116956 37 -101.125 69.625
"6194" 116957 37 -100.875 69.625
"6199" 116965 37 -98.875 69.625
"6210" 116976 37 -96.125 69.625
"6223" 116989 37 -92.875 69.625
"6285" 117261 37 -24.875 69.625
"6296" 117272 37 -22.125 69.625
"6316" 117442 37 20.375 69.625
"6428" 118389 37 -102.875 69.375
"6435" 118396 37 -101.125 69.375
"6436" 118397 37 -100.875 69.375
"6441" 118405 37 -98.875 69.375
"6452" 118416 37 -96.125 69.375
"6490" 118456 37 NA NA
"6529" 118701 37 -24.875 69.375
"6538" 118710 37 NA NA
"6821" 120389 37 37.125 69.125
"6963" 121330 37 -87.625 68.875
"7029" 121829 37 37.125 68.875
"7171" 122770 37 -87.625 68.625
"7327" 124133 37 -106.875 68.375
"7329" 124135 37 -106.375 68.375
"7330" 124136 37 -106.125 68.375
"7385" 124201 37 -89.875 68.375
"7391" 124211 37 -87.375 68.375
"7396" 124216 37 -86.125 68.375
"7455" 124625 37 16.125 68.375
"7465" 124713 37 38.125 68.375
"7529" 125573 37 -106.875 68.125
"7531" 125575 37 -106.375 68.125
"7532" 125576 37 -106.125 68.125
"7587" 125641 37 -89.875 68.125
"7593" 125650 37 -87.625 68.125
"7599" 125656 37 -86.125 68.125
"7659" 126065 37 16.125 68.125
"7669" 126153 37 NA NA
"7743" 127043 37 -99.375 67.875
"7744" 127044 37 -99.125 67.875
"7764" 127090 37 -87.625 67.875
"7766" 127092 37 -87.125 67.875
"7854" 128483 37 -99.375 67.625
"7855" 128484 37 -99.125 67.625
"7966" 129926 37 NA NA
"7984" 129970 37 -87.625 67.375
"8010" 130372 37 12.875 67.375
"8074" 131812 37 NA NA
"8075" 131813 37 13.125 67.125
"8133" 133252 37 12.875 66.875
"8320" 136131 37 12.625 66.375
"8466" 138606 37 -88.625 65.875
"8467" 138607 37 -88.375 65.875
"8529" 139011 37 12.625 65.875
"8551" 139102 37 35.375 65.875
"8554" 139106 37 36.375 65.875
"8555" 139107 37 36.625 65.875
"8556" 139108 37 36.875 65.875
"8581" 140046 37 -88.625 65.625
"8582" 140047 37 -88.375 65.625
"8671" 140542 37 35.375 65.625
"8674" 140546 37 36.375 65.625
"8675" 140547 37 NA NA
"8676" 140548 37 36.875 65.625
"8694" 141487 37 -88.375 65.375
"8695" 141488 37 -88.125 65.375
"8696" 141489 37 -87.875 65.375
"8774" 141982 37 35.375 65.375
"8776" 141984 37 35.875 65.375
"8779" 141987 37 36.625 65.375
"8797" 142927 37 -88.375 65.125
"8798" 142928 37 -88.125 65.125
"8799" 142929 37 -87.875 65.125
"8872" 143422 37 35.375 65.125
"8874" 143424 37 35.875 65.125
"8877" 143427 37 36.625 65.125
"8907" 144381 37 NA NA
"8971" 144862 37 35.375 64.875
"8973" 144864 37 35.875 64.875
"8976" 144867 37 36.625 64.875
"9062" 146303 37 35.625 64.625
"9063" 146304 37 35.875 64.625
"9072" 146313 37 38.125 64.625
"9122" 147537 37 -15.875 64.375
"9159" 147743 37 35.625 64.375
"9160" 147744 37 35.875 64.375
"9169" 147753 37 38.125 64.375
"9285" 149186 37 36.375 64.125
"9287" 149188 37 36.875 64.125
"9288" 149189 37 37.125 64.125
"9354" 150399 37 -20.375 63.875
"9409" 150626 37 36.375 63.875
"9411" 150628 37 36.875 63.875
"9412" 150629 37 37.125 63.875
"9700" 154840 37 9.875 63.125
"9701" 154841 37 10.125 63.125
"9823" 157713 37 8.125 62.625
"10013" 163470 37 7.375 61.625
"10044" 164294 37 -146.625 61.375
"10045" 164295 37 -146.375 61.375
"10103" 165734 37 -146.625 61.125
"10104" 165735 37 -146.375 61.125
"10325" 169983 37 -164.375 60.375
"10349" 170054 37 -146.625 60.375
"10350" 170055 37 -146.375 60.375
"10424" 171308 37 166.875 60.375
"10425" 171309 37 167.125 60.375
"10426" 171310 37 167.375 60.375
"10427" 171311 37 167.625 60.375
"10450" 171423 37 -164.375 60.125
"10479" 171494 37 -146.625 60.125
"10480" 171495 37 -146.375 60.125
"10574" 172748 37 166.875 60.125
"10575" 172749 37 167.125 60.125
"10576" 172750 37 167.375 60.125
"10577" 172751 37 167.625 60.125
"10594" 172860 37 -165.125 59.875
"10602" 172868 37 -163.125 59.875
"10603" 172869 37 -162.875 59.875
"10604" 172870 37 -162.625 59.875
"10606" 172872 37 -162.125 59.875
"10631" 172930 37 -147.625 59.875
"10658" 172958 37 -140.625 59.875
"10660" 172960 37 -140.125 59.875
"10721" 174175 37 163.625 59.875
"10722" 174176 37 163.875 59.875
"10750" 174300 37 NA NA
"10758" 174308 37 -163.125 59.625
"10759" 174309 37 -162.875 59.625
"10760" 174310 37 -162.625 59.625
"10762" 174312 37 -162.125 59.625
"10790" 174370 37 -147.625 59.625
"10815" 174395 37 -141.375 59.625
"10818" 174398 37 -140.625 59.625
"10892" 175615 37 163.625 59.625
"10893" 175616 37 163.875 59.625
"11132" 177868 37 6.875 59.125
"11410" 180755 37 8.625 58.625
"11635" 183053 37 -136.875 58.125
"11690" 183637 37 9.125 58.125
"11922" 186471 37 -2.375 57.625
"11931" 186511 37 7.625 57.625
"12019" 187377 37 -135.875 57.375
"12020" 187378 37 -135.625 57.375
"12180" 189397 37 9.125 57.125
"12241" 190172 37 -157.125 56.875
"12257" 190257 37 -135.875 56.875
"12347" 191608 37 -158.125 56.625
"12349" 191610 37 -157.625 56.625
"12366" 191699 37 -135.375 56.625
"12455" 193048 37 -158.125 56.375
"12457" 193050 37 -157.625 56.375
"12570" 194484 37 -159.125 56.125
"12591" 194579 37 -135.375 56.125
"12592" 194580 37 -135.125 56.125
"12594" 194582 37 -134.625 56.125
"12595" 194583 37 -134.375 56.125
"12596" 194584 37 -134.125 56.125
"12652" 195181 37 15.125 56.125
"12691" 195924 37 -159.125 55.875
"12713" 196019 37 NA NA
"12714" 196020 37 -135.125 55.875
"12716" 196022 37 -134.625 55.875
"12717" 196023 37 -134.375 55.875
"12718" 196024 37 -134.125 55.875
"12736" 196531 37 -7.375 55.875
"12783" 196621 37 15.125 55.875
"12784" 196622 37 15.375 55.875
"12817" 197359 37 -160.375 55.625
"12818" 197360 37 -160.125 55.625
"12898" 198056 37 13.875 55.625
"12915" 198647 37 161.625 55.625
"12930" 198782 37 -164.625 55.375
"12943" 198795 37 -161.375 55.375
"12944" 198796 37 -161.125 55.375
"13031" 199498 37 14.375 55.375
"13072" 200222 37 -164.625 55.125
"13105" 200353 37 -131.875 55.125
"13166" 200938 37 14.375 55.125
"13212" 201666 37 -163.625 54.875
"13235" 201788 37 -133.125 54.875
"13238" 201791 37 -132.375 54.875
"13303" 202376 37 13.875 54.875
"13304" 202378 37 14.375 54.875
"13307" 202381 37 15.125 54.875
"13359" 203106 37 -163.625 54.625
"13381" 203227 37 -133.375 54.625
"13382" 203228 37 -133.125 54.625
"13385" 203231 37 -132.375 54.625
"13401" 203723 37 -9.375 54.625
"13459" 203818 37 NA NA
"13462" 203821 37 15.125 54.625
"13517" 204541 37 -164.875 54.375
"13603" 205257 37 14.125 54.375
"13605" 205259 37 14.625 54.375
"13606" 205260 37 14.875 54.375
"13626" 205840 37 159.875 54.375
"13627" 205841 37 160.125 54.375
"13650" 205971 37 -167.375 54.125
"13658" 205979 37 -165.375 54.125
"13676" 206112 37 -132.125 54.125
"13679" 206115 37 -131.375 54.125
"13787" 207409 37 -167.875 53.875
"13890" 208845 37 -168.875 53.625
"13897" 208852 37 -167.125 53.625
"13915" 208997 37 -130.875 53.625
"13979" 209579 37 14.625 53.625
"14018" 210437 37 -130.875 53.375
"14090" 211019 37 14.625 53.375
"14129" 211875 37 -131.375 53.125
"14130" 211878 37 -130.625 53.125
"14193" 213040 37 159.875 53.125
"14240" 213315 37 -131.375 52.875
"14241" 213316 37 -131.125 52.875
"14246" 213322 37 -129.625 52.875
"14344" 214604 37 -169.125 52.625
"14348" 214750 37 -132.625 52.625
"14350" 214752 37 -132.125 52.625
"14353" 214755 37 -131.375 52.625
"14356" 214761 37 -129.875 52.625
"14357" 214762 37 -129.625 52.625
"14360" 214765 37 -128.875 52.625
"14467" 216194 37 -131.625 52.375
"14471" 216198 37 -130.625 52.375
"14472" 216202 37 -129.625 52.375
"14594" 217631 37 NA NA
"14595" 217632 37 NA NA
"14601" 217638 37 -130.625 52.125
"14602" 217642 37 NA NA
"14646" 218164 37 0.875 52.125
"14685" 218871 37 177.625 52.125
"14686" 218872 37 177.875 52.125
"14687" 218873 37 178.125 52.125
"14688" 218874 37 178.375 52.125
"14692" 218878 37 179.375 52.125
"14693" 218879 37 179.625 52.125
"14724" 219074 37 -131.625 51.875
"14728" 219078 37 -130.625 51.875
"14847" 220528 37 -128.125 51.625
"15167" 224847 37 -128.375 50.875
"15260" 226287 37 -128.375 50.625
"15846" 235224 37 -54.125 49.125
"15944" 236663 37 -54.375 48.875
"15945" 236664 37 -54.125 48.875
"16042" 238103 37 -54.375 48.625
"16043" 238104 37 -54.125 48.625
"17389" 259652 37 -67.125 44.875
"17390" 259653 37 -66.875 44.875
"17399" 259663 37 -64.375 44.875
"17498" 261093 37 -66.875 44.625
"17499" 261094 37 -66.625 44.625
"17507" 261103 37 -64.375 44.625
"17511" 261107 37 -63.375 44.625
"17617" 262533 37 -66.875 44.375
"17620" 262536 37 -66.125 44.375
"17623" 262542 37 -64.625 44.375
"17824" 265407 37 -68.375 43.875
"17829" 265416 37 -66.125 43.875
"17832" 265419 37 -65.375 43.875
"17833" 265420 37 -65.125 43.875
"17944" 266847 37 -68.375 43.625
"17949" 266856 37 -66.125 43.625
"56516" 742079 37 -60.375 -38.875
"56904" 754531 37 172.625 -40.875
"57130" 760784 37 -64.125 -42.125
"57144" 761725 37 171.125 -42.125
"57146" 761735 37 173.625 -42.125
"57169" 762228 37 -63.125 -42.375
"57184" 763174 37 173.375 -42.375
"57225" 764614 37 173.375 -42.625
"57274" 766053 37 173.125 -42.875
"57293" 766545 37 -63.875 -43.125
"57317" 767491 37 172.625 -43.125
"57318" 767492 37 172.875 -43.125
"57404" 770354 37 168.375 -43.625
"57409" 770359 37 169.625 -43.625
"57410" 770360 37 169.875 -43.625
"57411" 770361 37 170.125 -43.625
"57416" 770371 37 172.625 -43.625
"57463" 771810 37 172.375 -43.875
"57464" 771811 37 172.625 -43.875
"57479" 772266 37 -73.625 -44.125
"57495" 773235 37 168.625 -44.125
"57522" 773707 37 -73.375 -44.375
"57553" 775146 37 -73.625 -44.625
"57564" 776108 37 166.875 -44.625
"57585" 776586 37 -73.625 -44.875
"57631" 778986 37 166.375 -45.125
"57648" 779468 37 -73.125 -45.375
"59060" 842852 37 -67.125 -56.375
"7" 72781 38 15.125 77.375
"9" 72783 38 15.625 77.375
"10" 72784 38 15.875 77.375
"224" 77301 38 65.125 76.625
"330" 78741 38 65.125 76.375
"331" 78742 38 65.375 76.375
"458" 80167 38 61.625 76.125
"631" 80967 38 NA NA
"673" 81010 38 -87.625 75.875
"674" 81011 38 -87.375 75.875
"675" 81012 38 -87.125 75.875
"742" 81593 38 58.125 75.875
"743" 81594 38 58.375 75.875
"940" 82407 38 NA NA
"957" 82424 38 -94.125 75.625
"962" 82429 38 -92.875 75.625
"978" 82451 38 -87.375 75.625
"979" 82452 38 -87.125 75.625
"985" 82458 38 -85.625 75.625
"1042" 83033 38 58.125 75.625
"1208" 83849 38 -97.875 75.375
"1213" 83854 38 -96.625 75.375
"1223" 83864 38 -94.125 75.375
"1243" 83891 38 -87.375 75.375
"1244" 83892 38 -87.125 75.375
"1247" 83895 38 -86.375 75.375
"1250" 83898 38 -85.625 75.375
"1296" 84473 38 58.125 75.375
"1297" 84474 38 58.375 75.375
"1458" 85289 38 -97.875 75.125
"1472" 85303 38 NA NA
"1475" 85306 38 -93.625 75.125
"1483" 85321 38 NA NA
"1486" 85324 38 NA NA
"1488" 85326 38 -88.625 75.125
"1548" 85913 38 NA NA
"1549" 85914 38 NA NA
"1761" 86765 38 -88.875 74.875
"1764" 86768 38 -88.125 74.875
"1787" 86791 38 NA NA
"1788" 86792 38 NA NA
"1789" 86793 38 NA NA
"1837" 87355 38 NA NA
"2009" 88179 38 -95.375 74.625
"2015" 88185 38 -93.875 74.625
"2017" 88187 38 -93.375 74.625
"2031" 88201 38 -89.875 74.625
"2036" 88206 38 -88.625 74.625
"2038" 88208 38 -88.125 74.625
"2050" 88220 38 -85.125 74.625
"2078" 88473 38 -21.875 74.625
"2111" 88795 38 58.625 74.625
"2243" 89612 38 -97.125 74.375
"2250" 89622 38 -94.625 74.375
"2251" 89623 38 -94.375 74.375
"2252" 89624 38 -94.125 74.375
"2253" 89625 38 -93.875 74.375
"2266" 89638 38 -90.625 74.375
"2267" 89639 38 -90.375 74.375
"2274" 89646 38 -88.625 74.375
"2279" 89651 38 -87.375 74.375
"2280" 89652 38 -87.125 74.375
"2281" 89653 38 -86.875 74.375
"2282" 89654 38 -86.625 74.375
"2284" 89656 38 -86.125 74.375
"2285" 89657 38 -85.875 74.375
"2286" 89658 38 -85.625 74.375
"2347" 90235 38 58.625 74.375
"2480" 91052 38 -97.125 74.125
"2494" 91068 38 -93.125 74.125
"2499" 91073 38 -91.875 74.125
"2500" 91074 38 -91.625 74.125
"2508" 91082 38 -89.625 74.125
"2512" 91086 38 -88.625 74.125
"2517" 91091 38 -87.375 74.125
"2518" 91092 38 -87.125 74.125
"2519" 91093 38 -86.875 74.125
"2520" 91094 38 -86.625 74.125
"2522" 91096 38 -86.125 74.125
"2523" 91097 38 -85.875 74.125
"2524" 91098 38 -85.625 74.125
"2589" 91675 38 58.625 74.125
"2719" 92520 38 -90.125 73.875
"2724" 92526 38 -88.625 73.875
"2731" 92533 38 -86.875 73.875
"2734" 92536 38 -86.125 73.875
"2907" 93937 38 -95.875 73.625
"2918" 93960 38 -90.125 73.625
"2922" 93966 38 -88.625 73.625
"2934" 93978 38 -85.625 73.625
"2989" 94232 38 -22.125 73.625
"3123" 95377 38 -95.875 73.375
"3127" 95381 38 NA NA
"3128" 95382 38 NA NA
"3129" 95383 38 NA NA
"3137" 95400 38 -90.125 73.375
"3143" 95406 38 -88.625 73.375
"3155" 95418 38 -85.625 73.375
"3215" 95672 38 -22.125 73.375
"3218" 95675 38 -21.375 73.375
"3323" 96769 38 -107.875 73.125
"3366" 96818 38 -95.625 73.125
"3369" 96823 38 NA NA
"3370" 96824 38 NA NA
"3380" 96834 38 -91.625 73.125
"3454" 97115 38 -21.375 73.125
"3581" 98237 38 -100.875 72.875
"3607" 98269 38 -92.875 72.875
"3608" 98270 38 -92.625 72.875
"3611" 98273 38 -91.875 72.875
"3612" 98274 38 -91.625 72.875
"3627" 98299 38 -85.375 72.875
"3680" 98555 38 -21.375 72.875
"3804" 99698 38 -95.625 72.625
"3811" 99707 38 -93.375 72.625
"3812" 99708 38 -93.125 72.625
"3815" 99711 38 -92.375 72.625
"3816" 99712 38 -92.125 72.625
"3817" 99713 38 -91.875 72.625
"3818" 99714 38 -91.625 72.625
"3823" 99722 38 -89.625 72.625
"3883" 99995 38 -21.375 72.625
"4014" 101143 38 NA NA
"4022" 101151 38 -92.375 72.375
"4023" 101152 38 -92.125 72.375
"4024" 101153 38 -91.875 72.375
"4030" 101162 38 -89.625 72.375
"4215" 102580 38 -95.125 72.125
"4226" 102601 38 -89.875 72.125
"4227" 102602 38 -89.625 72.125
"4399" 104021 38 -94.875 71.875
"4409" 104041 38 -89.875 71.875
"4410" 104042 38 -89.625 71.875
"4415" 104059 38 -85.375 71.875
"4417" 104061 38 -84.875 71.875
"4525" 105410 38 -107.625 71.625
"4534" 105434 38 NA NA
"4555" 105458 38 -95.625 71.625
"4557" 105460 38 -95.125 71.625
"4562" 105465 38 -93.875 71.625
"4570" 105481 38 -89.875 71.625
"4571" 105482 38 -89.625 71.625
"4577" 105500 38 -85.125 71.625
"4578" 105501 38 -84.875 71.625
"4615" 105751 38 -22.375 71.625
"4717" 106886 38 -98.625 71.375
"4718" 106887 38 -98.375 71.375
"4725" 106896 38 -96.125 71.375
"4744" 106927 38 -88.375 71.375
"4778" 107183 38 -24.375 71.375
"4779" 107184 38 NA NA
"4785" 107194 38 -21.625 71.375
"4910" 108326 38 -98.625 71.125
"4911" 108327 38 -98.375 71.125
"4918" 108336 38 -96.125 71.125
"4965" 108623 38 -24.375 71.125
"4966" 108624 38 -24.125 71.125
"4970" 108634 38 -21.625 71.125
"5084" 109762 38 NA NA
"5088" 109766 38 -98.625 70.875
"5089" 109767 38 -98.375 70.875
"5096" 109776 38 -96.125 70.875
"5097" 109777 38 NA NA
"5113" 109807 38 -88.375 70.875
"5147" 110064 38 -24.125 70.875
"5153" 110074 38 -21.625 70.875
"5273" 111191 38 -102.375 70.625
"5292" 111218 38 -95.625 70.625
"5297" 111232 38 -92.125 70.625
"5305" 111245 38 -88.875 70.625
"5306" 111246 38 -88.625 70.625
"5359" 111511 38 -22.375 70.625
"5369" 111678 38 19.375 70.625
"5370" 111679 38 19.625 70.625
"5384" 111693 38 23.125 70.625
"5385" 111694 38 23.375 70.625
"5386" 111695 38 23.625 70.625
"5387" 111696 38 23.875 70.625
"5404" 111713 38 28.125 70.625
"5409" 111718 38 29.375 70.625
"5410" 111719 38 29.625 70.625
"5414" 111723 38 30.625 70.625
"5415" 111724 38 30.875 70.625
"5488" 112631 38 -102.375 70.375
"5507" 112658 38 -95.625 70.375
"5510" 112672 38 -92.125 70.375
"5525" 112693 38 -86.875 70.375
"5571" 112951 38 -22.375 70.375
"5580" 113117 38 19.125 70.375
"5592" 113129 38 22.125 70.375
"5593" 113130 38 22.375 70.375
"5594" 113131 38 22.625 70.375
"5596" 113133 38 23.125 70.375
"5597" 113134 38 23.375 70.375
"5598" 113135 38 23.625 70.375
"5599" 113136 38 23.875 70.375
"5619" 113158 38 29.375 70.375
"5620" 113159 38 29.625 70.375
"5624" 113163 38 30.625 70.375
"5625" 113164 38 30.875 70.375
"5698" 114071 38 -102.375 70.125
"5720" 114112 38 -92.125 70.125
"5727" 114125 38 -88.875 70.125
"5785" 114391 38 -22.375 70.125
"5795" 114557 38 19.125 70.125
"5811" 114573 38 23.125 70.125
"5812" 114574 38 23.375 70.125
"5813" 114575 38 23.625 70.125
"5814" 114576 38 NA NA
"5817" 114580 38 24.875 70.125
"5834" 114598 38 29.375 70.125
"5835" 114599 38 29.625 70.125
"5836" 114600 38 29.875 70.125
"5839" 114603 38 30.625 70.125
"5936" 115528 38 -98.125 69.875
"5937" 115529 38 -97.875 69.875
"5938" 115530 38 -97.625 69.875
"5950" 115542 38 -94.625 69.875
"5958" 115550 38 -92.625 69.875
"5985" 115577 38 -85.875 69.875
"5986" 115578 38 -85.625 69.875
"5993" 115585 38 -83.875 69.875
"5994" 115586 38 -83.625 69.875
"6031" 115822 38 NA NA
"6032" 115823 38 NA NA
"6035" 115826 38 -23.625 69.875
"6036" 115827 38 -23.375 69.875
"6037" 115828 38 -23.125 69.875
"6038" 115829 38 -22.875 69.875
"6039" 115830 38 -22.625 69.875
"6080" 116038 38 29.375 69.875
"6092" 116050 38 32.375 69.875
"6093" 116051 38 32.625 69.875
"6202" 116968 38 -98.125 69.625
"6203" 116969 38 -97.875 69.625
"6204" 116970 38 -97.625 69.625
"6215" 116981 38 -94.875 69.625
"6216" 116982 38 -94.625 69.625
"6224" 116990 38 -92.625 69.625
"6238" 117004 38 -89.125 69.625
"6240" 117006 38 -88.625 69.625
"6247" 117017 38 -85.875 69.625
"6248" 117018 38 -85.625 69.625
"6255" 117025 38 -83.875 69.625
"6256" 117026 38 -83.625 69.625
"6290" 117266 38 -23.625 69.625
"6291" 117267 38 -23.375 69.625
"6292" 117268 38 -23.125 69.625
"6293" 117269 38 -22.875 69.625
"6294" 117270 38 -22.625 69.625
"6304" 117430 38 17.375 69.625
"6322" 117478 38 29.375 69.625
"6334" 117490 38 32.375 69.625
"6335" 117491 38 32.625 69.625
"6444" 118408 38 -98.125 69.375
"6445" 118409 38 -97.875 69.375
"6457" 118421 38 -94.875 69.375
"6458" 118422 38 -94.625 69.375
"6480" 118444 38 -89.125 69.375
"6482" 118446 38 -88.625 69.375
"6485" 118451 38 NA NA
"6488" 118454 38 NA NA
"6491" 118457 38 -85.875 69.375
"6492" 118458 38 -85.625 69.375
"6534" 118706 38 -23.625 69.375
"6535" 118707 38 -23.375 69.375
"6536" 118708 38 -23.125 69.375
"6537" 118709 38 -22.875 69.375
"6539" 118711 38 NA NA
"6569" 118918 38 NA NA
"6704" 119842 38 -99.625 69.125
"6705" 119843 38 -99.375 69.125
"6728" 119878 38 -90.625 69.125
"6933" 121282 38 -99.625 68.875
"6934" 121283 38 -99.375 68.875
"6940" 121289 38 -97.875 68.875
"6954" 121318 38 -90.625 68.875
"7002" 121737 38 14.125 68.875
"7003" 121738 38 14.375 68.875
"7141" 122722 38 -99.625 68.625
"7142" 122723 38 -99.375 68.625
"7148" 122729 38 -97.875 68.625
"7162" 122758 38 -90.625 68.625
"7167" 122766 38 NA NA
"7168" 122767 38 NA NA
"7183" 122783 38 NA NA
"7219" 123177 38 14.125 68.625
"7326" 124132 38 -107.125 68.375
"7358" 124164 38 -99.125 68.375
"7362" 124168 38 -98.125 68.375
"7364" 124170 38 -97.625 68.375
"7397" 124217 38 -85.875 68.375
"7447" 124617 38 14.125 68.375
"7448" 124618 38 14.375 68.375
"7454" 124624 38 15.875 68.375
[truncated: 1,557,346 more chars]
