# Supplementary material for: A functional vulnerability framework for biodiversity conservation
Source: Nat Commun. 2022 Sep 1;13:4774. doi: 10.1038/s41467-022-32331-y (PMC9437092; doi:10.1038/s41467-022-32331-y)
Supplement: Supplementary file 4 — Source data [file 41467_2022_32331_MOESM4_ESM.zip › SuppFig12.R]

setwd("C:/Users/aauber/Desktop/papiers/Vulnerability paper/Nat com review/revised paper4/uploaded files/Source data - suppl figures/")
if(!require(ncdf4)){install.packages("ncdf4"); library(ncdf4)}
if(!require(tmaptools)){install.packages("tmaptools"); library(tmaptools)}
if(!require(tmap)){install.packages("tmap"); library(tmap)}
if(!require(rgdal)){install.packages("rgdal"); library(rgdal)}
if(!require(raster)){install.packages("raster"); library(raster)}


# script to map presence record counts counts

# load preamble to get consistent global grid and maps ----

# read in global grid 
global_grid <- raster('SuppFig12(1).nc')

# convert values
global_grid[is.na(global_grid)]=0
global_grid[global_grid!=0]=NA

# Get the global grid for joining
global_grid_JOIN <- raster('SuppFig12(1).nc')
global_grid_JOIN[global_grid_JOIN!=2]=NA
global_grid_JOIN[global_grid_JOIN==2]=0

# coastlines come from https://www.ngdc.noaa.gov/mgg/shorelines/data/gshhg/latest/ download and read-in
coastlines <- rgdal::readOGR(dsn = 'GSHHS_shp/l/GSHHS_l_L1.shp')
#Proj <- "+proj=longlat +ellps=WGS84 +datum=WGS84 +no_defs +towgs84=0,0,0"
#coastlines <- readShapePoly("C:/Users/aauber/Desktop/papiers/Vulnerability paper/Marine mammals/oval worldmap/ShapeFiles/GSHHS_l_L1_disolve.shp",proj4string=CRS(Proj))
                                  
# presence ----

# read in presence count per cell
presence <- readRDS('SuppFig12(2).RDS')

# combine with latitude and longitudes of grid cells
presence_xyz <- cbind(xyFromCell(global_grid_JOIN, presence$cells), n_obs = presence$n_obs)

presence_rast <- aggregate(rasterFromXYZ(na.omit(presence_xyz), crs = '+proj=longlat'), 
                           fact = 4, 
                           fun = sum)

presence_rast <- log(presence_rast + 1)

breaks <- signif(seq(min(c(presence_rast[]), na.rm = T), 
                     quantile(c(presence_rast[]), 0.99, na.rm = T), 
                     length.out = 10), 2)

# crop all to generic extent
e <- extent(global_grid)-c(0,0,0,15)
grid_raster_e <- crop(global_grid,e)
presence_rast_e <- crop(presence_rast,e)
poly_outline <- bb_poly(grid_raster_e)
cols <- colorRampPalette(c('#5600cf', '#006bcf', '#00cf61', '#cfcf00','#f0ff21','#cf0000'))(10)

png(file = '~/occurrence_records2.png', 
    width = 5000, height = 2000, res = 500, bg = 'transparent')
tm_shape(coastlines) +
  tm_fill() +
  tm_borders(col = 'gray10', lwd = 0.2) +
  tm_shape(presence_rast_e, ylim = c(bbox(presence_rast_e)[2,1], bbox(presence_rast_e)[2,2])) +
  tm_raster(palette = cols, 
            n = length(cols), 
            breaks = breaks,
            title = '', 
            style = "cont", 
            legend.reverse = T, 
            auto.palette.mapping = F) +
  tm_layout(main.title = 'number of occurrence records (log+1)',
            legend.outside.position = c("right"),
            legend.outside = T,
            legend.text.size = 2,
            legend.bg.color = "transparent", 
            legend.frame = F, 
            title.snap.to.legend = F, 
            main.title.size = 0.5,
            title.position = c('left', 'top'))
dev.off()
