# Supplementary material for: A functional vulnerability framework for biodiversity conservation
Source: Nat Commun. 2022 Sep 1;13:4774. doi: 10.1038/s41467-022-32331-y (PMC9437092; doi:10.1038/s41467-022-32331-y)
Supplement: Supplementary file 4 — Source data [file 41467_2022_32331_MOESM4_ESM.zip › SuppFig13.R]

setwd("...")
if(!require(ggplot2)){install.packages("ggplot2"); library(ggplot2)}

all_models_mean<-read.table("SuppFig13.txt",h=T)

ggplot(data = all_models_mean) + 
  geom_boxplot(aes(x = metric, y = mean_value, group = paste0(model_type, metric, removed), fill = removed), 
               width = 0.5, col = 'gray50', size = 0.2,outlier.size = 0.1) + 
  theme_bw() + 
  theme(panel.grid = element_blank(), 
        axis.text.x = element_text(angle = 90, hjust = 1, vjust=0.5, size = 8), 
        legend.position = 'none', 
        aspect.ratio = 0.8, 
        strip.background = element_blank(), 
        strip.text = element_text(hjust = 0)) + 
  xlab(NULL) + 
  ylab('metric value') + 
  scale_fill_manual(name = 'model type', 
                      values = c('gray30', 'gray80')) + 
  scale_colour_manual(name = 'model type', 
                    values = c('gray30', 'gray80'))
