# Supplementary material for: A functional vulnerability framework for biodiversity conservation
Source: Nat Commun. 2022 Sep 1;13:4774. doi: 10.1038/s41467-022-32331-y (PMC9437092; doi:10.1038/s41467-022-32331-y)
Supplement: Supplementary file 4 — Source data [file 41467_2022_32331_MOESM4_ESM.zip › SuppFig13.txt]

"species_name" "metric" "model_type" "removed" "mean_value"
"1" "Abalistes_stellatus" "AUC" "occurrence SDM" "no" 0.836285333333333
"2" "Abalistes_stellatus" "extrapolation bias" "occurrence SDM" "no" 0.791206872499247
"3" "Abalistes_stellatus" "sensitivity" "occurrence SDM" "no" 0.829149333333333
"4" "Abalistes_stellatus" "specificity" "occurrence SDM" "no" 0.749021333333333
"5" "Abalistes_stellatus" "TSS" "occurrence SDM" "no" 0.578176
"6" "Ablabys_taenianotus" "AUC" "occurrence SDM" "no" 0.787830666666667
"7" "Ablabys_taenianotus" "extrapolation bias" "occurrence SDM" "no" 0.78386872901552
"8" "Ablabys_taenianotus" "sensitivity" "occurrence SDM" "no" 0.829866666666667
"9" "Ablabys_taenianotus" "specificity" "occurrence SDM" "no" 0.724504
"10" "Ablabys_taenianotus" "TSS" "occurrence SDM" "no" 0.554373333333333
"11" "Ablennes_hians" "AUC" "occurrence SDM" "no" 0.776368
"12" "Ablennes_hians" "extrapolation bias" "occurrence SDM" "no" 0.819899181457167
"13" "Ablennes_hians" "sensitivity" "occurrence SDM" "no" 0.849264
"14" "Ablennes_hians" "specificity" "occurrence SDM" "no" 0.652137333333333
"15" "Ablennes_hians" "TSS" "occurrence SDM" "no" 0.501404
"16" "Abudefduf_abdominalis" "AUC" "occurrence SDM" "no" 0.69844
"17" "Abudefduf_abdominalis" "extrapolation bias" "occurrence SDM" "no" 0.674526011459924
"18" "Abudefduf_abdominalis" "sensitivity" "occurrence SDM" "no" 0.676576
"19" "Abudefduf_abdominalis" "specificity" "occurrence SDM" "no" 0.789802
"20" "Abudefduf_abdominalis" "TSS" "occurrence SDM" "no" 0.46638
"21" "Abudefduf_bengalensis" "AUC" "occurrence SDM" "no" 0.858741333333333
"22" "Abudefduf_bengalensis" "extrapolation bias" "occurrence SDM" "no" 0.868490640227072
"23" "Abudefduf_bengalensis" "sensitivity" "occurrence SDM" "no" 0.878732
"24" "Abudefduf_bengalensis" "specificity" "occurrence SDM" "no" 0.762394666666667
"25" "Abudefduf_bengalensis" "TSS" "occurrence SDM" "no" 0.641121333333333
"26" "Abudefduf_concolor" "AUC" "occurrence SDM" "no" 0.908718666666667
"27" "Abudefduf_concolor" "extrapolation bias" "occurrence SDM" "no" 0.92349790638226
"28" "Abudefduf_concolor" "sensitivity" "occurrence SDM" "no" 0.980632
"29" "Abudefduf_concolor" "specificity" "occurrence SDM" "no" 0.804532
"30" "Abudefduf_concolor" "TSS" "occurrence SDM" "no" 0.785164
"31" "Abudefduf_declivifrons" "AUC" "occurrence SDM" "no" 0.881444
"32" "Abudefduf_declivifrons" "extrapolation bias" "occurrence SDM" "no" 0.845442887955917
"33" "Abudefduf_declivifrons" "sensitivity" "occurrence SDM" "no" 0.944506666666667
"34" "Abudefduf_declivifrons" "specificity" "occurrence SDM" "no" 0.789721333333333
"35" "Abudefduf_declivifrons" "TSS" "occurrence SDM" "no" 0.734222666666667
"36" "Abudefduf_notatus" "AUC" "occurrence SDM" "no" 0.766194
"37" "Abudefduf_notatus" "extrapolation bias" "occurrence SDM" "no" 0.745878095932997
"38" "Abudefduf_notatus" "sensitivity" "occurrence SDM" "no" 0.808826
"39" "Abudefduf_notatus" "specificity" "occurrence SDM" "no" 0.715124
"40" "Abudefduf_notatus" "TSS" "occurrence SDM" "no" 0.523954
"41" "Abudefduf_saxatilis" "AUC" "occurrence SDM" "no" 0.882276
"42" "Abudefduf_saxatilis" "extrapolation bias" "occurrence SDM" "no" 0.817255858309446
"43" "Abudefduf_saxatilis" "sensitivity" "occurrence SDM" "no" 0.911342666666667
"44" "Abudefduf_saxatilis" "specificity" "occurrence SDM" "no" 0.801813333333333
"45" "Abudefduf_saxatilis" "TSS" "occurrence SDM" "no" 0.713154666666667
"46" "Abudefduf_septemfasciatus" "AUC" "occurrence SDM" "no" 0.793016
"47" "Abudefduf_septemfasciatus" "extrapolation bias" "occurrence SDM" "no" 0.806363463868407
"48" "Abudefduf_septemfasciatus" "sensitivity" "occurrence SDM" "no" 0.834370666666667
"49" "Abudefduf_septemfasciatus" "specificity" "occurrence SDM" "no" 0.708789333333333
"50" "Abudefduf_septemfasciatus" "TSS" "occurrence SDM" "no" 0.543158666666667
"51" "Abudefduf_sexfasciatus" "AUC" "occurrence SDM" "no" 0.801213333333333
"52" "Abudefduf_sexfasciatus" "extrapolation bias" "occurrence SDM" "no" 0.798628026554762
"53" "Abudefduf_sexfasciatus" "sensitivity" "occurrence SDM" "no" 0.893802666666667
"54" "Abudefduf_sexfasciatus" "specificity" "occurrence SDM" "no" 0.643145333333333
"55" "Abudefduf_sexfasciatus" "TSS" "occurrence SDM" "no" 0.536949333333333
"56" "Abudefduf_sordidus" "AUC" "occurrence SDM" "no" 0.817662666666667
"57" "Abudefduf_sordidus" "extrapolation bias" "occurrence SDM" "no" 0.798404512352887
"58" "Abudefduf_sordidus" "sensitivity" "occurrence SDM" "no" 0.836205333333333
"59" "Abudefduf_sordidus" "specificity" "occurrence SDM" "no" 0.707228
"60" "Abudefduf_sordidus" "TSS" "occurrence SDM" "no" 0.543434666666667
"61" "Abudefduf_sparoides" "AUC" "occurrence SDM" "no" 0.86112
"62" "Abudefduf_sparoides" "extrapolation bias" "occurrence SDM" "no" 0.840407673502388
"63" "Abudefduf_sparoides" "sensitivity" "occurrence SDM" "no" 0.92244
"64" "Abudefduf_sparoides" "specificity" "occurrence SDM" "no" 0.800104
"65" "Abudefduf_sparoides" "TSS" "occurrence SDM" "no" 0.722544
"66" "Abudefduf_taurus" "AUC" "occurrence SDM" "no" 0.875352
"67" "Abudefduf_taurus" "extrapolation bias" "occurrence SDM" "no" 0.890976700701847
"68" "Abudefduf_taurus" "sensitivity" "occurrence SDM" "no" 0.912414666666667
"69" "Abudefduf_taurus" "specificity" "occurrence SDM" "no" 0.806837333333333
"70" "Abudefduf_taurus" "TSS" "occurrence SDM" "no" 0.719253333333333
"71" "Abudefduf_troschelii" "AUC" "occurrence SDM" "no" 0.856658666666667
"72" "Abudefduf_troschelii" "extrapolation bias" "occurrence SDM" "no" 0.790978791122107
"73" "Abudefduf_troschelii" "sensitivity" "occurrence SDM" "no" 0.955190666666667
"74" "Abudefduf_troschelii" "specificity" "occurrence SDM" "no" 0.769029333333333
"75" "Abudefduf_troschelii" "TSS" "occurrence SDM" "no" 0.724218666666667
"76" "Abudefduf_vaigiensis" "AUC" "occurrence SDM" "no" 0.751582
"77" "Abudefduf_vaigiensis" "extrapolation bias" "occurrence SDM" "no" 0.716865560477123
"78" "Abudefduf_vaigiensis" "sensitivity" "occurrence SDM" "no" 0.839786
"79" "Abudefduf_vaigiensis" "specificity" "occurrence SDM" "no" 0.621042
"80" "Abudefduf_vaigiensis" "TSS" "occurrence SDM" "no" 0.460822
"81" "Abudefduf_whitleyi" "AUC" "occurrence SDM" "no" 0.836081666666667
"82" "Abudefduf_whitleyi" "extrapolation bias" "occurrence SDM" "no" 0.873935267855299
"83" "Abudefduf_whitleyi" "sensitivity" "occurrence SDM" "no" 0.860554333333333
"84" "Abudefduf_whitleyi" "specificity" "occurrence SDM" "no" 0.769711666666667
"85" "Abudefduf_whitleyi" "TSS" "occurrence SDM" "no" 0.630266
"86" "Acanthaluteres_brownii" "AUC" "occurrence SDM" "no" 0.913929
"87" "Acanthaluteres_brownii" "extrapolation bias" "occurrence SDM" "no" 0.824701954497904
"88" "Acanthaluteres_brownii" "sensitivity" "occurrence SDM" "no" 0.947383
"89" "Acanthaluteres_brownii" "specificity" "occurrence SDM" "no" 0.851094333333333
"90" "Acanthaluteres_brownii" "TSS" "occurrence SDM" "no" 0.798476
"91" "Acanthaluteres_spilomelanurus" "AUC" "occurrence SDM" "no" 0.885886666666667
"92" "Acanthaluteres_spilomelanurus" "extrapolation bias" "occurrence SDM" "no" 0.917241358444487
"93" "Acanthaluteres_spilomelanurus" "sensitivity" "occurrence SDM" "no" 0.939658666666667
"94" "Acanthaluteres_spilomelanurus" "specificity" "occurrence SDM" "no" 0.77764
"95" "Acanthaluteres_spilomelanurus" "TSS" "occurrence SDM" "no" 0.717301333333333
"96" "Acanthaluteres_vittiger" "AUC" "occurrence SDM" "no" 0.884012
"97" "Acanthaluteres_vittiger" "extrapolation bias" "occurrence SDM" "no" 0.902236509091134
"98" "Acanthaluteres_vittiger" "sensitivity" "occurrence SDM" "no" 0.950938666666667
"99" "Acanthaluteres_vittiger" "specificity" "occurrence SDM" "no" 0.756188
"100" "Acanthaluteres_vittiger" "TSS" "occurrence SDM" "no" 0.707113333333333
"101" "Acanthemblemaria_crockeri" "AUC" "occurrence SDM" "no" 0.947452666666667
"102" "Acanthemblemaria_crockeri" "extrapolation bias" "occurrence SDM" "no" 0.926476742112257
"103" "Acanthemblemaria_crockeri" "sensitivity" "occurrence SDM" "no" 0.940895333333333
"104" "Acanthemblemaria_crockeri" "specificity" "occurrence SDM" "no" 0.936818666666667
"105" "Acanthemblemaria_crockeri" "TSS" "occurrence SDM" "no" 0.877702
"106" "Acanthemblemaria_macrospilus" "AUC" "occurrence SDM" "no" 0.931802666666667
"107" "Acanthemblemaria_macrospilus" "extrapolation bias" "occurrence SDM" "no" 0.861978856649296
"108" "Acanthemblemaria_macrospilus" "sensitivity" "occurrence SDM" "no" 0.973209333333333
"109" "Acanthemblemaria_macrospilus" "specificity" "occurrence SDM" "no" 0.872504
"110" "Acanthemblemaria_macrospilus" "TSS" "occurrence SDM" "no" 0.845714666666667
"111" "Acanthemblemaria_spinosa" "AUC" "occurrence SDM" "no" 0.940541333333333
"112" "Acanthemblemaria_spinosa" "extrapolation bias" "occurrence SDM" "no" 0.927434945482879
"113" "Acanthemblemaria_spinosa" "sensitivity" "occurrence SDM" "no" 0.969934666666667
"114" "Acanthemblemaria_spinosa" "specificity" "occurrence SDM" "no" 0.880705333333333
"115" "Acanthemblemaria_spinosa" "TSS" "occurrence SDM" "no" 0.850638666666667
"116" "Acanthistius_brasilianus" "AUC" "occurrence SDM" "no" 0.934392
"117" "Acanthistius_brasilianus" "extrapolation bias" "occurrence SDM" "no" 0.876710867116
"118" "Acanthistius_brasilianus" "sensitivity" "occurrence SDM" "no" 0.93432
"119" "Acanthistius_brasilianus" "specificity" "occurrence SDM" "no" 0.912946666666667
"120" "Acanthistius_brasilianus" "TSS" "occurrence SDM" "no" 0.847273333333333
"121" "Acanthistius_ocellatus" "AUC" "occurrence SDM" "no" 0.94144
"122" "Acanthistius_ocellatus" "extrapolation bias" "occurrence SDM" "no" 0.914197842031349
"123" "Acanthistius_ocellatus" "sensitivity" "occurrence SDM" "no" 0.96542
"124" "Acanthistius_ocellatus" "specificity" "occurrence SDM" "no" 0.889072
"125" "Acanthistius_ocellatus" "TSS" "occurrence SDM" "no" 0.854484
"126" "Acanthochromis_polyacanthus" "AUC" "occurrence SDM" "no" 0.781889777777778
"127" "Acanthochromis_polyacanthus" "extrapolation bias" "occurrence SDM" "no" 0.764408932899687
"128" "Acanthochromis_polyacanthus" "sensitivity" "occurrence SDM" "no" 0.860772444444444
"129" "Acanthochromis_polyacanthus" "specificity" "occurrence SDM" "no" 0.655827111111111
"130" "Acanthochromis_polyacanthus" "TSS" "occurrence SDM" "no" 0.516607111111111
"131" "Acanthocybium_solandri" "AUC" "occurrence SDM" "no" 0.808961333333333
"132" "Acanthocybium_solandri" "extrapolation bias" "occurrence SDM" "no" 0.720424297156626
"133" "Acanthocybium_solandri" "sensitivity" "occurrence SDM" "no" 0.847570666666667
"134" "Acanthocybium_solandri" "specificity" "occurrence SDM" "no" 0.711465333333333
"135" "Acanthocybium_solandri" "TSS" "occurrence SDM" "no" 0.559036
"136" "Acanthopagrus_australis" "AUC" "occurrence SDM" "no" 0.944638666666667
"137" "Acanthopagrus_australis" "extrapolation bias" "occurrence SDM" "no" 0.872191648054114
"138" "Acanthopagrus_australis" "sensitivity" "occurrence SDM" "no" 0.904693333333333
"139" "Acanthopagrus_australis" "specificity" "occurrence SDM" "no" 0.915773333333333
"140" "Acanthopagrus_australis" "TSS" "occurrence SDM" "no" 0.820473333333333
"141" "Acanthostracion_polygonius" "AUC" "occurrence SDM" "no" 0.880058666666667
"142" "Acanthostracion_polygonius" "extrapolation bias" "occurrence SDM" "no" 0.883691148464082
"143" "Acanthostracion_polygonius" "sensitivity" "occurrence SDM" "no" 0.94284
"144" "Acanthostracion_polygonius" "specificity" "occurrence SDM" "no" 0.783597333333333
"145" "Acanthostracion_polygonius" "TSS" "occurrence SDM" "no" 0.726441333333333
"146" "Acanthostracion_quadricornis" "AUC" "occurrence SDM" "no" 0.842905333333333
"147" "Acanthostracion_quadricornis" "extrapolation bias" "occurrence SDM" "no" 0.81669971853419
"148" "Acanthostracion_quadricornis" "sensitivity" "occurrence SDM" "no" 0.958042666666667
"149" "Acanthostracion_quadricornis" "specificity" "occurrence SDM" "no" 0.687626666666667
"150" "Acanthostracion_quadricornis" "TSS" "occurrence SDM" "no" 0.645669333333333
"151" "Acanthurus_achilles" "AUC" "occurrence SDM" "no" 0.915344
"152" "Acanthurus_achilles" "extrapolation bias" "occurrence SDM" "no" 0.795519173341789
"153" "Acanthurus_achilles" "sensitivity" "occurrence SDM" "no" 0.930882666666667
"154" "Acanthurus_achilles" "specificity" "occurrence SDM" "no" 0.871072
"155" "Acanthurus_achilles" "TSS" "occurrence SDM" "no" 0.801950666666667
"156" "Acanthurus_albipectoralis" "AUC" "occurrence SDM" "no" 0.868062666666667
"157" "Acanthurus_albipectoralis" "extrapolation bias" "occurrence SDM" "no" 0.73987836835724
"158" "Acanthurus_albipectoralis" "sensitivity" "occurrence SDM" "no" 0.758170333333333
"159" "Acanthurus_albipectoralis" "specificity" "occurrence SDM" "no" 0.8321
"160" "Acanthurus_albipectoralis" "TSS" "occurrence SDM" "no" 0.590267
"161" "Acanthurus_auranticavus" "AUC" "occurrence SDM" "no" 0.786304
"162" "Acanthurus_auranticavus" "extrapolation bias" "occurrence SDM" "no" 0.765789511749917
"163" "Acanthurus_auranticavus" "sensitivity" "occurrence SDM" "no" 0.9076
"164" "Acanthurus_auranticavus" "specificity" "occurrence SDM" "no" 0.688841333333333
"165" "Acanthurus_auranticavus" "TSS" "occurrence SDM" "no" 0.59644
"166" "Acanthurus_bahianus" "AUC" "occurrence SDM" "no" 0.839718666666667
"167" "Acanthurus_bahianus" "extrapolation bias" "occurrence SDM" "no" 0.727124932323803
"168" "Acanthurus_bahianus" "sensitivity" "occurrence SDM" "no" 0.846017333333333
"169" "Acanthurus_bahianus" "specificity" "occurrence SDM" "no" 0.79352
"170" "Acanthurus_bahianus" "TSS" "occurrence SDM" "no" 0.639537333333333
"171" "Acanthurus_blochii" "AUC" "occurrence SDM" "no" 0.830372
"172" "Acanthurus_blochii" "extrapolation bias" "occurrence SDM" "no" 0.785102536952565
"173" "Acanthurus_blochii" "sensitivity" "occurrence SDM" "no" 0.871109333333333
"174" "Acanthurus_blochii" "specificity" "occurrence SDM" "no" 0.731677333333333
"175" "Acanthurus_blochii" "TSS" "occurrence SDM" "no" 0.602781333333333
"176" "Acanthurus_chirurgus" "AUC" "occurrence SDM" "no" 0.927052
"177" "Acanthurus_chirurgus" "extrapolation bias" "occurrence SDM" "no" 0.940923025105773
"178" "Acanthurus_chirurgus" "sensitivity" "occurrence SDM" "no" 0.915190666666667
"179" "Acanthurus_chirurgus" "specificity" "occurrence SDM" "no" 0.883548
"180" "Acanthurus_chirurgus" "TSS" "occurrence SDM" "no" 0.798741333333333
"181" "Acanthurus_coeruleus" "AUC" "occurrence SDM" "no" 0.953451111111111
"182" "Acanthurus_coeruleus" "extrapolation bias" "occurrence SDM" "no" 0.940345068901142
"183" "Acanthurus_coeruleus" "sensitivity" "occurrence SDM" "no" 0.96706
"184" "Acanthurus_coeruleus" "specificity" "occurrence SDM" "no" 0.907255555555556
"185" "Acanthurus_coeruleus" "TSS" "occurrence SDM" "no" 0.874317777777778
"186" "Acanthurus_dussumieri" "AUC" "occurrence SDM" "no" 0.817788
"187" "Acanthurus_dussumieri" "extrapolation bias" "occurrence SDM" "no" 0.793621058859014
"188" "Acanthurus_dussumieri" "sensitivity" "occurrence SDM" "no" 0.840702666666667
"189" "Acanthurus_dussumieri" "specificity" "occurrence SDM" "no" 0.717449333333333
"190" "Acanthurus_dussumieri" "TSS" "occurrence SDM" "no" 0.558153333333333
"191" "Acanthurus_grammoptilus" "AUC" "occurrence SDM" "no" 0.839445333333333
"192" "Acanthurus_grammoptilus" "extrapolation bias" "occurrence SDM" "no" 0.822021715926644
"193" "Acanthurus_grammoptilus" "sensitivity" "occurrence SDM" "no" 0.853378666666667
"194" "Acanthurus_grammoptilus" "specificity" "occurrence SDM" "no" 0.759373333333333
"195" "Acanthurus_grammoptilus" "TSS" "occurrence SDM" "no" 0.612752
"196" "Acanthurus_guttatus" "AUC" "occurrence SDM" "no" 0.874741333333333
"197" "Acanthurus_guttatus" "extrapolation bias" "occurrence SDM" "no" 0.88299512783065
"198" "Acanthurus_guttatus" "sensitivity" "occurrence SDM" "no" 0.915205333333333
"199" "Acanthurus_guttatus" "specificity" "occurrence SDM" "no" 0.780177333333333
"200" "Acanthurus_guttatus" "TSS" "occurrence SDM" "no" 0.695382666666667
"201" "Acanthurus_leucocheilus" "AUC" "occurrence SDM" "no" 0.823662666666667
"202" "Acanthurus_leucocheilus" "extrapolation bias" "occurrence SDM" "no" 0.729323822992927
"203" "Acanthurus_leucocheilus" "sensitivity" "occurrence SDM" "no" 0.902402666666667
"204" "Acanthurus_leucocheilus" "specificity" "occurrence SDM" "no" 0.744526666666667
"205" "Acanthurus_leucocheilus" "TSS" "occurrence SDM" "no" 0.646929333333333
"206" "Acanthurus_leucopareius" "AUC" "occurrence SDM" "no" 0.827158666666667
"207" "Acanthurus_leucopareius" "extrapolation bias" "occurrence SDM" "no" 0.622075958038371
"208" "Acanthurus_leucopareius" "sensitivity" "occurrence SDM" "no" 0.850108
"209" "Acanthurus_leucopareius" "specificity" "occurrence SDM" "no" 0.790277333333333
"210" "Acanthurus_leucopareius" "TSS" "occurrence SDM" "no" 0.640378666666667
"211" "Acanthurus_leucosternon" "AUC" "occurrence SDM" "no" 0.805964
"212" "Acanthurus_leucosternon" "extrapolation bias" "occurrence SDM" "no" 0.666625723243381
"213" "Acanthurus_leucosternon" "sensitivity" "occurrence SDM" "no" 0.839032
"214" "Acanthurus_leucosternon" "specificity" "occurrence SDM" "no" 0.759293333333333
"215" "Acanthurus_leucosternon" "TSS" "occurrence SDM" "no" 0.598321333333333
"216" "Acanthurus_lineatus" "AUC" "occurrence SDM" "no" 0.841314666666667
"217" "Acanthurus_lineatus" "extrapolation bias" "occurrence SDM" "no" 0.855976662700117
"218" "Acanthurus_lineatus" "sensitivity" "occurrence SDM" "no" 0.896544
"219" "Acanthurus_lineatus" "specificity" "occurrence SDM" "no" 0.693876
"220" "Acanthurus_lineatus" "TSS" "occurrence SDM" "no" 0.590432
"221" "Acanthurus_maculiceps" "AUC" "occurrence SDM" "no" 0.803145
"222" "Acanthurus_maculiceps" "extrapolation bias" "occurrence SDM" "no" 0.703102875732029
"223" "Acanthurus_maculiceps" "sensitivity" "occurrence SDM" "no" 0.850962666666667
"224" "Acanthurus_maculiceps" "specificity" "occurrence SDM" "no" 0.766699666666667
"225" "Acanthurus_maculiceps" "TSS" "occurrence SDM" "no" 0.617662333333333
"226" "Acanthurus_mata" "AUC" "occurrence SDM" "no" 0.787886666666667
"227" "Acanthurus_mata" "extrapolation bias" "occurrence SDM" "no" 0.814519857557478
"228" "Acanthurus_mata" "sensitivity" "occurrence SDM" "no" 0.907081333333333
"229" "Acanthurus_mata" "specificity" "occurrence SDM" "no" 0.627890666666667
"230" "Acanthurus_mata" "TSS" "occurrence SDM" "no" 0.534965333333333
"231" "Acanthurus_nigricans" "AUC" "occurrence SDM" "no" 0.889656
"232" "Acanthurus_nigricans" "extrapolation bias" "occurrence SDM" "no" 0.853072605461333
"233" "Acanthurus_nigricans" "sensitivity" "occurrence SDM" "no" 0.878116
"234" "Acanthurus_nigricans" "specificity" "occurrence SDM" "no" 0.776941333333333
"235" "Acanthurus_nigricans" "TSS" "occurrence SDM" "no" 0.655056
"236" "Acanthurus_nigricauda" "AUC" "occurrence SDM" "no" 0.812916
"237" "Acanthurus_nigricauda" "extrapolation bias" "occurrence SDM" "no" 0.799093190349263
"238" "Acanthurus_nigricauda" "sensitivity" "occurrence SDM" "no" 0.874773333333333
"239" "Acanthurus_nigricauda" "specificity" "occurrence SDM" "no" 0.688217333333333
"240" "Acanthurus_nigricauda" "TSS" "occurrence SDM" "no" 0.562988
"241" "Acanthurus_nigrofuscus" "AUC" "occurrence SDM" "no" 0.887976
"242" "Acanthurus_nigrofuscus" "extrapolation bias" "occurrence SDM" "no" 0.931638190434228
"243" "Acanthurus_nigrofuscus" "sensitivity" "occurrence SDM" "no" 0.868474666666667
"244" "Acanthurus_nigrofuscus" "specificity" "occurrence SDM" "no" 0.793748
"245" "Acanthurus_nigrofuscus" "TSS" "occurrence SDM" "no" 0.662221333333333
"246" "Acanthurus_nigroris" "AUC" "occurrence SDM" "no" 0.894044
"247" "Acanthurus_nigroris" "extrapolation bias" "occurrence SDM" "no" 0.886686444818883
"248" "Acanthurus_nigroris" "sensitivity" "occurrence SDM" "no" 0.875470666666667
"249" "Acanthurus_nigroris" "specificity" "occurrence SDM" "no" 0.82302
"250" "Acanthurus_nigroris" "TSS" "occurrence SDM" "no" 0.698481333333333
"251" "Acanthurus_olivaceus" "AUC" "occurrence SDM" "no" 0.877237333333333
"252" "Acanthurus_olivaceus" "extrapolation bias" "occurrence SDM" "no" 0.898559473316373
"253" "Acanthurus_olivaceus" "sensitivity" "occurrence SDM" "no" 0.866233333333333
"254" "Acanthurus_olivaceus" "specificity" "occurrence SDM" "no" 0.799076
"255" "Acanthurus_olivaceus" "TSS" "occurrence SDM" "no" 0.665304
"256" "Acanthurus_pyroferus" "AUC" "occurrence SDM" "no" 0.846216
"257" "Acanthurus_pyroferus" "extrapolation bias" "occurrence SDM" "no" 0.885174779678558
"258" "Acanthurus_pyroferus" "sensitivity" "occurrence SDM" "no" 0.887264
"259" "Acanthurus_pyroferus" "specificity" "occurrence SDM" "no" 0.740742666666667
"260" "Acanthurus_pyroferus" "TSS" "occurrence SDM" "no" 0.628017333333333
"261" "Acanthurus_sohal" "AUC" "occurrence SDM" "no" 0.872986666666667
"262" "Acanthurus_sohal" "extrapolation bias" "occurrence SDM" "no" 0.877106256955334
"263" "Acanthurus_sohal" "sensitivity" "occurrence SDM" "no" 0.94376
"264" "Acanthurus_sohal" "specificity" "occurrence SDM" "no" 0.803886666666667
"265" "Acanthurus_sohal" "TSS" "occurrence SDM" "no" 0.747646666666667
"266" "Acanthurus_tennentii" "AUC" "occurrence SDM" "no" 0.850056
"267" "Acanthurus_tennentii" "extrapolation bias" "occurrence SDM" "no" 0.767530791262427
"268" "Acanthurus_tennentii" "sensitivity" "occurrence SDM" "no" 0.850858666666667
"269" "Acanthurus_tennentii" "specificity" "occurrence SDM" "no" 0.836933333333333
"270" "Acanthurus_tennentii" "TSS" "occurrence SDM" "no" 0.687784
"271" "Acanthurus_thompsoni" "AUC" "occurrence SDM" "no" 0.898558666666667
"272" "Acanthurus_thompsoni" "extrapolation bias" "occurrence SDM" "no" 0.958980735098693
"273" "Acanthurus_thompsoni" "sensitivity" "occurrence SDM" "no" 0.924609333333333
"274" "Acanthurus_thompsoni" "specificity" "occurrence SDM" "no" 0.801696
"275" "Acanthurus_thompsoni" "TSS" "occurrence SDM" "no" 0.7263
"276" "Acanthurus_triostegus" "AUC" "occurrence SDM" "no" 0.875628
"277" "Acanthurus_triostegus" "extrapolation bias" "occurrence SDM" "no" 0.882674402089107
"278" "Acanthurus_triostegus" "sensitivity" "occurrence SDM" "no" 0.849074666666667
"279" "Acanthurus_triostegus" "specificity" "occurrence SDM" "no" 0.783994666666667
"280" "Acanthurus_triostegus" "TSS" "occurrence SDM" "no" 0.633065333333333
"281" "Acanthurus_xanthopterus" "AUC" "occurrence SDM" "no" 0.815930666666667
"282" "Acanthurus_xanthopterus" "extrapolation bias" "occurrence SDM" "no" 0.832969448752933
"283" "Acanthurus_xanthopterus" "sensitivity" "occurrence SDM" "no" 0.908065333333333
"284" "Acanthurus_xanthopterus" "specificity" "occurrence SDM" "no" 0.659381333333333
"285" "Acanthurus_xanthopterus" "TSS" "occurrence SDM" "no" 0.567438666666667
"286" "Acentrogobius_janthinopterus" "AUC" "occurrence SDM" "no" 0.81426
"287" "Acentrogobius_janthinopterus" "extrapolation bias" "occurrence SDM" "no" 0.866981505982373
"288" "Acentrogobius_janthinopterus" "sensitivity" "occurrence SDM" "no" 0.855969333333333
"289" "Acentrogobius_janthinopterus" "specificity" "occurrence SDM" "no" 0.768898666666667
"290" "Acentrogobius_janthinopterus" "TSS" "occurrence SDM" "no" 0.624862666666667
"291" "Acentrogobius_nebulosus" "AUC" "occurrence SDM" "no" 0.795686666666667
"292" "Acentrogobius_nebulosus" "extrapolation bias" "occurrence SDM" "no" 0.811522414678634
"293" "Acentrogobius_nebulosus" "sensitivity" "occurrence SDM" "no" 0.843413333333333
"294" "Acentrogobius_nebulosus" "specificity" "occurrence SDM" "no" 0.682554666666667
"295" "Acentrogobius_nebulosus" "TSS" "occurrence SDM" "no" 0.525964
"296" "Achirus_lineatus" "AUC" "occurrence SDM" "no" 0.874841333333333
"297" "Achirus_lineatus" "extrapolation bias" "occurrence SDM" "no" 0.73703927510631
"298" "Achirus_lineatus" "sensitivity" "occurrence SDM" "no" 0.919894666666667
"299" "Achirus_lineatus" "specificity" "occurrence SDM" "no" 0.745504
"300" "Achirus_lineatus" "TSS" "occurrence SDM" "no" 0.665404
"301" "Achoerodus_gouldii" "AUC" "occurrence SDM" "no" 0.88452
"302" "Achoerodus_gouldii" "extrapolation bias" "occurrence SDM" "no" 0.812905223332065
"303" "Achoerodus_gouldii" "sensitivity" "occurrence SDM" "no" 0.904713333333333
"304" "Achoerodus_gouldii" "specificity" "occurrence SDM" "no" 0.824154666666667
"305" "Achoerodus_gouldii" "TSS" "occurrence SDM" "no" 0.728865333333333
"306" "Achoerodus_viridis" "AUC" "occurrence SDM" "no" 0.959904
"307" "Achoerodus_viridis" "extrapolation bias" "occurrence SDM" "no" 0.909844154521848
"308" "Achoerodus_viridis" "sensitivity" "occurrence SDM" "no" 0.984004
"309" "Achoerodus_viridis" "specificity" "occurrence SDM" "no" 0.906814666666667
"310" "Achoerodus_viridis" "TSS" "occurrence SDM" "no" 0.890818666666667
"311" "Acreichthys_tomentosus" "AUC" "occurrence SDM" "no" 0.799361333333333
"312" "Acreichthys_tomentosus" "extrapolation bias" "occurrence SDM" "no" 0.749040936133797
"313" "Acreichthys_tomentosus" "sensitivity" "occurrence SDM" "no" 0.83926
"314" "Acreichthys_tomentosus" "specificity" "occurrence SDM" "no" 0.76862
"315" "Acreichthys_tomentosus" "TSS" "occurrence SDM" "no" 0.607878666666667
"316" "Acyrtus_rubiginosus" "AUC" "occurrence SDM" "no" 0.91712
"317" "Acyrtus_rubiginosus" "extrapolation bias" "occurrence SDM" "no" 0.913697350769137
"318" "Acyrtus_rubiginosus" "sensitivity" "occurrence SDM" "no" 0.97852
"319" "Acyrtus_rubiginosus" "specificity" "occurrence SDM" "no" 0.873946666666667
"320" "Acyrtus_rubiginosus" "TSS" "occurrence SDM" "no" 0.852466666666667
"321" "Aeoliscus_strigatus" "AUC" "occurrence SDM" "no" 0.729525333333333
"322" "Aeoliscus_strigatus" "extrapolation bias" "occurrence SDM" "no" 0.701273520293977
"323" "Aeoliscus_strigatus" "sensitivity" "occurrence SDM" "no" 0.77074
"324" "Aeoliscus_strigatus" "specificity" "occurrence SDM" "no" 0.685485333333333
"325" "Aeoliscus_strigatus" "TSS" "occurrence SDM" "no" 0.456218666666667
"326" "Aesopia_cornuta" "AUC" "occurrence SDM" "no" 0.782168
"327" "Aesopia_cornuta" "extrapolation bias" "occurrence SDM" "no" 0.728173085306968
"328" "Aesopia_cornuta" "sensitivity" "occurrence SDM" "no" 0.850254666666667
"329" "Aesopia_cornuta" "specificity" "occurrence SDM" "no" 0.706657333333333
"330" "Aesopia_cornuta" "TSS" "occurrence SDM" "no" 0.556909333333333
"331" "Aetapcus_maculatus" "AUC" "occurrence SDM" "no" 0.771265333333333
"332" "Aetapcus_maculatus" "extrapolation bias" "occurrence SDM" "no" 0.676467580370033
"333" "Aetapcus_maculatus" "sensitivity" "occurrence SDM" "no" 0.876937333333333
"334" "Aetapcus_maculatus" "specificity" "occurrence SDM" "no" 0.713156
"335" "Aetapcus_maculatus" "TSS" "occurrence SDM" "no" 0.590094666666667
"336" "Aethaloperca_rogaa" "AUC" "occurrence SDM" "no" 0.806730666666667
"337" "Aethaloperca_rogaa" "extrapolation bias" "occurrence SDM" "no" 0.818172446259163
"338" "Aethaloperca_rogaa" "sensitivity" "occurrence SDM" "no" 0.824093333333333
"339" "Aethaloperca_rogaa" "specificity" "occurrence SDM" "no" 0.732825333333333
"340" "Aethaloperca_rogaa" "TSS" "occurrence SDM" "no" 0.556924
"341" "Aetobatus_narinari" "AUC" "occurrence SDM" "no" 0.791582666666667
"342" "Aetobatus_narinari" "extrapolation bias" "occurrence SDM" "no" 0.789313926542198
"343" "Aetobatus_narinari" "sensitivity" "occurrence SDM" "no" 0.924244
"344" "Aetobatus_narinari" "specificity" "occurrence SDM" "no" 0.6488
"345" "Aetobatus_narinari" "TSS" "occurrence SDM" "no" 0.573042666666667
"346" "Aetobatus_ocellatus" "AUC" "occurrence SDM" "no" 0.703306
"347" "Aetobatus_ocellatus" "extrapolation bias" "occurrence SDM" "no" 0.620499409322977
"348" "Aetobatus_ocellatus" "sensitivity" "occurrence SDM" "no" 0.843846
"349" "Aetobatus_ocellatus" "specificity" "occurrence SDM" "no" 0.58028
"350" "Aetobatus_ocellatus" "TSS" "occurrence SDM" "no" 0.424114
"351" "Ahlia_egmontis" "AUC" "occurrence SDM" "no" 0.882289333333333
"352" "Ahlia_egmontis" "extrapolation bias" "occurrence SDM" "no" 0.912290255000082
"353" "Ahlia_egmontis" "sensitivity" "occurrence SDM" "no" 0.924216
"354" "Ahlia_egmontis" "specificity" "occurrence SDM" "no" 0.811926666666667
"355" "Ahlia_egmontis" "TSS" "occurrence SDM" "no" 0.736137333333333
"356" "Albula_vulpes" "AUC" "occurrence SDM" "no" 0.725410666666667
"357" "Albula_vulpes" "extrapolation bias" "occurrence SDM" "no" 0.708339414691937
"358" "Albula_vulpes" "sensitivity" "occurrence SDM" "no" 0.902357333333333
"359" "Albula_vulpes" "specificity" "occurrence SDM" "no" 0.56472
"360" "Albula_vulpes" "TSS" "occurrence SDM" "no" 0.467074666666667
"361" "Alectis_ciliaris" "AUC" "occurrence SDM" "no" 0.813446666666667
"362" "Alectis_ciliaris" "extrapolation bias" "occurrence SDM" "no" 0.805378982477781
"363" "Alectis_ciliaris" "sensitivity" "occurrence SDM" "no" 0.870741333333333
"364" "Alectis_ciliaris" "specificity" "occurrence SDM" "no" 0.687912
"365" "Alectis_ciliaris" "TSS" "occurrence SDM" "no" 0.558656
"366" "Alectis_indica" "AUC" "occurrence SDM" "no" 0.846672
"367" "Alectis_indica" "extrapolation bias" "occurrence SDM" "no" 0.825100147583347
"368" "Alectis_indica" "sensitivity" "occurrence SDM" "no" 0.86396
"369" "Alectis_indica" "specificity" "occurrence SDM" "no" 0.771037333333333
"370" "Alectis_indica" "TSS" "occurrence SDM" "no" 0.635
"371" "Alepes_djedaba" "AUC" "occurrence SDM" "no" 0.87474
"372" "Alepes_djedaba" "extrapolation bias" "occurrence SDM" "no" 0.843325777511229
"373" "Alepes_djedaba" "sensitivity" "occurrence SDM" "no" 0.876876
"374" "Alepes_djedaba" "specificity" "occurrence SDM" "no" 0.79114
"375" "Alepes_djedaba" "TSS" "occurrence SDM" "no" 0.668009333333333
"376" "Alepes_kleinii" "AUC" "occurrence SDM" "no" 0.856045333333333
"377" "Alepes_kleinii" "extrapolation bias" "occurrence SDM" "no" 0.854330786464725
"378" "Alepes_kleinii" "sensitivity" "occurrence SDM" "no" 0.837709333333333
"379" "Alepes_kleinii" "specificity" "occurrence SDM" "no" 0.807934666666667
"380" "Alepes_kleinii" "TSS" "occurrence SDM" "no" 0.645645333333333
"381" "Alepes_vari" "AUC" "occurrence SDM" "no" 0.8157
"382" "Alepes_vari" "extrapolation bias" "occurrence SDM" "no" 0.811544437062095
"383" "Alepes_vari" "sensitivity" "occurrence SDM" "no" 0.867256
"384" "Alepes_vari" "specificity" "occurrence SDM" "no" 0.736514666666667
"385" "Alepes_vari" "TSS" "occurrence SDM" "no" 0.603768
"386" "Alionematichthys_piger" "AUC" "occurrence SDM" "no" 0.764733333333333
"387" "Alionematichthys_piger" "extrapolation bias" "occurrence SDM" "no" 0.756955719752375
"388" "Alionematichthys_piger" "sensitivity" "occurrence SDM" "no" 0.797996
"389" "Alionematichthys_piger" "specificity" "occurrence SDM" "no" 0.746008
"390" "Alionematichthys_piger" "TSS" "occurrence SDM" "no" 0.544004
"391" "Alionematichthys_riukiuensis" "AUC" "occurrence SDM" "no" 0.690692
"392" "Alionematichthys_riukiuensis" "extrapolation bias" "occurrence SDM" "no" 0.605919844541872
"393" "Alionematichthys_riukiuensis" "sensitivity" "occurrence SDM" "no" 0.839810666666667
"394" "Alionematichthys_riukiuensis" "specificity" "occurrence SDM" "no" 0.595802666666667
"395" "Alionematichthys_riukiuensis" "TSS" "occurrence SDM" "no" 0.435612
"396" "Allomycterus_pilatus" "AUC" "occurrence SDM" "no" 0.885284
"397" "Allomycterus_pilatus" "extrapolation bias" "occurrence SDM" "no" 0.84340820529116
"398" "Allomycterus_pilatus" "sensitivity" "occurrence SDM" "no" 0.949074666666667
"399" "Allomycterus_pilatus" "specificity" "occurrence SDM" "no" 0.772488
"400" "Allomycterus_pilatus" "TSS" "occurrence SDM" "no" 0.721565333333333
"401" "Alphestes_afer" "AUC" "occurrence SDM" "no" 0.751518666666667
"402" "Alphestes_afer" "extrapolation bias" "occurrence SDM" "no" 0.69920779313194
"403" "Alphestes_afer" "sensitivity" "occurrence SDM" "no" 0.826690666666667
"404" "Alphestes_afer" "specificity" "occurrence SDM" "no" 0.671925333333333
"405" "Alphestes_afer" "TSS" "occurrence SDM" "no" 0.498616
"406" "Alphestes_immaculatus" "AUC" "occurrence SDM" "no" 0.847762666666667
"407" "Alphestes_immaculatus" "extrapolation bias" "occurrence SDM" "no" 0.864434710503561
"408" "Alphestes_immaculatus" "sensitivity" "occurrence SDM" "no" 0.969008
"409" "Alphestes_immaculatus" "specificity" "occurrence SDM" "no" 0.70398
"410" "Alphestes_immaculatus" "TSS" "occurrence SDM" "no" 0.672989333333333
"411" "Aluterus_monoceros" "AUC" "occurrence SDM" "no" 0.792493333333333
"412" "Aluterus_monoceros" "extrapolation bias" "occurrence SDM" "no" 0.814945647163425
"413" "Aluterus_monoceros" "sensitivity" "occurrence SDM" "no" 0.920714666666667
"414" "Aluterus_monoceros" "specificity" "occurrence SDM" "no" 0.621828
"415" "Aluterus_monoceros" "TSS" "occurrence SDM" "no" 0.542541333333333
"416" "Aluterus_scriptus" "AUC" "occurrence SDM" "no" 0.831306666666667
"417" "Aluterus_scriptus" "extrapolation bias" "occurrence SDM" "no" 0.860386214180823
"418" "Aluterus_scriptus" "sensitivity" "occurrence SDM" "no" 0.924408
"419" "Aluterus_scriptus" "specificity" "occurrence SDM" "no" 0.681377333333333
"420" "Aluterus_scriptus" "TSS" "occurrence SDM" "no" 0.605796
"421" "Amanses_scopas" "AUC" "occurrence SDM" "no" 0.814334666666667
"422" "Amanses_scopas" "extrapolation bias" "occurrence SDM" "no" 0.836209923695991
"423" "Amanses_scopas" "sensitivity" "occurrence SDM" "no" 0.917765333333333
"424" "Amanses_scopas" "specificity" "occurrence SDM" "no" 0.679390666666667
"425" "Amanses_scopas" "TSS" "occurrence SDM" "no" 0.597164
"426" "Amblycirrhitus_bimacula" "AUC" "occurrence SDM" "no" 0.827045333333333
"427" "Amblycirrhitus_bimacula" "extrapolation bias" "occurrence SDM" "no" 0.875872763172896
"428" "Amblycirrhitus_bimacula" "sensitivity" "occurrence SDM" "no" 0.861892
"429" "Amblycirrhitus_bimacula" "specificity" "occurrence SDM" "no" 0.757772
"430" "Amblycirrhitus_bimacula" "TSS" "occurrence SDM" "no" 0.619664
"431" "Amblycirrhitus_pinos" "AUC" "occurrence SDM" "no" 0.886130666666667
"432" "Amblycirrhitus_pinos" "extrapolation bias" "occurrence SDM" "no" 0.932416452234349
"433" "Amblycirrhitus_pinos" "sensitivity" "occurrence SDM" "no" 0.954356
"434" "Amblycirrhitus_pinos" "specificity" "occurrence SDM" "no" 0.807966666666667
"435" "Amblycirrhitus_pinos" "TSS" "occurrence SDM" "no" 0.76232
"436" "Amblyeleotris_guttata" "AUC" "occurrence SDM" "no" 0.804309333333333
"437" "Amblyeleotris_guttata" "extrapolation bias" "occurrence SDM" "no" 0.791342871570752
"438" "Amblyeleotris_guttata" "sensitivity" "occurrence SDM" "no" 0.871090666666667
"439" "Amblyeleotris_guttata" "specificity" "occurrence SDM" "no" 0.705034666666667
"440" "Amblyeleotris_guttata" "TSS" "occurrence SDM" "no" 0.576130666666667
"441" "Amblyeleotris_steinitzi" "AUC" "occurrence SDM" "no" 0.769157333333333
"442" "Amblyeleotris_steinitzi" "extrapolation bias" "occurrence SDM" "no" 0.753515863410132
"443" "Amblyeleotris_steinitzi" "sensitivity" "occurrence SDM" "no" 0.888542666666667
"444" "Amblyeleotris_steinitzi" "specificity" "occurrence SDM" "no" 0.617226666666667
"445" "Amblyeleotris_steinitzi" "TSS" "occurrence SDM" "no" 0.505769333333333
"446" "Amblyeleotris_wheeleri" "AUC" "occurrence SDM" "no" 0.776393666666667
"447" "Amblyeleotris_wheeleri" "extrapolation bias" "occurrence SDM" "no" 0.813367429451333
"448" "Amblyeleotris_wheeleri" "sensitivity" "occurrence SDM" "no" 0.894654333333333
"449" "Amblyeleotris_wheeleri" "specificity" "occurrence SDM" "no" 0.667138333333333
"450" "Amblyeleotris_wheeleri" "TSS" "occurrence SDM" "no" 0.561796666666667
"451" "Amblygaster_sirm" "AUC" "occurrence SDM" "no" 0.769658666666667
"452" "Amblygaster_sirm" "extrapolation bias" "occurrence SDM" "no" 0.812488908471503
"453" "Amblygaster_sirm" "sensitivity" "occurrence SDM" "no" 0.862684
"454" "Amblygaster_sirm" "specificity" "occurrence SDM" "no" 0.654617333333333
"455" "Amblygaster_sirm" "TSS" "occurrence SDM" "no" 0.517296
"456" "Amblyglyphidodon_aureus" "AUC" "occurrence SDM" "no" 0.799772
"457" "Amblyglyphidodon_aureus" "extrapolation bias" "occurrence SDM" "no" 0.788243615348862
"458" "Amblyglyphidodon_aureus" "sensitivity" "occurrence SDM" "no" 0.878848
"459" "Amblyglyphidodon_aureus" "specificity" "occurrence SDM" "no" 0.701702666666667
"460" "Amblyglyphidodon_aureus" "TSS" "occurrence SDM" "no" 0.580548
"461" "Amblyglyphidodon_curacao" "AUC" "occurrence SDM" "no" 0.73196
"462" "Amblyglyphidodon_curacao" "extrapolation bias" "occurrence SDM" "no" 0.77064418008723
"463" "Amblyglyphidodon_curacao" "sensitivity" "occurrence SDM" "no" 0.886858
"464" "Amblyglyphidodon_curacao" "specificity" "occurrence SDM" "no" 0.5556
"465" "Amblyglyphidodon_curacao" "TSS" "occurrence SDM" "no" 0.442448
"466" "Amblyglyphidodon_leucogaster" "AUC" "occurrence SDM" "no" 0.7716
"467" "Amblyglyphidodon_leucogaster" "extrapolation bias" "occurrence SDM" "no" 0.772497192486716
"468" "Amblyglyphidodon_leucogaster" "sensitivity" "occurrence SDM" "no" 0.871865333333333
"469" "Amblyglyphidodon_leucogaster" "specificity" "occurrence SDM" "no" 0.622388
"470" "Amblyglyphidodon_leucogaster" "TSS" "occurrence SDM" "no" 0.494246666666667
"471" "Amblygobius_albimaculatus" "AUC" "occurrence SDM" "no" 0.78206
"472" "Amblygobius_albimaculatus" "extrapolation bias" "occurrence SDM" "no" 0.684448487998996
"473" "Amblygobius_albimaculatus" "sensitivity" "occurrence SDM" "no" 0.837970666666667
"474" "Amblygobius_albimaculatus" "specificity" "occurrence SDM" "no" 0.715268
"475" "Amblygobius_albimaculatus" "TSS" "occurrence SDM" "no" 0.55324
"476" "Amblygobius_bynoensis" "AUC" "occurrence SDM" "no" 0.821984
"477" "Amblygobius_bynoensis" "extrapolation bias" "occurrence SDM" "no" 0.80592756251148
"478" "Amblygobius_bynoensis" "sensitivity" "occurrence SDM" "no" 0.833018666666667
"479" "Amblygobius_bynoensis" "specificity" "occurrence SDM" "no" 0.770884
"480" "Amblygobius_bynoensis" "TSS" "occurrence SDM" "no" 0.603904
"481" "Amblygobius_decussatus" "AUC" "occurrence SDM" "no" 0.673166
"482" "Amblygobius_decussatus" "extrapolation bias" "occurrence SDM" "no" 0.548681669236684
"483" "Amblygobius_decussatus" "sensitivity" "occurrence SDM" "no" 0.764736
"484" "Amblygobius_decussatus" "specificity" "occurrence SDM" "no" 0.59376
"485" "Amblygobius_decussatus" "TSS" "occurrence SDM" "no" 0.358488
"486" "Amblygobius_nocturnus" "AUC" "occurrence SDM" "no" 0.733764
"487" "Amblygobius_nocturnus" "extrapolation bias" "occurrence SDM" "no" 0.77376509671662
"488" "Amblygobius_nocturnus" "sensitivity" "occurrence SDM" "no" 0.90902
"489" "Amblygobius_nocturnus" "specificity" "occurrence SDM" "no" 0.566425333333333
"490" "Amblygobius_nocturnus" "TSS" "occurrence SDM" "no" 0.475450666666667
"491" "Amblygobius_sphynx" "AUC" "occurrence SDM" "yes" 0.5503
"492" "Amblygobius_sphynx" "extrapolation bias" "occurrence SDM" "yes" 0.0411828067862809
"493" "Amblygobius_sphynx" "sensitivity" "occurrence SDM" "yes" 0.5385
"494" "Amblygobius_sphynx" "specificity" "occurrence SDM" "yes" 0.7692
"495" "Amblygobius_sphynx" "TSS" "occurrence SDM" "yes" 0.3077
"496" "Amblyrhynchotes_honckenii" "AUC" "occurrence SDM" "no" 0.738611
"497" "Amblyrhynchotes_honckenii" "extrapolation bias" "occurrence SDM" "no" 0.649303917918666
"498" "Amblyrhynchotes_honckenii" "sensitivity" "occurrence SDM" "no" 0.7835205
"499" "Amblyrhynchotes_honckenii" "specificity" "occurrence SDM" "no" 0.7221815
"500" "Amblyrhynchotes_honckenii" "TSS" "occurrence SDM" "no" 0.505697
"501" "Ammodytes_tobianus" "AUC" "occurrence SDM" "no" 0.870356
"502" "Ammodytes_tobianus" "extrapolation bias" "occurrence SDM" "no" 0.941057603334127
"503" "Ammodytes_tobianus" "sensitivity" "occurrence SDM" "no" 0.945490666666667
"504" "Ammodytes_tobianus" "specificity" "occurrence SDM" "no" 0.716502666666667
"505" "Ammodytes_tobianus" "TSS" "occurrence SDM" "no" 0.661982666666667
"506" "Amphichaetodon_howensis" "AUC" "occurrence SDM" "no" 0.888174222222222
"507" "Amphichaetodon_howensis" "extrapolation bias" "occurrence SDM" "no" 0.713364699359785
"508" "Amphichaetodon_howensis" "sensitivity" "occurrence SDM" "no" 0.880102777777778
"509" "Amphichaetodon_howensis" "specificity" "occurrence SDM" "no" 0.851270333333333
"510" "Amphichaetodon_howensis" "TSS" "occurrence SDM" "no" 0.731375333333333
"511" "Amphiprion_akallopisos" "AUC" "occurrence SDM" "no" 0.789392333333333
"512" "Amphiprion_akallopisos" "extrapolation bias" "occurrence SDM" "no" 0.583226513622918
"513" "Amphiprion_akallopisos" "sensitivity" "occurrence SDM" "no" 0.834822333333333
"514" "Amphiprion_akallopisos" "specificity" "occurrence SDM" "no" 0.742269666666667
"515" "Amphiprion_akallopisos" "TSS" "occurrence SDM" "no" 0.577087666666667
"516" "Amphiprion_akindynos" "AUC" "occurrence SDM" "no" 0.753561666666667
"517" "Amphiprion_akindynos" "extrapolation bias" "occurrence SDM" "no" 0.536610839448167
"518" "Amphiprion_akindynos" "sensitivity" "occurrence SDM" "no" 0.7566
"519" "Amphiprion_akindynos" "specificity" "occurrence SDM" "no" 0.732870833333333
"520" "Amphiprion_akindynos" "TSS" "occurrence SDM" "no" 0.489471666666667
"521" "Amphiprion_bicinctus" "AUC" "occurrence SDM" "no" 0.754807333333333
"522" "Amphiprion_bicinctus" "extrapolation bias" "occurrence SDM" "no" 0.670353425471015
"523" "Amphiprion_bicinctus" "sensitivity" "occurrence SDM" "no" 0.776616333333333
"524" "Amphiprion_bicinctus" "specificity" "occurrence SDM" "no" 0.761010666666667
"525" "Amphiprion_bicinctus" "TSS" "occurrence SDM" "no" 0.537620333333333
"526" "Amphiprion_chrysopterus" "AUC" "occurrence SDM" "no" 0.824038666666667
"527" "Amphiprion_chrysopterus" "extrapolation bias" "occurrence SDM" "no" 0.744875199297483
"528" "Amphiprion_chrysopterus" "sensitivity" "occurrence SDM" "no" 0.88006
"529" "Amphiprion_chrysopterus" "specificity" "occurrence SDM" "no" 0.747444
"530" "Amphiprion_chrysopterus" "TSS" "occurrence SDM" "no" 0.627510666666667
"531" "Amphiprion_clarkii" "AUC" "occurrence SDM" "no" 0.739794666666667
"532" "Amphiprion_clarkii" "extrapolation bias" "occurrence SDM" "no" 0.689020822517829
"533" "Amphiprion_clarkii" "sensitivity" "occurrence SDM" "no" 0.832336
"534" "Amphiprion_clarkii" "specificity" "occurrence SDM" "no" 0.625688
"535" "Amphiprion_clarkii" "TSS" "occurrence SDM" "no" 0.458024
"536" "Amphiprion_frenatus" "AUC" "occurrence SDM" "no" 0.809445333333333
"537" "Amphiprion_frenatus" "extrapolation bias" "occurrence SDM" "no" 0.767739919010323
"538" "Amphiprion_frenatus" "sensitivity" "occurrence SDM" "no" 0.889253333333333
"539" "Amphiprion_frenatus" "specificity" "occurrence SDM" "no" 0.718996
"540" "Amphiprion_frenatus" "TSS" "occurrence SDM" "no" 0.608241333333333
"541" "Amphiprion_melanopus" "AUC" "occurrence SDM" "no" 0.758386
"542" "Amphiprion_melanopus" "extrapolation bias" "occurrence SDM" "no" 0.743159646961101
"543" "Amphiprion_melanopus" "sensitivity" "occurrence SDM" "no" 0.843604
"544" "Amphiprion_melanopus" "specificity" "occurrence SDM" "no" 0.6396125
"545" "Amphiprion_melanopus" "TSS" "occurrence SDM" "no" 0.483207
"546" "Amphiprion_ocellaris" "AUC" "occurrence SDM" "no" 0.894713333333333
"547" "Amphiprion_ocellaris" "extrapolation bias" "occurrence SDM" "no" 0.911358573395204
"548" "Amphiprion_ocellaris" "sensitivity" "occurrence SDM" "no" 0.887664
"549" "Amphiprion_ocellaris" "specificity" "occurrence SDM" "no" 0.823034666666667
"550" "Amphiprion_ocellaris" "TSS" "occurrence SDM" "no" 0.710692
"551" "Amphiprion_percula" "AUC" "occurrence SDM" "no" 0.854850666666667
"552" "Amphiprion_percula" "extrapolation bias" "occurrence SDM" "no" 0.759996204278943
"553" "Amphiprion_percula" "sensitivity" "occurrence SDM" "no" 0.896416
"554" "Amphiprion_percula" "specificity" "occurrence SDM" "no" 0.793442666666667
"555" "Amphiprion_percula" "TSS" "occurrence SDM" "no" 0.689857333333333
"556" "Amphiprion_perideraion" "AUC" "occurrence SDM" "no" 0.76156
"557" "Amphiprion_perideraion" "extrapolation bias" "occurrence SDM" "no" 0.769919041789051
"558" "Amphiprion_perideraion" "sensitivity" "occurrence SDM" "no" 0.821892
"559" "Amphiprion_perideraion" "specificity" "occurrence SDM" "no" 0.655094666666667
"560" "Amphiprion_perideraion" "TSS" "occurrence SDM" "no" 0.476990666666667
"561" "Amphiprion_polymnus" "AUC" "occurrence SDM" "no" 0.824334666666667
"562" "Amphiprion_polymnus" "extrapolation bias" "occurrence SDM" "no" 0.843797917853798
"563" "Amphiprion_polymnus" "sensitivity" "occurrence SDM" "no" 0.884077333333333
"564" "Amphiprion_polymnus" "specificity" "occurrence SDM" "no" 0.739864
"565" "Amphiprion_polymnus" "TSS" "occurrence SDM" "no" 0.623941333333333
"566" "Amphiprion_rubrocinctus" "AUC" "occurrence SDM" "no" 0.832117333333333
"567" "Amphiprion_rubrocinctus" "extrapolation bias" "occurrence SDM" "no" 0.796146276900246
"568" "Amphiprion_rubrocinctus" "sensitivity" "occurrence SDM" "no" 0.846434333333333
"569" "Amphiprion_rubrocinctus" "specificity" "occurrence SDM" "no" 0.783780666666667
"570" "Amphiprion_rubrocinctus" "TSS" "occurrence SDM" "no" 0.630210666666667
"571" "Amphiprion_sandaracinos" "AUC" "occurrence SDM" "no" 0.754330666666667
"572" "Amphiprion_sandaracinos" "extrapolation bias" "occurrence SDM" "no" 0.736602561744063
"573" "Amphiprion_sandaracinos" "sensitivity" "occurrence SDM" "no" 0.843489333333333
"574" "Amphiprion_sandaracinos" "specificity" "occurrence SDM" "no" 0.697501333333333
"575" "Amphiprion_sandaracinos" "TSS" "occurrence SDM" "no" 0.540993333333333
"576" "Amsichthys_knighti" "AUC" "occurrence SDM" "no" 0.828977333333333
"577" "Amsichthys_knighti" "extrapolation bias" "occurrence SDM" "no" 0.74563743317162
"578" "Amsichthys_knighti" "sensitivity" "occurrence SDM" "no" 0.908148
"579" "Amsichthys_knighti" "specificity" "occurrence SDM" "no" 0.744865333333333
"580" "Amsichthys_knighti" "TSS" "occurrence SDM" "no" 0.653008
"581" "Anacanthus_barbatus" "AUC" "occurrence SDM" "no" 0.816416
"582" "Anacanthus_barbatus" "extrapolation bias" "occurrence SDM" "no" 0.820274252754456
"583" "Anacanthus_barbatus" "sensitivity" "occurrence SDM" "no" 0.861241333333333
"584" "Anacanthus_barbatus" "specificity" "occurrence SDM" "no" 0.739717333333333
"585" "Anacanthus_barbatus" "TSS" "occurrence SDM" "no" 0.600958666666667
"586" "Anampses_caeruleopunctatus" "AUC" "occurrence SDM" "no" 0.817794666666667
"587" "Anampses_caeruleopunctatus" "extrapolation bias" "occurrence SDM" "no" 0.88453311503756
"588" "Anampses_caeruleopunctatus" "sensitivity" "occurrence SDM" "no" 0.896624
"589" "Anampses_caeruleopunctatus" "specificity" "occurrence SDM" "no" 0.672076
"590" "Anampses_caeruleopunctatus" "TSS" "occurrence SDM" "no" 0.568706666666667
"591" "Anampses_cuvier" "AUC" "occurrence SDM" "no" 0.906317333333333
"592" "Anampses_cuvier" "extrapolation bias" "occurrence SDM" "no" 0.868175323259126
"593" "Anampses_cuvier" "sensitivity" "occurrence SDM" "no" 0.922072
"594" "Anampses_cuvier" "specificity" "occurrence SDM" "no" 0.876484
"595" "Anampses_cuvier" "TSS" "occurrence SDM" "no" 0.798558666666667
"596" "Anampses_geographicus" "AUC" "occurrence SDM" "no" 0.706613
"597" "Anampses_geographicus" "extrapolation bias" "occurrence SDM" "no" 0.537673715229926
"598" "Anampses_geographicus" "sensitivity" "occurrence SDM" "no" 0.7511455
"599" "Anampses_geographicus" "specificity" "occurrence SDM" "no" 0.682441
"600" "Anampses_geographicus" "TSS" "occurrence SDM" "no" 0.433595
"601" "Anampses_lennardi" "AUC" "occurrence SDM" "no" 0.875867888888889
"602" "Anampses_lennardi" "extrapolation bias" "occurrence SDM" "no" 0.844761270630024
"603" "Anampses_lennardi" "sensitivity" "occurrence SDM" "no" 0.906337555555556
"604" "Anampses_lennardi" "specificity" "occurrence SDM" "no" 0.864262777777778
"605" "Anampses_lennardi" "TSS" "occurrence SDM" "no" 0.770595888888889
"606" "Anampses_melanurus" "AUC" "occurrence SDM" "no" 0.781624333333333
"607" "Anampses_melanurus" "extrapolation bias" "occurrence SDM" "no" 0.761152391568368
"608" "Anampses_melanurus" "sensitivity" "occurrence SDM" "no" 0.839060666666667
"609" "Anampses_melanurus" "specificity" "occurrence SDM" "no" 0.735869333333333
"610" "Anampses_melanurus" "TSS" "occurrence SDM" "no" 0.574924333333333
"611" "Anampses_meleagrides" "AUC" "occurrence SDM" "no" 0.817876
"612" "Anampses_meleagrides" "extrapolation bias" "occurrence SDM" "no" 0.811602897541745
"613" "Anampses_meleagrides" "sensitivity" "occurrence SDM" "no" 0.895642666666667
"614" "Anampses_meleagrides" "specificity" "occurrence SDM" "no" 0.726557333333333
"615" "Anampses_meleagrides" "TSS" "occurrence SDM" "no" 0.622194666666667
"616" "Anampses_neoguinaicus" "AUC" "occurrence SDM" "no" 0.848905333333333
"617" "Anampses_neoguinaicus" "extrapolation bias" "occurrence SDM" "no" 0.744384214921328
"618" "Anampses_neoguinaicus" "sensitivity" "occurrence SDM" "no" 0.890030666666667
"619" "Anampses_neoguinaicus" "specificity" "occurrence SDM" "no" 0.790382
"620" "Anampses_neoguinaicus" "TSS" "occurrence SDM" "no" 0.680424666666667
"621" "Anampses_twistii" "AUC" "occurrence SDM" "no" 0.846249333333333
"622" "Anampses_twistii" "extrapolation bias" "occurrence SDM" "no" 0.849218218912494
"623" "Anampses_twistii" "sensitivity" "occurrence SDM" "no" 0.889121333333333
"624" "Anampses_twistii" "specificity" "occurrence SDM" "no" 0.751025333333333
"625" "Anampses_twistii" "TSS" "occurrence SDM" "no" 0.640146666666667
"626" "Anarchias_seychellensis" "AUC" "occurrence SDM" "no" 0.867064
"627" "Anarchias_seychellensis" "extrapolation bias" "occurrence SDM" "no" 0.848521317166715
"628" "Anarchias_seychellensis" "sensitivity" "occurrence SDM" "no" 0.914
"629" "Anarchias_seychellensis" "specificity" "occurrence SDM" "no" 0.798644
"630" "Anarchias_seychellensis" "TSS" "occurrence SDM" "no" 0.712638666666667
"631" "Anarchias_similis" "AUC" "occurrence SDM" "no" 0.924632
"632" "Anarchias_similis" "extrapolation bias" "occurrence SDM" "no" 0.84987440909788
"633" "Anarchias_similis" "sensitivity" "occurrence SDM" "no" 0.962797333333333
"634" "Anarchias_similis" "specificity" "occurrence SDM" "no" 0.86542
"635" "Anarchias_similis" "TSS" "occurrence SDM" "no" 0.828214666666667
"636" "Anarrhichthys_ocellatus" "AUC" "occurrence SDM" "no" 0.791964333333333
"637" "Anarrhichthys_ocellatus" "extrapolation bias" "occurrence SDM" "no" 0.595267098970226
"638" "Anarrhichthys_ocellatus" "sensitivity" "occurrence SDM" "no" 0.865061333333333
"639" "Anarrhichthys_ocellatus" "specificity" "occurrence SDM" "no" 0.715400666666667
"640" "Anarrhichthys_ocellatus" "TSS" "occurrence SDM" "no" 0.580459666666667
"641" "Anchoa_lyolepis" "AUC" "occurrence SDM" "no" 0.913689333333333
"642" "Anchoa_lyolepis" "extrapolation bias" "occurrence SDM" "no" 0.877071519930018
"643" "Anchoa_lyolepis" "sensitivity" "occurrence SDM" "no" 0.958093333333333
"644" "Anchoa_lyolepis" "specificity" "occurrence SDM" "no" 0.803582666666667
"645" "Anchoa_lyolepis" "TSS" "occurrence SDM" "no" 0.761678666666667
"646" "Anisotremus_davidsonii" "AUC" "occurrence SDM" "no" 0.88048
"647" "Anisotremus_davidsonii" "extrapolation bias" "occurrence SDM" "no" 0.85875669406
"648" "Anisotremus_davidsonii" "sensitivity" "occurrence SDM" "no" 0.914277333333333
"649" "Anisotremus_davidsonii" "specificity" "occurrence SDM" "no" 0.797358666666667
"650" "Anisotremus_davidsonii" "TSS" "occurrence SDM" "no" 0.711628
"651" "Anisotremus_interruptus" "AUC" "occurrence SDM" "no" 0.907493333333333
"652" "Anisotremus_interruptus" "extrapolation bias" "occurrence SDM" "no" 0.856795445406851
"653" "Anisotremus_interruptus" "sensitivity" "occurrence SDM" "no" 0.976946666666667
"654" "Anisotremus_interruptus" "specificity" "occurrence SDM" "no" 0.819513333333333
"655" "Anisotremus_interruptus" "TSS" "occurrence SDM" "no" 0.796458666666667
"656" "Anisotremus_surinamensis" "AUC" "occurrence SDM" "no" 0.879986666666667
"657" "Anisotremus_surinamensis" "extrapolation bias" "occurrence SDM" "no" 0.891703713789418
"658" "Anisotremus_surinamensis" "sensitivity" "occurrence SDM" "no" 0.923973333333333
"659" "Anisotremus_surinamensis" "specificity" "occurrence SDM" "no" 0.772824
"660" "Anisotremus_surinamensis" "TSS" "occurrence SDM" "no" 0.696790666666667
"661" "Anisotremus_taeniatus" "AUC" "occurrence SDM" "no" 0.896193333333333
"662" "Anisotremus_taeniatus" "extrapolation bias" "occurrence SDM" "no" 0.925387502755286
"663" "Anisotremus_taeniatus" "sensitivity" "occurrence SDM" "no" 0.98657
"664" "Anisotremus_taeniatus" "specificity" "occurrence SDM" "no" 0.829143333333333
"665" "Anisotremus_taeniatus" "TSS" "occurrence SDM" "no" 0.81571
"666" "Anisotremus_virginicus" "AUC" "occurrence SDM" "no" 0.903756
"667" "Anisotremus_virginicus" "extrapolation bias" "occurrence SDM" "no" 0.866872790893816
"668" "Anisotremus_virginicus" "sensitivity" "occurrence SDM" "no" 0.919664
"669" "Anisotremus_virginicus" "specificity" "occurrence SDM" "no" 0.816964
"670" "Anisotremus_virginicus" "TSS" "occurrence SDM" "no" 0.736624
"671" "Anoplocapros_inermis" "AUC" "occurrence SDM" "no" 0.925549
"672" "Anoplocapros_inermis" "extrapolation bias" "occurrence SDM" "no" 0.799865673452625
"673" "Anoplocapros_inermis" "sensitivity" "occurrence SDM" "no" 0.971477666666667
"674" "Anoplocapros_inermis" "specificity" "occurrence SDM" "no" 0.869986
"675" "Anoplocapros_inermis" "TSS" "occurrence SDM" "no" 0.841463666666667
"676" "Anoplocapros_lenticularis" "AUC" "occurrence SDM" "no" 0.944944
"677" "Anoplocapros_lenticularis" "extrapolation bias" "occurrence SDM" "no" 0.866439724993547
"678" "Anoplocapros_lenticularis" "sensitivity" "occurrence SDM" "no" 0.948569333333333
"679" "Anoplocapros_lenticularis" "specificity" "occurrence SDM" "no" 0.895746666666667
"680" "Anoplocapros_lenticularis" "TSS" "occurrence SDM" "no" 0.844312
"681" "Antennarius_commerson" "AUC" "occurrence SDM" "no" 0.792848
"682" "Antennarius_commerson" "extrapolation bias" "occurrence SDM" "no" 0.814343598405784
"683" "Antennarius_commerson" "sensitivity" "occurrence SDM" "no" 0.864814666666667
"684" "Antennarius_commerson" "specificity" "occurrence SDM" "no" 0.687944
"685" "Antennarius_commerson" "TSS" "occurrence SDM" "no" 0.552753333333333
"686" "Antennarius_hispidus" "AUC" "occurrence SDM" "no" 0.786814666666667
"687" "Antennarius_hispidus" "extrapolation bias" "occurrence SDM" "no" 0.766420228956297
"688" "Antennarius_hispidus" "sensitivity" "occurrence SDM" "no" 0.855362666666667
"689" "Antennarius_hispidus" "specificity" "occurrence SDM" "no" 0.695969333333333
"690" "Antennarius_hispidus" "TSS" "occurrence SDM" "no" 0.551328
"691" "Antennarius_pictus" "AUC" "occurrence SDM" "no" 0.69098
"692" "Antennarius_pictus" "extrapolation bias" "occurrence SDM" "no" 0.70896876528527
"693" "Antennarius_pictus" "sensitivity" "occurrence SDM" "no" 0.811876
"694" "Antennarius_pictus" "specificity" "occurrence SDM" "no" 0.606314666666667
"695" "Antennarius_pictus" "TSS" "occurrence SDM" "no" 0.418189333333333
"696" "Antennarius_striatus" "AUC" "occurrence SDM" "no" 0.809846666666667
"697" "Antennarius_striatus" "extrapolation bias" "occurrence SDM" "no" 0.736231233172956
"698" "Antennarius_striatus" "sensitivity" "occurrence SDM" "no" 0.89558
"699" "Antennarius_striatus" "specificity" "occurrence SDM" "no" 0.676408
"700" "Antennarius_striatus" "TSS" "occurrence SDM" "no" 0.57198
"701" "Antennatus_coccineus" "AUC" "occurrence SDM" "no" 0.849765333333333
"702" "Antennatus_coccineus" "extrapolation bias" "occurrence SDM" "no" 0.856780728814483
"703" "Antennatus_coccineus" "sensitivity" "occurrence SDM" "no" 0.883624
"704" "Antennatus_coccineus" "specificity" "occurrence SDM" "no" 0.742564
"705" "Antennatus_coccineus" "TSS" "occurrence SDM" "no" 0.626184
"706" "Antennatus_dorehensis" "AUC" "occurrence SDM" "no" 0.762878
"707" "Antennatus_dorehensis" "extrapolation bias" "occurrence SDM" "no" 0.722804726745675
"708" "Antennatus_dorehensis" "sensitivity" "occurrence SDM" "no" 0.934206
"709" "Antennatus_dorehensis" "specificity" "occurrence SDM" "no" 0.614034
"710" "Antennatus_dorehensis" "TSS" "occurrence SDM" "no" 0.548246
"711" "Antennatus_nummifer" "AUC" "occurrence SDM" "no" 0.719730666666667
"712" "Antennatus_nummifer" "extrapolation bias" "occurrence SDM" "no" 0.79119011744518
"713" "Antennatus_nummifer" "sensitivity" "occurrence SDM" "no" 0.82244
"714" "Antennatus_nummifer" "specificity" "occurrence SDM" "no" 0.624708
"715" "Antennatus_nummifer" "TSS" "occurrence SDM" "no" 0.447148
"716" "Antennatus_sanguineus" "AUC" "occurrence SDM" "no" 0.89046
"717" "Antennatus_sanguineus" "extrapolation bias" "occurrence SDM" "no" 0.90287169937592
"718" "Antennatus_sanguineus" "sensitivity" "occurrence SDM" "no" 0.977188
"719" "Antennatus_sanguineus" "specificity" "occurrence SDM" "no" 0.786622666666667
"720" "Antennatus_sanguineus" "TSS" "occurrence SDM" "no" 0.763806666666667
"721" "Antennatus_tuberosus" "AUC" "occurrence SDM" "no" 0.702724
"722" "Antennatus_tuberosus" "extrapolation bias" "occurrence SDM" "no" 0.68782600014077
"723" "Antennatus_tuberosus" "sensitivity" "occurrence SDM" "no" 0.8966
"724" "Antennatus_tuberosus" "specificity" "occurrence SDM" "no" 0.563108
"725" "Antennatus_tuberosus" "TSS" "occurrence SDM" "no" 0.45971
"726" "Anthias_anthias" "AUC" "occurrence SDM" "no" 0.82866
"727" "Anthias_anthias" "extrapolation bias" "occurrence SDM" "no" 0.779427914377602
"728" "Anthias_anthias" "sensitivity" "occurrence SDM" "no" 0.928674666666667
"729" "Anthias_anthias" "specificity" "occurrence SDM" "no" 0.707090666666667
"730" "Anthias_anthias" "TSS" "occurrence SDM" "no" 0.635762666666667
"731" "Anyperodon_leucogrammicus" "AUC" "occurrence SDM" "no" 0.791428
"732" "Anyperodon_leucogrammicus" "extrapolation bias" "occurrence SDM" "no" 0.812528689506313
"733" "Anyperodon_leucogrammicus" "sensitivity" "occurrence SDM" "no" 0.882098666666667
"734" "Anyperodon_leucogrammicus" "specificity" "occurrence SDM" "no" 0.663521333333333
"735" "Anyperodon_leucogrammicus" "TSS" "occurrence SDM" "no" 0.545626666666667
"736" "Aphareus_furca" "AUC" "occurrence SDM" "no" 0.907538666666667
"737" "Aphareus_furca" "extrapolation bias" "occurrence SDM" "no" 0.930249364884809
"738" "Aphareus_furca" "sensitivity" "occurrence SDM" "no" 0.916437333333333
"739" "Aphareus_furca" "specificity" "occurrence SDM" "no" 0.827489333333333
"740" "Aphareus_furca" "TSS" "occurrence SDM" "no" 0.743922666666667
"741" "Aphareus_rutilans" "AUC" "occurrence SDM" "no" 0.773513333333333
"742" "Aphareus_rutilans" "extrapolation bias" "occurrence SDM" "no" 0.616939434049372
"743" "Aphareus_rutilans" "sensitivity" "occurrence SDM" "no" 0.8269
"744" "Aphareus_rutilans" "specificity" "occurrence SDM" "no" 0.740266666666667
"745" "Aphareus_rutilans" "TSS" "occurrence SDM" "no" 0.567158666666667
"746" "Aploactisoma_milesii" "AUC" "occurrence SDM" "no" 0.820425333333333
"747" "Aploactisoma_milesii" "extrapolation bias" "occurrence SDM" "no" 0.791522622668458
"748" "Aploactisoma_milesii" "sensitivity" "occurrence SDM" "no" 0.914468
"749" "Aploactisoma_milesii" "specificity" "occurrence SDM" "no" 0.732909333333333
"750" "Aploactisoma_milesii" "TSS" "occurrence SDM" "no" 0.647376
"751" "Aplodactylus_arctidens" "AUC" "occurrence SDM" "no" 0.802893333333333
"752" "Aplodactylus_arctidens" "extrapolation bias" "occurrence SDM" "no" 0.723211962479395
"753" "Aplodactylus_arctidens" "sensitivity" "occurrence SDM" "no" 0.896526666666667
"754" "Aplodactylus_arctidens" "specificity" "occurrence SDM" "no" 0.724544
"755" "Aplodactylus_arctidens" "TSS" "occurrence SDM" "no" 0.621056
"756" "Aplodactylus_lophodon" "AUC" "occurrence SDM" "no" 0.951194666666667
"757" "Aplodactylus_lophodon" "extrapolation bias" "occurrence SDM" "no" 0.86854581192042
"758" "Aplodactylus_lophodon" "sensitivity" "occurrence SDM" "no" 0.961049333333333
"759" "Aplodactylus_lophodon" "specificity" "occurrence SDM" "no" 0.897788
"760" "Aplodactylus_lophodon" "TSS" "occurrence SDM" "no" 0.858833333333333
"761" "Apogon_atradorsatus" "AUC" "occurrence SDM" "no" 0.945870666666667
"762" "Apogon_atradorsatus" "extrapolation bias" "occurrence SDM" "no" 0.860147415818873
"763" "Apogon_atradorsatus" "sensitivity" "occurrence SDM" "no" 0.907934666666667
"764" "Apogon_atradorsatus" "specificity" "occurrence SDM" "no" 0.945248
"765" "Apogon_atradorsatus" "TSS" "occurrence SDM" "no" 0.853181333333333
"766" "Apogon_aurolineatus" "AUC" "occurrence SDM" "no" 0.857062222222222
"767" "Apogon_aurolineatus" "extrapolation bias" "occurrence SDM" "no" 0.840092951471178
"768" "Apogon_aurolineatus" "sensitivity" "occurrence SDM" "no" 0.907275555555556
"769" "Apogon_aurolineatus" "specificity" "occurrence SDM" "no" 0.762651111111111
"770" "Apogon_aurolineatus" "TSS" "occurrence SDM" "no" 0.669928888888889
"771" "Apogon_binotatus" "AUC" "occurrence SDM" "no" 0.895304
"772" "Apogon_binotatus" "extrapolation bias" "occurrence SDM" "no" 0.91963666620825
"773" "Apogon_binotatus" "sensitivity" "occurrence SDM" "no" 0.939671333333333
"774" "Apogon_binotatus" "specificity" "occurrence SDM" "no" 0.846779666666667
"775" "Apogon_binotatus" "TSS" "occurrence SDM" "no" 0.786450333333333
"776" "Apogon_coccineus" "AUC" "occurrence SDM" "no" 0.757070666666667
"777" "Apogon_coccineus" "extrapolation bias" "occurrence SDM" "no" 0.759666197003332
"778" "Apogon_coccineus" "sensitivity" "occurrence SDM" "no" 0.852254666666667
"779" "Apogon_coccineus" "specificity" "occurrence SDM" "no" 0.634346666666667
"780" "Apogon_coccineus" "TSS" "occurrence SDM" "no" 0.486594666666667
"781" "Apogon_crassiceps" "AUC" "occurrence SDM" "no" 0.768990666666667
"782" "Apogon_crassiceps" "extrapolation bias" "occurrence SDM" "no" 0.796275475898263
"783" "Apogon_crassiceps" "sensitivity" "occurrence SDM" "no" 0.872170666666667
"784" "Apogon_crassiceps" "specificity" "occurrence SDM" "no" 0.607473333333333
"785" "Apogon_crassiceps" "TSS" "occurrence SDM" "no" 0.479649333333333
"786" "Apogon_doryssa" "AUC" "occurrence SDM" "no" 0.809518666666667
"787" "Apogon_doryssa" "extrapolation bias" "occurrence SDM" "no" 0.85050749460958
"788" "Apogon_doryssa" "sensitivity" "occurrence SDM" "no" 0.880969333333333
"789" "Apogon_doryssa" "specificity" "occurrence SDM" "no" 0.719641333333333
"790" "Apogon_doryssa" "TSS" "occurrence SDM" "no" 0.600613333333333
"791" "Apogon_dovii" "AUC" "occurrence SDM" "no" 0.931634666666667
"792" "Apogon_dovii" "extrapolation bias" "occurrence SDM" "no" 0.911213161326968
"793" "Apogon_dovii" "sensitivity" "occurrence SDM" "no" 0.938904
"794" "Apogon_dovii" "specificity" "occurrence SDM" "no" 0.876769333333333
"795" "Apogon_dovii" "TSS" "occurrence SDM" "no" 0.815676
"796" "Apogon_imberbis" "AUC" "occurrence SDM" "no" 0.931177333333333
"797" "Apogon_imberbis" "extrapolation bias" "occurrence SDM" "no" 0.926930031464393
"798" "Apogon_imberbis" "sensitivity" "occurrence SDM" "no" 0.959757333333333
"799" "Apogon_imberbis" "specificity" "occurrence SDM" "no" 0.865042666666667
"800" "Apogon_imberbis" "TSS" "occurrence SDM" "no" 0.824789333333333
"801" "Apogon_maculatus" "AUC" "occurrence SDM" "no" 0.925458666666667
"802" "Apogon_maculatus" "extrapolation bias" "occurrence SDM" "no" 0.929362942134597
"803" "Apogon_maculatus" "sensitivity" "occurrence SDM" "no" 0.9246
"804" "Apogon_maculatus" "specificity" "occurrence SDM" "no" 0.878473333333333
"805" "Apogon_maculatus" "TSS" "occurrence SDM" "no" 0.803066666666667
"806" "Apogon_pacificus" "AUC" "occurrence SDM" "no" 0.862658666666667
"807" "Apogon_pacificus" "extrapolation bias" "occurrence SDM" "no" 0.889822045417567
"808" "Apogon_pacificus" "sensitivity" "occurrence SDM" "no" 0.929649333333333
"809" "Apogon_pacificus" "specificity" "occurrence SDM" "no" 0.746009333333333
"810" "Apogon_pacificus" "TSS" "occurrence SDM" "no" 0.67566
"811" "Apogon_phenax" "AUC" "occurrence SDM" "no" 0.816349333333333
"812" "Apogon_phenax" "extrapolation bias" "occurrence SDM" "no" 0.801118679572655
"813" "Apogon_phenax" "sensitivity" "occurrence SDM" "no" 0.887058666666667
"814" "Apogon_phenax" "specificity" "occurrence SDM" "no" 0.730658666666667
"815" "Apogon_phenax" "TSS" "occurrence SDM" "no" 0.617714666666667
"816" "Apogon_planifrons" "AUC" "occurrence SDM" "no" 0.914146666666667
"817" "Apogon_planifrons" "extrapolation bias" "occurrence SDM" "no" 0.930564417940529
"818" "Apogon_planifrons" "sensitivity" "occurrence SDM" "no" 0.962629333333333
"819" "Apogon_planifrons" "specificity" "occurrence SDM" "no" 0.82942
"820" "Apogon_planifrons" "TSS" "occurrence SDM" "no" 0.792045333333333
"821" "Apogon_pseudomaculatus" "AUC" "occurrence SDM" "no" 0.909296
"822" "Apogon_pseudomaculatus" "extrapolation bias" "occurrence SDM" "no" 0.911280488012652
"823" "Apogon_pseudomaculatus" "sensitivity" "occurrence SDM" "no" 0.955069333333333
"824" "Apogon_pseudomaculatus" "specificity" "occurrence SDM" "no" 0.811497333333333
"825" "Apogon_pseudomaculatus" "TSS" "occurrence SDM" "no" 0.766565333333333
"826" "Apogon_quadrisquamatus" "AUC" "occurrence SDM" "no" 0.922021333333333
"827" "Apogon_quadrisquamatus" "extrapolation bias" "occurrence SDM" "no" 0.908362633751043
"828" "Apogon_quadrisquamatus" "sensitivity" "occurrence SDM" "no" 0.967074666666667
"829" "Apogon_quadrisquamatus" "specificity" "occurrence SDM" "no" 0.829534666666667
"830" "Apogon_quadrisquamatus" "TSS" "occurrence SDM" "no" 0.796606666666667
"831" "Apogon_retrosella" "AUC" "occurrence SDM" "no" 0.892088
"832" "Apogon_retrosella" "extrapolation bias" "occurrence SDM" "no" 0.881718561276153
"833" "Apogon_retrosella" "sensitivity" "occurrence SDM" "no" 0.933376
"834" "Apogon_retrosella" "specificity" "occurrence SDM" "no" 0.809169333333333
"835" "Apogon_retrosella" "TSS" "occurrence SDM" "no" 0.742542666666667
"836" "Apogon_semiornatus" "AUC" "occurrence SDM" "no" 0.745192
"837" "Apogon_semiornatus" "extrapolation bias" "occurrence SDM" "no" 0.659724218190428
"838" "Apogon_semiornatus" "sensitivity" "occurrence SDM" "no" 0.760073333333333
"839" "Apogon_semiornatus" "specificity" "occurrence SDM" "no" 0.709494666666667
"840" "Apogon_semiornatus" "TSS" "occurrence SDM" "no" 0.469558666666667
"841" "Apogon_talboti" "AUC" "occurrence SDM" "no" 0.731201333333333
"842" "Apogon_talboti" "extrapolation bias" "occurrence SDM" "no" 0.663101708475677
"843" "Apogon_talboti" "sensitivity" "occurrence SDM" "no" 0.892322666666667
"844" "Apogon_talboti" "specificity" "occurrence SDM" "no" 0.593624
"845" "Apogon_talboti" "TSS" "occurrence SDM" "no" 0.485945333333333
"846" "Apogon_townsendi" "AUC" "occurrence SDM" "no" 0.902994666666667
"847" "Apogon_townsendi" "extrapolation bias" "occurrence SDM" "no" 0.960045309714103
"848" "Apogon_townsendi" "sensitivity" "occurrence SDM" "no" 0.939433333333333
"849" "Apogon_townsendi" "specificity" "occurrence SDM" "no" 0.835190666666667
"850" "Apogon_townsendi" "TSS" "occurrence SDM" "no" 0.77462
"851" "Apogon_unicolor" "AUC" "occurrence SDM" "no" 0.777154666666667
"852" "Apogon_unicolor" "extrapolation bias" "occurrence SDM" "no" 0.684800761031908
"853" "Apogon_unicolor" "sensitivity" "occurrence SDM" "no" 0.8919
"854" "Apogon_unicolor" "specificity" "occurrence SDM" "no" 0.676588
"855" "Apogon_unicolor" "TSS" "occurrence SDM" "no" 0.568482666666667
"856" "Apogonichthyoides_melas" "AUC" "occurrence SDM" "no" 0.835656
"857" "Apogonichthyoides_melas" "extrapolation bias" "occurrence SDM" "no" 0.809138759278762
"858" "Apogonichthyoides_melas" "sensitivity" "occurrence SDM" "no" 0.869192
"859" "Apogonichthyoides_melas" "specificity" "occurrence SDM" "no" 0.773894666666667
"860" "Apogonichthyoides_melas" "TSS" "occurrence SDM" "no" 0.643081333333333
"861" "Apogonichthyoides_nigripinnis" "AUC" "occurrence SDM" "no" 0.781676
"862" "Apogonichthyoides_nigripinnis" "extrapolation bias" "occurrence SDM" "no" 0.700862593213283
"863" "Apogonichthyoides_nigripinnis" "sensitivity" "occurrence SDM" "no" 0.880532
"864" "Apogonichthyoides_nigripinnis" "specificity" "occurrence SDM" "no" 0.695513333333333
"865" "Apogonichthyoides_nigripinnis" "TSS" "occurrence SDM" "no" 0.576044
"866" "Apogonichthyoides_timorensis" "AUC" "occurrence SDM" "no" 0.741274666666667
"867" "Apogonichthyoides_timorensis" "extrapolation bias" "occurrence SDM" "no" 0.730947049532281
"868" "Apogonichthyoides_timorensis" "sensitivity" "occurrence SDM" "no" 0.914705333333333
"869" "Apogonichthyoides_timorensis" "specificity" "occurrence SDM" "no" 0.591698666666667
"870" "Apogonichthyoides_timorensis" "TSS" "occurrence SDM" "no" 0.506404
"871" "Apogonichthys_ocellatus" "AUC" "occurrence SDM" "no" 0.785998666666667
"872" "Apogonichthys_ocellatus" "extrapolation bias" "occurrence SDM" "no" 0.775609002880346
"873" "Apogonichthys_ocellatus" "sensitivity" "occurrence SDM" "no" 0.886132
"874" "Apogonichthys_ocellatus" "specificity" "occurrence SDM" "no" 0.682969333333333
"875" "Apogonichthys_ocellatus" "TSS" "occurrence SDM" "no" 0.569104
"876" "Apogonichthys_perdix" "AUC" "occurrence SDM" "no" 0.754096
"877" "Apogonichthys_perdix" "extrapolation bias" "occurrence SDM" "no" 0.740661093848774
"878" "Apogonichthys_perdix" "sensitivity" "occurrence SDM" "no" 0.896054666666667
"879" "Apogonichthys_perdix" "specificity" "occurrence SDM" "no" 0.635208
"880" "Apogonichthys_perdix" "TSS" "occurrence SDM" "no" 0.53126
"881" "Apolemichthys_trimaculatus" "AUC" "occurrence SDM" "no" 0.774416
"882" "Apolemichthys_trimaculatus" "extrapolation bias" "occurrence SDM" "no" 0.800193007216715
"883" "Apolemichthys_trimaculatus" "sensitivity" "occurrence SDM" "no" 0.908065333333333
"884" "Apolemichthys_trimaculatus" "specificity" "occurrence SDM" "no" 0.644712
"885" "Apolemichthys_trimaculatus" "TSS" "occurrence SDM" "no" 0.552774666666667
"886" "Aporops_bilinearis" "AUC" "occurrence SDM" "no" 0.835126666666667
"887" "Aporops_bilinearis" "extrapolation bias" "occurrence SDM" "no" 0.807613312687535
"888" "Aporops_bilinearis" "sensitivity" "occurrence SDM" "no" 0.865812
"889" "Aporops_bilinearis" "specificity" "occurrence SDM" "no" 0.756638666666667
"890" "Aporops_bilinearis" "TSS" "occurrence SDM" "no" 0.622445333333333
"891" "Aprion_virescens" "AUC" "occurrence SDM" "no" 0.858776
"892" "Aprion_virescens" "extrapolation bias" "occurrence SDM" "no" 0.863140343396735
"893" "Aprion_virescens" "sensitivity" "occurrence SDM" "no" 0.878344
"894" "Aprion_virescens" "specificity" "occurrence SDM" "no" 0.776578666666667
"895" "Aprion_virescens" "TSS" "occurrence SDM" "no" 0.654918666666667
"896" "Aracana_aurita" "AUC" "occurrence SDM" "no" 0.93954
"897" "Aracana_aurita" "extrapolation bias" "occurrence SDM" "no" 0.969662454391787
"898" "Aracana_aurita" "sensitivity" "occurrence SDM" "no" 0.98312
"899" "Aracana_aurita" "specificity" "occurrence SDM" "no" 0.87456
"900" "Aracana_aurita" "TSS" "occurrence SDM" "no" 0.857673333333333
"901" "Aracana_ornata" "AUC" "occurrence SDM" "no" 0.871942666666667
"902" "Aracana_ornata" "extrapolation bias" "occurrence SDM" "no" 0.930447379150261
"903" "Aracana_ornata" "sensitivity" "occurrence SDM" "no" 0.922217333333333
"904" "Aracana_ornata" "specificity" "occurrence SDM" "no" 0.784646666666667
"905" "Aracana_ornata" "TSS" "occurrence SDM" "no" 0.706864
"906" "Archosargus_probatocephalus" "AUC" "occurrence SDM" "no" 0.928696
"907" "Archosargus_probatocephalus" "extrapolation bias" "occurrence SDM" "no" 0.858409838846533
"908" "Archosargus_probatocephalus" "sensitivity" "occurrence SDM" "no" 0.939572
"909" "Archosargus_probatocephalus" "specificity" "occurrence SDM" "no" 0.847282666666667
"910" "Archosargus_probatocephalus" "TSS" "occurrence SDM" "no" 0.786854666666667
"911" "Archosargus_rhomboidalis" "AUC" "occurrence SDM" "no" 0.893896
"912" "Archosargus_rhomboidalis" "extrapolation bias" "occurrence SDM" "no" 0.850123968329396
"913" "Archosargus_rhomboidalis" "sensitivity" "occurrence SDM" "no" 0.886130666666667
"914" "Archosargus_rhomboidalis" "specificity" "occurrence SDM" "no" 0.830901333333333
"915" "Archosargus_rhomboidalis" "TSS" "occurrence SDM" "no" 0.717021333333333
"916" "Arenigobius_frenatus" "AUC" "occurrence SDM" "no" 0.918229
"917" "Arenigobius_frenatus" "extrapolation bias" "occurrence SDM" "no" 0.872975489208753
"918" "Arenigobius_frenatus" "sensitivity" "occurrence SDM" "no" 0.951013666666667
"919" "Arenigobius_frenatus" "specificity" "occurrence SDM" "no" 0.862772
"920" "Arenigobius_frenatus" "TSS" "occurrence SDM" "no" 0.813787333333333
"921" "Argyrosomus_japonicus" "AUC" "occurrence SDM" "no" 0.846932
"922" "Argyrosomus_japonicus" "extrapolation bias" "occurrence SDM" "no" 0.707011440802765
"923" "Argyrosomus_japonicus" "sensitivity" "occurrence SDM" "no" 0.91826
"924" "Argyrosomus_japonicus" "specificity" "occurrence SDM" "no" 0.759624
"925" "Argyrosomus_japonicus" "TSS" "occurrence SDM" "no" 0.677881333333333
"926" "Ariopsis_felis" "AUC" "occurrence SDM" "no" 0.973974666666667
"927" "Ariopsis_felis" "extrapolation bias" "occurrence SDM" "no" 0.953260243271641
"928" "Ariopsis_felis" "sensitivity" "occurrence SDM" "no" 0.966948
"929" "Ariopsis_felis" "specificity" "occurrence SDM" "no" 0.932330666666667
"930" "Ariopsis_felis" "TSS" "occurrence SDM" "no" 0.899273333333333
"931" "Ariosoma_balearicum" "AUC" "occurrence SDM" "no" 0.8492
"932" "Ariosoma_balearicum" "extrapolation bias" "occurrence SDM" "no" 0.759155566225151
"933" "Ariosoma_balearicum" "sensitivity" "occurrence SDM" "no" 0.926282666666667
"934" "Ariosoma_balearicum" "specificity" "occurrence SDM" "no" 0.744728
"935" "Ariosoma_balearicum" "TSS" "occurrence SDM" "no" 0.671013333333333
"936" "Ariosoma_gilberti" "AUC" "occurrence SDM" "no" 0.841188888888889
"937" "Ariosoma_gilberti" "extrapolation bias" "occurrence SDM" "no" 0.858907698577101
"938" "Ariosoma_gilberti" "sensitivity" "occurrence SDM" "no" 0.939428888888889
"939" "Ariosoma_gilberti" "specificity" "occurrence SDM" "no" 0.714151111111111
"940" "Ariosoma_gilberti" "TSS" "occurrence SDM" "no" 0.653577777777778
"941" "Arothron_hispidus" "AUC" "occurrence SDM" "no" 0.760124
"942" "Arothron_hispidus" "extrapolation bias" "occurrence SDM" "no" 0.781835628881601
"943" "Arothron_hispidus" "sensitivity" "occurrence SDM" "no" 0.908149333333333
"944" "Arothron_hispidus" "specificity" "occurrence SDM" "no" 0.590361333333333
"945" "Arothron_hispidus" "TSS" "occurrence SDM" "no" 0.498504
"946" "Arothron_immaculatus" "AUC" "occurrence SDM" "no" 0.782070666666667
"947" "Arothron_immaculatus" "extrapolation bias" "occurrence SDM" "no" 0.726760729214715
"948" "Arothron_immaculatus" "sensitivity" "occurrence SDM" "no" 0.866156
"949" "Arothron_immaculatus" "specificity" "occurrence SDM" "no" 0.660377333333333
"950" "Arothron_immaculatus" "TSS" "occurrence SDM" "no" 0.526536
"951" "Arothron_manilensis" "AUC" "occurrence SDM" "no" 0.780098666666667
"952" "Arothron_manilensis" "extrapolation bias" "occurrence SDM" "no" 0.790160680727746
"953" "Arothron_manilensis" "sensitivity" "occurrence SDM" "no" 0.866108
"954" "Arothron_manilensis" "specificity" "occurrence SDM" "no" 0.632322666666667
"955" "Arothron_manilensis" "TSS" "occurrence SDM" "no" 0.498430666666667
"956" "Arothron_mappa" "AUC" "occurrence SDM" "no" 0.772710666666667
"957" "Arothron_mappa" "extrapolation bias" "occurrence SDM" "no" 0.810170135598878
"958" "Arothron_mappa" "sensitivity" "occurrence SDM" "no" 0.847038666666667
"959" "Arothron_mappa" "specificity" "occurrence SDM" "no" 0.672477333333333
"960" "Arothron_mappa" "TSS" "occurrence SDM" "no" 0.519513333333333
"961" "Arothron_meleagris" "AUC" "occurrence SDM" "no" 0.834185333333333
"962" "Arothron_meleagris" "extrapolation bias" "occurrence SDM" "no" 0.775665911358799
"963" "Arothron_meleagris" "sensitivity" "occurrence SDM" "no" 0.855802666666667
"964" "Arothron_meleagris" "specificity" "occurrence SDM" "no" 0.734992
"965" "Arothron_meleagris" "TSS" "occurrence SDM" "no" 0.590794666666667
"966" "Arothron_nigropunctatus" "AUC" "occurrence SDM" "no" 0.83268
"967" "Arothron_nigropunctatus" "extrapolation bias" "occurrence SDM" "no" 0.907272993678958
"968" "Arothron_nigropunctatus" "sensitivity" "occurrence SDM" "no" 0.870745333333333
"969" "Arothron_nigropunctatus" "specificity" "occurrence SDM" "no" 0.740522666666667
"970" "Arothron_nigropunctatus" "TSS" "occurrence SDM" "no" 0.61126
"971" "Arothron_reticularis" "AUC" "occurrence SDM" "no" 0.733426666666667
"972" "Arothron_reticularis" "extrapolation bias" "occurrence SDM" "no" 0.707627500626012
"973" "Arothron_reticularis" "sensitivity" "occurrence SDM" "no" 0.849233333333333
"974" "Arothron_reticularis" "specificity" "occurrence SDM" "no" 0.631196
"975" "Arothron_reticularis" "TSS" "occurrence SDM" "no" 0.480430666666667
"976" "Arothron_stellatus" "AUC" "occurrence SDM" "no" 0.752792
"977" "Arothron_stellatus" "extrapolation bias" "occurrence SDM" "no" 0.775323122294483
"978" "Arothron_stellatus" "sensitivity" "occurrence SDM" "no" 0.918837333333333
"979" "Arothron_stellatus" "specificity" "occurrence SDM" "no" 0.563492
"980" "Arothron_stellatus" "TSS" "occurrence SDM" "no" 0.482333333333333
"981" "Arripis_georgianus" "AUC" "occurrence SDM" "no" 0.848166666666667
"982" "Arripis_georgianus" "extrapolation bias" "occurrence SDM" "no" 0.801980843056383
"983" "Arripis_georgianus" "sensitivity" "occurrence SDM" "no" 0.941438666666667
"984" "Arripis_georgianus" "specificity" "occurrence SDM" "no" 0.730172
"985" "Arripis_georgianus" "TSS" "occurrence SDM" "no" 0.671606666666667
"986" "Arripis_trutta" "AUC" "occurrence SDM" "no" 0.890033333333333
"987" "Arripis_trutta" "extrapolation bias" "occurrence SDM" "no" 0.83839960019183
"988" "Arripis_trutta" "sensitivity" "occurrence SDM" "no" 0.900817333333333
"989" "Arripis_trutta" "specificity" "occurrence SDM" "no" 0.788206666666667
"990" "Arripis_trutta" "TSS" "occurrence SDM" "no" 0.689025333333333
"991" "Arripis_truttacea" "AUC" "occurrence SDM" "no" 0.827144
"992" "Arripis_truttacea" "extrapolation bias" "occurrence SDM" "no" 0.771585860123149
"993" "Arripis_truttacea" "sensitivity" "occurrence SDM" "no" 0.911328
"994" "Arripis_truttacea" "specificity" "occurrence SDM" "no" 0.730352
"995" "Arripis_truttacea" "TSS" "occurrence SDM" "no" 0.641674666666667
"996" "Artedius_harringtoni" "AUC" "occurrence SDM" "no" 0.888178666666667
"997" "Artedius_harringtoni" "extrapolation bias" "occurrence SDM" "no" 0.85511140347011
"998" "Artedius_harringtoni" "sensitivity" "occurrence SDM" "no" 0.95476
"999" "Artedius_harringtoni" "specificity" "occurrence SDM" "no" 0.800338666666667
"1000" "Artedius_harringtoni" "TSS" "occurrence SDM" "no" 0.755097333333333
"1001" "Aspasmogaster_tasmaniensis" "AUC" "occurrence SDM" "no" 0.765826666666667
"1002" "Aspasmogaster_tasmaniensis" "extrapolation bias" "occurrence SDM" "no" 0.771069699005065
"1003" "Aspasmogaster_tasmaniensis" "sensitivity" "occurrence SDM" "no" 0.901965333333333
"1004" "Aspasmogaster_tasmaniensis" "specificity" "occurrence SDM" "no" 0.646762666666667
"1005" "Aspasmogaster_tasmaniensis" "TSS" "occurrence SDM" "no" 0.548724
"1006" "Aspidontus_dussumieri" "AUC" "occurrence SDM" "no" 0.74225
"1007" "Aspidontus_dussumieri" "extrapolation bias" "occurrence SDM" "no" 0.794986443278211
"1008" "Aspidontus_dussumieri" "sensitivity" "occurrence SDM" "no" 0.846394
"1009" "Aspidontus_dussumieri" "specificity" "occurrence SDM" "no" 0.637844
"1010" "Aspidontus_dussumieri" "TSS" "occurrence SDM" "no" 0.484236
"1011" "Aspidontus_taeniatus" "AUC" "occurrence SDM" "no" 0.768642666666667
"1012" "Aspidontus_taeniatus" "extrapolation bias" "occurrence SDM" "no" 0.819594619882109
"1013" "Aspidontus_taeniatus" "sensitivity" "occurrence SDM" "no" 0.827745333333333
"1014" "Aspidontus_taeniatus" "specificity" "occurrence SDM" "no" 0.690345333333333
"1015" "Aspidontus_taeniatus" "TSS" "occurrence SDM" "no" 0.518088
"1016" "Assessor_macneilli" "AUC" "occurrence SDM" "no" 0.8626
"1017" "Assessor_macneilli" "extrapolation bias" "occurrence SDM" "no" 0.811923998106159
"1018" "Assessor_macneilli" "sensitivity" "occurrence SDM" "no" 0.914322666666667
"1019" "Assessor_macneilli" "specificity" "occurrence SDM" "no" 0.784810666666667
"1020" "Assessor_macneilli" "TSS" "occurrence SDM" "no" 0.699142666666667
"1021" "Asterorhombus_intermedius" "AUC" "occurrence SDM" "no" 0.725542
"1022" "Asterorhombus_intermedius" "extrapolation bias" "occurrence SDM" "no" 0.811474348355464
"1023" "Asterorhombus_intermedius" "sensitivity" "occurrence SDM" "no" 0.770426
"1024" "Asterorhombus_intermedius" "specificity" "occurrence SDM" "no" 0.67193
"1025" "Asterorhombus_intermedius" "TSS" "occurrence SDM" "no" 0.442352
"1026" "Asterropteryx_ensifera" "AUC" "occurrence SDM" "no" 0.785962666666667
"1027" "Asterropteryx_ensifera" "extrapolation bias" "occurrence SDM" "no" 0.680514794809721
"1028" "Asterropteryx_ensifera" "sensitivity" "occurrence SDM" "no" 0.889116
"1029" "Asterropteryx_ensifera" "specificity" "occurrence SDM" "no" 0.695750666666667
"1030" "Asterropteryx_ensifera" "TSS" "occurrence SDM" "no" 0.584861333333333
"1031" "Asterropteryx_semipunctata" "AUC" "occurrence SDM" "no" 0.740881333333333
"1032" "Asterropteryx_semipunctata" "extrapolation bias" "occurrence SDM" "no" 0.775980814088361
"1033" "Asterropteryx_semipunctata" "sensitivity" "occurrence SDM" "no" 0.940461333333333
"1034" "Asterropteryx_semipunctata" "specificity" "occurrence SDM" "no" 0.546098666666667
"1035" "Asterropteryx_semipunctata" "TSS" "occurrence SDM" "no" 0.486561333333333
"1036" "Asterropteryx_spinosa" "AUC" "occurrence SDM" "no" 0.657768
"1037" "Asterropteryx_spinosa" "extrapolation bias" "occurrence SDM" "no" 0.665491943287804
"1038" "Asterropteryx_spinosa" "sensitivity" "occurrence SDM" "no" 0.775992
"1039" "Asterropteryx_spinosa" "specificity" "occurrence SDM" "no" 0.609548
"1040" "Asterropteryx_spinosa" "TSS" "occurrence SDM" "no" 0.385538
"1041" "Astrapogon_puncticulatus" "AUC" "occurrence SDM" "no" 0.885761333333333
"1042" "Astrapogon_puncticulatus" "extrapolation bias" "occurrence SDM" "no" 0.902434347508515
"1043" "Astrapogon_puncticulatus" "sensitivity" "occurrence SDM" "no" 0.949208
"1044" "Astrapogon_puncticulatus" "specificity" "occurrence SDM" "no" 0.813748
"1045" "Astrapogon_puncticulatus" "TSS" "occurrence SDM" "no" 0.762950666666667
"1046" "Astrapogon_stellatus" "AUC" "occurrence SDM" "no" 0.895703333333333
"1047" "Astrapogon_stellatus" "extrapolation bias" "occurrence SDM" "no" 0.931234665374532
"1048" "Astrapogon_stellatus" "sensitivity" "occurrence SDM" "no" 0.946526666666667
"1049" "Astrapogon_stellatus" "specificity" "occurrence SDM" "no" 0.815133333333333
"1050" "Astrapogon_stellatus" "TSS" "occurrence SDM" "no" 0.761656666666667
"1051" "Astroscopus_y-graecum" "AUC" "occurrence SDM" "no" 0.941418666666667
"1052" "Astroscopus_y-graecum" "extrapolation bias" "occurrence SDM" "no" 0.93759793165565
"1053" "Astroscopus_y-graecum" "sensitivity" "occurrence SDM" "no" 0.948470666666667
"1054" "Astroscopus_y-graecum" "specificity" "occurrence SDM" "no" 0.876929333333333
"1055" "Astroscopus_y-graecum" "TSS" "occurrence SDM" "no" 0.825394666666667
"1056" "Astroscopus_zephyreus" "AUC" "occurrence SDM" "no" 0.863944
"1057" "Astroscopus_zephyreus" "extrapolation bias" "occurrence SDM" "no" 0.818536110745959
"1058" "Astroscopus_zephyreus" "sensitivity" "occurrence SDM" "no" 0.934448
"1059" "Astroscopus_zephyreus" "specificity" "occurrence SDM" "no" 0.775946666666667
"1060" "Astroscopus_zephyreus" "TSS" "occurrence SDM" "no" 0.710394666666667
"1061" "Atherina_hepsetus" "AUC" "occurrence SDM" "no" 0.926028
"1062" "Atherina_hepsetus" "extrapolation bias" "occurrence SDM" "no" 0.93593934328724
"1063" "Atherina_hepsetus" "sensitivity" "occurrence SDM" "no" 0.988864
"1064" "Atherina_hepsetus" "specificity" "occurrence SDM" "no" 0.878125333333333
"1065" "Atherina_hepsetus" "TSS" "occurrence SDM" "no" 0.866984
"1066" "Atherina_presbyter" "AUC" "occurrence SDM" "no" 0.90768
"1067" "Atherina_presbyter" "extrapolation bias" "occurrence SDM" "no" 0.87943233315935
"1068" "Atherina_presbyter" "sensitivity" "occurrence SDM" "no" 0.930386666666667
"1069" "Atherina_presbyter" "specificity" "occurrence SDM" "no" 0.816716666666667
"1070" "Atherina_presbyter" "TSS" "occurrence SDM" "no" 0.747103333333333
"1071" "Atherinella_eriarcha" "AUC" "occurrence SDM" "no" 0.915093333333333
"1072" "Atherinella_eriarcha" "extrapolation bias" "occurrence SDM" "no" 0.883917539984995
"1073" "Atherinella_eriarcha" "sensitivity" "occurrence SDM" "no" 0.969877333333333
"1074" "Atherinella_eriarcha" "specificity" "occurrence SDM" "no" 0.838961333333333
"1075" "Atherinella_eriarcha" "TSS" "occurrence SDM" "no" 0.808837333333333
"1076" "Atherinomorus_endrachtensis" "AUC" "occurrence SDM" "no" 0.783902666666667
"1077" "Atherinomorus_endrachtensis" "extrapolation bias" "occurrence SDM" "no" 0.77906460480035
"1078" "Atherinomorus_endrachtensis" "sensitivity" "occurrence SDM" "no" 0.833598666666667
"1079" "Atherinomorus_endrachtensis" "specificity" "occurrence SDM" "no" 0.682072
"1080" "Atherinomorus_endrachtensis" "TSS" "occurrence SDM" "no" 0.515666666666667
"1081" "Atherinomorus_stipes" "AUC" "occurrence SDM" "no" 0.899271666666667
"1082" "Atherinomorus_stipes" "extrapolation bias" "occurrence SDM" "no" 0.919867646646099
"1083" "Atherinomorus_stipes" "sensitivity" "occurrence SDM" "no" 0.941884
"1084" "Atherinomorus_stipes" "specificity" "occurrence SDM" "no" 0.81653
"1085" "Atherinomorus_stipes" "TSS" "occurrence SDM" "no" 0.758414666666667
"1086" "Atractoscion_aequidens" "AUC" "occurrence SDM" "no" 0.804534
"1087" "Atractoscion_aequidens" "extrapolation bias" "occurrence SDM" "no" 0.5837220850611
"1088" "Atractoscion_aequidens" "sensitivity" "occurrence SDM" "no" 0.654552888888889
"1089" "Atractoscion_aequidens" "specificity" "occurrence SDM" "no" 0.881817222222222
"1090" "Atractoscion_aequidens" "TSS" "occurrence SDM" "no" 0.536360111111111
"1091" "Atrosalarias_holomelas" "AUC" "occurrence SDM" "no" 0.671606
"1092" "Atrosalarias_holomelas" "extrapolation bias" "occurrence SDM" "no" 0.548082860399169
"1093" "Atrosalarias_holomelas" "sensitivity" "occurrence SDM" "no" 0.861164
"1094" "Atrosalarias_holomelas" "specificity" "occurrence SDM" "no" 0.552436
"1095" "Atrosalarias_holomelas" "TSS" "occurrence SDM" "no" 0.413598
"1096" "Atule_mate" "AUC" "occurrence SDM" "no" 0.8608
"1097" "Atule_mate" "extrapolation bias" "occurrence SDM" "no" 0.869466274768734
"1098" "Atule_mate" "sensitivity" "occurrence SDM" "no" 0.863622666666667
"1099" "Atule_mate" "specificity" "occurrence SDM" "no" 0.771350666666667
"1100" "Atule_mate" "TSS" "occurrence SDM" "no" 0.634966666666667
"1101" "Atypichthys_strigatus" "AUC" "occurrence SDM" "no" 0.771338666666667
"1102" "Atypichthys_strigatus" "extrapolation bias" "occurrence SDM" "no" 0.724147712894576
"1103" "Atypichthys_strigatus" "sensitivity" "occurrence SDM" "no" 0.664276666666667
"1104" "Atypichthys_strigatus" "specificity" "occurrence SDM" "no" 0.750881333333333
"1105" "Atypichthys_strigatus" "TSS" "occurrence SDM" "no" 0.41515
"1106" "Aulorhynchus_flavidus" "AUC" "occurrence SDM" "no" 0.886512
"1107" "Aulorhynchus_flavidus" "extrapolation bias" "occurrence SDM" "no" 0.826782300733979
"1108" "Aulorhynchus_flavidus" "sensitivity" "occurrence SDM" "no" 0.971978666666667
"1109" "Aulorhynchus_flavidus" "specificity" "occurrence SDM" "no" 0.79402
"1110" "Aulorhynchus_flavidus" "TSS" "occurrence SDM" "no" 0.765997333333333
"1111" "Aulostomus_chinensis" "AUC" "occurrence SDM" "no" 0.875893333333333
"1112" "Aulostomus_chinensis" "extrapolation bias" "occurrence SDM" "no" 0.87650723458117
"1113" "Aulostomus_chinensis" "sensitivity" "occurrence SDM" "no" 0.912365333333333
"1114" "Aulostomus_chinensis" "specificity" "occurrence SDM" "no" 0.759429333333333
"1115" "Aulostomus_chinensis" "TSS" "occurrence SDM" "no" 0.671793333333333
"1116" "Aulostomus_maculatus" "AUC" "occurrence SDM" "no" 0.930593333333333
"1117" "Aulostomus_maculatus" "extrapolation bias" "occurrence SDM" "no" 0.952613317285813
"1118" "Aulostomus_maculatus" "sensitivity" "occurrence SDM" "no" 0.936373333333333
"1119" "Aulostomus_maculatus" "specificity" "occurrence SDM" "no" 0.863706666666667
"1120" "Aulostomus_maculatus" "TSS" "occurrence SDM" "no" 0.800106666666667
"1121" "Austrolabrus_maculatus" "AUC" "occurrence SDM" "no" 0.865005333333333
"1122" "Austrolabrus_maculatus" "extrapolation bias" "occurrence SDM" "no" 0.810995211365731
"1123" "Austrolabrus_maculatus" "sensitivity" "occurrence SDM" "no" 0.931136
"1124" "Austrolabrus_maculatus" "specificity" "occurrence SDM" "no" 0.759444
"1125" "Austrolabrus_maculatus" "TSS" "occurrence SDM" "no" 0.690581333333333
"1126" "Auxis_thazard" "AUC" "occurrence SDM" "no" 0.780953333333333
"1127" "Auxis_thazard" "extrapolation bias" "occurrence SDM" "no" 0.750704489900535
"1128" "Auxis_thazard" "sensitivity" "occurrence SDM" "no" 0.879542666666667
"1129" "Auxis_thazard" "specificity" "occurrence SDM" "no" 0.658205333333333
"1130" "Auxis_thazard" "TSS" "occurrence SDM" "no" 0.537752
"1131" "Balistapus_undulatus" "AUC" "occurrence SDM" "no" 0.868866666666667
"1132" "Balistapus_undulatus" "extrapolation bias" "occurrence SDM" "no" 0.860770900890913
"1133" "Balistapus_undulatus" "sensitivity" "occurrence SDM" "no" 0.889638666666667
"1134" "Balistapus_undulatus" "specificity" "occurrence SDM" "no" 0.759192
"1135" "Balistapus_undulatus" "TSS" "occurrence SDM" "no" 0.648829333333333
"1136" "Balistes_capriscus" "AUC" "occurrence SDM" "no" 0.780508
"1137" "Balistes_capriscus" "extrapolation bias" "occurrence SDM" "no" 0.737536217741529
"1138" "Balistes_capriscus" "sensitivity" "occurrence SDM" "no" 0.840796
"1139" "Balistes_capriscus" "specificity" "occurrence SDM" "no" 0.652149333333333
"1140" "Balistes_capriscus" "TSS" "occurrence SDM" "no" 0.492946666666667
"1141" "Balistes_polylepis" "AUC" "occurrence SDM" "no" 0.916408
"1142" "Balistes_polylepis" "extrapolation bias" "occurrence SDM" "no" 0.879388614272464
"1143" "Balistes_polylepis" "sensitivity" "occurrence SDM" "no" 0.943929333333333
"1144" "Balistes_polylepis" "specificity" "occurrence SDM" "no" 0.829873333333333
"1145" "Balistes_polylepis" "TSS" "occurrence SDM" "no" 0.7738
"1146" "Balistes_vetula" "AUC" "occurrence SDM" "no" 0.91658
"1147" "Balistes_vetula" "extrapolation bias" "occurrence SDM" "no" 0.919529948213197
"1148" "Balistes_vetula" "sensitivity" "occurrence SDM" "no" 0.913933333333333
"1149" "Balistes_vetula" "specificity" "occurrence SDM" "no" 0.883117333333333
"1150" "Balistes_vetula" "TSS" "occurrence SDM" "no" 0.797049333333333
"1151" "Balistoides_conspicillum" "AUC" "occurrence SDM" "no" 0.766038666666667
"1152" "Balistoides_conspicillum" "extrapolation bias" "occurrence SDM" "no" 0.73509353726478
"1153" "Balistoides_conspicillum" "sensitivity" "occurrence SDM" "no" 0.854762666666667
"1154" "Balistoides_conspicillum" "specificity" "occurrence SDM" "no" 0.647052
"1155" "Balistoides_conspicillum" "TSS" "occurrence SDM" "no" 0.501804
"1156" "Balistoides_viridescens" "AUC" "occurrence SDM" "no" 0.763344
"1157" "Balistoides_viridescens" "extrapolation bias" "occurrence SDM" "no" 0.877571929175205
"1158" "Balistoides_viridescens" "sensitivity" "occurrence SDM" "no" 0.850978
"1159" "Balistoides_viridescens" "specificity" "occurrence SDM" "no" 0.606678
"1160" "Balistoides_viridescens" "TSS" "occurrence SDM" "no" 0.45765
"1161" "Barbulifer_ceuthoecus" "AUC" "occurrence SDM" "no" 0.877190666666667
"1162" "Barbulifer_ceuthoecus" "extrapolation bias" "occurrence SDM" "no" 0.890991912505961
"1163" "Barbulifer_ceuthoecus" "sensitivity" "occurrence SDM" "no" 0.966209333333333
"1164" "Barbulifer_ceuthoecus" "specificity" "occurrence SDM" "no" 0.804273333333333
"1165" "Barbulifer_ceuthoecus" "TSS" "occurrence SDM" "no" 0.770481333333333
"1166" "Bathygobius_andrei" "AUC" "occurrence SDM" "no" 0.873762666666667
"1167" "Bathygobius_andrei" "extrapolation bias" "occurrence SDM" "no" 0.901532168025954
"1168" "Bathygobius_andrei" "sensitivity" "occurrence SDM" "no" 0.950550666666667
"1169" "Bathygobius_andrei" "specificity" "occurrence SDM" "no" 0.774009333333333
"1170" "Bathygobius_andrei" "TSS" "occurrence SDM" "no" 0.724554666666667
"1171" "Bathygobius_coalitus" "AUC" "occurrence SDM" "no" 0.739732
"1172" "Bathygobius_coalitus" "extrapolation bias" "occurrence SDM" "no" 0.667076994878776
"1173" "Bathygobius_coalitus" "sensitivity" "occurrence SDM" "no" 0.762824
"1174" "Bathygobius_coalitus" "specificity" "occurrence SDM" "no" 0.71006
"1175" "Bathygobius_coalitus" "TSS" "occurrence SDM" "no" 0.472882
"1176" "Bathygobius_cocosensis" "AUC" "occurrence SDM" "no" 0.783946666666667
"1177" "Bathygobius_cocosensis" "extrapolation bias" "occurrence SDM" "no" 0.675405136462514
"1178" "Bathygobius_cocosensis" "sensitivity" "occurrence SDM" "no" 0.891369333333333
"1179" "Bathygobius_cocosensis" "specificity" "occurrence SDM" "no" 0.641466666666667
"1180" "Bathygobius_cocosensis" "TSS" "occurrence SDM" "no" 0.532829333333333
"1181" "Bathygobius_cyclopterus" "AUC" "occurrence SDM" "no" 0.768864
"1182" "Bathygobius_cyclopterus" "extrapolation bias" "occurrence SDM" "no" 0.735764750697394
"1183" "Bathygobius_cyclopterus" "sensitivity" "occurrence SDM" "no" 0.834998666666667
"1184" "Bathygobius_cyclopterus" "specificity" "occurrence SDM" "no" 0.666297333333333
"1185" "Bathygobius_cyclopterus" "TSS" "occurrence SDM" "no" 0.501302666666667
"1186" "Bathygobius_fuscus" "AUC" "occurrence SDM" "no" 0.726756
"1187" "Bathygobius_fuscus" "extrapolation bias" "occurrence SDM" "no" 0.78954408268162
"1188" "Bathygobius_fuscus" "sensitivity" "occurrence SDM" "no" 0.9067
"1189" "Bathygobius_fuscus" "specificity" "occurrence SDM" "no" 0.530862
"1190" "Bathygobius_fuscus" "TSS" "occurrence SDM" "no" 0.437564
"1191" "Bathygobius_laddi" "AUC" "occurrence SDM" "no" 0.841093333333333
"1192" "Bathygobius_laddi" "extrapolation bias" "occurrence SDM" "no" 0.801025426975364
"1193" "Bathygobius_laddi" "sensitivity" "occurrence SDM" "no" 0.89916
"1194" "Bathygobius_laddi" "specificity" "occurrence SDM" "no" 0.739269333333333
"1195" "Bathygobius_laddi" "TSS" "occurrence SDM" "no" 0.638426666666667
"1196" "Bathygobius_ramosus" "AUC" "occurrence SDM" "no" 0.914304
"1197" "Bathygobius_ramosus" "extrapolation bias" "occurrence SDM" "no" 0.922853659174453
"1198" "Bathygobius_ramosus" "sensitivity" "occurrence SDM" "no" 0.981110666666667
"1199" "Bathygobius_ramosus" "specificity" "occurrence SDM" "no" 0.841896
"1200" "Bathygobius_ramosus" "TSS" "occurrence SDM" "no" 0.823004
"1201" "Bathygobius_soporator" "AUC" "occurrence SDM" "no" 0.828417333333333
"1202" "Bathygobius_soporator" "extrapolation bias" "occurrence SDM" "no" 0.779115079495372
"1203" "Bathygobius_soporator" "sensitivity" "occurrence SDM" "no" 0.841394666666667
"1204" "Bathygobius_soporator" "specificity" "occurrence SDM" "no" 0.742208
"1205" "Bathygobius_soporator" "TSS" "occurrence SDM" "no" 0.583606666666667
"1206" "Bathytoshia_brevicaudata" "AUC" "occurrence SDM" "no" 0.877361333333333
"1207" "Bathytoshia_brevicaudata" "extrapolation bias" "occurrence SDM" "no" 0.818562813521826
"1208" "Bathytoshia_brevicaudata" "sensitivity" "occurrence SDM" "no" 0.881202666666667
"1209" "Bathytoshia_brevicaudata" "specificity" "occurrence SDM" "no" 0.813377333333333
"1210" "Bathytoshia_brevicaudata" "TSS" "occurrence SDM" "no" 0.69458
"1211" "Bathytoshia_centroura" "AUC" "occurrence SDM" "no" 0.876200333333333
"1212" "Bathytoshia_centroura" "extrapolation bias" "occurrence SDM" "no" 0.707710620633485
"1213" "Bathytoshia_centroura" "sensitivity" "occurrence SDM" "no" 0.907101666666667
"1214" "Bathytoshia_centroura" "specificity" "occurrence SDM" "no" 0.827910333333333
"1215" "Bathytoshia_centroura" "TSS" "occurrence SDM" "no" 0.735018333333333
"1216" "Belone_belone" "AUC" "occurrence SDM" "no" 0.844108
"1217" "Belone_belone" "extrapolation bias" "occurrence SDM" "no" 0.827461935041435
"1218" "Belone_belone" "sensitivity" "occurrence SDM" "no" 0.897809333333333
"1219" "Belone_belone" "specificity" "occurrence SDM" "no" 0.715002666666667
"1220" "Belone_belone" "TSS" "occurrence SDM" "no" 0.612814666666667
"1221" "Belonepterygion_fasciolatum" "AUC" "occurrence SDM" "no" 0.711451333333333
"1222" "Belonepterygion_fasciolatum" "extrapolation bias" "occurrence SDM" "no" 0.635437450513077
"1223" "Belonepterygion_fasciolatum" "sensitivity" "occurrence SDM" "no" 0.818849666666667
"1224" "Belonepterygion_fasciolatum" "specificity" "occurrence SDM" "no" 0.654047333333333
"1225" "Belonepterygion_fasciolatum" "TSS" "occurrence SDM" "no" 0.472891333333333
"1226" "Belonoperca_chabanaudi" "AUC" "occurrence SDM" "no" 0.848688
"1227" "Belonoperca_chabanaudi" "extrapolation bias" "occurrence SDM" "no" 0.782896747614675
"1228" "Belonoperca_chabanaudi" "sensitivity" "occurrence SDM" "no" 0.889348
"1229" "Belonoperca_chabanaudi" "specificity" "occurrence SDM" "no" 0.777558666666667
"1230" "Belonoperca_chabanaudi" "TSS" "occurrence SDM" "no" 0.666902666666667
"1231" "Blenniella_chrysospilos" "AUC" "occurrence SDM" "no" 0.814217333333333
"1232" "Blenniella_chrysospilos" "extrapolation bias" "occurrence SDM" "no" 0.849931674443109
"1233" "Blenniella_chrysospilos" "sensitivity" "occurrence SDM" "no" 0.861984
"1234" "Blenniella_chrysospilos" "specificity" "occurrence SDM" "no" 0.726465333333333
"1235" "Blenniella_chrysospilos" "TSS" "occurrence SDM" "no" 0.588448
"1236" "Blenniella_gibbifrons" "AUC" "occurrence SDM" "no" 0.793692
"1237" "Blenniella_gibbifrons" "extrapolation bias" "occurrence SDM" "no" 0.82099493197547
"1238" "Blenniella_gibbifrons" "sensitivity" "occurrence SDM" "no" 0.864674666666667
"1239" "Blenniella_gibbifrons" "specificity" "occurrence SDM" "no" 0.740824
"1240" "Blenniella_gibbifrons" "TSS" "occurrence SDM" "no" 0.605502666666667
"1241" "Blenniella_paula" "AUC" "occurrence SDM" "no" 0.880646666666667
"1242" "Blenniella_paula" "extrapolation bias" "occurrence SDM" "no" 0.916584287141622
"1243" "Blenniella_paula" "sensitivity" "occurrence SDM" "no" 0.908862666666667
"1244" "Blenniella_paula" "specificity" "occurrence SDM" "no" 0.83392
"1245" "Blenniella_paula" "TSS" "occurrence SDM" "no" 0.742782666666667
"1246" "Blenniella_periophthalmus" "AUC" "occurrence SDM" "no" 0.814064
"1247" "Blenniella_periophthalmus" "extrapolation bias" "occurrence SDM" "no" 0.815397050088583
"1248" "Blenniella_periophthalmus" "sensitivity" "occurrence SDM" "no" 0.860524
"1249" "Blenniella_periophthalmus" "specificity" "occurrence SDM" "no" 0.724444
"1250" "Blenniella_periophthalmus" "TSS" "occurrence SDM" "no" 0.584961333333333
"1251" "Bodianus_anthioides" "AUC" "occurrence SDM" "no" 0.781392
"1252" "Bodianus_anthioides" "extrapolation bias" "occurrence SDM" "no" 0.653542026815518
"1253" "Bodianus_anthioides" "sensitivity" "occurrence SDM" "no" 0.846352666666667
"1254" "Bodianus_anthioides" "specificity" "occurrence SDM" "no" 0.738209
"1255" "Bodianus_anthioides" "TSS" "occurrence SDM" "no" 0.584565666666667
"1256" "Bodianus_axillaris" "AUC" "occurrence SDM" "no" 0.840509333333333
"1257" "Bodianus_axillaris" "extrapolation bias" "occurrence SDM" "no" 0.796753492501021
"1258" "Bodianus_axillaris" "sensitivity" "occurrence SDM" "no" 0.886213333333333
"1259" "Bodianus_axillaris" "specificity" "occurrence SDM" "no" 0.711302666666667
"1260" "Bodianus_axillaris" "TSS" "occurrence SDM" "no" 0.59752
"1261" "Bodianus_bilunulatus" "AUC" "occurrence SDM" "no" 0.823338666666667
"1262" "Bodianus_bilunulatus" "extrapolation bias" "occurrence SDM" "no" 0.740718342102441
"1263" "Bodianus_bilunulatus" "sensitivity" "occurrence SDM" "no" 0.828158666666667
"1264" "Bodianus_bilunulatus" "specificity" "occurrence SDM" "no" 0.770881333333333
"1265" "Bodianus_bilunulatus" "TSS" "occurrence SDM" "no" 0.59904
"1266" "Bodianus_diana" "AUC" "occurrence SDM" "no" 0.825837333333333
"1267" "Bodianus_diana" "extrapolation bias" "occurrence SDM" "no" 0.770685614014172
"1268" "Bodianus_diana" "sensitivity" "occurrence SDM" "no" 0.879532
"1269" "Bodianus_diana" "specificity" "occurrence SDM" "no" 0.747929333333333
"1270" "Bodianus_diana" "TSS" "occurrence SDM" "no" 0.62746
"1271" "Bodianus_dictynna" "AUC" "occurrence SDM" "no" 0.816934666666667
"1272" "Bodianus_dictynna" "extrapolation bias" "occurrence SDM" "no" 0.752938137141345
"1273" "Bodianus_dictynna" "sensitivity" "occurrence SDM" "no" 0.912993333333333
"1274" "Bodianus_dictynna" "specificity" "occurrence SDM" "no" 0.725993333333333
"1275" "Bodianus_dictynna" "TSS" "occurrence SDM" "no" 0.638986666666667
"1276" "Bodianus_diplotaenia" "AUC" "occurrence SDM" "no" 0.882626666666667
"1277" "Bodianus_diplotaenia" "extrapolation bias" "occurrence SDM" "no" 0.910920763027222
"1278" "Bodianus_diplotaenia" "sensitivity" "occurrence SDM" "no" 0.956865333333333
"1279" "Bodianus_diplotaenia" "specificity" "occurrence SDM" "no" 0.741198666666667
"1280" "Bodianus_diplotaenia" "TSS" "occurrence SDM" "no" 0.698058666666667
"1281" "Bodianus_loxozonus" "AUC" "occurrence SDM" "no" 0.765364
"1282" "Bodianus_loxozonus" "extrapolation bias" "occurrence SDM" "no" 0.745614517987772
"1283" "Bodianus_loxozonus" "sensitivity" "occurrence SDM" "no" 0.66225
"1284" "Bodianus_loxozonus" "specificity" "occurrence SDM" "no" 0.780994
"1285" "Bodianus_loxozonus" "TSS" "occurrence SDM" "no" 0.443236
"1286" "Bodianus_mesothorax" "AUC" "occurrence SDM" "no" 0.816393333333333
"1287" "Bodianus_mesothorax" "extrapolation bias" "occurrence SDM" "no" 0.827786071675311
"1288" "Bodianus_mesothorax" "sensitivity" "occurrence SDM" "no" 0.874988
"1289" "Bodianus_mesothorax" "specificity" "occurrence SDM" "no" 0.714014666666667
"1290" "Bodianus_mesothorax" "TSS" "occurrence SDM" "no" 0.588990666666667
"1291" "Bodianus_perditio" "AUC" "occurrence SDM" "no" 0.856054666666667
"1292" "Bodianus_perditio" "extrapolation bias" "occurrence SDM" "no" 0.786763178920246
"1293" "Bodianus_perditio" "sensitivity" "occurrence SDM" "no" 0.883357333333333
"1294" "Bodianus_perditio" "specificity" "occurrence SDM" "no" 0.797024
"1295" "Bodianus_perditio" "TSS" "occurrence SDM" "no" 0.680381333333333
"1296" "Bodianus_pulchellus" "AUC" "occurrence SDM" "no" 0.8989
"1297" "Bodianus_pulchellus" "extrapolation bias" "occurrence SDM" "no" 0.881149760795531
"1298" "Bodianus_pulchellus" "sensitivity" "occurrence SDM" "no" 0.963516
"1299" "Bodianus_pulchellus" "specificity" "occurrence SDM" "no" 0.80572
"1300" "Bodianus_pulchellus" "TSS" "occurrence SDM" "no" 0.769234666666667
"1301" "Bodianus_rufus" "AUC" "occurrence SDM" "no" 0.905041333333333
"1302" "Bodianus_rufus" "extrapolation bias" "occurrence SDM" "no" 0.892292267850368
"1303" "Bodianus_rufus" "sensitivity" "occurrence SDM" "no" 0.936269333333333
"1304" "Bodianus_rufus" "specificity" "occurrence SDM" "no" 0.835757333333333
"1305" "Bodianus_rufus" "TSS" "occurrence SDM" "no" 0.772022666666667
"1306" "Bodianus_unimaculatus" "AUC" "occurrence SDM" "no" 0.899801333333333
"1307" "Bodianus_unimaculatus" "extrapolation bias" "occurrence SDM" "no" 0.865781810434718
"1308" "Bodianus_unimaculatus" "sensitivity" "occurrence SDM" "no" 0.929194666666667
"1309" "Bodianus_unimaculatus" "specificity" "occurrence SDM" "no" 0.858324
"1310" "Bodianus_unimaculatus" "TSS" "occurrence SDM" "no" 0.787516
"1311" "Bolbometopon_muricatum" "AUC" "occurrence SDM" "no" 0.806356
"1312" "Bolbometopon_muricatum" "extrapolation bias" "occurrence SDM" "no" 0.786136512489822
"1313" "Bolbometopon_muricatum" "sensitivity" "occurrence SDM" "no" 0.897112
"1314" "Bolbometopon_muricatum" "specificity" "occurrence SDM" "no" 0.662010666666667
"1315" "Bolbometopon_muricatum" "TSS" "occurrence SDM" "no" 0.559125333333333
"1316" "Boops_boops" "AUC" "occurrence SDM" "no" 0.910845333333333
"1317" "Boops_boops" "extrapolation bias" "occurrence SDM" "no" 0.844423136102417
"1318" "Boops_boops" "sensitivity" "occurrence SDM" "no" 0.898525333333333
"1319" "Boops_boops" "specificity" "occurrence SDM" "no" 0.851862666666667
"1320" "Boops_boops" "TSS" "occurrence SDM" "no" 0.750388
"1321" "Boopsoidea_inornata" "AUC" "occurrence SDM" "no" 0.886631333333333
"1322" "Boopsoidea_inornata" "extrapolation bias" "occurrence SDM" "no" 0.845572099112348
"1323" "Boopsoidea_inornata" "sensitivity" "occurrence SDM" "no" 0.972194666666667
"1324" "Boopsoidea_inornata" "specificity" "occurrence SDM" "no" 0.805119666666667
"1325" "Boopsoidea_inornata" "TSS" "occurrence SDM" "no" 0.777309666666667
"1326" "Boreogadus_saida" "AUC" "occurrence SDM" "no" 0.974090666666667
"1327" "Boreogadus_saida" "extrapolation bias" "occurrence SDM" "no" 0.94042804602177
"1328" "Boreogadus_saida" "sensitivity" "occurrence SDM" "no" 0.979186666666667
"1329" "Boreogadus_saida" "specificity" "occurrence SDM" "no" 0.940066666666667
"1330" "Boreogadus_saida" "TSS" "occurrence SDM" "no" 0.919248
"1331" "Bothus_leopardinus" "AUC" "occurrence SDM" "no" 0.854410666666667
"1332" "Bothus_leopardinus" "extrapolation bias" "occurrence SDM" "no" 0.849844699094183
"1333" "Bothus_leopardinus" "sensitivity" "occurrence SDM" "no" 0.95606
"1334" "Bothus_leopardinus" "specificity" "occurrence SDM" "no" 0.720190666666667
"1335" "Bothus_leopardinus" "TSS" "occurrence SDM" "no" 0.676256
"1336" "Bothus_lunatus" "AUC" "occurrence SDM" "no" 0.771162666666667
"1337" "Bothus_lunatus" "extrapolation bias" "occurrence SDM" "no" 0.773189757495602
"1338" "Bothus_lunatus" "sensitivity" "occurrence SDM" "no" 0.898358666666667
"1339" "Bothus_lunatus" "specificity" "occurrence SDM" "no" 0.630108
"1340" "Bothus_lunatus" "TSS" "occurrence SDM" "no" 0.528464
"1341" "Bothus_mancus" "AUC" "occurrence SDM" "no" 0.865296
"1342" "Bothus_mancus" "extrapolation bias" "occurrence SDM" "no" 0.868693722004041
"1343" "Bothus_mancus" "sensitivity" "occurrence SDM" "no" 0.866957333333333
"1344" "Bothus_mancus" "specificity" "occurrence SDM" "no" 0.772736
"1345" "Bothus_mancus" "TSS" "occurrence SDM" "no" 0.639682666666667
"1346" "Bothus_ocellatus" "AUC" "occurrence SDM" "no" 0.907773333333333
"1347" "Bothus_ocellatus" "extrapolation bias" "occurrence SDM" "no" 0.896578559273616
"1348" "Bothus_ocellatus" "sensitivity" "occurrence SDM" "no" 0.910871
"1349" "Bothus_ocellatus" "specificity" "occurrence SDM" "no" 0.836481333333333
"1350" "Bothus_ocellatus" "TSS" "occurrence SDM" "no" 0.747351333333333
"1351" "Bothus_pantherinus" "AUC" "occurrence SDM" "no" 0.781476
"1352" "Bothus_pantherinus" "extrapolation bias" "occurrence SDM" "no" 0.808937159525964
"1353" "Bothus_pantherinus" "sensitivity" "occurrence SDM" "no" 0.848682666666667
"1354" "Bothus_pantherinus" "specificity" "occurrence SDM" "no" 0.658994666666667
"1355" "Bothus_pantherinus" "TSS" "occurrence SDM" "no" 0.507670666666667
"1356" "Bothus_podas" "AUC" "occurrence SDM" "no" 0.918089333333333
"1357" "Bothus_podas" "extrapolation bias" "occurrence SDM" "no" 0.891962158557879
"1358" "Bothus_podas" "sensitivity" "occurrence SDM" "no" 0.980333333333333
"1359" "Bothus_podas" "specificity" "occurrence SDM" "no" 0.823409333333333
"1360" "Bothus_podas" "TSS" "occurrence SDM" "no" 0.803746666666667
"1361" "Bovichtus_angustifrons" "AUC" "occurrence SDM" "no" 0.873862666666667
"1362" "Bovichtus_angustifrons" "extrapolation bias" "occurrence SDM" "no" 0.90935339641099
"1363" "Bovichtus_angustifrons" "sensitivity" "occurrence SDM" "no" 0.947838666666667
"1364" "Bovichtus_angustifrons" "specificity" "occurrence SDM" "no" 0.768229333333333
"1365" "Bovichtus_angustifrons" "TSS" "occurrence SDM" "no" 0.716070666666667
"1366" "Brachaluteres_jacksonianus" "AUC" "occurrence SDM" "no" 0.903288
"1367" "Brachaluteres_jacksonianus" "extrapolation bias" "occurrence SDM" "no" 0.924355170470814
"1368" "Brachaluteres_jacksonianus" "sensitivity" "occurrence SDM" "no" 0.955109333333333
"1369" "Brachaluteres_jacksonianus" "specificity" "occurrence SDM" "no" 0.786661333333333
"1370" "Brachaluteres_jacksonianus" "TSS" "occurrence SDM" "no" 0.741770666666667
"1371" "Brachaluteres_taylori" "AUC" "occurrence SDM" "no" 0.814871
"1372" "Brachaluteres_taylori" "extrapolation bias" "occurrence SDM" "no" 0.777552880353447
"1373" "Brachaluteres_taylori" "sensitivity" "occurrence SDM" "no" 0.852710666666667
"1374" "Brachaluteres_taylori" "specificity" "occurrence SDM" "no" 0.794065333333333
"1375" "Brachaluteres_taylori" "TSS" "occurrence SDM" "no" 0.646771666666667
"1376" "Brachyistius_frenatus" "AUC" "occurrence SDM" "no" 0.895396
"1377" "Brachyistius_frenatus" "extrapolation bias" "occurrence SDM" "no" 0.832280873868736
"1378" "Brachyistius_frenatus" "sensitivity" "occurrence SDM" "no" 0.958276
"1379" "Brachyistius_frenatus" "specificity" "occurrence SDM" "no" 0.792977333333333
"1380" "Brachyistius_frenatus" "TSS" "occurrence SDM" "no" 0.751253333333333
"1381" "Brockius_nigricinctus" "AUC" "occurrence SDM" "no" 0.886673333333333
"1382" "Brockius_nigricinctus" "extrapolation bias" "occurrence SDM" "no" 0.929408266365223
"1383" "Brockius_nigricinctus" "sensitivity" "occurrence SDM" "no" 0.97282
"1384" "Brockius_nigricinctus" "specificity" "occurrence SDM" "no" 0.800102666666667
"1385" "Brockius_nigricinctus" "TSS" "occurrence SDM" "no" 0.772924
"1386" "Brosmophyciops_pautzkei" "AUC" "occurrence SDM" "no" 0.756498666666667
"1387" "Brosmophyciops_pautzkei" "extrapolation bias" "occurrence SDM" "no" 0.816498049309871
"1388" "Brosmophyciops_pautzkei" "sensitivity" "occurrence SDM" "no" 0.806732
"1389" "Brosmophyciops_pautzkei" "specificity" "occurrence SDM" "no" 0.692981333333333
"1390" "Brosmophyciops_pautzkei" "TSS" "occurrence SDM" "no" 0.499709333333333
"1391" "Brotula_barbata" "AUC" "occurrence SDM" "no" 0.861689333333333
"1392" "Brotula_barbata" "extrapolation bias" "occurrence SDM" "no" 0.820159473143721
"1393" "Brotula_barbata" "sensitivity" "occurrence SDM" "no" 0.948777333333333
"1394" "Brotula_barbata" "specificity" "occurrence SDM" "no" 0.762938666666667
"1395" "Brotula_barbata" "TSS" "occurrence SDM" "no" 0.711708
"1396" "Brotula_multibarbata" "AUC" "occurrence SDM" "no" 0.816288
"1397" "Brotula_multibarbata" "extrapolation bias" "occurrence SDM" "no" 0.786978230136135
"1398" "Brotula_multibarbata" "sensitivity" "occurrence SDM" "no" 0.856957333333333
"1399" "Brotula_multibarbata" "specificity" "occurrence SDM" "no" 0.712286666666667
"1400" "Brotula_multibarbata" "TSS" "occurrence SDM" "no" 0.569237333333333
"1401" "Bryaninops_amplus" "AUC" "occurrence SDM" "no" 0.71065
"1402" "Bryaninops_amplus" "extrapolation bias" "occurrence SDM" "no" 0.633767209282272
"1403" "Bryaninops_amplus" "sensitivity" "occurrence SDM" "no" 0.800479
"1404" "Bryaninops_amplus" "specificity" "occurrence SDM" "no" 0.6262845
"1405" "Bryaninops_amplus" "TSS" "occurrence SDM" "no" 0.4267655
"1406" "Bryaninops_loki" "AUC" "occurrence SDM" "no" 0.749242666666667
"1407" "Bryaninops_loki" "extrapolation bias" "occurrence SDM" "no" 0.756319276848539
"1408" "Bryaninops_loki" "sensitivity" "occurrence SDM" "no" 0.858874666666667
"1409" "Bryaninops_loki" "specificity" "occurrence SDM" "no" 0.673970666666667
"1410" "Bryaninops_loki" "TSS" "occurrence SDM" "no" 0.532837333333333
"1411" "Bryaninops_natans" "AUC" "occurrence SDM" "no" 0.758778666666667
"1412" "Bryaninops_natans" "extrapolation bias" "occurrence SDM" "no" 0.645723604026784
"1413" "Bryaninops_natans" "sensitivity" "occurrence SDM" "no" 0.822322666666667
"1414" "Bryaninops_natans" "specificity" "occurrence SDM" "no" 0.70828
"1415" "Bryaninops_natans" "TSS" "occurrence SDM" "no" 0.530605333333333
"1416" "Bryaninops_yongei" "AUC" "occurrence SDM" "no" 0.749592
"1417" "Bryaninops_yongei" "extrapolation bias" "occurrence SDM" "no" 0.726374349171013
"1418" "Bryaninops_yongei" "sensitivity" "occurrence SDM" "no" 0.871528
"1419" "Bryaninops_yongei" "specificity" "occurrence SDM" "no" 0.629057333333333
"1420" "Bryaninops_yongei" "TSS" "occurrence SDM" "no" 0.500582666666667
"1421" "Cabillus_tongarevae" "AUC" "occurrence SDM" "no" 0.820232
"1422" "Cabillus_tongarevae" "extrapolation bias" "occurrence SDM" "no" 0.82401508424015
"1423" "Cabillus_tongarevae" "sensitivity" "occurrence SDM" "no" 0.907533333333333
"1424" "Cabillus_tongarevae" "specificity" "occurrence SDM" "no" 0.717434666666667
"1425" "Cabillus_tongarevae" "TSS" "occurrence SDM" "no" 0.624962666666667
"1426" "Caesio_caerulaurea" "AUC" "occurrence SDM" "no" 0.790986666666667
"1427" "Caesio_caerulaurea" "extrapolation bias" "occurrence SDM" "no" 0.783686651217009
"1428" "Caesio_caerulaurea" "sensitivity" "occurrence SDM" "no" 0.904106666666667
"1429" "Caesio_caerulaurea" "specificity" "occurrence SDM" "no" 0.638310666666667
"1430" "Caesio_caerulaurea" "TSS" "occurrence SDM" "no" 0.542412
"1431" "Caesio_cuning" "AUC" "occurrence SDM" "no" 0.744618666666667
"1432" "Caesio_cuning" "extrapolation bias" "occurrence SDM" "no" 0.769684690713994
"1433" "Caesio_cuning" "sensitivity" "occurrence SDM" "no" 0.869569333333333
"1434" "Caesio_cuning" "specificity" "occurrence SDM" "no" 0.592428
"1435" "Caesio_cuning" "TSS" "occurrence SDM" "no" 0.462012
"1436" "Caesio_lunaris" "AUC" "occurrence SDM" "no" 0.811270666666667
"1437" "Caesio_lunaris" "extrapolation bias" "occurrence SDM" "no" 0.781636203710941
"1438" "Caesio_lunaris" "sensitivity" "occurrence SDM" "no" 0.847936
"1439" "Caesio_lunaris" "specificity" "occurrence SDM" "no" 0.709762666666667
"1440" "Caesio_lunaris" "TSS" "occurrence SDM" "no" 0.557698666666667
"1441" "Caesio_teres" "AUC" "occurrence SDM" "no" 0.809212
"1442" "Caesio_teres" "extrapolation bias" "occurrence SDM" "no" 0.807457868524964
"1443" "Caesio_teres" "sensitivity" "occurrence SDM" "no" 0.870718666666667
"1444" "Caesio_teres" "specificity" "occurrence SDM" "no" 0.686732
"1445" "Caesio_teres" "TSS" "occurrence SDM" "no" 0.557448
"1446" "Caesio_xanthonota" "AUC" "occurrence SDM" "no" 0.819306666666667
"1447" "Caesio_xanthonota" "extrapolation bias" "occurrence SDM" "no" 0.797310455263735
"1448" "Caesio_xanthonota" "sensitivity" "occurrence SDM" "no" 0.82238
"1449" "Caesio_xanthonota" "specificity" "occurrence SDM" "no" 0.794776
"1450" "Caesio_xanthonota" "TSS" "occurrence SDM" "no" 0.617157333333333
"1451" "Caesioperca_lepidoptera" "AUC" "occurrence SDM" "no" 0.807153333333333
"1452" "Caesioperca_lepidoptera" "extrapolation bias" "occurrence SDM" "no" 0.784065494463138
"1453" "Caesioperca_lepidoptera" "sensitivity" "occurrence SDM" "no" 0.956962666666667
"1454" "Caesioperca_lepidoptera" "specificity" "occurrence SDM" "no" 0.671702666666667
"1455" "Caesioperca_lepidoptera" "TSS" "occurrence SDM" "no" 0.628664
"1456" "Caesioperca_rasor" "AUC" "occurrence SDM" "no" 0.823624
"1457" "Caesioperca_rasor" "extrapolation bias" "occurrence SDM" "no" 0.843714962082117
"1458" "Caesioperca_rasor" "sensitivity" "occurrence SDM" "no" 0.885185333333333
"1459" "Caesioperca_rasor" "specificity" "occurrence SDM" "no" 0.718313333333333
"1460" "Caesioperca_rasor" "TSS" "occurrence SDM" "no" 0.603494666666667
"1461" "Calamus_bajonado" "AUC" "occurrence SDM" "no" 0.883912
"1462" "Calamus_bajonado" "extrapolation bias" "occurrence SDM" "no" 0.901458792228778
"1463" "Calamus_bajonado" "sensitivity" "occurrence SDM" "no" 0.965249333333333
"1464" "Calamus_bajonado" "specificity" "occurrence SDM" "no" 0.773310666666667
"1465" "Calamus_bajonado" "TSS" "occurrence SDM" "no" 0.738562666666667
"1466" "Calamus_brachysomus" "AUC" "occurrence SDM" "no" 0.855494666666667
"1467" "Calamus_brachysomus" "extrapolation bias" "occurrence SDM" "no" 0.868396151888713
"1468" "Calamus_brachysomus" "sensitivity" "occurrence SDM" "no" 0.971697333333333
"1469" "Calamus_brachysomus" "specificity" "occurrence SDM" "no" 0.707377333333333
"1470" "Calamus_brachysomus" "TSS" "occurrence SDM" "no" 0.679069333333333
"1471" "Calamus_calamus" "AUC" "occurrence SDM" "no" 0.867690666666667
"1472" "Calamus_calamus" "extrapolation bias" "occurrence SDM" "no" 0.850315128600767
"1473" "Calamus_calamus" "sensitivity" "occurrence SDM" "no" 0.9605
"1474" "Calamus_calamus" "specificity" "occurrence SDM" "no" 0.799354666666667
"1475" "Calamus_calamus" "TSS" "occurrence SDM" "no" 0.759853333333333
"1476" "Calamus_nodosus" "AUC" "occurrence SDM" "no" 0.902616
"1477" "Calamus_nodosus" "extrapolation bias" "occurrence SDM" "no" 0.913991424769122
"1478" "Calamus_nodosus" "sensitivity" "occurrence SDM" "no" 0.940646666666667
"1479" "Calamus_nodosus" "specificity" "occurrence SDM" "no" 0.82674
"1480" "Calamus_nodosus" "TSS" "occurrence SDM" "no" 0.767378666666667
"1481" "Calamus_penna" "AUC" "occurrence SDM" "no" 0.890873333333333
"1482" "Calamus_penna" "extrapolation bias" "occurrence SDM" "no" 0.861566098393038
"1483" "Calamus_penna" "sensitivity" "occurrence SDM" "no" 0.93692
"1484" "Calamus_penna" "specificity" "occurrence SDM" "no" 0.806449333333333
"1485" "Calamus_penna" "TSS" "occurrence SDM" "no" 0.743369333333333
"1486" "Calamus_pennatula" "AUC" "occurrence SDM" "no" 0.739922666666667
"1487" "Calamus_pennatula" "extrapolation bias" "occurrence SDM" "no" 0.728655727296494
"1488" "Calamus_pennatula" "sensitivity" "occurrence SDM" "no" 0.902534666666667
"1489" "Calamus_pennatula" "specificity" "occurrence SDM" "no" 0.627690666666667
"1490" "Calamus_pennatula" "TSS" "occurrence SDM" "no" 0.530233333333333
"1491" "Calamus_proridens" "AUC" "occurrence SDM" "no" 0.960673333333333
"1492" "Calamus_proridens" "extrapolation bias" "occurrence SDM" "no" 0.895598342990443
"1493" "Calamus_proridens" "sensitivity" "occurrence SDM" "no" 0.92502
"1494" "Calamus_proridens" "specificity" "occurrence SDM" "no" 0.9595
"1495" "Calamus_proridens" "TSS" "occurrence SDM" "no" 0.88452
"1496" "Callanthias_australis" "AUC" "occurrence SDM" "no" 0.849370666666667
"1497" "Callanthias_australis" "extrapolation bias" "occurrence SDM" "no" 0.792615579453944
"1498" "Callanthias_australis" "sensitivity" "occurrence SDM" "no" 0.843216
"1499" "Callanthias_australis" "specificity" "occurrence SDM" "no" 0.812485333333333
"1500" "Callanthias_australis" "TSS" "occurrence SDM" "no" 0.655702666666667
"1501" "Callechelys_catostoma" "AUC" "occurrence SDM" "no" 0.835233333333333
"1502" "Callechelys_catostoma" "extrapolation bias" "occurrence SDM" "no" 0.838045537301235
"1503" "Callechelys_catostoma" "sensitivity" "occurrence SDM" "no" 0.877277333333333
"1504" "Callechelys_catostoma" "specificity" "occurrence SDM" "no" 0.784078666666667
"1505" "Callechelys_catostoma" "TSS" "occurrence SDM" "no" 0.661352
"1506" "Callechelys_marmorata" "AUC" "occurrence SDM" "no" 0.769133333333333
"1507" "Callechelys_marmorata" "extrapolation bias" "occurrence SDM" "no" 0.785927104082266
"1508" "Callechelys_marmorata" "sensitivity" "occurrence SDM" "no" 0.809918666666667
"1509" "Callechelys_marmorata" "specificity" "occurrence SDM" "no" 0.734606666666667
"1510" "Callechelys_marmorata" "TSS" "occurrence SDM" "no" 0.544525333333333
"1511" "Callionymus_bairdi" "AUC" "occurrence SDM" "no" 0.858284
"1512" "Callionymus_bairdi" "extrapolation bias" "occurrence SDM" "no" 0.897035175948419
"1513" "Callionymus_bairdi" "sensitivity" "occurrence SDM" "no" 0.924394666666667
"1514" "Callionymus_bairdi" "specificity" "occurrence SDM" "no" 0.786074666666667
"1515" "Callionymus_bairdi" "TSS" "occurrence SDM" "no" 0.710464
"1516" "Callionymus_enneactis" "AUC" "occurrence SDM" "no" 0.75438
"1517" "Callionymus_enneactis" "extrapolation bias" "occurrence SDM" "no" 0.841224279922249
"1518" "Callionymus_enneactis" "sensitivity" "occurrence SDM" "no" 0.811685
"1519" "Callionymus_enneactis" "specificity" "occurrence SDM" "no" 0.6647
"1520" "Callionymus_enneactis" "TSS" "occurrence SDM" "no" 0.476385
"1521" "Callionymus_lyra" "AUC" "occurrence SDM" "no" 0.957944
"1522" "Callionymus_lyra" "extrapolation bias" "occurrence SDM" "no" 0.953249157377855
"1523" "Callionymus_lyra" "sensitivity" "occurrence SDM" "no" 0.938493333333333
"1524" "Callionymus_lyra" "specificity" "occurrence SDM" "no" 0.883326666666667
"1525" "Callionymus_lyra" "TSS" "occurrence SDM" "no" 0.821824
"1526" "Callogobius_depressus" "AUC" "occurrence SDM" "no" 0.864613333333333
"1527" "Callogobius_depressus" "extrapolation bias" "occurrence SDM" "no" 0.894394392088856
"1528" "Callogobius_depressus" "sensitivity" "occurrence SDM" "no" 0.957845333333333
"1529" "Callogobius_depressus" "specificity" "occurrence SDM" "no" 0.785341333333333
"1530" "Callogobius_depressus" "TSS" "occurrence SDM" "no" 0.743184
"1531" "Callogobius_hasseltii" "AUC" "occurrence SDM" "no" 0.75195
"1532" "Callogobius_hasseltii" "extrapolation bias" "occurrence SDM" "no" 0.626901384020459
"1533" "Callogobius_hasseltii" "sensitivity" "occurrence SDM" "no" 0.771352
"1534" "Callogobius_hasseltii" "specificity" "occurrence SDM" "no" 0.76294
"1535" "Callogobius_hasseltii" "TSS" "occurrence SDM" "no" 0.534292
"1536" "Callogobius_maculipinnis" "AUC" "occurrence SDM" "no" 0.818590666666667
"1537" "Callogobius_maculipinnis" "extrapolation bias" "occurrence SDM" "no" 0.817286686835577
"1538" "Callogobius_maculipinnis" "sensitivity" "occurrence SDM" "no" 0.872101333333333
"1539" "Callogobius_maculipinnis" "specificity" "occurrence SDM" "no" 0.747246666666667
"1540" "Callogobius_maculipinnis" "TSS" "occurrence SDM" "no" 0.619344
"1541" "Callogobius_mucosus" "AUC" "occurrence SDM" "no" 0.760122666666667
"1542" "Callogobius_mucosus" "extrapolation bias" "occurrence SDM" "no" 0.627024015855453
"1543" "Callogobius_mucosus" "sensitivity" "occurrence SDM" "no" 0.881128
"1544" "Callogobius_mucosus" "specificity" "occurrence SDM" "no" 0.681864
"1545" "Callogobius_mucosus" "TSS" "occurrence SDM" "no" 0.562990666666667
"1546" "Callogobius_sclateri" "AUC" "occurrence SDM" "no" 0.818525333333333
"1547" "Callogobius_sclateri" "extrapolation bias" "occurrence SDM" "no" 0.866086418697969
"1548" "Callogobius_sclateri" "sensitivity" "occurrence SDM" "no" 0.912990666666667
"1549" "Callogobius_sclateri" "specificity" "occurrence SDM" "no" 0.673708
"1550" "Callogobius_sclateri" "TSS" "occurrence SDM" "no" 0.586697333333333
"1551" "Calloplesiops_altivelis" "AUC" "occurrence SDM" "no" 0.708482
"1552" "Calloplesiops_altivelis" "extrapolation bias" "occurrence SDM" "no" 0.701732799321552
"1553" "Calloplesiops_altivelis" "sensitivity" "occurrence SDM" "no" 0.78853
"1554" "Calloplesiops_altivelis" "specificity" "occurrence SDM" "no" 0.61681
"1555" "Calloplesiops_altivelis" "TSS" "occurrence SDM" "no" 0.405332
"1556" "Calotomus_carolinus" "AUC" "occurrence SDM" "no" 0.900716
"1557" "Calotomus_carolinus" "extrapolation bias" "occurrence SDM" "no" 0.908897096608967
"1558" "Calotomus_carolinus" "sensitivity" "occurrence SDM" "no" 0.912849333333333
"1559" "Calotomus_carolinus" "specificity" "occurrence SDM" "no" 0.807870666666667
"1560" "Calotomus_carolinus" "TSS" "occurrence SDM" "no" 0.720724
"1561" "Calotomus_spinidens" "AUC" "occurrence SDM" "no" 0.791750666666667
"1562" "Calotomus_spinidens" "extrapolation bias" "occurrence SDM" "no" 0.764597299562326
"1563" "Calotomus_spinidens" "sensitivity" "occurrence SDM" "no" 0.885066666666667
"1564" "Calotomus_spinidens" "specificity" "occurrence SDM" "no" 0.679964
"1565" "Calotomus_spinidens" "TSS" "occurrence SDM" "no" 0.565033333333333
"1566" "Calumia_godeffroyi" "AUC" "occurrence SDM" "no" 0.841873333333333
"1567" "Calumia_godeffroyi" "extrapolation bias" "occurrence SDM" "no" 0.752793049556636
"1568" "Calumia_godeffroyi" "sensitivity" "occurrence SDM" "no" 0.945674666666667
"1569" "Calumia_godeffroyi" "specificity" "occurrence SDM" "no" 0.740066666666667
"1570" "Calumia_godeffroyi" "TSS" "occurrence SDM" "no" 0.685744
"1571" "Cantherhines_dumerilii" "AUC" "occurrence SDM" "no" 0.89058
"1572" "Cantherhines_dumerilii" "extrapolation bias" "occurrence SDM" "no" 0.924788587134482
"1573" "Cantherhines_dumerilii" "sensitivity" "occurrence SDM" "no" 0.866794666666667
"1574" "Cantherhines_dumerilii" "specificity" "occurrence SDM" "no" 0.806662666666667
"1575" "Cantherhines_dumerilii" "TSS" "occurrence SDM" "no" 0.673458666666667
"1576" "Cantherhines_fronticinctus" "AUC" "occurrence SDM" "no" 0.753802
"1577" "Cantherhines_fronticinctus" "extrapolation bias" "occurrence SDM" "no" 0.7050322289042
"1578" "Cantherhines_fronticinctus" "sensitivity" "occurrence SDM" "no" 0.879416
"1579" "Cantherhines_fronticinctus" "specificity" "occurrence SDM" "no" 0.641342
"1580" "Cantherhines_fronticinctus" "TSS" "occurrence SDM" "no" 0.520756
"1581" "Cantherhines_macrocerus" "AUC" "occurrence SDM" "no" 0.880728
"1582" "Cantherhines_macrocerus" "extrapolation bias" "occurrence SDM" "no" 0.946189919517007
"1583" "Cantherhines_macrocerus" "sensitivity" "occurrence SDM" "no" 0.943870666666667
"1584" "Cantherhines_macrocerus" "specificity" "occurrence SDM" "no" 0.792969333333333
"1585" "Cantherhines_macrocerus" "TSS" "occurrence SDM" "no" 0.736838666666667
"1586" "Cantherhines_pardalis" "AUC" "occurrence SDM" "no" 0.789554666666667
"1587" "Cantherhines_pardalis" "extrapolation bias" "occurrence SDM" "no" 0.787452895235462
"1588" "Cantherhines_pardalis" "sensitivity" "occurrence SDM" "no" 0.874888
"1589" "Cantherhines_pardalis" "specificity" "occurrence SDM" "no" 0.662977333333333
"1590" "Cantherhines_pardalis" "TSS" "occurrence SDM" "no" 0.537862666666667
"1591" "Cantherhines_pullus" "AUC" "occurrence SDM" "no" 0.932286666666667
"1592" "Cantherhines_pullus" "extrapolation bias" "occurrence SDM" "no" 0.945498243608398
"1593" "Cantherhines_pullus" "sensitivity" "occurrence SDM" "no" 0.940834666666667
"1594" "Cantherhines_pullus" "specificity" "occurrence SDM" "no" 0.887088
"1595" "Cantherhines_pullus" "TSS" "occurrence SDM" "no" 0.827921333333333
"1596" "Cantherhines_sandwichiensis" "AUC" "occurrence SDM" "no" 0.929968
"1597" "Cantherhines_sandwichiensis" "extrapolation bias" "occurrence SDM" "no" 0.894148173210636
"1598" "Cantherhines_sandwichiensis" "sensitivity" "occurrence SDM" "no" 0.932924
"1599" "Cantherhines_sandwichiensis" "specificity" "occurrence SDM" "no" 0.874250666666667
"1600" "Cantherhines_sandwichiensis" "TSS" "occurrence SDM" "no" 0.807169333333333
"1601" "Canthidermis_maculata" "AUC" "occurrence SDM" "no" 0.833804
"1602" "Canthidermis_maculata" "extrapolation bias" "occurrence SDM" "no" 0.826311867710839
"1603" "Canthidermis_maculata" "sensitivity" "occurrence SDM" "no" 0.940557333333333
"1604" "Canthidermis_maculata" "specificity" "occurrence SDM" "no" 0.679274666666667
"1605" "Canthidermis_maculata" "TSS" "occurrence SDM" "no" 0.619838666666667
"1606" "Canthidermis_sufflamen" "AUC" "occurrence SDM" "no" 0.850561333333333
"1607" "Canthidermis_sufflamen" "extrapolation bias" "occurrence SDM" "no" 0.81208901201328
"1608" "Canthidermis_sufflamen" "sensitivity" "occurrence SDM" "no" 0.878726666666667
"1609" "Canthidermis_sufflamen" "specificity" "occurrence SDM" "no" 0.811570666666667
"1610" "Canthidermis_sufflamen" "TSS" "occurrence SDM" "no" 0.690297333333333
"1611" "Canthigaster_amboinensis" "AUC" "occurrence SDM" "no" 0.881404
"1612" "Canthigaster_amboinensis" "extrapolation bias" "occurrence SDM" "no" 0.891553241238547
"1613" "Canthigaster_amboinensis" "sensitivity" "occurrence SDM" "no" 0.886766666666667
"1614" "Canthigaster_amboinensis" "specificity" "occurrence SDM" "no" 0.820033333333333
"1615" "Canthigaster_amboinensis" "TSS" "occurrence SDM" "no" 0.706806666666667
"1616" "Canthigaster_axiologus" "AUC" "occurrence SDM" "no" 0.686976
"1617" "Canthigaster_axiologus" "extrapolation bias" "occurrence SDM" "no" 0.616083913574712
"1618" "Canthigaster_axiologus" "sensitivity" "occurrence SDM" "no" 0.777343
"1619" "Canthigaster_axiologus" "specificity" "occurrence SDM" "no" 0.634071
"1620" "Canthigaster_axiologus" "TSS" "occurrence SDM" "no" 0.411418
"1621" "Canthigaster_bennetti" "AUC" "occurrence SDM" "no" 0.855434666666667
"1622" "Canthigaster_bennetti" "extrapolation bias" "occurrence SDM" "no" 0.795454048020809
"1623" "Canthigaster_bennetti" "sensitivity" "occurrence SDM" "no" 0.901584
"1624" "Canthigaster_bennetti" "specificity" "occurrence SDM" "no" 0.754538666666667
"1625" "Canthigaster_bennetti" "TSS" "occurrence SDM" "no" 0.656121333333333
"1626" "Canthigaster_callisterna" "AUC" "occurrence SDM" "no" 0.906707666666667
"1627" "Canthigaster_callisterna" "extrapolation bias" "occurrence SDM" "no" 0.726192075854686
"1628" "Canthigaster_callisterna" "sensitivity" "occurrence SDM" "no" 0.869855
"1629" "Canthigaster_callisterna" "specificity" "occurrence SDM" "no" 0.893022666666667
"1630" "Canthigaster_callisterna" "TSS" "occurrence SDM" "no" 0.762882333333333
"1631" "Canthigaster_compressa" "AUC" "occurrence SDM" "no" 0.740596
"1632" "Canthigaster_compressa" "extrapolation bias" "occurrence SDM" "no" 0.700792204354224
"1633" "Canthigaster_compressa" "sensitivity" "occurrence SDM" "no" 0.778734
"1634" "Canthigaster_compressa" "specificity" "occurrence SDM" "no" 0.699292
"1635" "Canthigaster_compressa" "TSS" "occurrence SDM" "no" 0.478014
"1636" "Canthigaster_coronata" "AUC" "occurrence SDM" "no" 0.806368
"1637" "Canthigaster_coronata" "extrapolation bias" "occurrence SDM" "no" 0.721284990449644
"1638" "Canthigaster_coronata" "sensitivity" "occurrence SDM" "no" 0.880528
"1639" "Canthigaster_coronata" "specificity" "occurrence SDM" "no" 0.712148
"1640" "Canthigaster_coronata" "TSS" "occurrence SDM" "no" 0.592673333333333
"1641" "Canthigaster_jactator" "AUC" "occurrence SDM" "no" 0.70368
"1642" "Canthigaster_jactator" "extrapolation bias" "occurrence SDM" "no" 0.634233633752978
"1643" "Canthigaster_jactator" "sensitivity" "occurrence SDM" "no" 0.723144
"1644" "Canthigaster_jactator" "specificity" "occurrence SDM" "no" 0.775502
"1645" "Canthigaster_jactator" "TSS" "occurrence SDM" "no" 0.498648
"1646" "Canthigaster_janthinoptera" "AUC" "occurrence SDM" "no" 0.858258666666667
"1647" "Canthigaster_janthinoptera" "extrapolation bias" "occurrence SDM" "no" 0.841332271612758
"1648" "Canthigaster_janthinoptera" "sensitivity" "occurrence SDM" "no" 0.919485333333333
"1649" "Canthigaster_janthinoptera" "specificity" "occurrence SDM" "no" 0.733605333333333
"1650" "Canthigaster_janthinoptera" "TSS" "occurrence SDM" "no" 0.653089333333333
"1651" "Canthigaster_papua" "AUC" "occurrence SDM" "no" 0.771014333333333
"1652" "Canthigaster_papua" "extrapolation bias" "occurrence SDM" "no" 0.717887050474575
"1653" "Canthigaster_papua" "sensitivity" "occurrence SDM" "no" 0.887948
"1654" "Canthigaster_papua" "specificity" "occurrence SDM" "no" 0.640918
"1655" "Canthigaster_papua" "TSS" "occurrence SDM" "no" 0.528860333333333
"1656" "Canthigaster_punctatissima" "AUC" "occurrence SDM" "no" 0.900686666666667
"1657" "Canthigaster_punctatissima" "extrapolation bias" "occurrence SDM" "no" 0.896130150665493
"1658" "Canthigaster_punctatissima" "sensitivity" "occurrence SDM" "no" 0.944298666666667
"1659" "Canthigaster_punctatissima" "specificity" "occurrence SDM" "no" 0.808184
"1660" "Canthigaster_punctatissima" "TSS" "occurrence SDM" "no" 0.752488
"1661" "Canthigaster_rivulata" "AUC" "occurrence SDM" "no" 0.761174
"1662" "Canthigaster_rivulata" "extrapolation bias" "occurrence SDM" "no" 0.734214763515638
"1663" "Canthigaster_rivulata" "sensitivity" "occurrence SDM" "no" 0.858615
"1664" "Canthigaster_rivulata" "specificity" "occurrence SDM" "no" 0.661386
"1665" "Canthigaster_rivulata" "TSS" "occurrence SDM" "no" 0.519986
"1666" "Canthigaster_rostrata" "AUC" "occurrence SDM" "no" 0.918746666666667
"1667" "Canthigaster_rostrata" "extrapolation bias" "occurrence SDM" "no" 0.963209335567782
"1668" "Canthigaster_rostrata" "sensitivity" "occurrence SDM" "no" 0.931586666666667
"1669" "Canthigaster_rostrata" "specificity" "occurrence SDM" "no" 0.859008
"1670" "Canthigaster_rostrata" "TSS" "occurrence SDM" "no" 0.790578666666667
"1671" "Canthigaster_solandri" "AUC" "occurrence SDM" "no" 0.790384
"1672" "Canthigaster_solandri" "extrapolation bias" "occurrence SDM" "no" 0.877772211466595
"1673" "Canthigaster_solandri" "sensitivity" "occurrence SDM" "no" 0.75515
"1674" "Canthigaster_solandri" "specificity" "occurrence SDM" "no" 0.723132
"1675" "Canthigaster_solandri" "TSS" "occurrence SDM" "no" 0.47828
"1676" "Canthigaster_valentini" "AUC" "occurrence SDM" "no" 0.833298666666667
"1677" "Canthigaster_valentini" "extrapolation bias" "occurrence SDM" "no" 0.796952549775198
"1678" "Canthigaster_valentini" "sensitivity" "occurrence SDM" "no" 0.914344
"1679" "Canthigaster_valentini" "specificity" "occurrence SDM" "no" 0.699189333333333
"1680" "Canthigaster_valentini" "TSS" "occurrence SDM" "no" 0.613536
"1681" "Caprodon_longimanus" "AUC" "occurrence SDM" "no" 0.842642333333333
"1682" "Caprodon_longimanus" "extrapolation bias" "occurrence SDM" "no" 0.735317125849979
"1683" "Caprodon_longimanus" "sensitivity" "occurrence SDM" "no" 0.790475
"1684" "Caprodon_longimanus" "specificity" "occurrence SDM" "no" 0.883838666666667
"1685" "Caprodon_longimanus" "TSS" "occurrence SDM" "no" 0.674318
"1686" "Caracanthus_maculatus" "AUC" "occurrence SDM" "no" 0.895277333333333
"1687" "Caracanthus_maculatus" "extrapolation bias" "occurrence SDM" "no" 0.910679319296203
"1688" "Caracanthus_maculatus" "sensitivity" "occurrence SDM" "no" 0.918538666666667
"1689" "Caracanthus_maculatus" "specificity" "occurrence SDM" "no" 0.810917333333333
"1690" "Caracanthus_maculatus" "TSS" "occurrence SDM" "no" 0.729453333333333
"1691" "Caracanthus_unipinna" "AUC" "occurrence SDM" "no" 0.840354666666667
"1692" "Caracanthus_unipinna" "extrapolation bias" "occurrence SDM" "no" 0.888820170303969
"1693" "Caracanthus_unipinna" "sensitivity" "occurrence SDM" "no" 0.880704
"1694" "Caracanthus_unipinna" "specificity" "occurrence SDM" "no" 0.767556
"1695" "Caracanthus_unipinna" "TSS" "occurrence SDM" "no" 0.648257333333333
"1696" "Carangoides_armatus" "AUC" "occurrence SDM" "no" 0.76548
"1697" "Carangoides_armatus" "extrapolation bias" "occurrence SDM" "no" 0.735257345495009
"1698" "Carangoides_armatus" "sensitivity" "occurrence SDM" "no" 0.777806
"1699" "Carangoides_armatus" "specificity" "occurrence SDM" "no" 0.73113
"1700" "Carangoides_armatus" "TSS" "occurrence SDM" "no" 0.508936
"1701" "Carangoides_bajad" "AUC" "occurrence SDM" "no" 0.76512
"1702" "Carangoides_bajad" "extrapolation bias" "occurrence SDM" "no" 0.657302453895041
"1703" "Carangoides_bajad" "sensitivity" "occurrence SDM" "no" 0.802168
"1704" "Carangoides_bajad" "specificity" "occurrence SDM" "no" 0.710292
"1705" "Carangoides_bajad" "TSS" "occurrence SDM" "no" 0.512456
"1706" "Carangoides_bartholomaei" "AUC" "occurrence SDM" "no" 0.881661333333333
"1707" "Carangoides_bartholomaei" "extrapolation bias" "occurrence SDM" "no" 0.822439163076582
"1708" "Carangoides_bartholomaei" "sensitivity" "occurrence SDM" "no" 0.889790666666667
"1709" "Carangoides_bartholomaei" "specificity" "occurrence SDM" "no" 0.822532
"1710" "Carangoides_bartholomaei" "TSS" "occurrence SDM" "no" 0.712324
"1711" "Carangoides_chrysophrys" "AUC" "occurrence SDM" "no" 0.811094666666667
"1712" "Carangoides_chrysophrys" "extrapolation bias" "occurrence SDM" "no" 0.790973279481934
"1713" "Carangoides_chrysophrys" "sensitivity" "occurrence SDM" "no" 0.826034666666667
"1714" "Carangoides_chrysophrys" "specificity" "occurrence SDM" "no" 0.731058666666667
"1715" "Carangoides_chrysophrys" "TSS" "occurrence SDM" "no" 0.557092
"1716" "Carangoides_coeruleopinnatus" "AUC" "occurrence SDM" "no" 0.840865333333333
"1717" "Carangoides_coeruleopinnatus" "extrapolation bias" "occurrence SDM" "no" 0.847185126191169
"1718" "Carangoides_coeruleopinnatus" "sensitivity" "occurrence SDM" "no" 0.854370666666667
"1719" "Carangoides_coeruleopinnatus" "specificity" "occurrence SDM" "no" 0.740709333333333
"1720" "Carangoides_coeruleopinnatus" "TSS" "occurrence SDM" "no" 0.595082666666667
"1721" "Carangoides_dinema" "AUC" "occurrence SDM" "no" 0.737372666666667
"1722" "Carangoides_dinema" "extrapolation bias" "occurrence SDM" "no" 0.723093438095834
"1723" "Carangoides_dinema" "sensitivity" "occurrence SDM" "no" 0.858783
"1724" "Carangoides_dinema" "specificity" "occurrence SDM" "no" 0.665886666666667
"1725" "Carangoides_dinema" "TSS" "occurrence SDM" "no" 0.524672666666667
"1726" "Carangoides_equula" "AUC" "occurrence SDM" "no" 0.751672
"1727" "Carangoides_equula" "extrapolation bias" "occurrence SDM" "no" 0.726604837664582
"1728" "Carangoides_equula" "sensitivity" "occurrence SDM" "no" 0.87123
"1729" "Carangoides_equula" "specificity" "occurrence SDM" "no" 0.637378
"1730" "Carangoides_equula" "TSS" "occurrence SDM" "no" 0.50861
"1731" "Carangoides_ferdau" "AUC" "occurrence SDM" "no" 0.726696
"1732" "Carangoides_ferdau" "extrapolation bias" "occurrence SDM" "no" 0.804292727935026
"1733" "Carangoides_ferdau" "sensitivity" "occurrence SDM" "no" 0.851846
"1734" "Carangoides_ferdau" "specificity" "occurrence SDM" "no" 0.574534
"1735" "Carangoides_ferdau" "TSS" "occurrence SDM" "no" 0.426378
"1736" "Carangoides_fulvoguttatus" "AUC" "occurrence SDM" "no" 0.866758666666667
"1737" "Carangoides_fulvoguttatus" "extrapolation bias" "occurrence SDM" "no" 0.930923862475176
"1738" "Carangoides_fulvoguttatus" "sensitivity" "occurrence SDM" "no" 0.867945333333333
"1739" "Carangoides_fulvoguttatus" "specificity" "occurrence SDM" "no" 0.777813333333333
"1740" "Carangoides_fulvoguttatus" "TSS" "occurrence SDM" "no" 0.645766666666667
"1741" "Carangoides_gymnostethus" "AUC" "occurrence SDM" "no" 0.825741333333333
"1742" "Carangoides_gymnostethus" "extrapolation bias" "occurrence SDM" "no" 0.823048209925677
"1743" "Carangoides_gymnostethus" "sensitivity" "occurrence SDM" "no" 0.840198666666667
"1744" "Carangoides_gymnostethus" "specificity" "occurrence SDM" "no" 0.762112
"1745" "Carangoides_gymnostethus" "TSS" "occurrence SDM" "no" 0.602312
"1746" "Carangoides_hedlandensis" "AUC" "occurrence SDM" "no" 0.83002
"1747" "Carangoides_hedlandensis" "extrapolation bias" "occurrence SDM" "no" 0.856506913333554
"1748" "Carangoides_hedlandensis" "sensitivity" "occurrence SDM" "no" 0.901989333333333
"1749" "Carangoides_hedlandensis" "specificity" "occurrence SDM" "no" 0.700709333333333
"1750" "Carangoides_hedlandensis" "TSS" "occurrence SDM" "no" 0.6027
"1751" "Carangoides_humerosus" "AUC" "occurrence SDM" "no" 0.909227777777778
"1752" "Carangoides_humerosus" "extrapolation bias" "occurrence SDM" "no" 0.905102037588687
"1753" "Carangoides_humerosus" "sensitivity" "occurrence SDM" "no" 0.905025
"1754" "Carangoides_humerosus" "specificity" "occurrence SDM" "no" 0.847543888888889
"1755" "Carangoides_humerosus" "TSS" "occurrence SDM" "no" 0.752562222222222
"1756" "Carangoides_malabaricus" "AUC" "occurrence SDM" "no" 0.878321333333333
"1757" "Carangoides_malabaricus" "extrapolation bias" "occurrence SDM" "no" 0.876184480669257
"1758" "Carangoides_malabaricus" "sensitivity" "occurrence SDM" "no" 0.881873333333333
"1759" "Carangoides_malabaricus" "specificity" "occurrence SDM" "no" 0.796188
"1760" "Carangoides_malabaricus" "TSS" "occurrence SDM" "no" 0.678070666666667
"1761" "Carangoides_oblongus" "AUC" "occurrence SDM" "no" 0.741825333333333
"1762" "Carangoides_oblongus" "extrapolation bias" "occurrence SDM" "no" 0.82080279935057
"1763" "Carangoides_oblongus" "sensitivity" "occurrence SDM" "no" 0.877065333333333
"1764" "Carangoides_oblongus" "specificity" "occurrence SDM" "no" 0.636814666666667
"1765" "Carangoides_oblongus" "TSS" "occurrence SDM" "no" 0.513877333333333
"1766" "Carangoides_orthogrammus" "AUC" "occurrence SDM" "no" 0.867893333333333
"1767" "Carangoides_orthogrammus" "extrapolation bias" "occurrence SDM" "no" 0.889761358338419
"1768" "Carangoides_orthogrammus" "sensitivity" "occurrence SDM" "no" 0.853288
"1769" "Carangoides_orthogrammus" "specificity" "occurrence SDM" "no" 0.792296
"1770" "Carangoides_orthogrammus" "TSS" "occurrence SDM" "no" 0.645578666666667
"1771" "Carangoides_plagiotaenia" "AUC" "occurrence SDM" "no" 0.774942666666667
"1772" "Carangoides_plagiotaenia" "extrapolation bias" "occurrence SDM" "no" 0.746012658996461
"1773" "Carangoides_plagiotaenia" "sensitivity" "occurrence SDM" "no" 0.878473333333333
"1774" "Carangoides_plagiotaenia" "specificity" "occurrence SDM" "no" 0.677312
"1775" "Carangoides_plagiotaenia" "TSS" "occurrence SDM" "no" 0.555777333333333
"1776" "Carangoides_talamparoides" "AUC" "occurrence SDM" "no" 0.873094666666667
"1777" "Carangoides_talamparoides" "extrapolation bias" "occurrence SDM" "no" 0.878855429089362
"1778" "Carangoides_talamparoides" "sensitivity" "occurrence SDM" "no" 0.888468
"1779" "Carangoides_talamparoides" "specificity" "occurrence SDM" "no" 0.793150666666667
"1780" "Carangoides_talamparoides" "TSS" "occurrence SDM" "no" 0.681617333333333
"1781" "Caranx_bucculentus" "AUC" "occurrence SDM" "no" 0.908955555555556
"1782" "Caranx_bucculentus" "extrapolation bias" "occurrence SDM" "no" 0.914883802881406
"1783" "Caranx_bucculentus" "sensitivity" "occurrence SDM" "no" 0.938044444444444
"1784" "Caranx_bucculentus" "specificity" "occurrence SDM" "no" 0.797411111111111
"1785" "Caranx_bucculentus" "TSS" "occurrence SDM" "no" 0.735462222222222
"1786" "Caranx_caballus" "AUC" "occurrence SDM" "no" 0.84952
"1787" "Caranx_caballus" "extrapolation bias" "occurrence SDM" "no" 0.93428438088497
"1788" "Caranx_caballus" "sensitivity" "occurrence SDM" "no" 0.948625333333333
"1789" "Caranx_caballus" "specificity" "occurrence SDM" "no" 0.708896
"1790" "Caranx_caballus" "TSS" "occurrence SDM" "no" 0.657532
"1791" "Caranx_caninus" "AUC" "occurrence SDM" "no" 0.880729333333333
"1792" "Caranx_caninus" "extrapolation bias" "occurrence SDM" "no" 0.941669016637226
"1793" "Caranx_caninus" "sensitivity" "occurrence SDM" "no" 0.949442666666667
"1794" "Caranx_caninus" "specificity" "occurrence SDM" "no" 0.745985333333333
"1795" "Caranx_caninus" "TSS" "occurrence SDM" "no" 0.695422666666667
"1796" "Caranx_crysos" "AUC" "occurrence SDM" "no" 0.820565333333333
"1797" "Caranx_crysos" "extrapolation bias" "occurrence SDM" "no" 0.7898162951767
"1798" "Caranx_crysos" "sensitivity" "occurrence SDM" "no" 0.897597333333333
"1799" "Caranx_crysos" "specificity" "occurrence SDM" "no" 0.711617333333333
"1800" "Caranx_crysos" "TSS" "occurrence SDM" "no" 0.609209333333333
"1801" "Caranx_heberi" "AUC" "occurrence SDM" "no" 0.817470666666667
"1802" "Caranx_heberi" "extrapolation bias" "occurrence SDM" "no" 0.766058366060122
"1803" "Caranx_heberi" "sensitivity" "occurrence SDM" "no" 0.824268
"1804" "Caranx_heberi" "specificity" "occurrence SDM" "no" 0.784872
"1805" "Caranx_heberi" "TSS" "occurrence SDM" "no" 0.609141333333333
"1806" "Caranx_hippos" "AUC" "occurrence SDM" "no" 0.893965333333333
"1807" "Caranx_hippos" "extrapolation bias" "occurrence SDM" "no" 0.836536320884397
"1808" "Caranx_hippos" "sensitivity" "occurrence SDM" "no" 0.901301333333333
"1809" "Caranx_hippos" "specificity" "occurrence SDM" "no" 0.807276
"1810" "Caranx_hippos" "TSS" "occurrence SDM" "no" 0.708572
"1811" "Caranx_ignobilis" "AUC" "occurrence SDM" "no" 0.724798666666667
"1812" "Caranx_ignobilis" "extrapolation bias" "occurrence SDM" "no" 0.865618259396653
"1813" "Caranx_ignobilis" "sensitivity" "occurrence SDM" "no" 0.894098666666667
"1814" "Caranx_ignobilis" "specificity" "occurrence SDM" "no" 0.528918666666667
"1815" "Caranx_ignobilis" "TSS" "occurrence SDM" "no" 0.423012
"1816" "Caranx_latus" "AUC" "occurrence SDM" "no" 0.87666
"1817" "Caranx_latus" "extrapolation bias" "occurrence SDM" "no" 0.824030064027897
"1818" "Caranx_latus" "sensitivity" "occurrence SDM" "no" 0.886822
"1819" "Caranx_latus" "specificity" "occurrence SDM" "no" 0.781811
"1820" "Caranx_latus" "TSS" "occurrence SDM" "no" 0.668626
"1821" "Caranx_lugubris" "AUC" "occurrence SDM" "no" 0.879382666666667
"1822" "Caranx_lugubris" "extrapolation bias" "occurrence SDM" "no" 0.855609770562166
"1823" "Caranx_lugubris" "sensitivity" "occurrence SDM" "no" 0.880424
"1824" "Caranx_lugubris" "specificity" "occurrence SDM" "no" 0.784336
"1825" "Caranx_lugubris" "TSS" "occurrence SDM" "no" 0.664762666666667
"1826" "Caranx_melampygus" "AUC" "occurrence SDM" "no" 0.879169333333333
"1827" "Caranx_melampygus" "extrapolation bias" "occurrence SDM" "no" 0.913114372553323
"1828" "Caranx_melampygus" "sensitivity" "occurrence SDM" "no" 0.858117333333333
"1829" "Caranx_melampygus" "specificity" "occurrence SDM" "no" 0.781853333333333
"1830" "Caranx_melampygus" "TSS" "occurrence SDM" "no" 0.63998
"1831" "Caranx_papuensis" "AUC" "occurrence SDM" "no" 0.66038
"1832" "Caranx_papuensis" "extrapolation bias" "occurrence SDM" "no" 0.782302661884406
"1833" "Caranx_papuensis" "sensitivity" "occurrence SDM" "no" 0.909828
"1834" "Caranx_papuensis" "specificity" "occurrence SDM" "no" 0.4464
"1835" "Caranx_papuensis" "TSS" "occurrence SDM" "no" 0.356228
"1836" "Caranx_ruber" "AUC" "occurrence SDM" "no" 0.940873333333333
"1837" "Caranx_ruber" "extrapolation bias" "occurrence SDM" "no" 0.963624026647495
"1838" "Caranx_ruber" "sensitivity" "occurrence SDM" "no" 0.931968
"1839" "Caranx_ruber" "specificity" "occurrence SDM" "no" 0.895384
"1840" "Caranx_ruber" "TSS" "occurrence SDM" "no" 0.827357333333333
"1841" "Caranx_sexfasciatus" "AUC" "occurrence SDM" "no" 0.810658666666667
"1842" "Caranx_sexfasciatus" "extrapolation bias" "occurrence SDM" "no" 0.86773191939061
"1843" "Caranx_sexfasciatus" "sensitivity" "occurrence SDM" "no" 0.924304
"1844" "Caranx_sexfasciatus" "specificity" "occurrence SDM" "no" 0.642793333333333
"1845" "Caranx_sexfasciatus" "TSS" "occurrence SDM" "no" 0.567096
"1846" "Caranx_tille" "AUC" "occurrence SDM" "no" 0.813998666666667
"1847" "Caranx_tille" "extrapolation bias" "occurrence SDM" "no" 0.782317867023467
"1848" "Caranx_tille" "sensitivity" "occurrence SDM" "no" 0.88744
"1849" "Caranx_tille" "specificity" "occurrence SDM" "no" 0.714130666666667
"1850" "Caranx_tille" "TSS" "occurrence SDM" "no" 0.601565333333333
"1851" "Carapus_bermudensis" "AUC" "occurrence SDM" "no" 0.90056
"1852" "Carapus_bermudensis" "extrapolation bias" "occurrence SDM" "no" 0.900058038431837
"1853" "Carapus_bermudensis" "sensitivity" "occurrence SDM" "no" 0.929246666666667
"1854" "Carapus_bermudensis" "specificity" "occurrence SDM" "no" 0.871424
"1855" "Carapus_bermudensis" "TSS" "occurrence SDM" "no" 0.800664
"1856" "Carcharhinus_acronotus" "AUC" "occurrence SDM" "no" 0.879408
"1857" "Carcharhinus_acronotus" "extrapolation bias" "occurrence SDM" "no" 0.849570617080108
"1858" "Carcharhinus_acronotus" "sensitivity" "occurrence SDM" "no" 0.956518666666667
"1859" "Carcharhinus_acronotus" "specificity" "occurrence SDM" "no" 0.775069333333333
"1860" "Carcharhinus_acronotus" "TSS" "occurrence SDM" "no" 0.731590666666667
"1861" "Carcharhinus_albimarginatus" "AUC" "occurrence SDM" "no" 0.806996
"1862" "Carcharhinus_albimarginatus" "extrapolation bias" "occurrence SDM" "no" 0.764426091200796
"1863" "Carcharhinus_albimarginatus" "sensitivity" "occurrence SDM" "no" 0.874518666666667
"1864" "Carcharhinus_albimarginatus" "specificity" "occurrence SDM" "no" 0.694401333333333
"1865" "Carcharhinus_albimarginatus" "TSS" "occurrence SDM" "no" 0.568912
"1866" "Carcharhinus_altimus" "AUC" "occurrence SDM" "no" 0.697694666666667
"1867" "Carcharhinus_altimus" "extrapolation bias" "occurrence SDM" "no" 0.660029328411355
"1868" "Carcharhinus_altimus" "sensitivity" "occurrence SDM" "no" 0.896848
"1869" "Carcharhinus_altimus" "specificity" "occurrence SDM" "no" 0.584206666666667
"1870" "Carcharhinus_altimus" "TSS" "occurrence SDM" "no" 0.481044
"1871" "Carcharhinus_amblyrhynchos" "AUC" "occurrence SDM" "no" 0.863934666666667
"1872" "Carcharhinus_amblyrhynchos" "extrapolation bias" "occurrence SDM" "no" 0.855759877443795
"1873" "Carcharhinus_amblyrhynchos" "sensitivity" "occurrence SDM" "no" 0.889318666666667
"1874" "Carcharhinus_amblyrhynchos" "specificity" "occurrence SDM" "no" 0.776386666666667
"1875" "Carcharhinus_amblyrhynchos" "TSS" "occurrence SDM" "no" 0.665705333333333
"1876" "Carcharhinus_amboinensis" "AUC" "occurrence SDM" "no" 0.869253333333333
"1877" "Carcharhinus_amboinensis" "extrapolation bias" "occurrence SDM" "no" 0.787658444553791
"1878" "Carcharhinus_amboinensis" "sensitivity" "occurrence SDM" "no" 0.872253333333333
"1879" "Carcharhinus_amboinensis" "specificity" "occurrence SDM" "no" 0.835466666666667
"1880" "Carcharhinus_amboinensis" "TSS" "occurrence SDM" "no" 0.707706666666667
"1881" "Carcharhinus_brachyurus" "AUC" "occurrence SDM" "no" 0.788198666666667
"1882" "Carcharhinus_brachyurus" "extrapolation bias" "occurrence SDM" "no" 0.71084036108075
"1883" "Carcharhinus_brachyurus" "sensitivity" "occurrence SDM" "no" 0.847833333333333
"1884" "Carcharhinus_brachyurus" "specificity" "occurrence SDM" "no" 0.687096
"1885" "Carcharhinus_brachyurus" "TSS" "occurrence SDM" "no" 0.534921333333333
"1886" "Carcharhinus_brevipinna" "AUC" "occurrence SDM" "no" 0.826234666666667
"1887" "Carcharhinus_brevipinna" "extrapolation bias" "occurrence SDM" "no" 0.78428001305929
"1888" "Carcharhinus_brevipinna" "sensitivity" "occurrence SDM" "no" 0.857253333333333
"1889" "Carcharhinus_brevipinna" "specificity" "occurrence SDM" "no" 0.738208
"1890" "Carcharhinus_brevipinna" "TSS" "occurrence SDM" "no" 0.595461333333333
"1891" "Carcharhinus_falciformis" "AUC" "occurrence SDM" "no" 0.786252
"1892" "Carcharhinus_falciformis" "extrapolation bias" "occurrence SDM" "no" 0.732143502729119
"1893" "Carcharhinus_falciformis" "sensitivity" "occurrence SDM" "no" 0.877982666666667
"1894" "Carcharhinus_falciformis" "specificity" "occurrence SDM" "no" 0.650412
"1895" "Carcharhinus_falciformis" "TSS" "occurrence SDM" "no" 0.528386666666667
"1896" "Carcharhinus_galapagensis" "AUC" "occurrence SDM" "no" 0.837452
"1897" "Carcharhinus_galapagensis" "extrapolation bias" "occurrence SDM" "no" 0.78330101384422
"1898" "Carcharhinus_galapagensis" "sensitivity" "occurrence SDM" "no" 0.798248
"1899" "Carcharhinus_galapagensis" "specificity" "occurrence SDM" "no" 0.862728
"1900" "Carcharhinus_galapagensis" "TSS" "occurrence SDM" "no" 0.660976
"1901" "Carcharhinus_leucas" "AUC" "occurrence SDM" "no" 0.846136
"1902" "Carcharhinus_leucas" "extrapolation bias" "occurrence SDM" "no" 0.830923860517812
"1903" "Carcharhinus_leucas" "sensitivity" "occurrence SDM" "no" 0.928402666666667
"1904" "Carcharhinus_leucas" "specificity" "occurrence SDM" "no" 0.707512
"1905" "Carcharhinus_leucas" "TSS" "occurrence SDM" "no" 0.635917333333333
"1906" "Carcharhinus_limbatus" "AUC" "occurrence SDM" "no" 0.774330666666667
"1907" "Carcharhinus_limbatus" "extrapolation bias" "occurrence SDM" "no" 0.706650807498985
"1908" "Carcharhinus_limbatus" "sensitivity" "occurrence SDM" "no" 0.844450666666667
"1909" "Carcharhinus_limbatus" "specificity" "occurrence SDM" "no" 0.660344
"1910" "Carcharhinus_limbatus" "TSS" "occurrence SDM" "no" 0.504781333333333
"1911" "Carcharhinus_melanopterus" "AUC" "occurrence SDM" "no" 0.807465333333333
"1912" "Carcharhinus_melanopterus" "extrapolation bias" "occurrence SDM" "no" 0.79009877008617
"1913" "Carcharhinus_melanopterus" "sensitivity" "occurrence SDM" "no" 0.834552
"1914" "Carcharhinus_melanopterus" "specificity" "occurrence SDM" "no" 0.696517333333333
"1915" "Carcharhinus_melanopterus" "TSS" "occurrence SDM" "no" 0.531065333333333
"1916" "Carcharhinus_obscurus" "AUC" "occurrence SDM" "no" 0.784425333333333
"1917" "Carcharhinus_obscurus" "extrapolation bias" "occurrence SDM" "no" 0.729201383896072
"1918" "Carcharhinus_obscurus" "sensitivity" "occurrence SDM" "no" 0.817750666666667
"1919" "Carcharhinus_obscurus" "specificity" "occurrence SDM" "no" 0.692892
"1920" "Carcharhinus_obscurus" "TSS" "occurrence SDM" "no" 0.510638666666667
"1921" "Carcharhinus_perezi" "AUC" "occurrence SDM" "no" 0.856466666666667
"1922" "Carcharhinus_perezi" "extrapolation bias" "occurrence SDM" "no" 0.834936528302899
"1923" "Carcharhinus_perezi" "sensitivity" "occurrence SDM" "no" 0.894506666666667
"1924" "Carcharhinus_perezi" "specificity" "occurrence SDM" "no" 0.813826666666667
"1925" "Carcharhinus_perezi" "TSS" "occurrence SDM" "no" 0.708353333333333
"1926" "Carcharhinus_sealei" "AUC" "occurrence SDM" "no" 0.850970666666667
"1927" "Carcharhinus_sealei" "extrapolation bias" "occurrence SDM" "no" 0.823245424695143
"1928" "Carcharhinus_sealei" "sensitivity" "occurrence SDM" "no" 0.83543
"1929" "Carcharhinus_sealei" "specificity" "occurrence SDM" "no" 0.852179
"1930" "Carcharhinus_sealei" "TSS" "occurrence SDM" "no" 0.687598
"1931" "Carcharhinus_sorrah" "AUC" "occurrence SDM" "no" 0.866138666666667
"1932" "Carcharhinus_sorrah" "extrapolation bias" "occurrence SDM" "no" 0.849891148389858
"1933" "Carcharhinus_sorrah" "sensitivity" "occurrence SDM" "no" 0.862676
"1934" "Carcharhinus_sorrah" "specificity" "occurrence SDM" "no" 0.787550666666667
"1935" "Carcharhinus_sorrah" "TSS" "occurrence SDM" "no" 0.650226666666667
"1936" "Carcharias_taurus" "AUC" "occurrence SDM" "no" 0.832536
"1937" "Carcharias_taurus" "extrapolation bias" "occurrence SDM" "no" 0.873332643288796
"1938" "Carcharias_taurus" "sensitivity" "occurrence SDM" "no" 0.796094
"1939" "Carcharias_taurus" "specificity" "occurrence SDM" "no" 0.79552
"1940" "Carcharias_taurus" "TSS" "occurrence SDM" "no" 0.591614
"1941" "Caulolatilus_princeps" "AUC" "occurrence SDM" "no" 0.908106666666667
"1942" "Caulolatilus_princeps" "extrapolation bias" "occurrence SDM" "no" 0.85711575403405
"1943" "Caulolatilus_princeps" "sensitivity" "occurrence SDM" "no" 0.928242666666667
"1944" "Caulolatilus_princeps" "specificity" "occurrence SDM" "no" 0.835810666666667
"1945" "Caulolatilus_princeps" "TSS" "occurrence SDM" "no" 0.764052
"1946" "Centriscus_scutatus" "AUC" "occurrence SDM" "no" 0.842492
"1947" "Centriscus_scutatus" "extrapolation bias" "occurrence SDM" "no" 0.803530941424371
"1948" "Centriscus_scutatus" "sensitivity" "occurrence SDM" "no" 0.8462
"1949" "Centriscus_scutatus" "specificity" "occurrence SDM" "no" 0.75324
"1950" "Centriscus_scutatus" "TSS" "occurrence SDM" "no" 0.599438666666667
"1951" "Centroberyx_affinis" "AUC" "occurrence SDM" "no" 0.922258
"1952" "Centroberyx_affinis" "extrapolation bias" "occurrence SDM" "no" 0.723701186314184
"1953" "Centroberyx_affinis" "sensitivity" "occurrence SDM" "no" 0.879131
"1954" "Centroberyx_affinis" "specificity" "occurrence SDM" "no" 0.884394666666667
"1955" "Centroberyx_affinis" "TSS" "occurrence SDM" "no" 0.763531333333333
"1956" "Centroberyx_gerrardi" "AUC" "occurrence SDM" "no" 0.921038666666667
"1957" "Centroberyx_gerrardi" "extrapolation bias" "occurrence SDM" "no" 0.880223677013898
"1958" "Centroberyx_gerrardi" "sensitivity" "occurrence SDM" "no" 0.886181333333333
"1959" "Centroberyx_gerrardi" "specificity" "occurrence SDM" "no" 0.898065333333333
"1960" "Centroberyx_gerrardi" "TSS" "occurrence SDM" "no" 0.784252
"1961" "Centroberyx_lineatus" "AUC" "occurrence SDM" "no" 0.933461333333333
"1962" "Centroberyx_lineatus" "extrapolation bias" "occurrence SDM" "no" 0.942469355286269
"1963" "Centroberyx_lineatus" "sensitivity" "occurrence SDM" "no" 0.886468
"1964" "Centroberyx_lineatus" "specificity" "occurrence SDM" "no" 0.921829333333333
"1965" "Centroberyx_lineatus" "TSS" "occurrence SDM" "no" 0.808298666666667
"1966" "Centrogenys_vaigiensis" "AUC" "occurrence SDM" "no" 0.851017333333333
"1967" "Centrogenys_vaigiensis" "extrapolation bias" "occurrence SDM" "no" 0.792791053524293
"1968" "Centrogenys_vaigiensis" "sensitivity" "occurrence SDM" "no" 0.854690666666667
"1969" "Centrogenys_vaigiensis" "specificity" "occurrence SDM" "no" 0.775558666666667
"1970" "Centrogenys_vaigiensis" "TSS" "occurrence SDM" "no" 0.630252
"1971" "Centrolabrus_exoletus" "AUC" "occurrence SDM" "no" 0.92334
"1972" "Centrolabrus_exoletus" "extrapolation bias" "occurrence SDM" "no" 0.94755142565494
"1973" "Centrolabrus_exoletus" "sensitivity" "occurrence SDM" "no" 0.933506666666667
"1974" "Centrolabrus_exoletus" "specificity" "occurrence SDM" "no" 0.833146666666667
"1975" "Centrolabrus_exoletus" "TSS" "occurrence SDM" "no" 0.76666
"1976" "Centrolabrus_melanocercus" "AUC" "occurrence SDM" "no" 0.776924
"1977" "Centrolabrus_melanocercus" "extrapolation bias" "occurrence SDM" "no" 0.695906724853349
"1978" "Centrolabrus_melanocercus" "sensitivity" "occurrence SDM" "no" 0.911492
"1979" "Centrolabrus_melanocercus" "specificity" "occurrence SDM" "no" 0.676790666666667
"1980" "Centrolabrus_melanocercus" "TSS" "occurrence SDM" "no" 0.588278666666667
"1981" "Centropogon_australis" "AUC" "occurrence SDM" "no" 0.968486666666667
"1982" "Centropogon_australis" "extrapolation bias" "occurrence SDM" "no" 0.919176358467037
"1983" "Centropogon_australis" "sensitivity" "occurrence SDM" "no" 0.967942666666667
"1984" "Centropogon_australis" "specificity" "occurrence SDM" "no" 0.918450666666667
"1985" "Centropogon_australis" "TSS" "occurrence SDM" "no" 0.886394666666667
"1986" "Centropomus_undecimalis" "AUC" "occurrence SDM" "no" 0.876696
"1987" "Centropomus_undecimalis" "extrapolation bias" "occurrence SDM" "no" 0.822368950322191
"1988" "Centropomus_undecimalis" "sensitivity" "occurrence SDM" "no" 0.899852
"1989" "Centropomus_undecimalis" "specificity" "occurrence SDM" "no" 0.759384
"1990" "Centropomus_undecimalis" "TSS" "occurrence SDM" "no" 0.659233333333333
"1991" "Centropristis_philadelphica" "AUC" "occurrence SDM" "no" 0.972086666666667
"1992" "Centropristis_philadelphica" "extrapolation bias" "occurrence SDM" "no" 0.963093371308543
"1993" "Centropristis_philadelphica" "sensitivity" "occurrence SDM" "no" 0.970484
"1994" "Centropristis_philadelphica" "specificity" "occurrence SDM" "no" 0.924773333333333
"1995" "Centropristis_philadelphica" "TSS" "occurrence SDM" "no" 0.895256
"1996" "Centropristis_striata" "AUC" "occurrence SDM" "no" 0.966472
"1997" "Centropristis_striata" "extrapolation bias" "occurrence SDM" "no" 0.950537938120424
"1998" "Centropristis_striata" "sensitivity" "occurrence SDM" "no" 0.933593333333333
"1999" "Centropristis_striata" "specificity" "occurrence SDM" "no" 0.911246666666667
"2000" "Centropristis_striata" "TSS" "occurrence SDM" "no" 0.844838666666667
"2001" "Centropyge_argi" "AUC" "occurrence SDM" "no" 0.828174666666667
"2002" "Centropyge_argi" "extrapolation bias" "occurrence SDM" "no" 0.746357152997913
"2003" "Centropyge_argi" "sensitivity" "occurrence SDM" "no" 0.868276
"2004" "Centropyge_argi" "specificity" "occurrence SDM" "no" 0.776558666666667
"2005" "Centropyge_argi" "TSS" "occurrence SDM" "no" 0.644828
"2006" "Centropyge_bicolor" "AUC" "occurrence SDM" "no" 0.853048
"2007" "Centropyge_bicolor" "extrapolation bias" "occurrence SDM" "no" 0.842319451510474
"2008" "Centropyge_bicolor" "sensitivity" "occurrence SDM" "no" 0.863110666666667
"2009" "Centropyge_bicolor" "specificity" "occurrence SDM" "no" 0.751101333333333
"2010" "Centropyge_bicolor" "TSS" "occurrence SDM" "no" 0.614217333333333
"2011" "Centropyge_bispinosa" "AUC" "occurrence SDM" "no" 0.814182666666667
"2012" "Centropyge_bispinosa" "extrapolation bias" "occurrence SDM" "no" 0.801571308213939
"2013" "Centropyge_bispinosa" "sensitivity" "occurrence SDM" "no" 0.867578666666667
"2014" "Centropyge_bispinosa" "specificity" "occurrence SDM" "no" 0.6903
"2015" "Centropyge_bispinosa" "TSS" "occurrence SDM" "no" 0.557882666666667
"2016" "Centropyge_fisheri" "AUC" "occurrence SDM" "no" 0.775673333333333
"2017" "Centropyge_fisheri" "extrapolation bias" "occurrence SDM" "no" 0.76069501991531
"2018" "Centropyge_fisheri" "sensitivity" "occurrence SDM" "no" 0.879014666666667
"2019" "Centropyge_fisheri" "specificity" "occurrence SDM" "no" 0.682514666666667
"2020" "Centropyge_fisheri" "TSS" "occurrence SDM" "no" 0.561522666666667
"2021" "Centropyge_flavissima" "AUC" "occurrence SDM" "no" 0.897762666666667
"2022" "Centropyge_flavissima" "extrapolation bias" "occurrence SDM" "no" 0.819268927029837
"2023" "Centropyge_flavissima" "sensitivity" "occurrence SDM" "no" 0.855628
"2024" "Centropyge_flavissima" "specificity" "occurrence SDM" "no" 0.878044
"2025" "Centropyge_flavissima" "TSS" "occurrence SDM" "no" 0.733673333333333
"2026" "Centropyge_heraldi" "AUC" "occurrence SDM" "no" 0.870976
"2027" "Centropyge_heraldi" "extrapolation bias" "occurrence SDM" "no" 0.8353753057557
"2028" "Centropyge_heraldi" "sensitivity" "occurrence SDM" "no" 0.872
"2029" "Centropyge_heraldi" "specificity" "occurrence SDM" "no" 0.850276
"2030" "Centropyge_heraldi" "TSS" "occurrence SDM" "no" 0.722262666666667
"2031" "Centropyge_loriculus" "AUC" "occurrence SDM" "no" 0.889753333333333
"2032" "Centropyge_loriculus" "extrapolation bias" "occurrence SDM" "no" 0.904942386235623
"2033" "Centropyge_loriculus" "sensitivity" "occurrence SDM" "no" 0.885226666666667
"2034" "Centropyge_loriculus" "specificity" "occurrence SDM" "no" 0.840753333333333
"2035" "Centropyge_loriculus" "TSS" "occurrence SDM" "no" 0.725981333333333
"2036" "Centropyge_multispinis" "AUC" "occurrence SDM" "no" 0.837398666666667
"2037" "Centropyge_multispinis" "extrapolation bias" "occurrence SDM" "no" 0.758856962301719
"2038" "Centropyge_multispinis" "sensitivity" "occurrence SDM" "no" 0.783721333333333
"2039" "Centropyge_multispinis" "specificity" "occurrence SDM" "no" 0.835528
"2040" "Centropyge_multispinis" "TSS" "occurrence SDM" "no" 0.619250666666667
"2041" "Centropyge_nox" "AUC" "occurrence SDM" "no" 0.87828
"2042" "Centropyge_nox" "extrapolation bias" "occurrence SDM" "no" 0.846756491302228
"2043" "Centropyge_nox" "sensitivity" "occurrence SDM" "no" 0.934692
"2044" "Centropyge_nox" "specificity" "occurrence SDM" "no" 0.812193333333333
"2045" "Centropyge_nox" "TSS" "occurrence SDM" "no" 0.746890666666667
"2046" "Centropyge_potteri" "AUC" "occurrence SDM" "no" 0.743590666666667
"2047" "Centropyge_potteri" "extrapolation bias" "occurrence SDM" "no" 0.631507938343596
"2048" "Centropyge_potteri" "sensitivity" "occurrence SDM" "no" 0.780809333333333
"2049" "Centropyge_potteri" "specificity" "occurrence SDM" "no" 0.773836
"2050" "Centropyge_potteri" "TSS" "occurrence SDM" "no" 0.554644
"2051" "Centropyge_tibicen" "AUC" "occurrence SDM" "no" 0.797462666666667
"2052" "Centropyge_tibicen" "extrapolation bias" "occurrence SDM" "no" 0.778738215407621
"2053" "Centropyge_tibicen" "sensitivity" "occurrence SDM" "no" 0.859148
"2054" "Centropyge_tibicen" "specificity" "occurrence SDM" "no" 0.684298666666667
"2055" "Centropyge_tibicen" "TSS" "occurrence SDM" "no" 0.543441333333333
"2056" "Centropyge_vrolikii" "AUC" "occurrence SDM" "no" 0.832793333333333
"2057" "Centropyge_vrolikii" "extrapolation bias" "occurrence SDM" "no" 0.835274583414874
"2058" "Centropyge_vrolikii" "sensitivity" "occurrence SDM" "no" 0.876541333333333
"2059" "Centropyge_vrolikii" "specificity" "occurrence SDM" "no" 0.730877333333333
"2060" "Centropyge_vrolikii" "TSS" "occurrence SDM" "no" 0.607414666666667
"2061" "Cephalopholis_argus" "AUC" "occurrence SDM" "no" 0.880358666666667
"2062" "Cephalopholis_argus" "extrapolation bias" "occurrence SDM" "no" 0.913674819975646
"2063" "Cephalopholis_argus" "sensitivity" "occurrence SDM" "no" 0.887862666666667
"2064" "Cephalopholis_argus" "specificity" "occurrence SDM" "no" 0.754529333333333
"2065" "Cephalopholis_argus" "TSS" "occurrence SDM" "no" 0.642384
"2066" "Cephalopholis_boenak" "AUC" "occurrence SDM" "no" 0.82408
"2067" "Cephalopholis_boenak" "extrapolation bias" "occurrence SDM" "no" 0.851288001197797
"2068" "Cephalopholis_boenak" "sensitivity" "occurrence SDM" "no" 0.91824
"2069" "Cephalopholis_boenak" "specificity" "occurrence SDM" "no" 0.66493
"2070" "Cephalopholis_boenak" "TSS" "occurrence SDM" "no" 0.583166666666667
"2071" "Cephalopholis_cruentata" "AUC" "occurrence SDM" "no" 0.923313333333333
"2072" "Cephalopholis_cruentata" "extrapolation bias" "occurrence SDM" "no" 0.949489173732948
"2073" "Cephalopholis_cruentata" "sensitivity" "occurrence SDM" "no" 0.948824
"2074" "Cephalopholis_cruentata" "specificity" "occurrence SDM" "no" 0.843078666666667
"2075" "Cephalopholis_cruentata" "TSS" "occurrence SDM" "no" 0.791908
"2076" "Cephalopholis_cyanostigma" "AUC" "occurrence SDM" "no" 0.792913333333333
"2077" "Cephalopholis_cyanostigma" "extrapolation bias" "occurrence SDM" "no" 0.839804421355823
"2078" "Cephalopholis_cyanostigma" "sensitivity" "occurrence SDM" "no" 0.851991111111111
"2079" "Cephalopholis_cyanostigma" "specificity" "occurrence SDM" "no" 0.656957777777778
"2080" "Cephalopholis_cyanostigma" "TSS" "occurrence SDM" "no" 0.50896
"2081" "Cephalopholis_formosa" "AUC" "occurrence SDM" "no" 0.813878666666667
"2082" "Cephalopholis_formosa" "extrapolation bias" "occurrence SDM" "no" 0.74539161947306
"2083" "Cephalopholis_formosa" "sensitivity" "occurrence SDM" "no" 0.778410666666667
"2084" "Cephalopholis_formosa" "specificity" "occurrence SDM" "no" 0.836116
"2085" "Cephalopholis_formosa" "TSS" "occurrence SDM" "no" 0.614528
"2086" "Cephalopholis_fulva" "AUC" "occurrence SDM" "no" 0.926734666666667
"2087" "Cephalopholis_fulva" "extrapolation bias" "occurrence SDM" "no" 0.927238238709363
"2088" "Cephalopholis_fulva" "sensitivity" "occurrence SDM" "no" 0.931528
"2089" "Cephalopholis_fulva" "specificity" "occurrence SDM" "no" 0.868648
"2090" "Cephalopholis_fulva" "TSS" "occurrence SDM" "no" 0.800173333333333
"2091" "Cephalopholis_hemistiktos" "AUC" "occurrence SDM" "no" 0.852705333333333
"2092" "Cephalopholis_hemistiktos" "extrapolation bias" "occurrence SDM" "no" 0.802001080877296
"2093" "Cephalopholis_hemistiktos" "sensitivity" "occurrence SDM" "no" 0.919382666666667
"2094" "Cephalopholis_hemistiktos" "specificity" "occurrence SDM" "no" 0.762193333333333
"2095" "Cephalopholis_hemistiktos" "TSS" "occurrence SDM" "no" 0.681577333333333
"2096" "Cephalopholis_leopardus" "AUC" "occurrence SDM" "no" 0.869036
"2097" "Cephalopholis_leopardus" "extrapolation bias" "occurrence SDM" "no" 0.894902801240675
"2098" "Cephalopholis_leopardus" "sensitivity" "occurrence SDM" "no" 0.937746666666667
"2099" "Cephalopholis_leopardus" "specificity" "occurrence SDM" "no" 0.734849333333333
"2100" "Cephalopholis_leopardus" "TSS" "occurrence SDM" "no" 0.672604
"2101" "Cephalopholis_microprion" "AUC" "occurrence SDM" "no" 0.794829666666667
"2102" "Cephalopholis_microprion" "extrapolation bias" "occurrence SDM" "no" 0.769337809302174
"2103" "Cephalopholis_microprion" "sensitivity" "occurrence SDM" "no" 0.806666
"2104" "Cephalopholis_microprion" "specificity" "occurrence SDM" "no" 0.737668
"2105" "Cephalopholis_microprion" "TSS" "occurrence SDM" "no" 0.544337666666667
"2106" "Cephalopholis_miniata" "AUC" "occurrence SDM" "no" 0.809574666666667
"2107" "Cephalopholis_miniata" "extrapolation bias" "occurrence SDM" "no" 0.824031989846255
"2108" "Cephalopholis_miniata" "sensitivity" "occurrence SDM" "no" 0.871333333333333
"2109" "Cephalopholis_miniata" "specificity" "occurrence SDM" "no" 0.672878666666667
"2110" "Cephalopholis_miniata" "TSS" "occurrence SDM" "no" 0.544206666666667
"2111" "Cephalopholis_panamensis" "AUC" "occurrence SDM" "no" 0.882037333333333
"2112" "Cephalopholis_panamensis" "extrapolation bias" "occurrence SDM" "no" 0.908627230097411
"2113" "Cephalopholis_panamensis" "sensitivity" "occurrence SDM" "no" 0.958086666666667
"2114" "Cephalopholis_panamensis" "specificity" "occurrence SDM" "no" 0.7454
"2115" "Cephalopholis_panamensis" "TSS" "occurrence SDM" "no" 0.703490666666667
"2116" "Cephalopholis_sexmaculata" "AUC" "occurrence SDM" "no" 0.802202666666667
"2117" "Cephalopholis_sexmaculata" "extrapolation bias" "occurrence SDM" "no" 0.763084085013413
"2118" "Cephalopholis_sexmaculata" "sensitivity" "occurrence SDM" "no" 0.851325333333333
"2119" "Cephalopholis_sexmaculata" "specificity" "occurrence SDM" "no" 0.740928
"2120" "Cephalopholis_sexmaculata" "TSS" "occurrence SDM" "no" 0.592242666666667
"2121" "Cephalopholis_sonnerati" "AUC" "occurrence SDM" "no" 0.749388
"2122" "Cephalopholis_sonnerati" "extrapolation bias" "occurrence SDM" "no" 0.686117064214118
"2123" "Cephalopholis_sonnerati" "sensitivity" "occurrence SDM" "no" 0.906038666666667
"2124" "Cephalopholis_sonnerati" "specificity" "occurrence SDM" "no" 0.602224
"2125" "Cephalopholis_sonnerati" "TSS" "occurrence SDM" "no" 0.508258666666667
"2126" "Cephalopholis_spiloparaea" "AUC" "occurrence SDM" "no" 0.823957333333333
"2127" "Cephalopholis_spiloparaea" "extrapolation bias" "occurrence SDM" "no" 0.905111808698565
"2128" "Cephalopholis_spiloparaea" "sensitivity" "occurrence SDM" "no" 0.935105333333333
"2129" "Cephalopholis_spiloparaea" "specificity" "occurrence SDM" "no" 0.68402
"2130" "Cephalopholis_spiloparaea" "TSS" "occurrence SDM" "no" 0.619133333333333
"2131" "Cephalopholis_urodeta" "AUC" "occurrence SDM" "no" 0.874696
"2132" "Cephalopholis_urodeta" "extrapolation bias" "occurrence SDM" "no" 0.861374993575071
"2133" "Cephalopholis_urodeta" "sensitivity" "occurrence SDM" "no" 0.857918666666667
"2134" "Cephalopholis_urodeta" "specificity" "occurrence SDM" "no" 0.784517333333333
"2135" "Cephalopholis_urodeta" "TSS" "occurrence SDM" "no" 0.642422666666667
"2136" "Cephaloscyllium_laticeps" "AUC" "occurrence SDM" "no" 0.852289333333333
"2137" "Cephaloscyllium_laticeps" "extrapolation bias" "occurrence SDM" "no" 0.711397659762621
"2138" "Cephaloscyllium_laticeps" "sensitivity" "occurrence SDM" "no" 0.933557333333333
"2139" "Cephaloscyllium_laticeps" "specificity" "occurrence SDM" "no" 0.747984
"2140" "Cephaloscyllium_laticeps" "TSS" "occurrence SDM" "no" 0.681538666666667
"2141" "Ceratobregma_helenae" "AUC" "occurrence SDM" "no" 0.819072
"2142" "Ceratobregma_helenae" "extrapolation bias" "occurrence SDM" "no" 0.787227479119721
"2143" "Ceratobregma_helenae" "sensitivity" "occurrence SDM" "no" 0.874413333333333
"2144" "Ceratobregma_helenae" "specificity" "occurrence SDM" "no" 0.732409333333333
"2145" "Ceratobregma_helenae" "TSS" "occurrence SDM" "no" 0.606824
"2146" "Cercamia_eremia" "AUC" "occurrence SDM" "no" 0.752832
"2147" "Cercamia_eremia" "extrapolation bias" "occurrence SDM" "no" 0.755231360613865
"2148" "Cercamia_eremia" "sensitivity" "occurrence SDM" "no" 0.861710666666667
"2149" "Cercamia_eremia" "specificity" "occurrence SDM" "no" 0.649001333333333
"2150" "Cercamia_eremia" "TSS" "occurrence SDM" "no" 0.510705333333333
"2151" "Cetoscarus_bicolor" "AUC" "occurrence SDM" "no" 0.83428
"2152" "Cetoscarus_bicolor" "extrapolation bias" "occurrence SDM" "no" 0.817910271325194
"2153" "Cetoscarus_bicolor" "sensitivity" "occurrence SDM" "no" 0.912557333333333
"2154" "Cetoscarus_bicolor" "specificity" "occurrence SDM" "no" 0.716893333333333
"2155" "Cetoscarus_bicolor" "TSS" "occurrence SDM" "no" 0.62944
"2156" "Cetoscarus_ocellatus" "AUC" "occurrence SDM" "no" 0.789276
"2157" "Cetoscarus_ocellatus" "extrapolation bias" "occurrence SDM" "no" 0.906044534150328
"2158" "Cetoscarus_ocellatus" "sensitivity" "occurrence SDM" "no" 0.810404
"2159" "Cetoscarus_ocellatus" "specificity" "occurrence SDM" "no" 0.709694
"2160" "Cetoscarus_ocellatus" "TSS" "occurrence SDM" "no" 0.5201
"2161" "Chaenomugil_proboscideus" "AUC" "occurrence SDM" "no" 0.896402666666667
"2162" "Chaenomugil_proboscideus" "extrapolation bias" "occurrence SDM" "no" 0.810115121047068
"2163" "Chaenomugil_proboscideus" "sensitivity" "occurrence SDM" "no" 0.955072
"2164" "Chaenomugil_proboscideus" "specificity" "occurrence SDM" "no" 0.81308
"2165" "Chaenomugil_proboscideus" "TSS" "occurrence SDM" "no" 0.768146666666667
"2166" "Chaetodermis_penicilligerus" "AUC" "occurrence SDM" "no" 0.808365333333333
"2167" "Chaetodermis_penicilligerus" "extrapolation bias" "occurrence SDM" "no" 0.801000853879038
"2168" "Chaetodermis_penicilligerus" "sensitivity" "occurrence SDM" "no" 0.823072
"2169" "Chaetodermis_penicilligerus" "specificity" "occurrence SDM" "no" 0.742488
"2170" "Chaetodermis_penicilligerus" "TSS" "occurrence SDM" "no" 0.565553333333333
"2171" "Chaetodipterus_faber" "AUC" "occurrence SDM" "no" 0.904157333333333
"2172" "Chaetodipterus_faber" "extrapolation bias" "occurrence SDM" "no" 0.880737585390209
"2173" "Chaetodipterus_faber" "sensitivity" "occurrence SDM" "no" 0.921398666666667
"2174" "Chaetodipterus_faber" "specificity" "occurrence SDM" "no" 0.782725333333333
"2175" "Chaetodipterus_faber" "TSS" "occurrence SDM" "no" 0.704118666666667
"2176" "Chaetodipterus_zonatus" "AUC" "occurrence SDM" "no" 0.866492
"2177" "Chaetodipterus_zonatus" "extrapolation bias" "occurrence SDM" "no" 0.908634989206051
"2178" "Chaetodipterus_zonatus" "sensitivity" "occurrence SDM" "no" 0.937388
"2179" "Chaetodipterus_zonatus" "specificity" "occurrence SDM" "no" 0.744528
"2180" "Chaetodipterus_zonatus" "TSS" "occurrence SDM" "no" 0.681917333333333
"2181" "Chaetodon_adiergastos" "AUC" "occurrence SDM" "no" 0.721228
"2182" "Chaetodon_adiergastos" "extrapolation bias" "occurrence SDM" "no" 0.612550567956176
"2183" "Chaetodon_adiergastos" "sensitivity" "occurrence SDM" "no" 0.820768
"2184" "Chaetodon_adiergastos" "specificity" "occurrence SDM" "no" 0.637849333333333
"2185" "Chaetodon_adiergastos" "TSS" "occurrence SDM" "no" 0.458633333333333
"2186" "Chaetodon_aureofasciatus" "AUC" "occurrence SDM" "no" 0.796461666666667
"2187" "Chaetodon_aureofasciatus" "extrapolation bias" "occurrence SDM" "no" 0.72459008842165
"2188" "Chaetodon_aureofasciatus" "sensitivity" "occurrence SDM" "no" 0.770610666666667
"2189" "Chaetodon_aureofasciatus" "specificity" "occurrence SDM" "no" 0.770562666666667
"2190" "Chaetodon_aureofasciatus" "TSS" "occurrence SDM" "no" 0.541167666666667
"2191" "Chaetodon_auriga" "AUC" "occurrence SDM" "no" 0.824948
"2192" "Chaetodon_auriga" "extrapolation bias" "occurrence SDM" "no" 0.871637969960831
"2193" "Chaetodon_auriga" "sensitivity" "occurrence SDM" "no" 0.836345333333333
"2194" "Chaetodon_auriga" "specificity" "occurrence SDM" "no" 0.717561333333333
"2195" "Chaetodon_auriga" "TSS" "occurrence SDM" "no" 0.553908
"2196" "Chaetodon_auripes" "AUC" "occurrence SDM" "no" 0.92624
"2197" "Chaetodon_auripes" "extrapolation bias" "occurrence SDM" "no" 0.947828907126508
"2198" "Chaetodon_auripes" "sensitivity" "occurrence SDM" "no" 0.984571111111111
"2199" "Chaetodon_auripes" "specificity" "occurrence SDM" "no" 0.842264444444444
"2200" "Chaetodon_auripes" "TSS" "occurrence SDM" "no" 0.826837777777778
"2201" "Chaetodon_baronessa" "AUC" "occurrence SDM" "no" 0.813561333333333
"2202" "Chaetodon_baronessa" "extrapolation bias" "occurrence SDM" "no" 0.785249337472245
"2203" "Chaetodon_baronessa" "sensitivity" "occurrence SDM" "no" 0.846516
"2204" "Chaetodon_baronessa" "specificity" "occurrence SDM" "no" 0.717808
"2205" "Chaetodon_baronessa" "TSS" "occurrence SDM" "no" 0.564317333333333
"2206" "Chaetodon_bennetti" "AUC" "occurrence SDM" "no" 0.882069333333333
"2207" "Chaetodon_bennetti" "extrapolation bias" "occurrence SDM" "no" 0.895004793696857
"2208" "Chaetodon_bennetti" "sensitivity" "occurrence SDM" "no" 0.926873333333333
"2209" "Chaetodon_bennetti" "specificity" "occurrence SDM" "no" 0.766714666666667
"2210" "Chaetodon_bennetti" "TSS" "occurrence SDM" "no" 0.693592
"2211" "Chaetodon_capistratus" "AUC" "occurrence SDM" "no" 0.942908
"2212" "Chaetodon_capistratus" "extrapolation bias" "occurrence SDM" "no" 0.942844664214723
"2213" "Chaetodon_capistratus" "sensitivity" "occurrence SDM" "no" 0.946145333333333
"2214" "Chaetodon_capistratus" "specificity" "occurrence SDM" "no" 0.895078666666667
"2215" "Chaetodon_capistratus" "TSS" "occurrence SDM" "no" 0.841229333333333
"2216" "Chaetodon_citrinellus" "AUC" "occurrence SDM" "no" 0.8365
"2217" "Chaetodon_citrinellus" "extrapolation bias" "occurrence SDM" "no" 0.873966563900482
"2218" "Chaetodon_citrinellus" "sensitivity" "occurrence SDM" "no" 0.860512
"2219" "Chaetodon_citrinellus" "specificity" "occurrence SDM" "no" 0.739085333333333
"2220" "Chaetodon_citrinellus" "TSS" "occurrence SDM" "no" 0.599606666666667
"2221" "Chaetodon_collare" "AUC" "occurrence SDM" "no" 0.809444
"2222" "Chaetodon_collare" "extrapolation bias" "occurrence SDM" "no" 0.761423791656774
"2223" "Chaetodon_collare" "sensitivity" "occurrence SDM" "no" 0.753461333333333
"2224" "Chaetodon_collare" "specificity" "occurrence SDM" "no" 0.900169333333333
"2225" "Chaetodon_collare" "TSS" "occurrence SDM" "no" 0.653634666666667
"2226" "Chaetodon_ephippium" "AUC" "occurrence SDM" "no" 0.845904
"2227" "Chaetodon_ephippium" "extrapolation bias" "occurrence SDM" "no" 0.867443539540019
"2228" "Chaetodon_ephippium" "sensitivity" "occurrence SDM" "no" 0.849009333333333
"2229" "Chaetodon_ephippium" "specificity" "occurrence SDM" "no" 0.752452
"2230" "Chaetodon_ephippium" "TSS" "occurrence SDM" "no" 0.601456
"2231" "Chaetodon_falcula" "AUC" "occurrence SDM" "no" 0.82492
"2232" "Chaetodon_falcula" "extrapolation bias" "occurrence SDM" "no" 0.738441763495571
"2233" "Chaetodon_falcula" "sensitivity" "occurrence SDM" "no" 0.86178
"2234" "Chaetodon_falcula" "specificity" "occurrence SDM" "no" 0.806425333333333
"2235" "Chaetodon_falcula" "TSS" "occurrence SDM" "no" 0.668210666666667
"2236" "Chaetodon_flavirostris" "AUC" "occurrence SDM" "no" 0.894766666666667
"2237" "Chaetodon_flavirostris" "extrapolation bias" "occurrence SDM" "no" 0.859045638990948
"2238" "Chaetodon_flavirostris" "sensitivity" "occurrence SDM" "no" 0.911084
"2239" "Chaetodon_flavirostris" "specificity" "occurrence SDM" "no" 0.827798666666667
"2240" "Chaetodon_flavirostris" "TSS" "occurrence SDM" "no" 0.738882666666667
"2241" "Chaetodon_fremblii" "AUC" "occurrence SDM" "no" 0.789733333333333
"2242" "Chaetodon_fremblii" "extrapolation bias" "occurrence SDM" "no" 0.875544822017274
"2243" "Chaetodon_fremblii" "sensitivity" "occurrence SDM" "no" 0.7304
"2244" "Chaetodon_fremblii" "specificity" "occurrence SDM" "no" 0.859389333333333
"2245" "Chaetodon_fremblii" "TSS" "occurrence SDM" "no" 0.589781333333333
"2246" "Chaetodon_guentheri" "AUC" "occurrence SDM" "no" 0.874868416666667
"2247" "Chaetodon_guentheri" "extrapolation bias" "occurrence SDM" "no" 0.759735097179241
"2248" "Chaetodon_guentheri" "sensitivity" "occurrence SDM" "no" 0.90571425
"2249" "Chaetodon_guentheri" "specificity" "occurrence SDM" "no" 0.823697166666667
"2250" "Chaetodon_guentheri" "TSS" "occurrence SDM" "no" 0.729417833333333
"2251" "Chaetodon_guttatissimus" "AUC" "occurrence SDM" "no" 0.910162666666667
"2252" "Chaetodon_guttatissimus" "extrapolation bias" "occurrence SDM" "no" 0.847889110814512
"2253" "Chaetodon_guttatissimus" "sensitivity" "occurrence SDM" "no" 0.924216
"2254" "Chaetodon_guttatissimus" "specificity" "occurrence SDM" "no" 0.859484
"2255" "Chaetodon_guttatissimus" "TSS" "occurrence SDM" "no" 0.783690666666667
"2256" "Chaetodon_hoefleri" "AUC" "occurrence SDM" "no" 0.980090666666667
"2257" "Chaetodon_hoefleri" "extrapolation bias" "occurrence SDM" "no" 0.936519502558054
"2258" "Chaetodon_hoefleri" "sensitivity" "occurrence SDM" "no" 0.974322666666667
"2259" "Chaetodon_hoefleri" "specificity" "occurrence SDM" "no" 0.966569333333333
"2260" "Chaetodon_hoefleri" "TSS" "occurrence SDM" "no" 0.940888
"2261" "Chaetodon_humeralis" "AUC" "occurrence SDM" "no" 0.891110666666667
"2262" "Chaetodon_humeralis" "extrapolation bias" "occurrence SDM" "no" 0.936955720638272
"2263" "Chaetodon_humeralis" "sensitivity" "occurrence SDM" "no" 0.933645333333333
"2264" "Chaetodon_humeralis" "specificity" "occurrence SDM" "no" 0.783782666666667
"2265" "Chaetodon_humeralis" "TSS" "occurrence SDM" "no" 0.717426666666667
"2266" "Chaetodon_interruptus" "AUC" "occurrence SDM" "no" 0.864778666666667
"2267" "Chaetodon_interruptus" "extrapolation bias" "occurrence SDM" "no" 0.816071882723673
"2268" "Chaetodon_interruptus" "sensitivity" "occurrence SDM" "no" 0.905868
"2269" "Chaetodon_interruptus" "specificity" "occurrence SDM" "no" 0.824098666666667
"2270" "Chaetodon_interruptus" "TSS" "occurrence SDM" "no" 0.729966666666667
"2271" "Chaetodon_kleinii" "AUC" "occurrence SDM" "no" 0.835950666666667
"2272" "Chaetodon_kleinii" "extrapolation bias" "occurrence SDM" "no" 0.85235571974746
"2273" "Chaetodon_kleinii" "sensitivity" "occurrence SDM" "no" 0.902361333333333
"2274" "Chaetodon_kleinii" "specificity" "occurrence SDM" "no" 0.706193333333333
"2275" "Chaetodon_kleinii" "TSS" "occurrence SDM" "no" 0.608554666666667
"2276" "Chaetodon_lineolatus" "AUC" "occurrence SDM" "no" 0.771696
"2277" "Chaetodon_lineolatus" "extrapolation bias" "occurrence SDM" "no" 0.80340171780546
"2278" "Chaetodon_lineolatus" "sensitivity" "occurrence SDM" "no" 0.910528
"2279" "Chaetodon_lineolatus" "specificity" "occurrence SDM" "no" 0.611032
"2280" "Chaetodon_lineolatus" "TSS" "occurrence SDM" "no" 0.521564
"2281" "Chaetodon_lunula" "AUC" "occurrence SDM" "no" 0.876257333333333
"2282" "Chaetodon_lunula" "extrapolation bias" "occurrence SDM" "no" 0.903022258612708
"2283" "Chaetodon_lunula" "sensitivity" "occurrence SDM" "no" 0.909872
"2284" "Chaetodon_lunula" "specificity" "occurrence SDM" "no" 0.743329333333333
"2285" "Chaetodon_lunula" "TSS" "occurrence SDM" "no" 0.653185333333333
"2286" "Chaetodon_lunulatus" "AUC" "occurrence SDM" "no" 0.877572
"2287" "Chaetodon_lunulatus" "extrapolation bias" "occurrence SDM" "no" 0.937331028146399
"2288" "Chaetodon_lunulatus" "sensitivity" "occurrence SDM" "no" 0.91648
"2289" "Chaetodon_lunulatus" "specificity" "occurrence SDM" "no" 0.747188
"2290" "Chaetodon_lunulatus" "TSS" "occurrence SDM" "no" 0.663668
"2291" "Chaetodon_madagaskariensis" "AUC" "occurrence SDM" "no" 0.835437333333333
"2292" "Chaetodon_madagaskariensis" "extrapolation bias" "occurrence SDM" "no" 0.811592974788364
"2293" "Chaetodon_madagaskariensis" "sensitivity" "occurrence SDM" "no" 0.845378666666667
"2294" "Chaetodon_madagaskariensis" "specificity" "occurrence SDM" "no" 0.817058666666667
"2295" "Chaetodon_madagaskariensis" "TSS" "occurrence SDM" "no" 0.662432
"2296" "Chaetodon_melannotus" "AUC" "occurrence SDM" "no" 0.813613333333333
"2297" "Chaetodon_melannotus" "extrapolation bias" "occurrence SDM" "no" 0.766441990519717
"2298" "Chaetodon_melannotus" "sensitivity" "occurrence SDM" "no" 0.877921333333333
"2299" "Chaetodon_melannotus" "specificity" "occurrence SDM" "no" 0.696441333333333
"2300" "Chaetodon_melannotus" "TSS" "occurrence SDM" "no" 0.574358666666667
"2301" "Chaetodon_mertensii" "AUC" "occurrence SDM" "no" 0.847529333333333
"2302" "Chaetodon_mertensii" "extrapolation bias" "occurrence SDM" "no" 0.891902049255945
"2303" "Chaetodon_mertensii" "sensitivity" "occurrence SDM" "no" 0.849718666666667
"2304" "Chaetodon_mertensii" "specificity" "occurrence SDM" "no" 0.80662
"2305" "Chaetodon_mertensii" "TSS" "occurrence SDM" "no" 0.656349333333333
"2306" "Chaetodon_meyeri" "AUC" "occurrence SDM" "no" 0.820813333333333
"2307" "Chaetodon_meyeri" "extrapolation bias" "occurrence SDM" "no" 0.795876746776254
"2308" "Chaetodon_meyeri" "sensitivity" "occurrence SDM" "no" 0.803554666666667
"2309" "Chaetodon_meyeri" "specificity" "occurrence SDM" "no" 0.782957333333333
"2310" "Chaetodon_meyeri" "TSS" "occurrence SDM" "no" 0.586509333333333
"2311" "Chaetodon_miliaris" "AUC" "occurrence SDM" "no" 0.767163888888889
"2312" "Chaetodon_miliaris" "extrapolation bias" "occurrence SDM" "no" 0.604916823159389
"2313" "Chaetodon_miliaris" "sensitivity" "occurrence SDM" "no" 0.775106666666667
"2314" "Chaetodon_miliaris" "specificity" "occurrence SDM" "no" 0.771393888888889
"2315" "Chaetodon_miliaris" "TSS" "occurrence SDM" "no" 0.546498333333333
"2316" "Chaetodon_multicinctus" "AUC" "occurrence SDM" "no" 0.788924
"2317" "Chaetodon_multicinctus" "extrapolation bias" "occurrence SDM" "no" 0.882012813577737
"2318" "Chaetodon_multicinctus" "sensitivity" "occurrence SDM" "no" 0.804302
"2319" "Chaetodon_multicinctus" "specificity" "occurrence SDM" "no" 0.755874
"2320" "Chaetodon_multicinctus" "TSS" "occurrence SDM" "no" 0.56018
"2321" "Chaetodon_ocellatus" "AUC" "occurrence SDM" "no" 0.859854333333333
"2322" "Chaetodon_ocellatus" "extrapolation bias" "occurrence SDM" "no" 0.7604686285589
"2323" "Chaetodon_ocellatus" "sensitivity" "occurrence SDM" "no" 0.879477333333333
"2324" "Chaetodon_ocellatus" "specificity" "occurrence SDM" "no" 0.779476333333333
"2325" "Chaetodon_ocellatus" "TSS" "occurrence SDM" "no" 0.658937333333333
"2326" "Chaetodon_octofasciatus" "AUC" "occurrence SDM" "no" 0.887558666666667
"2327" "Chaetodon_octofasciatus" "extrapolation bias" "occurrence SDM" "no" 0.877569819507356
"2328" "Chaetodon_octofasciatus" "sensitivity" "occurrence SDM" "no" 0.918178666666667
"2329" "Chaetodon_octofasciatus" "specificity" "occurrence SDM" "no" 0.80304
"2330" "Chaetodon_octofasciatus" "TSS" "occurrence SDM" "no" 0.721216
"2331" "Chaetodon_ornatissimus" "AUC" "occurrence SDM" "no" 0.883208
"2332" "Chaetodon_ornatissimus" "extrapolation bias" "occurrence SDM" "no" 0.9463009003436
"2333" "Chaetodon_ornatissimus" "sensitivity" "occurrence SDM" "no" 0.879256
"2334" "Chaetodon_ornatissimus" "specificity" "occurrence SDM" "no" 0.802828
"2335" "Chaetodon_ornatissimus" "TSS" "occurrence SDM" "no" 0.682089333333333
"2336" "Chaetodon_oxycephalus" "AUC" "occurrence SDM" "no" 0.876234666666667
"2337" "Chaetodon_oxycephalus" "extrapolation bias" "occurrence SDM" "no" 0.789582227132371
"2338" "Chaetodon_oxycephalus" "sensitivity" "occurrence SDM" "no" 0.912982666666667
"2339" "Chaetodon_oxycephalus" "specificity" "occurrence SDM" "no" 0.808153333333333
"2340" "Chaetodon_oxycephalus" "TSS" "occurrence SDM" "no" 0.721136
"2341" "Chaetodon_pelewensis" "AUC" "occurrence SDM" "no" 0.872369333333333
"2342" "Chaetodon_pelewensis" "extrapolation bias" "occurrence SDM" "no" 0.846169668800091
"2343" "Chaetodon_pelewensis" "sensitivity" "occurrence SDM" "no" 0.916497333333333
"2344" "Chaetodon_pelewensis" "specificity" "occurrence SDM" "no" 0.790182666666667
"2345" "Chaetodon_pelewensis" "TSS" "occurrence SDM" "no" 0.706674666666667
"2346" "Chaetodon_plebeius" "AUC" "occurrence SDM" "no" 0.809701666666667
"2347" "Chaetodon_plebeius" "extrapolation bias" "occurrence SDM" "no" 0.736958993633678
"2348" "Chaetodon_plebeius" "sensitivity" "occurrence SDM" "no" 0.793985
"2349" "Chaetodon_plebeius" "specificity" "occurrence SDM" "no" 0.789867666666667
"2350" "Chaetodon_plebeius" "TSS" "occurrence SDM" "no" 0.583847
"2351" "Chaetodon_punctatofasciatus" "AUC" "occurrence SDM" "no" 0.788706
"2352" "Chaetodon_punctatofasciatus" "extrapolation bias" "occurrence SDM" "no" 0.811984284908494
"2353" "Chaetodon_punctatofasciatus" "sensitivity" "occurrence SDM" "no" 0.808294
"2354" "Chaetodon_punctatofasciatus" "specificity" "occurrence SDM" "no" 0.728166
"2355" "Chaetodon_punctatofasciatus" "TSS" "occurrence SDM" "no" 0.53646
"2356" "Chaetodon_quadrimaculatus" "AUC" "occurrence SDM" "no" 0.962569333333333
"2357" "Chaetodon_quadrimaculatus" "extrapolation bias" "occurrence SDM" "no" 0.893570567301259
"2358" "Chaetodon_quadrimaculatus" "sensitivity" "occurrence SDM" "no" 0.949770666666667
"2359" "Chaetodon_quadrimaculatus" "specificity" "occurrence SDM" "no" 0.928484
"2360" "Chaetodon_quadrimaculatus" "TSS" "occurrence SDM" "no" 0.878249333333333
"2361" "Chaetodon_rafflesii" "AUC" "occurrence SDM" "no" 0.753225333333333
"2362" "Chaetodon_rafflesii" "extrapolation bias" "occurrence SDM" "no" 0.68741358621673
"2363" "Chaetodon_rafflesii" "sensitivity" "occurrence SDM" "no" 0.865753333333333
"2364" "Chaetodon_rafflesii" "specificity" "occurrence SDM" "no" 0.620589333333333
"2365" "Chaetodon_rafflesii" "TSS" "occurrence SDM" "no" 0.486341333333333
"2366" "Chaetodon_rainfordi" "AUC" "occurrence SDM" "no" 0.890972
"2367" "Chaetodon_rainfordi" "extrapolation bias" "occurrence SDM" "no" 0.858447476111539
"2368" "Chaetodon_rainfordi" "sensitivity" "occurrence SDM" "no" 0.896290666666667
"2369" "Chaetodon_rainfordi" "specificity" "occurrence SDM" "no" 0.83348
"2370" "Chaetodon_rainfordi" "TSS" "occurrence SDM" "no" 0.729766666666667
"2371" "Chaetodon_reticulatus" "AUC" "occurrence SDM" "no" 0.900402666666667
"2372" "Chaetodon_reticulatus" "extrapolation bias" "occurrence SDM" "no" 0.919798552151847
"2373" "Chaetodon_reticulatus" "sensitivity" "occurrence SDM" "no" 0.847177333333333
"2374" "Chaetodon_reticulatus" "specificity" "occurrence SDM" "no" 0.877846666666667
"2375" "Chaetodon_reticulatus" "TSS" "occurrence SDM" "no" 0.725018666666667
"2376" "Chaetodon_sedentarius" "AUC" "occurrence SDM" "no" 0.85832
"2377" "Chaetodon_sedentarius" "extrapolation bias" "occurrence SDM" "no" 0.87132477959981
"2378" "Chaetodon_sedentarius" "sensitivity" "occurrence SDM" "no" 0.921869333333333
"2379" "Chaetodon_sedentarius" "specificity" "occurrence SDM" "no" 0.736101333333333
"2380" "Chaetodon_sedentarius" "TSS" "occurrence SDM" "no" 0.657968
"2381" "Chaetodon_semeion" "AUC" "occurrence SDM" "no" 0.811924
"2382" "Chaetodon_semeion" "extrapolation bias" "occurrence SDM" "no" 0.770011564479015
"2383" "Chaetodon_semeion" "sensitivity" "occurrence SDM" "no" 0.800051
"2384" "Chaetodon_semeion" "specificity" "occurrence SDM" "no" 0.785112
"2385" "Chaetodon_semeion" "TSS" "occurrence SDM" "no" 0.585158666666667
"2386" "Chaetodon_speculum" "AUC" "occurrence SDM" "no" 0.748876
"2387" "Chaetodon_speculum" "extrapolation bias" "occurrence SDM" "no" 0.709271579431861
"2388" "Chaetodon_speculum" "sensitivity" "occurrence SDM" "no" 0.826861333333333
"2389" "Chaetodon_speculum" "specificity" "occurrence SDM" "no" 0.662033333333333
"2390" "Chaetodon_speculum" "TSS" "occurrence SDM" "no" 0.488897333333333
"2391" "Chaetodon_striatus" "AUC" "occurrence SDM" "no" 0.878232
"2392" "Chaetodon_striatus" "extrapolation bias" "occurrence SDM" "no" 0.873777679483524
"2393" "Chaetodon_striatus" "sensitivity" "occurrence SDM" "no" 0.916534666666667
"2394" "Chaetodon_striatus" "specificity" "occurrence SDM" "no" 0.799494666666667
"2395" "Chaetodon_striatus" "TSS" "occurrence SDM" "no" 0.716022666666667
"2396" "Chaetodon_trifascialis" "AUC" "occurrence SDM" "no" 0.844512
"2397" "Chaetodon_trifascialis" "extrapolation bias" "occurrence SDM" "no" 0.854838566372708
"2398" "Chaetodon_trifascialis" "sensitivity" "occurrence SDM" "no" 0.910998666666667
"2399" "Chaetodon_trifascialis" "specificity" "occurrence SDM" "no" 0.718297333333333
"2400" "Chaetodon_trifascialis" "TSS" "occurrence SDM" "no" 0.629304
"2401" "Chaetodon_ulietensis" "AUC" "occurrence SDM" "no" 0.869476
"2402" "Chaetodon_ulietensis" "extrapolation bias" "occurrence SDM" "no" 0.855256106910005
"2403" "Chaetodon_ulietensis" "sensitivity" "occurrence SDM" "no" 0.889972
"2404" "Chaetodon_ulietensis" "specificity" "occurrence SDM" "no" 0.774892
"2405" "Chaetodon_ulietensis" "TSS" "occurrence SDM" "no" 0.664858666666667
"2406" "Chaetodon_unimaculatus" "AUC" "occurrence SDM" "no" 0.868205333333333
"2407" "Chaetodon_unimaculatus" "extrapolation bias" "occurrence SDM" "no" 0.863485209408256
"2408" "Chaetodon_unimaculatus" "sensitivity" "occurrence SDM" "no" 0.870609333333333
"2409" "Chaetodon_unimaculatus" "specificity" "occurrence SDM" "no" 0.763632
"2410" "Chaetodon_unimaculatus" "TSS" "occurrence SDM" "no" 0.634238666666667
"2411" "Chaetodon_vagabundus" "AUC" "occurrence SDM" "no" 0.813210666666667
"2412" "Chaetodon_vagabundus" "extrapolation bias" "occurrence SDM" "no" 0.827168818198193
"2413" "Chaetodon_vagabundus" "sensitivity" "occurrence SDM" "no" 0.883034666666667
"2414" "Chaetodon_vagabundus" "specificity" "occurrence SDM" "no" 0.680398666666667
"2415" "Chaetodon_vagabundus" "TSS" "occurrence SDM" "no" 0.56344
"2416" "Chaetodon_xanthocephalus" "AUC" "occurrence SDM" "no" 0.869756
"2417" "Chaetodon_xanthocephalus" "extrapolation bias" "occurrence SDM" "no" 0.910433166812431
"2418" "Chaetodon_xanthocephalus" "sensitivity" "occurrence SDM" "no" 0.928969333333333
"2419" "Chaetodon_xanthocephalus" "specificity" "occurrence SDM" "no" 0.805401333333333
"2420" "Chaetodon_xanthocephalus" "TSS" "occurrence SDM" "no" 0.734369333333333
"2421" "Chaetodontoplus_duboulayi" "AUC" "occurrence SDM" "no" 0.864124
"2422" "Chaetodontoplus_duboulayi" "extrapolation bias" "occurrence SDM" "no" 0.772343556869034
"2423" "Chaetodontoplus_duboulayi" "sensitivity" "occurrence SDM" "no" 0.805997666666667
"2424" "Chaetodontoplus_duboulayi" "specificity" "occurrence SDM" "no" 0.813994666666667
"2425" "Chaetodontoplus_duboulayi" "TSS" "occurrence SDM" "no" 0.619992333333333
"2426" "Chaetodontoplus_meredithi" "AUC" "occurrence SDM" "no" 0.905983333333333
"2427" "Chaetodontoplus_meredithi" "extrapolation bias" "occurrence SDM" "no" 0.923601220900859
"2428" "Chaetodontoplus_meredithi" "sensitivity" "occurrence SDM" "no" 0.930996666666667
"2429" "Chaetodontoplus_meredithi" "specificity" "occurrence SDM" "no" 0.861866666666667
"2430" "Chaetodontoplus_meredithi" "TSS" "occurrence SDM" "no" 0.79286
"2431" "Chaetodontoplus_mesoleucus" "AUC" "occurrence SDM" "no" 0.857297333333333
"2432" "Chaetodontoplus_mesoleucus" "extrapolation bias" "occurrence SDM" "no" 0.873440860027646
"2433" "Chaetodontoplus_mesoleucus" "sensitivity" "occurrence SDM" "no" 0.871409333333333
"2434" "Chaetodontoplus_mesoleucus" "specificity" "occurrence SDM" "no" 0.800889333333333
"2435" "Chaetodontoplus_mesoleucus" "TSS" "occurrence SDM" "no" 0.672297333333333
"2436" "Chaetodontoplus_personifer" "AUC" "occurrence SDM" "no" 0.852582333333333
"2437" "Chaetodontoplus_personifer" "extrapolation bias" "occurrence SDM" "no" 0.830340844571767
"2438" "Chaetodontoplus_personifer" "sensitivity" "occurrence SDM" "no" 0.848915333333333
"2439" "Chaetodontoplus_personifer" "specificity" "occurrence SDM" "no" 0.883958666666667
"2440" "Chaetodontoplus_personifer" "TSS" "occurrence SDM" "no" 0.732871666666667
"2441" "Chanos_chanos" "AUC" "occurrence SDM" "no" 0.735397333333333
"2442" "Chanos_chanos" "extrapolation bias" "occurrence SDM" "no" 0.756272652474737
"2443" "Chanos_chanos" "sensitivity" "occurrence SDM" "no" 0.913808
"2444" "Chanos_chanos" "specificity" "occurrence SDM" "no" 0.563173333333333
"2445" "Chanos_chanos" "TSS" "occurrence SDM" "no" 0.476993333333333
"2446" "Cheilinus_chlorourus" "AUC" "occurrence SDM" "no" 0.783113333333333
"2447" "Cheilinus_chlorourus" "extrapolation bias" "occurrence SDM" "no" 0.785129093384119
"2448" "Cheilinus_chlorourus" "sensitivity" "occurrence SDM" "no" 0.900104
"2449" "Cheilinus_chlorourus" "specificity" "occurrence SDM" "no" 0.6079
"2450" "Cheilinus_chlorourus" "TSS" "occurrence SDM" "no" 0.508005333333333
"2451" "Cheilinus_fasciatus" "AUC" "occurrence SDM" "no" 0.775605333333333
"2452" "Cheilinus_fasciatus" "extrapolation bias" "occurrence SDM" "no" 0.778401650473093
"2453" "Cheilinus_fasciatus" "sensitivity" "occurrence SDM" "no" 0.896342666666667
"2454" "Cheilinus_fasciatus" "specificity" "occurrence SDM" "no" 0.594565333333333
"2455" "Cheilinus_fasciatus" "TSS" "occurrence SDM" "no" 0.490905333333333
"2456" "Cheilinus_oxycephalus" "AUC" "occurrence SDM" "no" 0.81686
"2457" "Cheilinus_oxycephalus" "extrapolation bias" "occurrence SDM" "no" 0.907088381956708
"2458" "Cheilinus_oxycephalus" "sensitivity" "occurrence SDM" "no" 0.877409333333333
"2459" "Cheilinus_oxycephalus" "specificity" "occurrence SDM" "no" 0.692856
"2460" "Cheilinus_oxycephalus" "TSS" "occurrence SDM" "no" 0.570261333333333
"2461" "Cheilinus_trilobatus" "AUC" "occurrence SDM" "no" 0.829070666666667
"2462" "Cheilinus_trilobatus" "extrapolation bias" "occurrence SDM" "no" 0.816832986451008
"2463" "Cheilinus_trilobatus" "sensitivity" "occurrence SDM" "no" 0.888210666666667
"2464" "Cheilinus_trilobatus" "specificity" "occurrence SDM" "no" 0.687206666666667
"2465" "Cheilinus_trilobatus" "TSS" "occurrence SDM" "no" 0.57542
"2466" "Cheilinus_undulatus" "AUC" "occurrence SDM" "no" 0.796602666666667
"2467" "Cheilinus_undulatus" "extrapolation bias" "occurrence SDM" "no" 0.807276405212866
"2468" "Cheilinus_undulatus" "sensitivity" "occurrence SDM" "no" 0.871670666666667
"2469" "Cheilinus_undulatus" "specificity" "occurrence SDM" "no" 0.656008
"2470" "Cheilinus_undulatus" "TSS" "occurrence SDM" "no" 0.527677333333333
"2471" "Cheilio_inermis" "AUC" "occurrence SDM" "no" 0.758156
"2472" "Cheilio_inermis" "extrapolation bias" "occurrence SDM" "no" 0.743802460538212
"2473" "Cheilio_inermis" "sensitivity" "occurrence SDM" "no" 0.871998666666667
"2474" "Cheilio_inermis" "specificity" "occurrence SDM" "no" 0.613185333333333
"2475" "Cheilio_inermis" "TSS" "occurrence SDM" "no" 0.485185333333333
"2476" "Cheilodactylus_fasciatus" "AUC" "occurrence SDM" "no" 0.908703333333333
"2477" "Cheilodactylus_fasciatus" "extrapolation bias" "occurrence SDM" "no" 0.86342713889714
"2478" "Cheilodactylus_fasciatus" "sensitivity" "occurrence SDM" "no" 0.93595
"2479" "Cheilodactylus_fasciatus" "specificity" "occurrence SDM" "no" 0.8558
"2480" "Cheilodactylus_fasciatus" "TSS" "occurrence SDM" "no" 0.79175
"2481" "Cheilodactylus_fuscus" "AUC" "occurrence SDM" "no" 0.886644
"2482" "Cheilodactylus_fuscus" "extrapolation bias" "occurrence SDM" "no" 0.848515112664409
"2483" "Cheilodactylus_fuscus" "sensitivity" "occurrence SDM" "no" 0.912022666666667
"2484" "Cheilodactylus_fuscus" "specificity" "occurrence SDM" "no" 0.822676
"2485" "Cheilodactylus_fuscus" "TSS" "occurrence SDM" "no" 0.734698666666667
"2486" "Cheilodactylus_nigripes" "AUC" "occurrence SDM" "no" 0.939069333333333
"2487" "Cheilodactylus_nigripes" "extrapolation bias" "occurrence SDM" "no" 0.891830814697379
"2488" "Cheilodactylus_nigripes" "sensitivity" "occurrence SDM" "no" 0.933537333333333
"2489" "Cheilodactylus_nigripes" "specificity" "occurrence SDM" "no" 0.883365333333333
"2490" "Cheilodactylus_nigripes" "TSS" "occurrence SDM" "no" 0.816912
"2491" "Cheilodactylus_spectabilis" "AUC" "occurrence SDM" "no" 0.880909333333333
"2492" "Cheilodactylus_spectabilis" "extrapolation bias" "occurrence SDM" "no" 0.883776950390768
"2493" "Cheilodactylus_spectabilis" "sensitivity" "occurrence SDM" "no" 0.950392
"2494" "Cheilodactylus_spectabilis" "specificity" "occurrence SDM" "no" 0.754768
"2495" "Cheilodactylus_spectabilis" "TSS" "occurrence SDM" "no" 0.70516
"2496" "Cheilodactylus_vestitus" "AUC" "occurrence SDM" "no" 0.949352
"2497" "Cheilodactylus_vestitus" "extrapolation bias" "occurrence SDM" "no" 0.942569773065611
"2498" "Cheilodactylus_vestitus" "sensitivity" "occurrence SDM" "no" 0.946577333333333
"2499" "Cheilodactylus_vestitus" "specificity" "occurrence SDM" "no" 0.914673333333333
"2500" "Cheilodactylus_vestitus" "TSS" "occurrence SDM" "no" 0.861253333333333
"2501" "Cheilodactylus_zonatus" "AUC" "occurrence SDM" "no" 0.893924
"2502" "Cheilodactylus_zonatus" "extrapolation bias" "occurrence SDM" "no" 0.884673768340623
"2503" "Cheilodactylus_zonatus" "sensitivity" "occurrence SDM" "no" 0.928513333333333
"2504" "Cheilodactylus_zonatus" "specificity" "occurrence SDM" "no" 0.832397333333333
"2505" "Cheilodactylus_zonatus" "TSS" "occurrence SDM" "no" 0.760910666666667
"2506" "Cheilodipterus_artus" "AUC" "occurrence SDM" "no" 0.714977333333333
"2507" "Cheilodipterus_artus" "extrapolation bias" "occurrence SDM" "no" 0.736873518582829
"2508" "Cheilodipterus_artus" "sensitivity" "occurrence SDM" "no" 0.843786666666667
"2509" "Cheilodipterus_artus" "specificity" "occurrence SDM" "no" 0.563616
"2510" "Cheilodipterus_artus" "TSS" "occurrence SDM" "no" 0.4074
"2511" "Cheilodipterus_isostigmus" "AUC" "occurrence SDM" "no" 0.831702666666667
"2512" "Cheilodipterus_isostigmus" "extrapolation bias" "occurrence SDM" "no" 0.760692124103033
"2513" "Cheilodipterus_isostigmus" "sensitivity" "occurrence SDM" "no" 0.849957333333333
"2514" "Cheilodipterus_isostigmus" "specificity" "occurrence SDM" "no" 0.78868
"2515" "Cheilodipterus_isostigmus" "TSS" "occurrence SDM" "no" 0.638641333333333
"2516" "Cheilodipterus_macrodon" "AUC" "occurrence SDM" "no" 0.816952
"2517" "Cheilodipterus_macrodon" "extrapolation bias" "occurrence SDM" "no" 0.883575313731758
"2518" "Cheilodipterus_macrodon" "sensitivity" "occurrence SDM" "no" 0.9345
"2519" "Cheilodipterus_macrodon" "specificity" "occurrence SDM" "no" 0.641418666666667
"2520" "Cheilodipterus_macrodon" "TSS" "occurrence SDM" "no" 0.575913333333333
"2521" "Cheilodipterus_quinquelineatus" "AUC" "occurrence SDM" "no" 0.791998666666667
"2522" "Cheilodipterus_quinquelineatus" "extrapolation bias" "occurrence SDM" "no" 0.877689371210654
"2523" "Cheilodipterus_quinquelineatus" "sensitivity" "occurrence SDM" "no" 0.929286666666667
"2524" "Cheilodipterus_quinquelineatus" "specificity" "occurrence SDM" "no" 0.618061333333333
"2525" "Cheilodipterus_quinquelineatus" "TSS" "occurrence SDM" "no" 0.547350666666667
"2526" "Cheiloprion_labiatus" "AUC" "occurrence SDM" "no" 0.754930666666667
"2527" "Cheiloprion_labiatus" "extrapolation bias" "occurrence SDM" "no" 0.729653151377039
"2528" "Cheiloprion_labiatus" "sensitivity" "occurrence SDM" "no" 0.839197333333333
"2529" "Cheiloprion_labiatus" "specificity" "occurrence SDM" "no" 0.670757333333333
"2530" "Cheiloprion_labiatus" "TSS" "occurrence SDM" "no" 0.509954666666667
"2531" "Chelidonichthys_capensis" "AUC" "occurrence SDM" "no" 0.965536
"2532" "Chelidonichthys_capensis" "extrapolation bias" "occurrence SDM" "no" 0.941278791697737
"2533" "Chelidonichthys_capensis" "sensitivity" "occurrence SDM" "no" 0.964272
"2534" "Chelidonichthys_capensis" "specificity" "occurrence SDM" "no" 0.899674666666667
"2535" "Chelidonichthys_capensis" "TSS" "occurrence SDM" "no" 0.863941333333333
"2536" "Chelmon_marginalis" "AUC" "occurrence SDM" "no" 0.929768333333333
"2537" "Chelmon_marginalis" "extrapolation bias" "occurrence SDM" "no" 0.920877410127249
"2538" "Chelmon_marginalis" "sensitivity" "occurrence SDM" "no" 0.932531
"2539" "Chelmon_marginalis" "specificity" "occurrence SDM" "no" 0.864552
"2540" "Chelmon_marginalis" "TSS" "occurrence SDM" "no" 0.79709
"2541" "Chelmon_muelleri" "AUC" "occurrence SDM" "no" 0.87628
"2542" "Chelmon_muelleri" "extrapolation bias" "occurrence SDM" "no" 0.837103749507181
"2543" "Chelmon_muelleri" "sensitivity" "occurrence SDM" "no" 0.889253333333333
"2544" "Chelmon_muelleri" "specificity" "occurrence SDM" "no" 0.79526
"2545" "Chelmon_muelleri" "TSS" "occurrence SDM" "no" 0.684510666666667
"2546" "Chelmon_rostratus" "AUC" "occurrence SDM" "no" 0.808038666666667
"2547" "Chelmon_rostratus" "extrapolation bias" "occurrence SDM" "no" 0.823423722451571
"2548" "Chelmon_rostratus" "sensitivity" "occurrence SDM" "no" 0.859808
"2549" "Chelmon_rostratus" "specificity" "occurrence SDM" "no" 0.689950666666667
"2550" "Chelmon_rostratus" "TSS" "occurrence SDM" "no" 0.549761333333333
"2551" "Chelmonops_curiosus" "AUC" "occurrence SDM" "no" 0.931276
"2552" "Chelmonops_curiosus" "extrapolation bias" "occurrence SDM" "no" 0.829853356232514
"2553" "Chelmonops_curiosus" "sensitivity" "occurrence SDM" "no" 0.962318666666667
"2554" "Chelmonops_curiosus" "specificity" "occurrence SDM" "no" 0.865762666666667
"2555" "Chelmonops_curiosus" "TSS" "occurrence SDM" "no" 0.828082666666667
"2556" "Chelmonops_truncatus" "AUC" "occurrence SDM" "no" 0.907841333333333
"2557" "Chelmonops_truncatus" "extrapolation bias" "occurrence SDM" "no" 0.901617628996803
"2558" "Chelmonops_truncatus" "sensitivity" "occurrence SDM" "no" 0.913510666666667
"2559" "Chelmonops_truncatus" "specificity" "occurrence SDM" "no" 0.854342666666667
"2560" "Chelmonops_truncatus" "TSS" "occurrence SDM" "no" 0.767853333333333
"2561" "Chelon_auratus" "AUC" "occurrence SDM" "no" 0.907002666666667
"2562" "Chelon_auratus" "extrapolation bias" "occurrence SDM" "no" 0.85293980683673
"2563" "Chelon_auratus" "sensitivity" "occurrence SDM" "no" 0.908821333333333
"2564" "Chelon_auratus" "specificity" "occurrence SDM" "no" 0.829082666666667
"2565" "Chelon_auratus" "TSS" "occurrence SDM" "no" 0.737906666666667
"2566" "Chelon_labrosus" "AUC" "occurrence SDM" "no" 0.875905333333333
"2567" "Chelon_labrosus" "extrapolation bias" "occurrence SDM" "no" 0.893349435057912
"2568" "Chelon_labrosus" "sensitivity" "occurrence SDM" "no" 0.900088
"2569" "Chelon_labrosus" "specificity" "occurrence SDM" "no" 0.74912
"2570" "Chelon_labrosus" "TSS" "occurrence SDM" "no" 0.649208
"2571" "Chelon_ramada" "AUC" "occurrence SDM" "no" 0.929484
"2572" "Chelon_ramada" "extrapolation bias" "occurrence SDM" "no" 0.869458750632062
"2573" "Chelon_ramada" "sensitivity" "occurrence SDM" "no" 0.908152
"2574" "Chelon_ramada" "specificity" "occurrence SDM" "no" 0.852598666666667
"2575" "Chelon_ramada" "TSS" "occurrence SDM" "no" 0.760757333333333
"2576" "Chelon_richardsonii" "AUC" "occurrence SDM" "no" 0.888209333333333
"2577" "Chelon_richardsonii" "extrapolation bias" "occurrence SDM" "no" 0.859964290222952
"2578" "Chelon_richardsonii" "sensitivity" "occurrence SDM" "no" 0.953942666666667
"2579" "Chelon_richardsonii" "specificity" "occurrence SDM" "no" 0.762144
"2580" "Chelon_richardsonii" "TSS" "occurrence SDM" "no" 0.716088
"2581" "Chelonodon_patoca" "AUC" "occurrence SDM" "no" 0.857030666666667
"2582" "Chelonodon_patoca" "extrapolation bias" "occurrence SDM" "no" 0.944283787798518
"2583" "Chelonodon_patoca" "sensitivity" "occurrence SDM" "no" 0.88128
"2584" "Chelonodon_patoca" "specificity" "occurrence SDM" "no" 0.739762666666667
"2585" "Chelonodon_patoca" "TSS" "occurrence SDM" "no" 0.621041333333333
"2586" "Chilomycterus_antennatus" "AUC" "occurrence SDM" "no" 0.835082666666667
"2587" "Chilomycterus_antennatus" "extrapolation bias" "occurrence SDM" "no" 0.770207662162566
"2588" "Chilomycterus_antennatus" "sensitivity" "occurrence SDM" "no" 0.939554666666667
"2589" "Chilomycterus_antennatus" "specificity" "occurrence SDM" "no" 0.768597333333333
"2590" "Chilomycterus_antennatus" "TSS" "occurrence SDM" "no" 0.708152
"2591" "Chilomycterus_antillarum" "AUC" "occurrence SDM" "no" 0.899229333333333
"2592" "Chilomycterus_antillarum" "extrapolation bias" "occurrence SDM" "no" 0.899447785886639
"2593" "Chilomycterus_antillarum" "sensitivity" "occurrence SDM" "no" 0.886554666666667
"2594" "Chilomycterus_antillarum" "specificity" "occurrence SDM" "no" 0.866566666666667
"2595" "Chilomycterus_antillarum" "TSS" "occurrence SDM" "no" 0.753132
"2596" "Chilomycterus_reticulatus" "AUC" "occurrence SDM" "no" 0.799014666666667
"2597" "Chilomycterus_reticulatus" "extrapolation bias" "occurrence SDM" "no" 0.732412777893626
"2598" "Chilomycterus_reticulatus" "sensitivity" "occurrence SDM" "no" 0.910078666666667
"2599" "Chilomycterus_reticulatus" "specificity" "occurrence SDM" "no" 0.668652
"2600" "Chilomycterus_reticulatus" "TSS" "occurrence SDM" "no" 0.578729333333333
"2601" "Chilomycterus_schoepfii" "AUC" "occurrence SDM" "no" 0.944374666666667
"2602" "Chilomycterus_schoepfii" "extrapolation bias" "occurrence SDM" "no" 0.929554244253899
"2603" "Chilomycterus_schoepfii" "sensitivity" "occurrence SDM" "no" 0.959962666666667
"2604" "Chilomycterus_schoepfii" "specificity" "occurrence SDM" "no" 0.858124
"2605" "Chilomycterus_schoepfii" "TSS" "occurrence SDM" "no" 0.818086666666667
"2606" "Chilorhinus_suensonii" "AUC" "occurrence SDM" "no" 0.777026666666667
"2607" "Chilorhinus_suensonii" "extrapolation bias" "occurrence SDM" "no" 0.61969537883695
"2608" "Chilorhinus_suensonii" "sensitivity" "occurrence SDM" "no" 0.855609333333333
"2609" "Chilorhinus_suensonii" "specificity" "occurrence SDM" "no" 0.729510666666667
"2610" "Chilorhinus_suensonii" "TSS" "occurrence SDM" "no" 0.585122666666667
"2611" "Chiloscyllium_punctatum" "AUC" "occurrence SDM" "no" 0.816944
"2612" "Chiloscyllium_punctatum" "extrapolation bias" "occurrence SDM" "no" 0.833687095565932
"2613" "Chiloscyllium_punctatum" "sensitivity" "occurrence SDM" "no" 0.900232
"2614" "Chiloscyllium_punctatum" "specificity" "occurrence SDM" "no" 0.679774666666667
"2615" "Chiloscyllium_punctatum" "TSS" "occurrence SDM" "no" 0.58
"2616" "Chirocentrus_dorab" "AUC" "occurrence SDM" "no" 0.867934666666667
"2617" "Chirocentrus_dorab" "extrapolation bias" "occurrence SDM" "no" 0.899233999476024
"2618" "Chirocentrus_dorab" "sensitivity" "occurrence SDM" "no" 0.883077333333333
"2619" "Chirocentrus_dorab" "specificity" "occurrence SDM" "no" 0.781512
"2620" "Chirocentrus_dorab" "TSS" "occurrence SDM" "no" 0.664585333333333
"2621" "Chirodactylus_brachydactylus" "AUC" "occurrence SDM" "no" 0.909621333333333
"2622" "Chirodactylus_brachydactylus" "extrapolation bias" "occurrence SDM" "no" 0.867157987946141
"2623" "Chirodactylus_brachydactylus" "sensitivity" "occurrence SDM" "no" 0.94088
"2624" "Chirodactylus_brachydactylus" "specificity" "occurrence SDM" "no" 0.837424
"2625" "Chirodactylus_brachydactylus" "TSS" "occurrence SDM" "no" 0.778306666666667
"2626" "Chirolophis_ascanii" "AUC" "occurrence SDM" "no" 0.855853333333333
"2627" "Chirolophis_ascanii" "extrapolation bias" "occurrence SDM" "no" 0.90121078264388
"2628" "Chirolophis_ascanii" "sensitivity" "occurrence SDM" "no" 0.913721333333333
"2629" "Chirolophis_ascanii" "specificity" "occurrence SDM" "no" 0.734156
"2630" "Chirolophis_ascanii" "TSS" "occurrence SDM" "no" 0.647872
"2631" "Chironemus_maculosus" "AUC" "occurrence SDM" "no" 0.852645333333333
"2632" "Chironemus_maculosus" "extrapolation bias" "occurrence SDM" "no" 0.769962878159821
"2633" "Chironemus_maculosus" "sensitivity" "occurrence SDM" "no" 0.886505333333333
"2634" "Chironemus_maculosus" "specificity" "occurrence SDM" "no" 0.776473333333333
"2635" "Chironemus_maculosus" "TSS" "occurrence SDM" "no" 0.66298
"2636" "Chironemus_marmoratus" "AUC" "occurrence SDM" "no" 0.875917888888889
"2637" "Chironemus_marmoratus" "extrapolation bias" "occurrence SDM" "no" 0.697677085321667
"2638" "Chironemus_marmoratus" "sensitivity" "occurrence SDM" "no" 0.940864
"2639" "Chironemus_marmoratus" "specificity" "occurrence SDM" "no" 0.836347666666667
"2640" "Chironemus_marmoratus" "TSS" "occurrence SDM" "no" 0.777231666666667
"2641" "Chloroscombrus_chrysurus" "AUC" "occurrence SDM" "no" 0.93762
"2642" "Chloroscombrus_chrysurus" "extrapolation bias" "occurrence SDM" "no" 0.935523072985779
"2643" "Chloroscombrus_chrysurus" "sensitivity" "occurrence SDM" "no" 0.940378666666667
"2644" "Chloroscombrus_chrysurus" "specificity" "occurrence SDM" "no" 0.852834666666667
"2645" "Chloroscombrus_chrysurus" "TSS" "occurrence SDM" "no" 0.793209333333333
"2646" "Chlorurus_bleekeri" "AUC" "occurrence SDM" "no" 0.793964
"2647" "Chlorurus_bleekeri" "extrapolation bias" "occurrence SDM" "no" 0.753218036004929
"2648" "Chlorurus_bleekeri" "sensitivity" "occurrence SDM" "no" 0.862682666666667
"2649" "Chlorurus_bleekeri" "specificity" "occurrence SDM" "no" 0.676602666666667
"2650" "Chlorurus_bleekeri" "TSS" "occurrence SDM" "no" 0.539289333333333
"2651" "Chlorurus_frontalis" "AUC" "occurrence SDM" "no" 0.911112
"2652" "Chlorurus_frontalis" "extrapolation bias" "occurrence SDM" "no" 0.885088602743223
"2653" "Chlorurus_frontalis" "sensitivity" "occurrence SDM" "no" 0.864306666666667
"2654" "Chlorurus_frontalis" "specificity" "occurrence SDM" "no" 0.885561333333333
"2655" "Chlorurus_frontalis" "TSS" "occurrence SDM" "no" 0.749864
"2656" "Chlorurus_gibbus" "AUC" "occurrence SDM" "yes" 0.650936
"2657" "Chlorurus_gibbus" "extrapolation bias" "occurrence SDM" "yes" 0.435922457716624
"2658" "Chlorurus_gibbus" "sensitivity" "occurrence SDM" "yes" 0.650896
"2659" "Chlorurus_gibbus" "specificity" "occurrence SDM" "yes" 0.681232
"2660" "Chlorurus_gibbus" "TSS" "occurrence SDM" "yes" 0.332132
"2661" "Chlorurus_japanensis" "AUC" "occurrence SDM" "no" 0.750957333333333
"2662" "Chlorurus_japanensis" "extrapolation bias" "occurrence SDM" "no" 0.653402887231675
"2663" "Chlorurus_japanensis" "sensitivity" "occurrence SDM" "no" 0.777509333333333
"2664" "Chlorurus_japanensis" "specificity" "occurrence SDM" "no" 0.750653333333333
"2665" "Chlorurus_japanensis" "TSS" "occurrence SDM" "no" 0.528157333333333
"2666" "Chlorurus_microrhinos" "AUC" "occurrence SDM" "no" 0.812894666666667
"2667" "Chlorurus_microrhinos" "extrapolation bias" "occurrence SDM" "no" 0.805036220002533
"2668" "Chlorurus_microrhinos" "sensitivity" "occurrence SDM" "no" 0.855374666666667
"2669" "Chlorurus_microrhinos" "specificity" "occurrence SDM" "no" 0.723878666666667
"2670" "Chlorurus_microrhinos" "TSS" "occurrence SDM" "no" 0.579253333333333
"2671" "Chlorurus_perspicillatus" "AUC" "occurrence SDM" "no" 0.934230666666667
"2672" "Chlorurus_perspicillatus" "extrapolation bias" "occurrence SDM" "no" 0.893676782490807
"2673" "Chlorurus_perspicillatus" "sensitivity" "occurrence SDM" "no" 0.964990222222222
"2674" "Chlorurus_perspicillatus" "specificity" "occurrence SDM" "no" 0.879318666666667
"2675" "Chlorurus_perspicillatus" "TSS" "occurrence SDM" "no" 0.844305333333333
"2676" "Chlorurus_sordidus" "AUC" "occurrence SDM" "no" 0.869530666666667
"2677" "Chlorurus_sordidus" "extrapolation bias" "occurrence SDM" "no" 0.909974232414179
"2678" "Chlorurus_sordidus" "sensitivity" "occurrence SDM" "no" 0.888458666666667
"2679" "Chlorurus_sordidus" "specificity" "occurrence SDM" "no" 0.744098666666667
"2680" "Chlorurus_sordidus" "TSS" "occurrence SDM" "no" 0.632553333333333
"2681" "Chlorurus_strongylocephalus" "AUC" "occurrence SDM" "no" 0.786105333333333
"2682" "Chlorurus_strongylocephalus" "extrapolation bias" "occurrence SDM" "no" 0.759276164083523
"2683" "Chlorurus_strongylocephalus" "sensitivity" "occurrence SDM" "no" 0.768233333333333
"2684" "Chlorurus_strongylocephalus" "specificity" "occurrence SDM" "no" 0.808421333333333
"2685" "Chlorurus_strongylocephalus" "TSS" "occurrence SDM" "no" 0.576650666666667
"2686" "Choerodon_anchorago" "AUC" "occurrence SDM" "no" 0.75794
"2687" "Choerodon_anchorago" "extrapolation bias" "occurrence SDM" "no" 0.698140150010999
"2688" "Choerodon_anchorago" "sensitivity" "occurrence SDM" "no" 0.826149333333333
"2689" "Choerodon_anchorago" "specificity" "occurrence SDM" "no" 0.670058666666667
"2690" "Choerodon_anchorago" "TSS" "occurrence SDM" "no" 0.496206666666667
"2691" "Choerodon_cauteroma" "AUC" "occurrence SDM" "no" 0.91605825
"2692" "Choerodon_cauteroma" "extrapolation bias" "occurrence SDM" "no" 0.886029382203473
"2693" "Choerodon_cauteroma" "sensitivity" "occurrence SDM" "no" 0.902694833333333
"2694" "Choerodon_cauteroma" "specificity" "occurrence SDM" "no" 0.898332916666667
"2695" "Choerodon_cauteroma" "TSS" "occurrence SDM" "no" 0.801027333333333
"2696" "Choerodon_cephalotes" "AUC" "occurrence SDM" "no" 0.883034666666667
"2697" "Choerodon_cephalotes" "extrapolation bias" "occurrence SDM" "no" 0.913085712913294
"2698" "Choerodon_cephalotes" "sensitivity" "occurrence SDM" "no" 0.919325333333333
"2699" "Choerodon_cephalotes" "specificity" "occurrence SDM" "no" 0.770324
"2700" "Choerodon_cephalotes" "TSS" "occurrence SDM" "no" 0.689653333333333
"2701" "Choerodon_cyanodus" "AUC" "occurrence SDM" "no" 0.897477333333333
"2702" "Choerodon_cyanodus" "extrapolation bias" "occurrence SDM" "no" 0.880725294055354
"2703" "Choerodon_cyanodus" "sensitivity" "occurrence SDM" "no" 0.921388
"2704" "Choerodon_cyanodus" "specificity" "occurrence SDM" "no" 0.793490666666667
"2705" "Choerodon_cyanodus" "TSS" "occurrence SDM" "no" 0.714878666666667
"2706" "Choerodon_fasciatus" "AUC" "occurrence SDM" "no" 0.827506666666667
"2707" "Choerodon_fasciatus" "extrapolation bias" "occurrence SDM" "no" 0.786589882497097
"2708" "Choerodon_fasciatus" "sensitivity" "occurrence SDM" "no" 0.822486666666667
"2709" "Choerodon_fasciatus" "specificity" "occurrence SDM" "no" 0.773109333333333
"2710" "Choerodon_fasciatus" "TSS" "occurrence SDM" "no" 0.595596
"2711" "Choerodon_graphicus" "AUC" "occurrence SDM" "no" 0.765633333333333
"2712" "Choerodon_graphicus" "extrapolation bias" "occurrence SDM" "no" 0.629987594807039
"2713" "Choerodon_graphicus" "sensitivity" "occurrence SDM" "no" 0.811373333333333
"2714" "Choerodon_graphicus" "specificity" "occurrence SDM" "no" 0.730256666666667
"2715" "Choerodon_graphicus" "TSS" "occurrence SDM" "no" 0.541623333333333
"2716" "Choerodon_jordani" "AUC" "occurrence SDM" "no" 0.726022
"2717" "Choerodon_jordani" "extrapolation bias" "occurrence SDM" "no" 0.784760454426445
"2718" "Choerodon_jordani" "sensitivity" "occurrence SDM" "no" 0.778166
"2719" "Choerodon_jordani" "specificity" "occurrence SDM" "no" 0.680528
"2720" "Choerodon_jordani" "TSS" "occurrence SDM" "no" 0.458704
"2721" "Choerodon_monostigma" "AUC" "occurrence SDM" "no" 0.9088
"2722" "Choerodon_monostigma" "extrapolation bias" "occurrence SDM" "no" 0.900920205104246
"2723" "Choerodon_monostigma" "sensitivity" "occurrence SDM" "no" 0.937716666666667
"2724" "Choerodon_monostigma" "specificity" "occurrence SDM" "no" 0.825971666666667
"2725" "Choerodon_monostigma" "TSS" "occurrence SDM" "no" 0.763688333333333
"2726" "Choerodon_schoenleinii" "AUC" "occurrence SDM" "no" 0.867181333333333
"2727" "Choerodon_schoenleinii" "extrapolation bias" "occurrence SDM" "no" 0.893196924318367
"2728" "Choerodon_schoenleinii" "sensitivity" "occurrence SDM" "no" 0.890009333333333
"2729" "Choerodon_schoenleinii" "specificity" "occurrence SDM" "no" 0.767578666666667
"2730" "Choerodon_schoenleinii" "TSS" "occurrence SDM" "no" 0.657582666666667
"2731" "Choerodon_vitta" "AUC" "occurrence SDM" "no" 0.845088
"2732" "Choerodon_vitta" "extrapolation bias" "occurrence SDM" "no" 0.788301087097524
"2733" "Choerodon_vitta" "sensitivity" "occurrence SDM" "no" 0.905290666666667
"2734" "Choerodon_vitta" "specificity" "occurrence SDM" "no" 0.731897333333333
"2735" "Choerodon_vitta" "TSS" "occurrence SDM" "no" 0.637186666666667
"2736" "Choeroichthys_brachysoma" "AUC" "occurrence SDM" "no" 0.756713333333333
"2737" "Choeroichthys_brachysoma" "extrapolation bias" "occurrence SDM" "no" 0.677090855764067
"2738" "Choeroichthys_brachysoma" "sensitivity" "occurrence SDM" "no" 0.908170666666667
"2739" "Choeroichthys_brachysoma" "specificity" "occurrence SDM" "no" 0.610277333333333
"2740" "Choeroichthys_brachysoma" "TSS" "occurrence SDM" "no" 0.518450666666667
"2741" "Choeroichthys_sculptus" "AUC" "occurrence SDM" "no" 0.777108
"2742" "Choeroichthys_sculptus" "extrapolation bias" "occurrence SDM" "no" 0.793746721550533
"2743" "Choeroichthys_sculptus" "sensitivity" "occurrence SDM" "no" 0.908345333333333
"2744" "Choeroichthys_sculptus" "specificity" "occurrence SDM" "no" 0.644556
"2745" "Choeroichthys_sculptus" "TSS" "occurrence SDM" "no" 0.552898666666667
"2746" "Chromis_acares" "AUC" "occurrence SDM" "no" 0.900881333333333
"2747" "Chromis_acares" "extrapolation bias" "occurrence SDM" "no" 0.844089363616984
"2748" "Chromis_acares" "sensitivity" "occurrence SDM" "no" 0.88914
"2749" "Chromis_acares" "specificity" "occurrence SDM" "no" 0.864972
"2750" "Chromis_acares" "TSS" "occurrence SDM" "no" 0.754097333333333
"2751" "Chromis_agilis" "AUC" "occurrence SDM" "no" 0.897565333333333
"2752" "Chromis_agilis" "extrapolation bias" "occurrence SDM" "no" 0.864747958279472
"2753" "Chromis_agilis" "sensitivity" "occurrence SDM" "no" 0.899869333333333
"2754" "Chromis_agilis" "specificity" "occurrence SDM" "no" 0.830294666666667
"2755" "Chromis_agilis" "TSS" "occurrence SDM" "no" 0.730161333333333
"2756" "Chromis_alpha" "AUC" "occurrence SDM" "no" 0.828797333333333
"2757" "Chromis_alpha" "extrapolation bias" "occurrence SDM" "no" 0.751558775140763
"2758" "Chromis_alpha" "sensitivity" "occurrence SDM" "no" 0.916149333333333
"2759" "Chromis_alpha" "specificity" "occurrence SDM" "no" 0.76084
"2760" "Chromis_alpha" "TSS" "occurrence SDM" "no" 0.676985333333333
"2761" "Chromis_amboinensis" "AUC" "occurrence SDM" "no" 0.803713333333333
"2762" "Chromis_amboinensis" "extrapolation bias" "occurrence SDM" "no" 0.782516102611778
"2763" "Chromis_amboinensis" "sensitivity" "occurrence SDM" "no" 0.869634666666667
"2764" "Chromis_amboinensis" "specificity" "occurrence SDM" "no" 0.701458666666667
"2765" "Chromis_amboinensis" "TSS" "occurrence SDM" "no" 0.571106666666667
"2766" "Chromis_analis" "AUC" "occurrence SDM" "no" 0.793650666666667
"2767" "Chromis_analis" "extrapolation bias" "occurrence SDM" "no" 0.748621213609269
"2768" "Chromis_analis" "sensitivity" "occurrence SDM" "no" 0.853736
"2769" "Chromis_analis" "specificity" "occurrence SDM" "no" 0.687622666666667
"2770" "Chromis_analis" "TSS" "occurrence SDM" "no" 0.541353333333333
"2771" "Chromis_atrilobata" "AUC" "occurrence SDM" "no" 0.874266666666667
"2772" "Chromis_atrilobata" "extrapolation bias" "occurrence SDM" "no" 0.904869935351553
"2773" "Chromis_atrilobata" "sensitivity" "occurrence SDM" "no" 0.933213333333333
"2774" "Chromis_atrilobata" "specificity" "occurrence SDM" "no" 0.753725333333333
"2775" "Chromis_atrilobata" "TSS" "occurrence SDM" "no" 0.686933333333333
"2776" "Chromis_atripectoralis" "AUC" "occurrence SDM" "no" 0.778537333333333
"2777" "Chromis_atripectoralis" "extrapolation bias" "occurrence SDM" "no" 0.762247195986096
"2778" "Chromis_atripectoralis" "sensitivity" "occurrence SDM" "no" 0.865505333333333
"2779" "Chromis_atripectoralis" "specificity" "occurrence SDM" "no" 0.632934666666667
"2780" "Chromis_atripectoralis" "TSS" "occurrence SDM" "no" 0.498450666666667
"2781" "Chromis_atripes" "AUC" "occurrence SDM" "no" 0.850377333333333
"2782" "Chromis_atripes" "extrapolation bias" "occurrence SDM" "no" 0.820156057057802
"2783" "Chromis_atripes" "sensitivity" "occurrence SDM" "no" 0.899797333333333
"2784" "Chromis_atripes" "specificity" "occurrence SDM" "no" 0.736192
"2785" "Chromis_atripes" "TSS" "occurrence SDM" "no" 0.635986666666667
"2786" "Chromis_chromis" "AUC" "occurrence SDM" "no" 0.943877333333333
"2787" "Chromis_chromis" "extrapolation bias" "occurrence SDM" "no" 0.951146343734078
"2788" "Chromis_chromis" "sensitivity" "occurrence SDM" "no" 0.971838666666667
"2789" "Chromis_chromis" "specificity" "occurrence SDM" "no" 0.887688
"2790" "Chromis_chromis" "TSS" "occurrence SDM" "no" 0.859521333333333
"2791" "Chromis_chrysura" "AUC" "occurrence SDM" "no" 0.841961333333333
"2792" "Chromis_chrysura" "extrapolation bias" "occurrence SDM" "no" 0.721705404356148
"2793" "Chromis_chrysura" "sensitivity" "occurrence SDM" "no" 0.835981333333333
"2794" "Chromis_chrysura" "specificity" "occurrence SDM" "no" 0.809497333333333
"2795" "Chromis_chrysura" "TSS" "occurrence SDM" "no" 0.645481333333333
"2796" "Chromis_cinerascens" "AUC" "occurrence SDM" "no" 0.848637333333333
"2797" "Chromis_cinerascens" "extrapolation bias" "occurrence SDM" "no" 0.81715215794363
"2798" "Chromis_cinerascens" "sensitivity" "occurrence SDM" "no" 0.862424
"2799" "Chromis_cinerascens" "specificity" "occurrence SDM" "no" 0.795672
"2800" "Chromis_cinerascens" "TSS" "occurrence SDM" "no" 0.658086666666667
"2801" "Chromis_cyanea" "AUC" "occurrence SDM" "no" 0.9158
"2802" "Chromis_cyanea" "extrapolation bias" "occurrence SDM" "no" 0.956452520648082
"2803" "Chromis_cyanea" "sensitivity" "occurrence SDM" "no" 0.961261333333333
"2804" "Chromis_cyanea" "specificity" "occurrence SDM" "no" 0.835292
"2805" "Chromis_cyanea" "TSS" "occurrence SDM" "no" 0.796546666666667
"2806" "Chromis_delta" "AUC" "occurrence SDM" "no" 0.813530333333333
"2807" "Chromis_delta" "extrapolation bias" "occurrence SDM" "no" 0.68130687397561
"2808" "Chromis_delta" "sensitivity" "occurrence SDM" "no" 0.900334666666667
"2809" "Chromis_delta" "specificity" "occurrence SDM" "no" 0.747229
"2810" "Chromis_delta" "TSS" "occurrence SDM" "no" 0.647561
"2811" "Chromis_dimidiata" "AUC" "occurrence SDM" "no" 0.811845333333333
"2812" "Chromis_dimidiata" "extrapolation bias" "occurrence SDM" "no" 0.722394022898554
"2813" "Chromis_dimidiata" "sensitivity" "occurrence SDM" "no" 0.845526666666667
"2814" "Chromis_dimidiata" "specificity" "occurrence SDM" "no" 0.781666666666667
"2815" "Chromis_dimidiata" "TSS" "occurrence SDM" "no" 0.627193333333333
"2816" "Chromis_enchrysura" "AUC" "occurrence SDM" "no" 0.900517333333333
"2817" "Chromis_enchrysura" "extrapolation bias" "occurrence SDM" "no" 0.882504984266025
"2818" "Chromis_enchrysura" "sensitivity" "occurrence SDM" "no" 0.904126666666667
"2819" "Chromis_enchrysura" "specificity" "occurrence SDM" "no" 0.834970666666667
"2820" "Chromis_enchrysura" "TSS" "occurrence SDM" "no" 0.739094666666667
"2821" "Chromis_fumea" "AUC" "occurrence SDM" "yes" 0.64262
"2822" "Chromis_fumea" "extrapolation bias" "occurrence SDM" "yes" 0.464725788672891
"2823" "Chromis_fumea" "sensitivity" "occurrence SDM" "yes" 0.706105
"2824" "Chromis_fumea" "specificity" "occurrence SDM" "yes" 0.52706
"2825" "Chromis_fumea" "TSS" "occurrence SDM" "yes" 0.23316
"2826" "Chromis_hanui" "AUC" "occurrence SDM" "no" 0.750194
"2827" "Chromis_hanui" "extrapolation bias" "occurrence SDM" "no" 0.716294016205463
"2828" "Chromis_hanui" "sensitivity" "occurrence SDM" "no" 0.728874
"2829" "Chromis_hanui" "specificity" "occurrence SDM" "no" 0.793886
"2830" "Chromis_hanui" "TSS" "occurrence SDM" "no" 0.522752
"2831" "Chromis_hypsilepis" "AUC" "occurrence SDM" "no" 0.907110666666667
"2832" "Chromis_hypsilepis" "extrapolation bias" "occurrence SDM" "no" 0.858632169283158
"2833" "Chromis_hypsilepis" "sensitivity" "occurrence SDM" "no" 0.915986666666667
"2834" "Chromis_hypsilepis" "specificity" "occurrence SDM" "no" 0.873601333333333
"2835" "Chromis_hypsilepis" "TSS" "occurrence SDM" "no" 0.789585333333333
"2836" "Chromis_insolata" "AUC" "occurrence SDM" "no" 0.871192
"2837" "Chromis_insolata" "extrapolation bias" "occurrence SDM" "no" 0.92506925009326
"2838" "Chromis_insolata" "sensitivity" "occurrence SDM" "no" 0.95298
"2839" "Chromis_insolata" "specificity" "occurrence SDM" "no" 0.775796
"2840" "Chromis_insolata" "TSS" "occurrence SDM" "no" 0.728778666666667
"2841" "Chromis_iomelas" "AUC" "occurrence SDM" "no" 0.826816111111111
"2842" "Chromis_iomelas" "extrapolation bias" "occurrence SDM" "no" 0.801855612692534
"2843" "Chromis_iomelas" "sensitivity" "occurrence SDM" "no" 0.852022777777778
"2844" "Chromis_iomelas" "specificity" "occurrence SDM" "no" 0.770926111111111
"2845" "Chromis_iomelas" "TSS" "occurrence SDM" "no" 0.622957777777778
"2846" "Chromis_lepidolepis" "AUC" "occurrence SDM" "no" 0.868373333333333
"2847" "Chromis_lepidolepis" "extrapolation bias" "occurrence SDM" "no" 0.877812516845349
"2848" "Chromis_lepidolepis" "sensitivity" "occurrence SDM" "no" 0.908233333333333
"2849" "Chromis_lepidolepis" "specificity" "occurrence SDM" "no" 0.768104
"2850" "Chromis_lepidolepis" "TSS" "occurrence SDM" "no" 0.676332
"2851" "Chromis_margaritifer" "AUC" "occurrence SDM" "no" 0.834286666666667
"2852" "Chromis_margaritifer" "extrapolation bias" "occurrence SDM" "no" 0.91603209920071
"2853" "Chromis_margaritifer" "sensitivity" "occurrence SDM" "no" 0.893668
"2854" "Chromis_margaritifer" "specificity" "occurrence SDM" "no" 0.704597333333333
"2855" "Chromis_margaritifer" "TSS" "occurrence SDM" "no" 0.598253333333333
"2856" "Chromis_multilineata" "AUC" "occurrence SDM" "no" 0.88584
"2857" "Chromis_multilineata" "extrapolation bias" "occurrence SDM" "no" 0.928660190362105
"2858" "Chromis_multilineata" "sensitivity" "occurrence SDM" "no" 0.930416
"2859" "Chromis_multilineata" "specificity" "occurrence SDM" "no" 0.822132
"2860" "Chromis_multilineata" "TSS" "occurrence SDM" "no" 0.752554666666667
"2861" "Chromis_nigrura" "AUC" "occurrence SDM" "no" 0.885474666666667
"2862" "Chromis_nigrura" "extrapolation bias" "occurrence SDM" "no" 0.811395790251131
"2863" "Chromis_nigrura" "sensitivity" "occurrence SDM" "no" 0.940434666666667
"2864" "Chromis_nigrura" "specificity" "occurrence SDM" "no" 0.815996
"2865" "Chromis_nigrura" "TSS" "occurrence SDM" "no" 0.756428
"2866" "Chromis_nitida" "AUC" "occurrence SDM" "no" 0.810818333333333
"2867" "Chromis_nitida" "extrapolation bias" "occurrence SDM" "no" 0.675534323115544
"2868" "Chromis_nitida" "sensitivity" "occurrence SDM" "no" 0.806076666666667
"2869" "Chromis_nitida" "specificity" "occurrence SDM" "no" 0.800248333333333
"2870" "Chromis_nitida" "TSS" "occurrence SDM" "no" 0.606324166666667
"2871" "Chromis_notata" "AUC" "occurrence SDM" "no" 0.863612
"2872" "Chromis_notata" "extrapolation bias" "occurrence SDM" "no" 0.857177878701006
"2873" "Chromis_notata" "sensitivity" "occurrence SDM" "no" 0.910053333333333
"2874" "Chromis_notata" "specificity" "occurrence SDM" "no" 0.783409333333333
"2875" "Chromis_notata" "TSS" "occurrence SDM" "no" 0.693462666666667
"2876" "Chromis_opercularis" "AUC" "occurrence SDM" "no" 0.718333333333333
"2877" "Chromis_opercularis" "extrapolation bias" "occurrence SDM" "no" 0.635283927394865
"2878" "Chromis_opercularis" "sensitivity" "occurrence SDM" "no" 0.868466666666667
"2879" "Chromis_opercularis" "specificity" "occurrence SDM" "no" 0.614153333333333
"2880" "Chromis_opercularis" "TSS" "occurrence SDM" "no" 0.482614666666667
"2881" "Chromis_punctipinnis" "AUC" "occurrence SDM" "no" 0.965921333333333
"2882" "Chromis_punctipinnis" "extrapolation bias" "occurrence SDM" "no" 0.8951198914465
"2883" "Chromis_punctipinnis" "sensitivity" "occurrence SDM" "no" 0.973565333333333
"2884" "Chromis_punctipinnis" "specificity" "occurrence SDM" "no" 0.953450666666667
"2885" "Chromis_punctipinnis" "TSS" "occurrence SDM" "no" 0.927021333333333
"2886" "Chromis_retrofasciata" "AUC" "occurrence SDM" "no" 0.75574
"2887" "Chromis_retrofasciata" "extrapolation bias" "occurrence SDM" "no" 0.811915281504098
"2888" "Chromis_retrofasciata" "sensitivity" "occurrence SDM" "no" 0.842422
"2889" "Chromis_retrofasciata" "specificity" "occurrence SDM" "no" 0.65405
"2890" "Chromis_retrofasciata" "TSS" "occurrence SDM" "no" 0.496468
"2891" "Chromis_scotti" "AUC" "occurrence SDM" "no" 0.880268333333333
"2892" "Chromis_scotti" "extrapolation bias" "occurrence SDM" "no" 0.82103354102187
"2893" "Chromis_scotti" "sensitivity" "occurrence SDM" "no" 0.924446666666667
"2894" "Chromis_scotti" "specificity" "occurrence SDM" "no" 0.8506
"2895" "Chromis_scotti" "TSS" "occurrence SDM" "no" 0.775046666666667
"2896" "Chromis_ternatensis" "AUC" "occurrence SDM" "no" 0.8188
"2897" "Chromis_ternatensis" "extrapolation bias" "occurrence SDM" "no" 0.791037820421122
"2898" "Chromis_ternatensis" "sensitivity" "occurrence SDM" "no" 0.898165333333333
"2899" "Chromis_ternatensis" "specificity" "occurrence SDM" "no" 0.672985333333333
"2900" "Chromis_ternatensis" "TSS" "occurrence SDM" "no" 0.571161333333333
"2901" "Chromis_vanderbilti" "AUC" "occurrence SDM" "no" 0.908688
"2902" "Chromis_vanderbilti" "extrapolation bias" "occurrence SDM" "no" 0.901191432924403
"2903" "Chromis_vanderbilti" "sensitivity" "occurrence SDM" "no" 0.912441333333333
"2904" "Chromis_vanderbilti" "specificity" "occurrence SDM" "no" 0.856337333333333
"2905" "Chromis_vanderbilti" "TSS" "occurrence SDM" "no" 0.768784
"2906" "Chromis_viridis" "AUC" "occurrence SDM" "no" 0.824041333333333
"2907" "Chromis_viridis" "extrapolation bias" "occurrence SDM" "no" 0.889168808367563
"2908" "Chromis_viridis" "sensitivity" "occurrence SDM" "no" 0.925593333333333
"2909" "Chromis_viridis" "specificity" "occurrence SDM" "no" 0.665028
"2910" "Chromis_viridis" "TSS" "occurrence SDM" "no" 0.590626666666667
"2911" "Chromis_weberi" "AUC" "occurrence SDM" "no" 0.848317333333333
"2912" "Chromis_weberi" "extrapolation bias" "occurrence SDM" "no" 0.88536141433471
"2913" "Chromis_weberi" "sensitivity" "occurrence SDM" "no" 0.878606666666667
"2914" "Chromis_weberi" "specificity" "occurrence SDM" "no" 0.743308
"2915" "Chromis_weberi" "TSS" "occurrence SDM" "no" 0.621908
"2916" "Chromis_xanthochira" "AUC" "occurrence SDM" "no" 0.785470666666667
"2917" "Chromis_xanthochira" "extrapolation bias" "occurrence SDM" "no" 0.791345144360384
"2918" "Chromis_xanthochira" "sensitivity" "occurrence SDM" "no" 0.944226666666667
"2919" "Chromis_xanthochira" "specificity" "occurrence SDM" "no" 0.668224
"2920" "Chromis_xanthochira" "TSS" "occurrence SDM" "no" 0.612442666666667
"2921" "Chromis_xanthura" "AUC" "occurrence SDM" "no" 0.849321333333333
"2922" "Chromis_xanthura" "extrapolation bias" "occurrence SDM" "no" 0.883242871674071
"2923" "Chromis_xanthura" "sensitivity" "occurrence SDM" "no" 0.888592
"2924" "Chromis_xanthura" "specificity" "occurrence SDM" "no" 0.759074666666667
"2925" "Chromis_xanthura" "TSS" "occurrence SDM" "no" 0.647669333333333
"2926" "Chrysiptera_biocellata" "AUC" "occurrence SDM" "no" 0.777685333333333
"2927" "Chrysiptera_biocellata" "extrapolation bias" "occurrence SDM" "no" 0.814769221667297
"2928" "Chrysiptera_biocellata" "sensitivity" "occurrence SDM" "no" 0.875092
"2929" "Chrysiptera_biocellata" "specificity" "occurrence SDM" "no" 0.655264
"2930" "Chrysiptera_biocellata" "TSS" "occurrence SDM" "no" 0.530357333333333
"2931" "Chrysiptera_brownriggii" "AUC" "occurrence SDM" "no" 0.838148
"2932" "Chrysiptera_brownriggii" "extrapolation bias" "occurrence SDM" "no" 0.884055332242079
"2933" "Chrysiptera_brownriggii" "sensitivity" "occurrence SDM" "no" 0.903109333333333
"2934" "Chrysiptera_brownriggii" "specificity" "occurrence SDM" "no" 0.693357333333333
"2935" "Chrysiptera_brownriggii" "TSS" "occurrence SDM" "no" 0.596461333333333
"2936" "Chrysiptera_cyanea" "AUC" "occurrence SDM" "no" 0.812328
"2937" "Chrysiptera_cyanea" "extrapolation bias" "occurrence SDM" "no" 0.848902500209443
"2938" "Chrysiptera_cyanea" "sensitivity" "occurrence SDM" "no" 0.851938666666667
"2939" "Chrysiptera_cyanea" "specificity" "occurrence SDM" "no" 0.734522666666667
"2940" "Chrysiptera_cyanea" "TSS" "occurrence SDM" "no" 0.586469333333333
"2941" "Chrysiptera_flavipinnis" "AUC" "occurrence SDM" "no" 0.834258888888889
"2942" "Chrysiptera_flavipinnis" "extrapolation bias" "occurrence SDM" "no" 0.844221381199513
"2943" "Chrysiptera_flavipinnis" "sensitivity" "occurrence SDM" "no" 0.818678888888889
"2944" "Chrysiptera_flavipinnis" "specificity" "occurrence SDM" "no" 0.840637222222222
"2945" "Chrysiptera_flavipinnis" "TSS" "occurrence SDM" "no" 0.65931
"2946" "Chrysiptera_glauca" "AUC" "occurrence SDM" "no" 0.874742666666667
"2947" "Chrysiptera_glauca" "extrapolation bias" "occurrence SDM" "no" 0.931947911960276
"2948" "Chrysiptera_glauca" "sensitivity" "occurrence SDM" "no" 0.905742666666667
"2949" "Chrysiptera_glauca" "specificity" "occurrence SDM" "no" 0.771450666666667
"2950" "Chrysiptera_glauca" "TSS" "occurrence SDM" "no" 0.677193333333333
"2951" "Chrysiptera_rex" "AUC" "occurrence SDM" "no" 0.777012
"2952" "Chrysiptera_rex" "extrapolation bias" "occurrence SDM" "no" 0.872310328595415
"2953" "Chrysiptera_rex" "sensitivity" "occurrence SDM" "no" 0.91852
"2954" "Chrysiptera_rex" "specificity" "occurrence SDM" "no" 0.591726
"2955" "Chrysiptera_rex" "TSS" "occurrence SDM" "no" 0.51025
"2956" "Chrysiptera_rollandi" "AUC" "occurrence SDM" "no" 0.807322666666667
"2957" "Chrysiptera_rollandi" "extrapolation bias" "occurrence SDM" "no" 0.772854797397332
"2958" "Chrysiptera_rollandi" "sensitivity" "occurrence SDM" "no" 0.915226666666667
"2959" "Chrysiptera_rollandi" "specificity" "occurrence SDM" "no" 0.676716
"2960" "Chrysiptera_rollandi" "TSS" "occurrence SDM" "no" 0.591936
"2961" "Chrysiptera_talboti" "AUC" "occurrence SDM" "no" 0.754756
"2962" "Chrysiptera_talboti" "extrapolation bias" "occurrence SDM" "no" 0.80371338111348
"2963" "Chrysiptera_talboti" "sensitivity" "occurrence SDM" "no" 0.851116
"2964" "Chrysiptera_talboti" "specificity" "occurrence SDM" "no" 0.637166
"2965" "Chrysiptera_talboti" "TSS" "occurrence SDM" "no" 0.488284
"2966" "Chrysiptera_taupou" "AUC" "occurrence SDM" "no" 0.7439825
"2967" "Chrysiptera_taupou" "extrapolation bias" "occurrence SDM" "no" 0.658237725312645
"2968" "Chrysiptera_taupou" "sensitivity" "occurrence SDM" "no" 0.7341
"2969" "Chrysiptera_taupou" "specificity" "occurrence SDM" "no" 0.7245825
"2970" "Chrysiptera_taupou" "TSS" "occurrence SDM" "no" 0.458675
"2971" "Chrysiptera_unimaculata" "AUC" "occurrence SDM" "no" 0.794786666666667
"2972" "Chrysiptera_unimaculata" "extrapolation bias" "occurrence SDM" "no" 0.76806144569091
"2973" "Chrysiptera_unimaculata" "sensitivity" "occurrence SDM" "no" 0.872049333333333
"2974" "Chrysiptera_unimaculata" "specificity" "occurrence SDM" "no" 0.675114666666667
"2975" "Chrysiptera_unimaculata" "TSS" "occurrence SDM" "no" 0.547165333333333
"2976" "Chrysoblephus_anglicus" "AUC" "occurrence SDM" "no" 0.956517333333333
"2977" "Chrysoblephus_anglicus" "extrapolation bias" "occurrence SDM" "no" 0.842538703704787
"2978" "Chrysoblephus_anglicus" "sensitivity" "occurrence SDM" "no" 0.959144
"2979" "Chrysoblephus_anglicus" "specificity" "occurrence SDM" "no" 0.924994666666667
"2980" "Chrysoblephus_anglicus" "TSS" "occurrence SDM" "no" 0.884137333333333
"2981" "Cirrhilabrus_cyanopleura" "AUC" "occurrence SDM" "no" 0.817941333333333
"2982" "Cirrhilabrus_cyanopleura" "extrapolation bias" "occurrence SDM" "no" 0.781761901333692
"2983" "Cirrhilabrus_cyanopleura" "sensitivity" "occurrence SDM" "no" 0.855065333333333
"2984" "Cirrhilabrus_cyanopleura" "specificity" "occurrence SDM" "no" 0.771162666666667
"2985" "Cirrhilabrus_cyanopleura" "TSS" "occurrence SDM" "no" 0.626218666666667
"2986" "Cirrhilabrus_exquisitus" "AUC" "occurrence SDM" "no" 0.818621333333333
"2987" "Cirrhilabrus_exquisitus" "extrapolation bias" "occurrence SDM" "no" 0.794133869368031
"2988" "Cirrhilabrus_exquisitus" "sensitivity" "occurrence SDM" "no" 0.885173333333333
"2989" "Cirrhilabrus_exquisitus" "specificity" "occurrence SDM" "no" 0.719588
"2990" "Cirrhilabrus_exquisitus" "TSS" "occurrence SDM" "no" 0.604761333333333
"2991" "Cirrhilabrus_punctatus" "AUC" "occurrence SDM" "no" 0.815117333333333
"2992" "Cirrhilabrus_punctatus" "extrapolation bias" "occurrence SDM" "no" 0.676180024937673
"2993" "Cirrhilabrus_punctatus" "sensitivity" "occurrence SDM" "no" 0.88486
"2994" "Cirrhilabrus_punctatus" "specificity" "occurrence SDM" "no" 0.73254
"2995" "Cirrhilabrus_punctatus" "TSS" "occurrence SDM" "no" 0.617398666666667
"2996" "Cirrhilabrus_temminckii" "AUC" "occurrence SDM" "no" 0.753464
"2997" "Cirrhilabrus_temminckii" "extrapolation bias" "occurrence SDM" "no" 0.752743297470394
"2998" "Cirrhilabrus_temminckii" "sensitivity" "occurrence SDM" "no" 0.840888
"2999" "Cirrhilabrus_temminckii" "specificity" "occurrence SDM" "no" 0.659198
"3000" "Cirrhilabrus_temminckii" "TSS" "occurrence SDM" "no" 0.500086
"3001" "Cirrhitichthys_aprinus" "AUC" "occurrence SDM" "no" 0.729544
"3002" "Cirrhitichthys_aprinus" "extrapolation bias" "occurrence SDM" "no" 0.738667471848142
"3003" "Cirrhitichthys_aprinus" "sensitivity" "occurrence SDM" "no" 0.852838
"3004" "Cirrhitichthys_aprinus" "specificity" "occurrence SDM" "no" 0.58795
"3005" "Cirrhitichthys_aprinus" "TSS" "occurrence SDM" "no" 0.440786
"3006" "Cirrhitichthys_falco" "AUC" "occurrence SDM" "no" 0.824726666666667
"3007" "Cirrhitichthys_falco" "extrapolation bias" "occurrence SDM" "no" 0.732159005766461
"3008" "Cirrhitichthys_falco" "sensitivity" "occurrence SDM" "no" 0.884313333333333
"3009" "Cirrhitichthys_falco" "specificity" "occurrence SDM" "no" 0.7163
"3010" "Cirrhitichthys_falco" "TSS" "occurrence SDM" "no" 0.600617333333333
"3011" "Cirrhitichthys_oxycephalus" "AUC" "occurrence SDM" "no" 0.818001333333333
"3012" "Cirrhitichthys_oxycephalus" "extrapolation bias" "occurrence SDM" "no" 0.744918578192062
"3013" "Cirrhitichthys_oxycephalus" "sensitivity" "occurrence SDM" "no" 0.833252
"3014" "Cirrhitichthys_oxycephalus" "specificity" "occurrence SDM" "no" 0.706230666666667
"3015" "Cirrhitichthys_oxycephalus" "TSS" "occurrence SDM" "no" 0.539488
"3016" "Cirrhitops_fasciatus" "AUC" "occurrence SDM" "no" 0.827232555555556
"3017" "Cirrhitops_fasciatus" "extrapolation bias" "occurrence SDM" "no" 0.684395409252552
"3018" "Cirrhitops_fasciatus" "sensitivity" "occurrence SDM" "no" 0.801159777777778
"3019" "Cirrhitops_fasciatus" "specificity" "occurrence SDM" "no" 0.847376
"3020" "Cirrhitops_fasciatus" "TSS" "occurrence SDM" "no" 0.648531888888889
"3021" "Cirrhitus_pinnulatus" "AUC" "occurrence SDM" "no" 0.832557333333333
"3022" "Cirrhitus_pinnulatus" "extrapolation bias" "occurrence SDM" "no" 0.827456272834319
"3023" "Cirrhitus_pinnulatus" "sensitivity" "occurrence SDM" "no" 0.852402666666667
"3024" "Cirrhitus_pinnulatus" "specificity" "occurrence SDM" "no" 0.766442666666667
"3025" "Cirrhitus_pinnulatus" "TSS" "occurrence SDM" "no" 0.618844
"3026" "Cirrhitus_rivulatus" "AUC" "occurrence SDM" "no" 0.900885333333333
"3027" "Cirrhitus_rivulatus" "extrapolation bias" "occurrence SDM" "no" 0.923066042577611
"3028" "Cirrhitus_rivulatus" "sensitivity" "occurrence SDM" "no" 0.960074666666667
"3029" "Cirrhitus_rivulatus" "specificity" "occurrence SDM" "no" 0.770248
"3030" "Cirrhitus_rivulatus" "TSS" "occurrence SDM" "no" 0.730322666666667
"3031" "Cirripectes_castaneus" "AUC" "occurrence SDM" "no" 0.820253333333333
"3032" "Cirripectes_castaneus" "extrapolation bias" "occurrence SDM" "no" 0.819292592384286
"3033" "Cirripectes_castaneus" "sensitivity" "occurrence SDM" "no" 0.814989333333333
"3034" "Cirripectes_castaneus" "specificity" "occurrence SDM" "no" 0.747250666666667
"3035" "Cirripectes_castaneus" "TSS" "occurrence SDM" "no" 0.562233333333333
"3036" "Cirripectes_chelomatus" "AUC" "occurrence SDM" "no" 0.758645
"3037" "Cirripectes_chelomatus" "extrapolation bias" "occurrence SDM" "no" 0.620787809968398
"3038" "Cirripectes_chelomatus" "sensitivity" "occurrence SDM" "no" 0.881355
"3039" "Cirripectes_chelomatus" "specificity" "occurrence SDM" "no" 0.664355
"3040" "Cirripectes_chelomatus" "TSS" "occurrence SDM" "no" 0.545701666666667
"3041" "Cirripectes_filamentosus" "AUC" "occurrence SDM" "no" 0.743968
"3042" "Cirripectes_filamentosus" "extrapolation bias" "occurrence SDM" "no" 0.829551317587567
"3043" "Cirripectes_filamentosus" "sensitivity" "occurrence SDM" "no" 0.877901333333333
"3044" "Cirripectes_filamentosus" "specificity" "occurrence SDM" "no" 0.586788
"3045" "Cirripectes_filamentosus" "TSS" "occurrence SDM" "no" 0.464693333333333
"3046" "Cirripectes_polyzona" "AUC" "occurrence SDM" "no" 0.823685333333333
"3047" "Cirripectes_polyzona" "extrapolation bias" "occurrence SDM" "no" 0.837894962240474
"3048" "Cirripectes_polyzona" "sensitivity" "occurrence SDM" "no" 0.897108
"3049" "Cirripectes_polyzona" "specificity" "occurrence SDM" "no" 0.714828
"3050" "Cirripectes_polyzona" "TSS" "occurrence SDM" "no" 0.611937333333333
"3051" "Cirripectes_quagga" "AUC" "occurrence SDM" "no" 0.829110666666667
"3052" "Cirripectes_quagga" "extrapolation bias" "occurrence SDM" "no" 0.773554185102132
"3053" "Cirripectes_quagga" "sensitivity" "occurrence SDM" "no" 0.910456
"3054" "Cirripectes_quagga" "specificity" "occurrence SDM" "no" 0.744164
"3055" "Cirripectes_quagga" "TSS" "occurrence SDM" "no" 0.654612
"3056" "Cirripectes_stigmaticus" "AUC" "occurrence SDM" "no" 0.816202666666667
"3057" "Cirripectes_stigmaticus" "extrapolation bias" "occurrence SDM" "no" 0.762809264918278
"3058" "Cirripectes_stigmaticus" "sensitivity" "occurrence SDM" "no" 0.879774666666667
"3059" "Cirripectes_stigmaticus" "specificity" "occurrence SDM" "no" 0.705973333333333
"3060" "Cirripectes_stigmaticus" "TSS" "occurrence SDM" "no" 0.585748
"3061" "Cirripectes_variolosus" "AUC" "occurrence SDM" "no" 0.907332
"3062" "Cirripectes_variolosus" "extrapolation bias" "occurrence SDM" "no" 0.892393188582722
"3063" "Cirripectes_variolosus" "sensitivity" "occurrence SDM" "no" 0.921589333333333
"3064" "Cirripectes_variolosus" "specificity" "occurrence SDM" "no" 0.878937333333333
"3065" "Cirripectes_variolosus" "TSS" "occurrence SDM" "no" 0.800533333333333
"3066" "Citharichthys_macrops" "AUC" "occurrence SDM" "no" 0.950334666666667
"3067" "Citharichthys_macrops" "extrapolation bias" "occurrence SDM" "no" 0.94454708527866
"3068" "Citharichthys_macrops" "sensitivity" "occurrence SDM" "no" 0.961157333333333
"3069" "Citharichthys_macrops" "specificity" "occurrence SDM" "no" 0.869384
"3070" "Citharichthys_macrops" "TSS" "occurrence SDM" "no" 0.830534666666667
"3071" "Citharichthys_stigmaeus" "AUC" "occurrence SDM" "no" 0.894884
"3072" "Citharichthys_stigmaeus" "extrapolation bias" "occurrence SDM" "no" 0.878854577857121
"3073" "Citharichthys_stigmaeus" "sensitivity" "occurrence SDM" "no" 0.898630666666667
"3074" "Citharichthys_stigmaeus" "specificity" "occurrence SDM" "no" 0.831181333333333
"3075" "Citharichthys_stigmaeus" "TSS" "occurrence SDM" "no" 0.729821333333333
"3076" "Cleidopus_gloriamaris" "AUC" "occurrence SDM" "no" 0.815234666666667
"3077" "Cleidopus_gloriamaris" "extrapolation bias" "occurrence SDM" "no" 0.80161948059864
"3078" "Cleidopus_gloriamaris" "sensitivity" "occurrence SDM" "no" 0.851737333333333
"3079" "Cleidopus_gloriamaris" "specificity" "occurrence SDM" "no" 0.766206666666667
"3080" "Cleidopus_gloriamaris" "TSS" "occurrence SDM" "no" 0.617945333333333
"3081" "Clepticus_parrae" "AUC" "occurrence SDM" "no" 0.900688
"3082" "Clepticus_parrae" "extrapolation bias" "occurrence SDM" "no" 0.926230212602303
"3083" "Clepticus_parrae" "sensitivity" "occurrence SDM" "no" 0.953477333333333
"3084" "Clepticus_parrae" "specificity" "occurrence SDM" "no" 0.823474666666667
"3085" "Clepticus_parrae" "TSS" "occurrence SDM" "no" 0.776948
"3086" "Clinus_superciliosus" "AUC" "occurrence SDM" "no" 0.881126666666667
"3087" "Clinus_superciliosus" "extrapolation bias" "occurrence SDM" "no" 0.815730413165964
"3088" "Clinus_superciliosus" "sensitivity" "occurrence SDM" "no" 0.951589333333333
"3089" "Clinus_superciliosus" "specificity" "occurrence SDM" "no" 0.782329333333333
"3090" "Clinus_superciliosus" "TSS" "occurrence SDM" "no" 0.73392
"3091" "Cnidoglanis_macrocephalus" "AUC" "occurrence SDM" "no" 0.847911
"3092" "Cnidoglanis_macrocephalus" "extrapolation bias" "occurrence SDM" "no" 0.750392227295622
"3093" "Cnidoglanis_macrocephalus" "sensitivity" "occurrence SDM" "no" 0.913369444444444
"3094" "Cnidoglanis_macrocephalus" "specificity" "occurrence SDM" "no" 0.70647
"3095" "Cnidoglanis_macrocephalus" "TSS" "occurrence SDM" "no" 0.619835
"3096" "Cociella_crocodilus" "AUC" "occurrence SDM" "no" 0.737164
"3097" "Cociella_crocodilus" "extrapolation bias" "occurrence SDM" "no" 0.624556757812145
"3098" "Cociella_crocodilus" "sensitivity" "occurrence SDM" "no" 0.715472
"3099" "Cociella_crocodilus" "specificity" "occurrence SDM" "no" 0.7777
"3100" "Cociella_crocodilus" "TSS" "occurrence SDM" "no" 0.493173333333333
"3101" "Conger_cinereus" "AUC" "occurrence SDM" "no" 0.804262666666667
"3102" "Conger_cinereus" "extrapolation bias" "occurrence SDM" "no" 0.817206079551534
"3103" "Conger_cinereus" "sensitivity" "occurrence SDM" "no" 0.910932
"3104" "Conger_cinereus" "specificity" "occurrence SDM" "no" 0.670205333333333
"3105" "Conger_cinereus" "TSS" "occurrence SDM" "no" 0.581132
"3106" "Conger_verreauxi" "AUC" "occurrence SDM" "no" 0.815164
"3107" "Conger_verreauxi" "extrapolation bias" "occurrence SDM" "no" 0.773030621351252
"3108" "Conger_verreauxi" "sensitivity" "occurrence SDM" "no" 0.966990666666667
"3109" "Conger_verreauxi" "specificity" "occurrence SDM" "no" 0.669336
"3110" "Conger_verreauxi" "TSS" "occurrence SDM" "no" 0.636325333333333
"3111" "Conger_wilsoni" "AUC" "occurrence SDM" "no" 0.876656
"3112" "Conger_wilsoni" "extrapolation bias" "occurrence SDM" "no" 0.877334111200395
"3113" "Conger_wilsoni" "sensitivity" "occurrence SDM" "no" 0.9298
"3114" "Conger_wilsoni" "specificity" "occurrence SDM" "no" 0.830792
"3115" "Conger_wilsoni" "TSS" "occurrence SDM" "no" 0.760594666666667
"3116" "Congiopodus_peruvianus" "AUC" "occurrence SDM" "no" 0.919101333333333
"3117" "Congiopodus_peruvianus" "extrapolation bias" "occurrence SDM" "no" 0.895742688136368
"3118" "Congiopodus_peruvianus" "sensitivity" "occurrence SDM" "no" 0.941525333333333
"3119" "Congiopodus_peruvianus" "specificity" "occurrence SDM" "no" 0.855888
"3120" "Congiopodus_peruvianus" "TSS" "occurrence SDM" "no" 0.797410666666667
"3121" "Congrogadus_subducens" "AUC" "occurrence SDM" "no" 0.818713333333333
"3122" "Congrogadus_subducens" "extrapolation bias" "occurrence SDM" "no" 0.840645059558915
"3123" "Congrogadus_subducens" "sensitivity" "occurrence SDM" "no" 0.850792
"3124" "Congrogadus_subducens" "specificity" "occurrence SDM" "no" 0.727738666666667
"3125" "Congrogadus_subducens" "TSS" "occurrence SDM" "no" 0.578529333333333
"3126" "Cookeolus_japonicus" "AUC" "occurrence SDM" "no" 0.751986
"3127" "Cookeolus_japonicus" "extrapolation bias" "occurrence SDM" "no" 0.714862981906307
"3128" "Cookeolus_japonicus" "sensitivity" "occurrence SDM" "no" 0.79334
"3129" "Cookeolus_japonicus" "specificity" "occurrence SDM" "no" 0.6728
"3130" "Cookeolus_japonicus" "TSS" "occurrence SDM" "no" 0.466134
"3131" "Coradion_altivelis" "AUC" "occurrence SDM" "no" 0.768486
"3132" "Coradion_altivelis" "extrapolation bias" "occurrence SDM" "no" 0.854003832151951
"3133" "Coradion_altivelis" "sensitivity" "occurrence SDM" "no" 0.828234
"3134" "Coradion_altivelis" "specificity" "occurrence SDM" "no" 0.664368
"3135" "Coradion_altivelis" "TSS" "occurrence SDM" "no" 0.492606
"3136" "Coradion_chrysozonus" "AUC" "occurrence SDM" "no" 0.77886
"3137" "Coradion_chrysozonus" "extrapolation bias" "occurrence SDM" "no" 0.791834420692868
"3138" "Coradion_chrysozonus" "sensitivity" "occurrence SDM" "no" 0.806992
"3139" "Coradion_chrysozonus" "specificity" "occurrence SDM" "no" 0.68244
"3140" "Coradion_chrysozonus" "TSS" "occurrence SDM" "no" 0.489436
"3141" "Coralliozetus_angelicus" "AUC" "occurrence SDM" "no" 0.956906666666667
"3142" "Coralliozetus_angelicus" "extrapolation bias" "occurrence SDM" "no" 0.963143575330718
"3143" "Coralliozetus_angelicus" "sensitivity" "occurrence SDM" "no" 0.980236666666667
"3144" "Coralliozetus_angelicus" "specificity" "occurrence SDM" "no" 0.896453333333333
"3145" "Coralliozetus_angelicus" "TSS" "occurrence SDM" "no" 0.87669
"3146" "Coralliozetus_micropes" "AUC" "occurrence SDM" "no" 0.98812
"3147" "Coralliozetus_micropes" "extrapolation bias" "occurrence SDM" "no" 0.972925792517867
"3148" "Coralliozetus_micropes" "sensitivity" "occurrence SDM" "no" 1
"3149" "Coralliozetus_micropes" "specificity" "occurrence SDM" "no" 0.958593333333333
"3150" "Coralliozetus_micropes" "TSS" "occurrence SDM" "no" 0.958593333333333
"3151" "Coris_auricularis" "AUC" "occurrence SDM" "no" 0.930074666666667
"3152" "Coris_auricularis" "extrapolation bias" "occurrence SDM" "no" 0.929019718722957
"3153" "Coris_auricularis" "sensitivity" "occurrence SDM" "no" 0.930138666666667
"3154" "Coris_auricularis" "specificity" "occurrence SDM" "no" 0.896342666666667
"3155" "Coris_auricularis" "TSS" "occurrence SDM" "no" 0.826482666666667
"3156" "Coris_aygula" "AUC" "occurrence SDM" "no" 0.865637333333333
"3157" "Coris_aygula" "extrapolation bias" "occurrence SDM" "no" 0.825451973901874
"3158" "Coris_aygula" "sensitivity" "occurrence SDM" "no" 0.857098666666667
"3159" "Coris_aygula" "specificity" "occurrence SDM" "no" 0.789425333333333
"3160" "Coris_aygula" "TSS" "occurrence SDM" "no" 0.646532
"3161" "Coris_batuensis" "AUC" "occurrence SDM" "no" 0.80942
"3162" "Coris_batuensis" "extrapolation bias" "occurrence SDM" "no" 0.754114986622811
"3163" "Coris_batuensis" "sensitivity" "occurrence SDM" "no" 0.873850666666667
"3164" "Coris_batuensis" "specificity" "occurrence SDM" "no" 0.688410666666667
"3165" "Coris_batuensis" "TSS" "occurrence SDM" "no" 0.562261333333333
"3166" "Coris_caudimacula" "AUC" "occurrence SDM" "no" 0.858916
"3167" "Coris_caudimacula" "extrapolation bias" "occurrence SDM" "no" 0.804730848186638
"3168" "Coris_caudimacula" "sensitivity" "occurrence SDM" "no" 0.888788
"3169" "Coris_caudimacula" "specificity" "occurrence SDM" "no" 0.820498666666667
"3170" "Coris_caudimacula" "TSS" "occurrence SDM" "no" 0.709286666666667
"3171" "Coris_cuvieri" "AUC" "occurrence SDM" "no" 0.815125333333333
"3172" "Coris_cuvieri" "extrapolation bias" "occurrence SDM" "no" 0.70613370281407
"3173" "Coris_cuvieri" "sensitivity" "occurrence SDM" "no" 0.840630666666667
"3174" "Coris_cuvieri" "specificity" "occurrence SDM" "no" 0.805128
"3175" "Coris_cuvieri" "TSS" "occurrence SDM" "no" 0.645765333333333
"3176" "Coris_dorsomacula" "AUC" "occurrence SDM" "no" 0.812784
"3177" "Coris_dorsomacula" "extrapolation bias" "occurrence SDM" "no" 0.713273103155778
"3178" "Coris_dorsomacula" "sensitivity" "occurrence SDM" "no" 0.845344
"3179" "Coris_dorsomacula" "specificity" "occurrence SDM" "no" 0.746190666666667
"3180" "Coris_dorsomacula" "TSS" "occurrence SDM" "no" 0.591536
"3181" "Coris_formosa" "AUC" "occurrence SDM" "no" 0.829782666666667
"3182" "Coris_formosa" "extrapolation bias" "occurrence SDM" "no" 0.810416062124744
"3183" "Coris_formosa" "sensitivity" "occurrence SDM" "no" 0.940094666666667
"3184" "Coris_formosa" "specificity" "occurrence SDM" "no" 0.724958666666667
"3185" "Coris_formosa" "TSS" "occurrence SDM" "no" 0.665052
"3186" "Coris_gaimard" "AUC" "occurrence SDM" "no" 0.844233333333333
"3187" "Coris_gaimard" "extrapolation bias" "occurrence SDM" "no" 0.875049162294527
"3188" "Coris_gaimard" "sensitivity" "occurrence SDM" "no" 0.887541333333333
"3189" "Coris_gaimard" "specificity" "occurrence SDM" "no" 0.716681333333333
"3190" "Coris_gaimard" "TSS" "occurrence SDM" "no" 0.604221333333333
"3191" "Coris_julis" "AUC" "occurrence SDM" "no" 0.962476
"3192" "Coris_julis" "extrapolation bias" "occurrence SDM" "no" 0.915494995601083
"3193" "Coris_julis" "sensitivity" "occurrence SDM" "no" 0.956956
"3194" "Coris_julis" "specificity" "occurrence SDM" "no" 0.914372
"3195" "Coris_julis" "TSS" "occurrence SDM" "no" 0.871332
"3196" "Coris_pictoides" "AUC" "occurrence SDM" "no" 0.750297333333333
"3197" "Coris_pictoides" "extrapolation bias" "occurrence SDM" "no" 0.728222528955264
"3198" "Coris_pictoides" "sensitivity" "occurrence SDM" "no" 0.860438666666667
"3199" "Coris_pictoides" "specificity" "occurrence SDM" "no" 0.656794666666667
"3200" "Coris_pictoides" "TSS" "occurrence SDM" "no" 0.517233333333333
"3201" "Coris_venusta" "AUC" "occurrence SDM" "no" 0.766799
"3202" "Coris_venusta" "extrapolation bias" "occurrence SDM" "no" 0.676869840198022
"3203" "Coris_venusta" "sensitivity" "occurrence SDM" "no" 0.746068666666667
"3204" "Coris_venusta" "specificity" "occurrence SDM" "no" 0.844706666666667
"3205" "Coris_venusta" "TSS" "occurrence SDM" "no" 0.590771333333333
"3206" "Coryphopterus_dicrus" "AUC" "occurrence SDM" "no" 0.912409333333333
"3207" "Coryphopterus_dicrus" "extrapolation bias" "occurrence SDM" "no" 0.958580007944092
"3208" "Coryphopterus_dicrus" "sensitivity" "occurrence SDM" "no" 0.976806666666667
"3209" "Coryphopterus_dicrus" "specificity" "occurrence SDM" "no" 0.836790666666667
"3210" "Coryphopterus_dicrus" "TSS" "occurrence SDM" "no" 0.813596
"3211" "Coryphopterus_eidolon" "AUC" "occurrence SDM" "no" 0.825647333333333
"3212" "Coryphopterus_eidolon" "extrapolation bias" "occurrence SDM" "no" 0.833262467657967
"3213" "Coryphopterus_eidolon" "sensitivity" "occurrence SDM" "no" 0.949550666666667
"3214" "Coryphopterus_eidolon" "specificity" "occurrence SDM" "no" 0.692878666666667
"3215" "Coryphopterus_eidolon" "TSS" "occurrence SDM" "no" 0.642422666666667
"3216" "Coryphopterus_glaucofraenum" "AUC" "occurrence SDM" "no" 0.902652
"3217" "Coryphopterus_glaucofraenum" "extrapolation bias" "occurrence SDM" "no" 0.908715636059848
"3218" "Coryphopterus_glaucofraenum" "sensitivity" "occurrence SDM" "no" 0.955706666666667
"3219" "Coryphopterus_glaucofraenum" "specificity" "occurrence SDM" "no" 0.826942666666667
"3220" "Coryphopterus_glaucofraenum" "TSS" "occurrence SDM" "no" 0.782649333333333
"3221" "Coryphopterus_hyalinus" "AUC" "occurrence SDM" "no" 0.792866666666667
"3222" "Coryphopterus_hyalinus" "extrapolation bias" "occurrence SDM" "no" 0.73746433873081
"3223" "Coryphopterus_hyalinus" "sensitivity" "occurrence SDM" "no" 0.867838666666667
"3224" "Coryphopterus_hyalinus" "specificity" "occurrence SDM" "no" 0.720976
"3225" "Coryphopterus_hyalinus" "TSS" "occurrence SDM" "no" 0.588812
"3226" "Coryphopterus_lipernes" "AUC" "occurrence SDM" "no" 0.829816
"3227" "Coryphopterus_lipernes" "extrapolation bias" "occurrence SDM" "no" 0.727295311451167
"3228" "Coryphopterus_lipernes" "sensitivity" "occurrence SDM" "no" 0.900147
"3229" "Coryphopterus_lipernes" "specificity" "occurrence SDM" "no" 0.751979333333333
"3230" "Coryphopterus_lipernes" "TSS" "occurrence SDM" "no" 0.652121333333333
"3231" "Coryphopterus_personatus" "AUC" "occurrence SDM" "no" 0.823616
"3232" "Coryphopterus_personatus" "extrapolation bias" "occurrence SDM" "no" 0.809225513171792
"3233" "Coryphopterus_personatus" "sensitivity" "occurrence SDM" "no" 0.94198
"3234" "Coryphopterus_personatus" "specificity" "occurrence SDM" "no" 0.685101333333333
"3235" "Coryphopterus_personatus" "TSS" "occurrence SDM" "no" 0.627077333333333
"3236" "Coryphopterus_thrix" "AUC" "occurrence SDM" "no" 0.873418666666667
"3237" "Coryphopterus_thrix" "extrapolation bias" "occurrence SDM" "no" 0.848892425670527
"3238" "Coryphopterus_thrix" "sensitivity" "occurrence SDM" "no" 0.95984
"3239" "Coryphopterus_thrix" "specificity" "occurrence SDM" "no" 0.809053333333333
"3240" "Coryphopterus_thrix" "TSS" "occurrence SDM" "no" 0.768892
"3241" "Coryphopterus_urospilus" "AUC" "occurrence SDM" "no" 0.868704
"3242" "Coryphopterus_urospilus" "extrapolation bias" "occurrence SDM" "no" 0.912132583477355
"3243" "Coryphopterus_urospilus" "sensitivity" "occurrence SDM" "no" 0.965625333333333
"3244" "Coryphopterus_urospilus" "specificity" "occurrence SDM" "no" 0.736677333333333
"3245" "Coryphopterus_urospilus" "TSS" "occurrence SDM" "no" 0.702301333333333
"3246" "Corythoichthys_amplexus" "AUC" "occurrence SDM" "no" 0.667682666666667
"3247" "Corythoichthys_amplexus" "extrapolation bias" "occurrence SDM" "no" 0.618452280444559
"3248" "Corythoichthys_amplexus" "sensitivity" "occurrence SDM" "no" 0.847758666666667
"3249" "Corythoichthys_amplexus" "specificity" "occurrence SDM" "no" 0.561925333333333
"3250" "Corythoichthys_amplexus" "TSS" "occurrence SDM" "no" 0.409678666666667
"3251" "Corythoichthys_flavofasciatus" "AUC" "occurrence SDM" "no" 0.702298
"3252" "Corythoichthys_flavofasciatus" "extrapolation bias" "occurrence SDM" "no" 0.779757718078257
"3253" "Corythoichthys_flavofasciatus" "sensitivity" "occurrence SDM" "no" 0.780792
"3254" "Corythoichthys_flavofasciatus" "specificity" "occurrence SDM" "no" 0.616938
"3255" "Corythoichthys_flavofasciatus" "TSS" "occurrence SDM" "no" 0.397736
"3256" "Corythoichthys_haematopterus" "AUC" "occurrence SDM" "no" 0.742721333333333
"3257" "Corythoichthys_haematopterus" "extrapolation bias" "occurrence SDM" "no" 0.659011951260768
"3258" "Corythoichthys_haematopterus" "sensitivity" "occurrence SDM" "no" 0.793565333333333
"3259" "Corythoichthys_haematopterus" "specificity" "occurrence SDM" "no" 0.682397333333333
"3260" "Corythoichthys_haematopterus" "TSS" "occurrence SDM" "no" 0.475961333333333
"3261" "Corythoichthys_intestinalis" "AUC" "occurrence SDM" "no" 0.749834666666667
"3262" "Corythoichthys_intestinalis" "extrapolation bias" "occurrence SDM" "no" 0.728402272177839
"3263" "Corythoichthys_intestinalis" "sensitivity" "occurrence SDM" "no" 0.785712
"3264" "Corythoichthys_intestinalis" "specificity" "occurrence SDM" "no" 0.692930666666667
"3265" "Corythoichthys_intestinalis" "TSS" "occurrence SDM" "no" 0.47864
"3266" "Corythoichthys_schultzi" "AUC" "occurrence SDM" "no" 0.720114
"3267" "Corythoichthys_schultzi" "extrapolation bias" "occurrence SDM" "no" 0.742968024872371
"3268" "Corythoichthys_schultzi" "sensitivity" "occurrence SDM" "no" 0.821248
"3269" "Corythoichthys_schultzi" "specificity" "occurrence SDM" "no" 0.608172
"3270" "Corythoichthys_schultzi" "TSS" "occurrence SDM" "no" 0.429412
"3271" "Cosmocampus_albirostris" "AUC" "occurrence SDM" "no" 0.863213333333333
"3272" "Cosmocampus_albirostris" "extrapolation bias" "occurrence SDM" "no" 0.79426182366983
"3273" "Cosmocampus_albirostris" "sensitivity" "occurrence SDM" "no" 0.963812
"3274" "Cosmocampus_albirostris" "specificity" "occurrence SDM" "no" 0.76048
"3275" "Cosmocampus_albirostris" "TSS" "occurrence SDM" "no" 0.724297333333333
"3276" "Cosmocampus_arctus" "AUC" "occurrence SDM" "no" 0.898582666666667
"3277" "Cosmocampus_arctus" "extrapolation bias" "occurrence SDM" "no" 0.889684720537062
"3278" "Cosmocampus_arctus" "sensitivity" "occurrence SDM" "no" 0.942638666666667
"3279" "Cosmocampus_arctus" "specificity" "occurrence SDM" "no" 0.816897333333333
"3280" "Cosmocampus_arctus" "TSS" "occurrence SDM" "no" 0.759532
"3281" "Cosmocampus_elucens" "AUC" "occurrence SDM" "no" 0.883061333333333
"3282" "Cosmocampus_elucens" "extrapolation bias" "occurrence SDM" "no" 0.889459663385763
"3283" "Cosmocampus_elucens" "sensitivity" "occurrence SDM" "no" 0.951494666666667
"3284" "Cosmocampus_elucens" "specificity" "occurrence SDM" "no" 0.81458
"3285" "Cosmocampus_elucens" "TSS" "occurrence SDM" "no" 0.766074666666667
"3286" "Crenimugil_crenilabis" "AUC" "occurrence SDM" "no" 0.790926666666667
"3287" "Crenimugil_crenilabis" "extrapolation bias" "occurrence SDM" "no" 0.809679024948883
"3288" "Crenimugil_crenilabis" "sensitivity" "occurrence SDM" "no" 0.849438666666667
"3289" "Crenimugil_crenilabis" "specificity" "occurrence SDM" "no" 0.696826666666667
"3290" "Crenimugil_crenilabis" "TSS" "occurrence SDM" "no" 0.546268
"3291" "Crenimugil_seheli" "AUC" "occurrence SDM" "no" 0.748256
"3292" "Crenimugil_seheli" "extrapolation bias" "occurrence SDM" "no" 0.757989033417233
"3293" "Crenimugil_seheli" "sensitivity" "occurrence SDM" "no" 0.849510666666667
"3294" "Crenimugil_seheli" "specificity" "occurrence SDM" "no" 0.61428
"3295" "Crenimugil_seheli" "TSS" "occurrence SDM" "no" 0.463789333333333
"3296" "Crocodilichthys_gracilis" "AUC" "occurrence SDM" "no" 0.942953333333333
"3297" "Crocodilichthys_gracilis" "extrapolation bias" "occurrence SDM" "no" 0.920670828176859
"3298" "Crocodilichthys_gracilis" "sensitivity" "occurrence SDM" "no" 0.974277333333333
"3299" "Crocodilichthys_gracilis" "specificity" "occurrence SDM" "no" 0.894993333333333
"3300" "Crocodilichthys_gracilis" "TSS" "occurrence SDM" "no" 0.869266666666667
"3301" "Cromileptes_altivelis" "AUC" "occurrence SDM" "no" 0.767849333333333
"3302" "Cromileptes_altivelis" "extrapolation bias" "occurrence SDM" "no" 0.773848373218358
"3303" "Cromileptes_altivelis" "sensitivity" "occurrence SDM" "no" 0.827644
"3304" "Cromileptes_altivelis" "specificity" "occurrence SDM" "no" 0.653181333333333
"3305" "Cromileptes_altivelis" "TSS" "occurrence SDM" "no" 0.480824
"3306" "Crossosalarias_macrospilus" "AUC" "occurrence SDM" "no" 0.791374666666667
"3307" "Crossosalarias_macrospilus" "extrapolation bias" "occurrence SDM" "no" 0.726225978611424
"3308" "Crossosalarias_macrospilus" "sensitivity" "occurrence SDM" "no" 0.865131
"3309" "Crossosalarias_macrospilus" "specificity" "occurrence SDM" "no" 0.712526333333333
"3310" "Crossosalarias_macrospilus" "TSS" "occurrence SDM" "no" 0.577657333333333
"3311" "Cryptocentrus_caeruleomaculatus" "AUC" "occurrence SDM" "no" 0.717959333333333
"3312" "Cryptocentrus_caeruleomaculatus" "extrapolation bias" "occurrence SDM" "no" 0.727311181473787
"3313" "Cryptocentrus_caeruleomaculatus" "sensitivity" "occurrence SDM" "no" 0.861339666666667
"3314" "Cryptocentrus_caeruleomaculatus" "specificity" "occurrence SDM" "no" 0.621888666666667
"3315" "Cryptocentrus_caeruleomaculatus" "TSS" "occurrence SDM" "no" 0.483227333333333
"3316" "Cryptocentrus_fasciatus" "AUC" "occurrence SDM" "no" 0.749356
"3317" "Cryptocentrus_fasciatus" "extrapolation bias" "occurrence SDM" "no" 0.756118631658721
"3318" "Cryptocentrus_fasciatus" "sensitivity" "occurrence SDM" "no" 0.823954666666667
"3319" "Cryptocentrus_fasciatus" "specificity" "occurrence SDM" "no" 0.684021333333333
"3320" "Cryptocentrus_fasciatus" "TSS" "occurrence SDM" "no" 0.507974666666667
"3321" "Cryptocentrus_strigilliceps" "AUC" "occurrence SDM" "no" 0.687872
"3322" "Cryptocentrus_strigilliceps" "extrapolation bias" "occurrence SDM" "no" 0.599581808363176
"3323" "Cryptocentrus_strigilliceps" "sensitivity" "occurrence SDM" "no" 0.70018
"3324" "Cryptocentrus_strigilliceps" "specificity" "occurrence SDM" "no" 0.69642
"3325" "Cryptocentrus_strigilliceps" "TSS" "occurrence SDM" "no" 0.3966
"3326" "Cryptotomus_roseus" "AUC" "occurrence SDM" "no" 0.857370666666667
"3327" "Cryptotomus_roseus" "extrapolation bias" "occurrence SDM" "no" 0.894708357915539
"3328" "Cryptotomus_roseus" "sensitivity" "occurrence SDM" "no" 0.914094666666667
"3329" "Cryptotomus_roseus" "specificity" "occurrence SDM" "no" 0.787772
"3330" "Cryptotomus_roseus" "TSS" "occurrence SDM" "no" 0.701861333333333
"3331" "Ctenochaetus_binotatus" "AUC" "occurrence SDM" "no" 0.853152
"3332" "Ctenochaetus_binotatus" "extrapolation bias" "occurrence SDM" "no" 0.855387563955594
"3333" "Ctenochaetus_binotatus" "sensitivity" "occurrence SDM" "no" 0.919096
"3334" "Ctenochaetus_binotatus" "specificity" "occurrence SDM" "no" 0.721946666666667
"3335" "Ctenochaetus_binotatus" "TSS" "occurrence SDM" "no" 0.641052
"3336" "Ctenochaetus_cyanocheilus" "AUC" "occurrence SDM" "no" 0.841582666666667
"3337" "Ctenochaetus_cyanocheilus" "extrapolation bias" "occurrence SDM" "no" 0.830909871692669
"3338" "Ctenochaetus_cyanocheilus" "sensitivity" "occurrence SDM" "no" 0.841562666666667
"3339" "Ctenochaetus_cyanocheilus" "specificity" "occurrence SDM" "no" 0.795221333333333
"3340" "Ctenochaetus_cyanocheilus" "TSS" "occurrence SDM" "no" 0.636774666666667
"3341" "Ctenochaetus_flavicauda" "AUC" "occurrence SDM" "no" 0.875477333333333
"3342" "Ctenochaetus_flavicauda" "extrapolation bias" "occurrence SDM" "no" 0.858673442852302
"3343" "Ctenochaetus_flavicauda" "sensitivity" "occurrence SDM" "no" 0.855698666666667
"3344" "Ctenochaetus_flavicauda" "specificity" "occurrence SDM" "no" 0.879617333333333
"3345" "Ctenochaetus_flavicauda" "TSS" "occurrence SDM" "no" 0.735317333333333
"3346" "Ctenochaetus_hawaiiensis" "AUC" "occurrence SDM" "no" 0.9041
"3347" "Ctenochaetus_hawaiiensis" "extrapolation bias" "occurrence SDM" "no" 0.794881385044114
"3348" "Ctenochaetus_hawaiiensis" "sensitivity" "occurrence SDM" "no" 0.912153333333333
"3349" "Ctenochaetus_hawaiiensis" "specificity" "occurrence SDM" "no" 0.863192
"3350" "Ctenochaetus_hawaiiensis" "TSS" "occurrence SDM" "no" 0.775345333333333
"3351" "Ctenochaetus_striatus" "AUC" "occurrence SDM" "no" 0.871546666666667
"3352" "Ctenochaetus_striatus" "extrapolation bias" "occurrence SDM" "no" 0.845967234540197
"3353" "Ctenochaetus_striatus" "sensitivity" "occurrence SDM" "no" 0.891545333333333
"3354" "Ctenochaetus_striatus" "specificity" "occurrence SDM" "no" 0.749201333333333
"3355" "Ctenochaetus_striatus" "TSS" "occurrence SDM" "no" 0.640753333333333
"3356" "Ctenochaetus_strigosus" "AUC" "occurrence SDM" "no" 0.824328
"3357" "Ctenochaetus_strigosus" "extrapolation bias" "occurrence SDM" "no" 0.78448921804087
"3358" "Ctenochaetus_strigosus" "sensitivity" "occurrence SDM" "no" 0.858166666666667
"3359" "Ctenochaetus_strigosus" "specificity" "occurrence SDM" "no" 0.736406666666667
"3360" "Ctenochaetus_strigosus" "TSS" "occurrence SDM" "no" 0.594573333333333
"3361" "Ctenochaetus_tominiensis" "AUC" "occurrence SDM" "no" 0.884048
"3362" "Ctenochaetus_tominiensis" "extrapolation bias" "occurrence SDM" "no" 0.821981812844773
"3363" "Ctenochaetus_tominiensis" "sensitivity" "occurrence SDM" "no" 0.892764
"3364" "Ctenochaetus_tominiensis" "specificity" "occurrence SDM" "no" 0.839385333333333
"3365" "Ctenochaetus_tominiensis" "TSS" "occurrence SDM" "no" 0.732145333333333
"3366" "Ctenochaetus_truncatus" "AUC" "occurrence SDM" "no" 0.896908
"3367" "Ctenochaetus_truncatus" "extrapolation bias" "occurrence SDM" "no" 0.815656664528815
"3368" "Ctenochaetus_truncatus" "sensitivity" "occurrence SDM" "no" 0.946289333333333
"3369" "Ctenochaetus_truncatus" "specificity" "occurrence SDM" "no" 0.8251
"3370" "Ctenochaetus_truncatus" "TSS" "occurrence SDM" "no" 0.771389333333333
"3371" "Ctenogobiops_crocineus" "AUC" "occurrence SDM" "no" 0.733269333333333
"3372" "Ctenogobiops_crocineus" "extrapolation bias" "occurrence SDM" "no" 0.789956644533619
"3373" "Ctenogobiops_crocineus" "sensitivity" "occurrence SDM" "no" 0.892213333333333
"3374" "Ctenogobiops_crocineus" "specificity" "occurrence SDM" "no" 0.627877333333333
"3375" "Ctenogobiops_crocineus" "TSS" "occurrence SDM" "no" 0.520092
"3376" "Ctenogobiops_pomastictus" "AUC" "occurrence SDM" "no" 0.736554
"3377" "Ctenogobiops_pomastictus" "extrapolation bias" "occurrence SDM" "no" 0.815138352097623
"3378" "Ctenogobiops_pomastictus" "sensitivity" "occurrence SDM" "no" 0.898428
"3379" "Ctenogobiops_pomastictus" "specificity" "occurrence SDM" "no" 0.572018
"3380" "Ctenogobiops_pomastictus" "TSS" "occurrence SDM" "no" 0.470442
"3381" "Ctenogobius_boleosoma" "AUC" "occurrence SDM" "no" 0.902054666666667
"3382" "Ctenogobius_boleosoma" "extrapolation bias" "occurrence SDM" "no" 0.889834004763802
"3383" "Ctenogobius_boleosoma" "sensitivity" "occurrence SDM" "no" 0.928761333333333
"3384" "Ctenogobius_boleosoma" "specificity" "occurrence SDM" "no" 0.783209333333333
"3385" "Ctenogobius_boleosoma" "TSS" "occurrence SDM" "no" 0.711973333333333
"3386" "Ctenogobius_saepepallens" "AUC" "occurrence SDM" "no" 0.674457
"3387" "Ctenogobius_saepepallens" "extrapolation bias" "occurrence SDM" "no" 0.585516033464404
"3388" "Ctenogobius_saepepallens" "sensitivity" "occurrence SDM" "no" 0.883594
"3389" "Ctenogobius_saepepallens" "specificity" "occurrence SDM" "no" 0.552973
"3390" "Ctenogobius_saepepallens" "TSS" "occurrence SDM" "no" 0.4365655
"3391" "Ctenolabrus_rupestris" "AUC" "occurrence SDM" "no" 0.901353333333333
"3392" "Ctenolabrus_rupestris" "extrapolation bias" "occurrence SDM" "no" 0.876375573683863
"3393" "Ctenolabrus_rupestris" "sensitivity" "occurrence SDM" "no" 0.931
"3394" "Ctenolabrus_rupestris" "specificity" "occurrence SDM" "no" 0.785077333333333
"3395" "Ctenolabrus_rupestris" "TSS" "occurrence SDM" "no" 0.716072
"3396" "Cybiosarda_elegans" "AUC" "occurrence SDM" "no" 0.795353333333333
"3397" "Cybiosarda_elegans" "extrapolation bias" "occurrence SDM" "no" 0.77497522263416
"3398" "Cybiosarda_elegans" "sensitivity" "occurrence SDM" "no" 0.934973333333333
"3399" "Cybiosarda_elegans" "specificity" "occurrence SDM" "no" 0.684946666666667
"3400" "Cybiosarda_elegans" "TSS" "occurrence SDM" "no" 0.619906666666667
"3401" "Cyclichthys_orbicularis" "AUC" "occurrence SDM" "no" 0.759854666666667
"3402" "Cyclichthys_orbicularis" "extrapolation bias" "occurrence SDM" "no" 0.785420529378659
"3403" "Cyclichthys_orbicularis" "sensitivity" "occurrence SDM" "no" 0.9126
"3404" "Cyclichthys_orbicularis" "specificity" "occurrence SDM" "no" 0.625961333333333
"3405" "Cyclichthys_orbicularis" "TSS" "occurrence SDM" "no" 0.538565333333333
"3406" "Cyclopsetta_fimbriata" "AUC" "occurrence SDM" "no" 0.918290666666667
"3407" "Cyclopsetta_fimbriata" "extrapolation bias" "occurrence SDM" "no" 0.920269480767338
"3408" "Cyclopsetta_fimbriata" "sensitivity" "occurrence SDM" "no" 0.953261333333333
"3409" "Cyclopsetta_fimbriata" "specificity" "occurrence SDM" "no" 0.806896
"3410" "Cyclopsetta_fimbriata" "TSS" "occurrence SDM" "no" 0.760156
"3411" "Cymatogaster_aggregata" "AUC" "occurrence SDM" "no" 0.941097333333333
"3412" "Cymatogaster_aggregata" "extrapolation bias" "occurrence SDM" "no" 0.906646898798573
"3413" "Cymatogaster_aggregata" "sensitivity" "occurrence SDM" "no" 0.969708
"3414" "Cymatogaster_aggregata" "specificity" "occurrence SDM" "no" 0.858004
"3415" "Cymatogaster_aggregata" "TSS" "occurrence SDM" "no" 0.827709333333333
"3416" "Cymbacephalus_beauforti" "AUC" "occurrence SDM" "no" 0.786165
"3417" "Cymbacephalus_beauforti" "extrapolation bias" "occurrence SDM" "no" 0.726412612051595
"3418" "Cymbacephalus_beauforti" "sensitivity" "occurrence SDM" "no" 0.825027666666667
"3419" "Cymbacephalus_beauforti" "specificity" "occurrence SDM" "no" 0.773261666666667
"3420" "Cymbacephalus_beauforti" "TSS" "occurrence SDM" "no" 0.598288
"3421" "Cymbacephalus_bosschei" "AUC" "occurrence SDM" "no" 0.855700333333333
"3422" "Cymbacephalus_bosschei" "extrapolation bias" "occurrence SDM" "no" 0.72960696216891
"3423" "Cymbacephalus_bosschei" "sensitivity" "occurrence SDM" "no" 0.891712333333333
"3424" "Cymbacephalus_bosschei" "specificity" "occurrence SDM" "no" 0.802114
"3425" "Cymbacephalus_bosschei" "TSS" "occurrence SDM" "no" 0.693821333333333
"3426" "Cypho_purpurascens" "AUC" "occurrence SDM" "no" 0.73407
"3427" "Cypho_purpurascens" "extrapolation bias" "occurrence SDM" "no" 0.848896103952509
"3428" "Cypho_purpurascens" "sensitivity" "occurrence SDM" "no" 0.741296
"3429" "Cypho_purpurascens" "specificity" "occurrence SDM" "no" 0.701058
"3430" "Cypho_purpurascens" "TSS" "occurrence SDM" "no" 0.442356
"3431" "Cyprinocirrhites_polyactis" "AUC" "occurrence SDM" "no" 0.789388
"3432" "Cyprinocirrhites_polyactis" "extrapolation bias" "occurrence SDM" "no" 0.85259291871439
"3433" "Cyprinocirrhites_polyactis" "sensitivity" "occurrence SDM" "no" 0.907996
"3434" "Cyprinocirrhites_polyactis" "specificity" "occurrence SDM" "no" 0.661412
"3435" "Cyprinocirrhites_polyactis" "TSS" "occurrence SDM" "no" 0.56941
"3436" "Dactylophora_nigricans" "AUC" "occurrence SDM" "no" 0.839805333333333
"3437" "Dactylophora_nigricans" "extrapolation bias" "occurrence SDM" "no" 0.883389231482416
"3438" "Dactylophora_nigricans" "sensitivity" "occurrence SDM" "no" 0.955877333333333
"3439" "Dactylophora_nigricans" "specificity" "occurrence SDM" "no" 0.719025333333333
"3440" "Dactylophora_nigricans" "TSS" "occurrence SDM" "no" 0.674901333333333
"3441" "Dactylopterus_volitans" "AUC" "occurrence SDM" "no" 0.862658666666667
"3442" "Dactylopterus_volitans" "extrapolation bias" "occurrence SDM" "no" 0.823849170731256
"3443" "Dactylopterus_volitans" "sensitivity" "occurrence SDM" "no" 0.878177333333333
"3444" "Dactylopterus_volitans" "specificity" "occurrence SDM" "no" 0.790992
"3445" "Dactylopterus_volitans" "TSS" "occurrence SDM" "no" 0.669158666666667
"3446" "Dactylopus_dactylopus" "AUC" "occurrence SDM" "no" 0.793353
"3447" "Dactylopus_dactylopus" "extrapolation bias" "occurrence SDM" "no" 0.811238879507689
"3448" "Dactylopus_dactylopus" "sensitivity" "occurrence SDM" "no" 0.876213
"3449" "Dactylopus_dactylopus" "specificity" "occurrence SDM" "no" 0.684886
"3450" "Dactylopus_dactylopus" "TSS" "occurrence SDM" "no" 0.561098333333333
"3451" "Dactyloscopus_tridigitatus" "AUC" "occurrence SDM" "no" 0.872306666666667
"3452" "Dactyloscopus_tridigitatus" "extrapolation bias" "occurrence SDM" "no" 0.84296570218824
"3453" "Dactyloscopus_tridigitatus" "sensitivity" "occurrence SDM" "no" 0.918502666666667
"3454" "Dactyloscopus_tridigitatus" "specificity" "occurrence SDM" "no" 0.819285333333333
"3455" "Dactyloscopus_tridigitatus" "TSS" "occurrence SDM" "no" 0.737792
"3456" "Dascyllus_albisella" "AUC" "occurrence SDM" "no" 0.7524665
"3457" "Dascyllus_albisella" "extrapolation bias" "occurrence SDM" "no" 0.761997463542887
"3458" "Dascyllus_albisella" "sensitivity" "occurrence SDM" "no" 0.74388
"3459" "Dascyllus_albisella" "specificity" "occurrence SDM" "no" 0.7595185
"3460" "Dascyllus_albisella" "TSS" "occurrence SDM" "no" 0.5033965
"3461" "Dascyllus_aruanus" "AUC" "occurrence SDM" "no" 0.823726666666667
"3462" "Dascyllus_aruanus" "extrapolation bias" "occurrence SDM" "no" 0.824371241160665
"3463" "Dascyllus_aruanus" "sensitivity" "occurrence SDM" "no" 0.898216
"3464" "Dascyllus_aruanus" "specificity" "occurrence SDM" "no" 0.671428
"3465" "Dascyllus_aruanus" "TSS" "occurrence SDM" "no" 0.569641333333333
"3466" "Dascyllus_carneus" "AUC" "occurrence SDM" "no" 0.880929333333333
"3467" "Dascyllus_carneus" "extrapolation bias" "occurrence SDM" "no" 0.793972162636497
"3468" "Dascyllus_carneus" "sensitivity" "occurrence SDM" "no" 0.894902666666667
"3469" "Dascyllus_carneus" "specificity" "occurrence SDM" "no" 0.849922666666667
"3470" "Dascyllus_carneus" "TSS" "occurrence SDM" "no" 0.744818666666667
"3471" "Dascyllus_melanurus" "AUC" "occurrence SDM" "no" 0.794209333333333
"3472" "Dascyllus_melanurus" "extrapolation bias" "occurrence SDM" "no" 0.729327408842626
"3473" "Dascyllus_melanurus" "sensitivity" "occurrence SDM" "no" 0.787933333333333
"3474" "Dascyllus_melanurus" "specificity" "occurrence SDM" "no" 0.761496
"3475" "Dascyllus_melanurus" "TSS" "occurrence SDM" "no" 0.549436
"3476" "Dascyllus_reticulatus" "AUC" "occurrence SDM" "no" 0.785622666666667
"3477" "Dascyllus_reticulatus" "extrapolation bias" "occurrence SDM" "no" 0.762464799174785
"3478" "Dascyllus_reticulatus" "sensitivity" "occurrence SDM" "no" 0.840956
"3479" "Dascyllus_reticulatus" "specificity" "occurrence SDM" "no" 0.672916
"3480" "Dascyllus_reticulatus" "TSS" "occurrence SDM" "no" 0.513881333333333
"3481" "Dascyllus_trimaculatus" "AUC" "occurrence SDM" "no" 0.820117333333333
"3482" "Dascyllus_trimaculatus" "extrapolation bias" "occurrence SDM" "no" 0.866371865866192
"3483" "Dascyllus_trimaculatus" "sensitivity" "occurrence SDM" "no" 0.898141333333333
"3484" "Dascyllus_trimaculatus" "specificity" "occurrence SDM" "no" 0.673009333333333
"3485" "Dascyllus_trimaculatus" "TSS" "occurrence SDM" "no" 0.571145333333333
"3486" "Dasyatis_brevis" "AUC" "occurrence SDM" "no" 0.862518666666667
"3487" "Dasyatis_brevis" "extrapolation bias" "occurrence SDM" "no" 0.768094928729967
"3488" "Dasyatis_brevis" "sensitivity" "occurrence SDM" "no" 0.934056
"3489" "Dasyatis_brevis" "specificity" "occurrence SDM" "no" 0.766357333333333
"3490" "Dasyatis_brevis" "TSS" "occurrence SDM" "no" 0.700413333333333
"3491" "Decapterus_macarellus" "AUC" "occurrence SDM" "no" 0.740922
"3492" "Decapterus_macarellus" "extrapolation bias" "occurrence SDM" "no" 0.705809079575068
"3493" "Decapterus_macarellus" "sensitivity" "occurrence SDM" "no" 0.863656
"3494" "Decapterus_macarellus" "specificity" "occurrence SDM" "no" 0.55339
"3495" "Decapterus_macarellus" "TSS" "occurrence SDM" "no" 0.41704
"3496" "Decapterus_macrosoma" "AUC" "occurrence SDM" "no" 0.771048
"3497" "Decapterus_macrosoma" "extrapolation bias" "occurrence SDM" "no" 0.769183599198315
"3498" "Decapterus_macrosoma" "sensitivity" "occurrence SDM" "no" 0.905592
"3499" "Decapterus_macrosoma" "specificity" "occurrence SDM" "no" 0.623818666666667
"3500" "Decapterus_macrosoma" "TSS" "occurrence SDM" "no" 0.529409333333333
"3501" "Decapterus_maruadsi" "AUC" "occurrence SDM" "no" 0.875802666666667
"3502" "Decapterus_maruadsi" "extrapolation bias" "occurrence SDM" "no" 0.863883638317817
"3503" "Decapterus_maruadsi" "sensitivity" "occurrence SDM" "no" 0.913553333333333
"3504" "Decapterus_maruadsi" "specificity" "occurrence SDM" "no" 0.805150666666667
"3505" "Decapterus_maruadsi" "TSS" "occurrence SDM" "no" 0.718706666666667
"3506" "Decapterus_muroadsi" "AUC" "occurrence SDM" "no" 0.772156
"3507" "Decapterus_muroadsi" "extrapolation bias" "occurrence SDM" "no" 0.643474429297291
"3508" "Decapterus_muroadsi" "sensitivity" "occurrence SDM" "no" 0.81111
"3509" "Decapterus_muroadsi" "specificity" "occurrence SDM" "no" 0.71385
"3510" "Decapterus_muroadsi" "TSS" "occurrence SDM" "no" 0.524952
"3511" "Decapterus_punctatus" "AUC" "occurrence SDM" "no" 0.870382666666667
"3512" "Decapterus_punctatus" "extrapolation bias" "occurrence SDM" "no" 0.789659032911739
"3513" "Decapterus_punctatus" "sensitivity" "occurrence SDM" "no" 0.911630666666667
"3514" "Decapterus_punctatus" "specificity" "occurrence SDM" "no" 0.767665333333333
"3515" "Decapterus_punctatus" "TSS" "occurrence SDM" "no" 0.679294666666667
"3516" "Decapterus_russelli" "AUC" "occurrence SDM" "no" 0.814458666666667
"3517" "Decapterus_russelli" "extrapolation bias" "occurrence SDM" "no" 0.892440413108086
"3518" "Decapterus_russelli" "sensitivity" "occurrence SDM" "no" 0.826445333333333
"3519" "Decapterus_russelli" "specificity" "occurrence SDM" "no" 0.722489333333333
"3520" "Decapterus_russelli" "TSS" "occurrence SDM" "no" 0.548929333333333
"3521" "Decodon_melasma" "AUC" "occurrence SDM" "no" 0.858172
"3522" "Decodon_melasma" "extrapolation bias" "occurrence SDM" "no" 0.813882402746925
"3523" "Decodon_melasma" "sensitivity" "occurrence SDM" "no" 0.934264
"3524" "Decodon_melasma" "specificity" "occurrence SDM" "no" 0.757513333333333
"3525" "Decodon_melasma" "TSS" "occurrence SDM" "no" 0.691776
"3526" "Decodon_puellaris" "AUC" "occurrence SDM" "no" 0.8679
"3527" "Decodon_puellaris" "extrapolation bias" "occurrence SDM" "no" 0.889736793798177
"3528" "Decodon_puellaris" "sensitivity" "occurrence SDM" "no" 0.954253333333333
"3529" "Decodon_puellaris" "specificity" "occurrence SDM" "no" 0.766449333333333
"3530" "Decodon_puellaris" "TSS" "occurrence SDM" "no" 0.720698666666667
"3531" "Dendrochirus_biocellatus" "AUC" "occurrence SDM" "no" 0.744086666666667
"3532" "Dendrochirus_biocellatus" "extrapolation bias" "occurrence SDM" "no" 0.689389042394366
"3533" "Dendrochirus_biocellatus" "sensitivity" "occurrence SDM" "no" 0.846245333333333
"3534" "Dendrochirus_biocellatus" "specificity" "occurrence SDM" "no" 0.670074666666667
"3535" "Dendrochirus_biocellatus" "TSS" "occurrence SDM" "no" 0.516324
"3536" "Dendrochirus_brachypterus" "AUC" "occurrence SDM" "no" 0.747557333333333
"3537" "Dendrochirus_brachypterus" "extrapolation bias" "occurrence SDM" "no" 0.710077606226565
"3538" "Dendrochirus_brachypterus" "sensitivity" "occurrence SDM" "no" 0.836202666666667
"3539" "Dendrochirus_brachypterus" "specificity" "occurrence SDM" "no" 0.640682666666667
"3540" "Dendrochirus_brachypterus" "TSS" "occurrence SDM" "no" 0.476884
"3541" "Dendrochirus_zebra" "AUC" "occurrence SDM" "no" 0.78772
"3542" "Dendrochirus_zebra" "extrapolation bias" "occurrence SDM" "no" 0.78938151658494
"3543" "Dendrochirus_zebra" "sensitivity" "occurrence SDM" "no" 0.897333333333333
"3544" "Dendrochirus_zebra" "specificity" "occurrence SDM" "no" 0.642205333333333
"3545" "Dendrochirus_zebra" "TSS" "occurrence SDM" "no" 0.539537333333333
"3546" "Dentex_dentex" "AUC" "occurrence SDM" "no" 0.974402666666667
"3547" "Dentex_dentex" "extrapolation bias" "occurrence SDM" "no" 0.947314161601157
"3548" "Dentex_dentex" "sensitivity" "occurrence SDM" "no" 0.970346666666667
"3549" "Dentex_dentex" "specificity" "occurrence SDM" "no" 0.946081333333333
"3550" "Dentex_dentex" "TSS" "occurrence SDM" "no" 0.916436
"3551" "Dentiraja_lemprieri" "AUC" "occurrence SDM" "no" 0.939629333333333
"3552" "Dentiraja_lemprieri" "extrapolation bias" "occurrence SDM" "no" 0.919056198635507
"3553" "Dentiraja_lemprieri" "sensitivity" "occurrence SDM" "no" 0.954781333333333
"3554" "Dentiraja_lemprieri" "specificity" "occurrence SDM" "no" 0.867494666666667
"3555" "Dentiraja_lemprieri" "TSS" "occurrence SDM" "no" 0.822273333333333
"3556" "Dermatolepis_dermatolepis" "AUC" "occurrence SDM" "no" 0.901162666666667
"3557" "Dermatolepis_dermatolepis" "extrapolation bias" "occurrence SDM" "no" 0.912101683780825
"3558" "Dermatolepis_dermatolepis" "sensitivity" "occurrence SDM" "no" 0.927748
"3559" "Dermatolepis_dermatolepis" "specificity" "occurrence SDM" "no" 0.791881333333333
"3560" "Dermatolepis_dermatolepis" "TSS" "occurrence SDM" "no" 0.719626666666667
"3561" "Dermatolepis_inermis" "AUC" "occurrence SDM" "no" 0.850954666666667
"3562" "Dermatolepis_inermis" "extrapolation bias" "occurrence SDM" "no" 0.829306107555897
"3563" "Dermatolepis_inermis" "sensitivity" "occurrence SDM" "no" 0.913350666666667
"3564" "Dermatolepis_inermis" "specificity" "occurrence SDM" "no" 0.782758666666667
"3565" "Dermatolepis_inermis" "TSS" "occurrence SDM" "no" 0.696106666666667
"3566" "Diademichthys_lineatus" "AUC" "occurrence SDM" "no" 0.723106
"3567" "Diademichthys_lineatus" "extrapolation bias" "occurrence SDM" "no" 0.756953563368056
"3568" "Diademichthys_lineatus" "sensitivity" "occurrence SDM" "no" 0.858828
"3569" "Diademichthys_lineatus" "specificity" "occurrence SDM" "no" 0.575462
"3570" "Diademichthys_lineatus" "TSS" "occurrence SDM" "no" 0.43429
"3571" "Diagramma_labiosum" "AUC" "occurrence SDM" "no" 0.815944333333333
"3572" "Diagramma_labiosum" "extrapolation bias" "occurrence SDM" "no" 0.799875892740378
"3573" "Diagramma_labiosum" "sensitivity" "occurrence SDM" "no" 0.871433333333333
"3574" "Diagramma_labiosum" "specificity" "occurrence SDM" "no" 0.776138333333333
"3575" "Diagramma_labiosum" "TSS" "occurrence SDM" "no" 0.647569
"3576" "Diagramma_pictum" "AUC" "occurrence SDM" "no" 0.778442666666667
"3577" "Diagramma_pictum" "extrapolation bias" "occurrence SDM" "no" 0.831773923274261
"3578" "Diagramma_pictum" "sensitivity" "occurrence SDM" "no" 0.834974666666667
"3579" "Diagramma_pictum" "specificity" "occurrence SDM" "no" 0.662464
"3580" "Diagramma_pictum" "TSS" "occurrence SDM" "no" 0.497432
"3581" "Diapterus_auratus" "AUC" "occurrence SDM" "no" 0.933285333333333
"3582" "Diapterus_auratus" "extrapolation bias" "occurrence SDM" "no" 0.866168415251187
"3583" "Diapterus_auratus" "sensitivity" "occurrence SDM" "no" 0.946938666666667
"3584" "Diapterus_auratus" "specificity" "occurrence SDM" "no" 0.853481333333333
"3585" "Diapterus_auratus" "TSS" "occurrence SDM" "no" 0.800412
"3586" "Dicentrarchus_labrax" "AUC" "occurrence SDM" "no" 0.89208
"3587" "Dicentrarchus_labrax" "extrapolation bias" "occurrence SDM" "no" 0.888272358237821
"3588" "Dicentrarchus_labrax" "sensitivity" "occurrence SDM" "no" 0.914968
"3589" "Dicentrarchus_labrax" "specificity" "occurrence SDM" "no" 0.782762666666667
"3590" "Dicentrarchus_labrax" "TSS" "occurrence SDM" "no" 0.697725333333333
"3591" "Dichistius_capensis" "AUC" "occurrence SDM" "no" 0.879388888888889
"3592" "Dichistius_capensis" "extrapolation bias" "occurrence SDM" "no" 0.815709744322111
"3593" "Dichistius_capensis" "sensitivity" "occurrence SDM" "no" 0.964171111111111
"3594" "Dichistius_capensis" "specificity" "occurrence SDM" "no" 0.756057777777778
"3595" "Dichistius_capensis" "TSS" "occurrence SDM" "no" 0.720231111111111
"3596" "Dinematichthys_iluocoeteoides" "AUC" "occurrence SDM" "no" 0.777589333333333
"3597" "Dinematichthys_iluocoeteoides" "extrapolation bias" "occurrence SDM" "no" 0.711120237262886
"3598" "Dinematichthys_iluocoeteoides" "sensitivity" "occurrence SDM" "no" 0.873698666666667
"3599" "Dinematichthys_iluocoeteoides" "specificity" "occurrence SDM" "no" 0.658864
"3600" "Dinematichthys_iluocoeteoides" "TSS" "occurrence SDM" "no" 0.532572
"3601" "Dinolestes_lewini" "AUC" "occurrence SDM" "no" 0.884213333333333
"3602" "Dinolestes_lewini" "extrapolation bias" "occurrence SDM" "no" 0.915348146235502
"3603" "Dinolestes_lewini" "sensitivity" "occurrence SDM" "no" 0.970393333333333
"3604" "Dinolestes_lewini" "specificity" "occurrence SDM" "no" 0.760430666666667
"3605" "Dinolestes_lewini" "TSS" "occurrence SDM" "no" 0.730834666666667
"3606" "Diodon_holocanthus" "AUC" "occurrence SDM" "no" 0.797950666666667
"3607" "Diodon_holocanthus" "extrapolation bias" "occurrence SDM" "no" 0.795491517725854
"3608" "Diodon_holocanthus" "sensitivity" "occurrence SDM" "no" 0.877816
"3609" "Diodon_holocanthus" "specificity" "occurrence SDM" "no" 0.659294666666667
"3610" "Diodon_holocanthus" "TSS" "occurrence SDM" "no" 0.537116
"3611" "Diodon_hystrix" "AUC" "occurrence SDM" "no" 0.858886666666667
"3612" "Diodon_hystrix" "extrapolation bias" "occurrence SDM" "no" 0.885928474347889
"3613" "Diodon_hystrix" "sensitivity" "occurrence SDM" "no" 0.951497333333333
"3614" "Diodon_hystrix" "specificity" "occurrence SDM" "no" 0.71314
"3615" "Diodon_hystrix" "TSS" "occurrence SDM" "no" 0.664637333333333
"3616" "Diodon_liturosus" "AUC" "occurrence SDM" "no" 0.819008
"3617" "Diodon_liturosus" "extrapolation bias" "occurrence SDM" "no" 0.817128700851447
"3618" "Diodon_liturosus" "sensitivity" "occurrence SDM" "no" 0.866288
"3619" "Diodon_liturosus" "specificity" "occurrence SDM" "no" 0.717304
"3620" "Diodon_liturosus" "TSS" "occurrence SDM" "no" 0.583589333333333
"3621" "Diodon_nicthemerus" "AUC" "occurrence SDM" "no" 0.931496
"3622" "Diodon_nicthemerus" "extrapolation bias" "occurrence SDM" "no" 0.956870658312267
"3623" "Diodon_nicthemerus" "sensitivity" "occurrence SDM" "no" 0.960872
"3624" "Diodon_nicthemerus" "specificity" "occurrence SDM" "no" 0.854906666666667
"3625" "Diodon_nicthemerus" "TSS" "occurrence SDM" "no" 0.815781333333333
"3626" "Diplectrum_bivittatum" "AUC" "occurrence SDM" "no" 0.863277333333333
"3627" "Diplectrum_bivittatum" "extrapolation bias" "occurrence SDM" "no" 0.890260588032702
"3628" "Diplectrum_bivittatum" "sensitivity" "occurrence SDM" "no" 0.924054666666667
"3629" "Diplectrum_bivittatum" "specificity" "occurrence SDM" "no" 0.711244
"3630" "Diplectrum_bivittatum" "TSS" "occurrence SDM" "no" 0.635301333333333
"3631" "Diplectrum_formosum" "AUC" "occurrence SDM" "no" 0.910189333333333
"3632" "Diplectrum_formosum" "extrapolation bias" "occurrence SDM" "no" 0.837833325871573
"3633" "Diplectrum_formosum" "sensitivity" "occurrence SDM" "no" 0.941882666666667
"3634" "Diplectrum_formosum" "specificity" "occurrence SDM" "no" 0.832765333333333
"3635" "Diplectrum_formosum" "TSS" "occurrence SDM" "no" 0.774646666666667
"3636" "Diplectrum_pacificum" "AUC" "occurrence SDM" "no" 0.879633333333333
"3637" "Diplectrum_pacificum" "extrapolation bias" "occurrence SDM" "no" 0.892941841629562
"3638" "Diplectrum_pacificum" "sensitivity" "occurrence SDM" "no" 0.975086666666667
"3639" "Diplectrum_pacificum" "specificity" "occurrence SDM" "no" 0.751602666666667
"3640" "Diplectrum_pacificum" "TSS" "occurrence SDM" "no" 0.726690666666667
"3641" "Diplectrum_radiale" "AUC" "occurrence SDM" "no" 0.855949333333333
"3642" "Diplectrum_radiale" "extrapolation bias" "occurrence SDM" "no" 0.759184879131076
"3643" "Diplectrum_radiale" "sensitivity" "occurrence SDM" "no" 0.846525333333333
"3644" "Diplectrum_radiale" "specificity" "occurrence SDM" "no" 0.830737333333333
"3645" "Diplectrum_radiale" "TSS" "occurrence SDM" "no" 0.677268
"3646" "Diplobatis_ommata" "AUC" "occurrence SDM" "no" 0.841536666666667
"3647" "Diplobatis_ommata" "extrapolation bias" "occurrence SDM" "no" 0.807469256012062
"3648" "Diplobatis_ommata" "sensitivity" "occurrence SDM" "no" 0.930656666666667
"3649" "Diplobatis_ommata" "specificity" "occurrence SDM" "no" 0.738423333333333
"3650" "Diplobatis_ommata" "TSS" "occurrence SDM" "no" 0.66909
"3651" "Diplodus_annularis" "AUC" "occurrence SDM" "no" 0.939355555555556
"3652" "Diplodus_annularis" "extrapolation bias" "occurrence SDM" "no" 0.94970917419414
"3653" "Diplodus_annularis" "sensitivity" "occurrence SDM" "no" 0.982828888888889
"3654" "Diplodus_annularis" "specificity" "occurrence SDM" "no" 0.883411111111111
"3655" "Diplodus_annularis" "TSS" "occurrence SDM" "no" 0.866248888888889
"3656" "Diplodus_capensis" "AUC" "occurrence SDM" "no" 0.858476
"3657" "Diplodus_capensis" "extrapolation bias" "occurrence SDM" "no" 0.754577587243184
"3658" "Diplodus_capensis" "sensitivity" "occurrence SDM" "no" 0.896774666666667
"3659" "Diplodus_capensis" "specificity" "occurrence SDM" "no" 0.803196
"3660" "Diplodus_capensis" "TSS" "occurrence SDM" "no" 0.699972
"3661" "Diplodus_cervinus" "AUC" "occurrence SDM" "no" 0.906701333333333
"3662" "Diplodus_cervinus" "extrapolation bias" "occurrence SDM" "no" 0.880041537349779
"3663" "Diplodus_cervinus" "sensitivity" "occurrence SDM" "no" 0.9488
"3664" "Diplodus_cervinus" "specificity" "occurrence SDM" "no" 0.824853333333333
"3665" "Diplodus_cervinus" "TSS" "occurrence SDM" "no" 0.773654666666667
"3666" "Diplodus_puntazzo" "AUC" "occurrence SDM" "no" 0.909734666666667
"3667" "Diplodus_puntazzo" "extrapolation bias" "occurrence SDM" "no" 0.906560214771496
"3668" "Diplodus_puntazzo" "sensitivity" "occurrence SDM" "no" 0.972969333333333
"3669" "Diplodus_puntazzo" "specificity" "occurrence SDM" "no" 0.853446666666667
"3670" "Diplodus_puntazzo" "TSS" "occurrence SDM" "no" 0.82642
"3671" "Diplodus_sargus" "AUC" "occurrence SDM" "no" 0.907566666666667
"3672" "Diplodus_sargus" "extrapolation bias" "occurrence SDM" "no" 0.902756047996918
"3673" "Diplodus_sargus" "sensitivity" "occurrence SDM" "no" 0.929412
"3674" "Diplodus_sargus" "specificity" "occurrence SDM" "no" 0.821758666666667
"3675" "Diplodus_sargus" "TSS" "occurrence SDM" "no" 0.751165333333333
"3676" "Diplodus_vulgaris" "AUC" "occurrence SDM" "no" 0.927949333333333
"3677" "Diplodus_vulgaris" "extrapolation bias" "occurrence SDM" "no" 0.925948313265353
"3678" "Diplodus_vulgaris" "sensitivity" "occurrence SDM" "no" 0.966934666666667
"3679" "Diplodus_vulgaris" "specificity" "occurrence SDM" "no" 0.844932
"3680" "Diplodus_vulgaris" "TSS" "occurrence SDM" "no" 0.811862666666667
"3681" "Diplogrammus_goramensis" "AUC" "occurrence SDM" "no" 0.739544
"3682" "Diplogrammus_goramensis" "extrapolation bias" "occurrence SDM" "no" 0.701066255784249
"3683" "Diplogrammus_goramensis" "sensitivity" "occurrence SDM" "no" 0.79066
"3684" "Diplogrammus_goramensis" "specificity" "occurrence SDM" "no" 0.67022
"3685" "Diplogrammus_goramensis" "TSS" "occurrence SDM" "no" 0.460906
"3686" "Diplogrammus_pauciradiatus" "AUC" "occurrence SDM" "no" 0.837137333333333
"3687" "Diplogrammus_pauciradiatus" "extrapolation bias" "occurrence SDM" "no" 0.846696860346627
"3688" "Diplogrammus_pauciradiatus" "sensitivity" "occurrence SDM" "no" 0.929416
"3689" "Diplogrammus_pauciradiatus" "specificity" "occurrence SDM" "no" 0.751810666666667
"3690" "Diplogrammus_pauciradiatus" "TSS" "occurrence SDM" "no" 0.681226666666667
"3691" "Diploprion_bifasciatum" "AUC" "occurrence SDM" "no" 0.758838666666667
"3692" "Diploprion_bifasciatum" "extrapolation bias" "occurrence SDM" "no" 0.741482094818173
"3693" "Diploprion_bifasciatum" "sensitivity" "occurrence SDM" "no" 0.864118666666667
"3694" "Diploprion_bifasciatum" "specificity" "occurrence SDM" "no" 0.629178666666667
"3695" "Diploprion_bifasciatum" "TSS" "occurrence SDM" "no" 0.4933
"3696" "Diproctacanthus_xanthurus" "AUC" "occurrence SDM" "no" 0.870594666666667
"3697" "Diproctacanthus_xanthurus" "extrapolation bias" "occurrence SDM" "no" 0.832392190903421
"3698" "Diproctacanthus_xanthurus" "sensitivity" "occurrence SDM" "no" 0.878972
"3699" "Diproctacanthus_xanthurus" "specificity" "occurrence SDM" "no" 0.814590666666667
"3700" "Diproctacanthus_xanthurus" "TSS" "occurrence SDM" "no" 0.693554666666667
"3701" "Dipterygonotus_balteatus" "AUC" "occurrence SDM" "no" 0.722257333333333
"3702" "Dipterygonotus_balteatus" "extrapolation bias" "occurrence SDM" "no" 0.693359691041136
"3703" "Dipterygonotus_balteatus" "sensitivity" "occurrence SDM" "no" 0.886528
"3704" "Dipterygonotus_balteatus" "specificity" "occurrence SDM" "no" 0.600281333333333
"3705" "Dipterygonotus_balteatus" "TSS" "occurrence SDM" "no" 0.486802666666667
"3706" "Dischistodus_chrysopoecilus" "AUC" "occurrence SDM" "no" 0.848966666666667
"3707" "Dischistodus_chrysopoecilus" "extrapolation bias" "occurrence SDM" "no" 0.812143823772408
"3708" "Dischistodus_chrysopoecilus" "sensitivity" "occurrence SDM" "no" 0.929644
"3709" "Dischistodus_chrysopoecilus" "specificity" "occurrence SDM" "no" 0.750766666666667
"3710" "Dischistodus_chrysopoecilus" "TSS" "occurrence SDM" "no" 0.680404
"3711" "Dischistodus_fasciatus" "AUC" "occurrence SDM" "no" 0.856277333333333
"3712" "Dischistodus_fasciatus" "extrapolation bias" "occurrence SDM" "no" 0.791997379183481
"3713" "Dischistodus_fasciatus" "sensitivity" "occurrence SDM" "no" 0.917290666666667
"3714" "Dischistodus_fasciatus" "specificity" "occurrence SDM" "no" 0.781654666666667
"3715" "Dischistodus_fasciatus" "TSS" "occurrence SDM" "no" 0.698946666666667
"3716" "Dischistodus_melanotus" "AUC" "occurrence SDM" "no" 0.756893333333333
"3717" "Dischistodus_melanotus" "extrapolation bias" "occurrence SDM" "no" 0.694987017606725
"3718" "Dischistodus_melanotus" "sensitivity" "occurrence SDM" "no" 0.852814666666667
"3719" "Dischistodus_melanotus" "specificity" "occurrence SDM" "no" 0.643121333333333
"3720" "Dischistodus_melanotus" "TSS" "occurrence SDM" "no" 0.495934666666667
"3721" "Dischistodus_perspicillatus" "AUC" "occurrence SDM" "no" 0.736172
"3722" "Dischistodus_perspicillatus" "extrapolation bias" "occurrence SDM" "no" 0.854080743927893
"3723" "Dischistodus_perspicillatus" "sensitivity" "occurrence SDM" "no" 0.830242
"3724" "Dischistodus_perspicillatus" "specificity" "occurrence SDM" "no" 0.602794
"3725" "Dischistodus_perspicillatus" "TSS" "occurrence SDM" "no" 0.43304
"3726" "Dischistodus_prosopotaenia" "AUC" "occurrence SDM" "no" 0.754973333333333
"3727" "Dischistodus_prosopotaenia" "extrapolation bias" "occurrence SDM" "no" 0.753127286324892
"3728" "Dischistodus_prosopotaenia" "sensitivity" "occurrence SDM" "no" 0.938061333333333
"3729" "Dischistodus_prosopotaenia" "specificity" "occurrence SDM" "no" 0.586525333333333
"3730" "Dischistodus_prosopotaenia" "TSS" "occurrence SDM" "no" 0.524584
"3731" "Dischistodus_pseudochrysopoecilus" "AUC" "occurrence SDM" "no" 0.757720666666667
"3732" "Dischistodus_pseudochrysopoecilus" "extrapolation bias" "occurrence SDM" "no" 0.752098367531198
"3733" "Dischistodus_pseudochrysopoecilus" "sensitivity" "occurrence SDM" "no" 0.833592
"3734" "Dischistodus_pseudochrysopoecilus" "specificity" "occurrence SDM" "no" 0.700649
"3735" "Dischistodus_pseudochrysopoecilus" "TSS" "occurrence SDM" "no" 0.534246333333333
"3736" "Doratonotus_megalepis" "AUC" "occurrence SDM" "no" 0.906608
"3737" "Doratonotus_megalepis" "extrapolation bias" "occurrence SDM" "no" 0.935233530912577
"3738" "Doratonotus_megalepis" "sensitivity" "occurrence SDM" "no" 0.95994
"3739" "Doratonotus_megalepis" "specificity" "occurrence SDM" "no" 0.814649333333333
"3740" "Doratonotus_megalepis" "TSS" "occurrence SDM" "no" 0.774590666666667
"3741" "Doryrhamphus_excisus_excisus" "AUC" "occurrence SDM" "no" 0.737388
"3742" "Doryrhamphus_excisus_excisus" "extrapolation bias" "occurrence SDM" "no" 0.741777187924254
"3743" "Doryrhamphus_excisus_excisus" "sensitivity" "occurrence SDM" "no" 0.855346
"3744" "Doryrhamphus_excisus_excisus" "specificity" "occurrence SDM" "no" 0.594618
"3745" "Doryrhamphus_excisus_excisus" "TSS" "occurrence SDM" "no" 0.449968
"3746" "Drepane_longimana" "AUC" "occurrence SDM" "no" 0.850573333333333
"3747" "Drepane_longimana" "extrapolation bias" "occurrence SDM" "no" 0.80010295013794
"3748" "Drepane_longimana" "sensitivity" "occurrence SDM" "no" 0.823646666666667
"3749" "Drepane_longimana" "specificity" "occurrence SDM" "no" 0.80434
"3750" "Drepane_longimana" "TSS" "occurrence SDM" "no" 0.628
"3751" "Drepane_punctata" "AUC" "occurrence SDM" "no" 0.858916
"3752" "Drepane_punctata" "extrapolation bias" "occurrence SDM" "no" 0.889275972769274
"3753" "Drepane_punctata" "sensitivity" "occurrence SDM" "no" 0.879856
"3754" "Drepane_punctata" "specificity" "occurrence SDM" "no" 0.755322666666667
"3755" "Drepane_punctata" "TSS" "occurrence SDM" "no" 0.635181333333333
"3756" "Dunckerocampus_dactyliophorus" "AUC" "occurrence SDM" "no" 0.812941333333333
"3757" "Dunckerocampus_dactyliophorus" "extrapolation bias" "occurrence SDM" "no" 0.74583570514629
"3758" "Dunckerocampus_dactyliophorus" "sensitivity" "occurrence SDM" "no" 0.879786666666667
"3759" "Dunckerocampus_dactyliophorus" "specificity" "occurrence SDM" "no" 0.713428
"3760" "Dunckerocampus_dactyliophorus" "TSS" "occurrence SDM" "no" 0.593216
"3761" "Echeneis_naucrates" "AUC" "occurrence SDM" "no" 0.861826666666667
"3762" "Echeneis_naucrates" "extrapolation bias" "occurrence SDM" "no" 0.87211517889011
"3763" "Echeneis_naucrates" "sensitivity" "occurrence SDM" "no" 0.917402666666667
"3764" "Echeneis_naucrates" "specificity" "occurrence SDM" "no" 0.708468
"3765" "Echeneis_naucrates" "TSS" "occurrence SDM" "no" 0.625861333333333
"3766" "Echeneis_neucratoides" "AUC" "occurrence SDM" "no" 0.91462
"3767" "Echeneis_neucratoides" "extrapolation bias" "occurrence SDM" "no" 0.855430091529605
"3768" "Echeneis_neucratoides" "sensitivity" "occurrence SDM" "no" 0.974066666666667
"3769" "Echeneis_neucratoides" "specificity" "occurrence SDM" "no" 0.807226666666667
"3770" "Echeneis_neucratoides" "TSS" "occurrence SDM" "no" 0.7813
"3771" "Echidna_catenata" "AUC" "occurrence SDM" "no" 0.854096
"3772" "Echidna_catenata" "extrapolation bias" "occurrence SDM" "no" 0.884610752238713
"3773" "Echidna_catenata" "sensitivity" "occurrence SDM" "no" 0.881065333333333
"3774" "Echidna_catenata" "specificity" "occurrence SDM" "no" 0.823750666666667
"3775" "Echidna_catenata" "TSS" "occurrence SDM" "no" 0.704814666666667
"3776" "Echidna_nebulosa" "AUC" "occurrence SDM" "no" 0.811344
"3777" "Echidna_nebulosa" "extrapolation bias" "occurrence SDM" "no" 0.851422612703426
"3778" "Echidna_nebulosa" "sensitivity" "occurrence SDM" "no" 0.902149333333333
"3779" "Echidna_nebulosa" "specificity" "occurrence SDM" "no" 0.664288
"3780" "Echidna_nebulosa" "TSS" "occurrence SDM" "no" 0.566436
"3781" "Echidna_nocturna" "AUC" "occurrence SDM" "no" 0.856609333333333
"3782" "Echidna_nocturna" "extrapolation bias" "occurrence SDM" "no" 0.785977746990767
"3783" "Echidna_nocturna" "sensitivity" "occurrence SDM" "no" 0.945666666666667
"3784" "Echidna_nocturna" "specificity" "occurrence SDM" "no" 0.758437333333333
"3785" "Echidna_nocturna" "TSS" "occurrence SDM" "no" 0.704108
"3786" "Echidna_polyzona" "AUC" "occurrence SDM" "no" 0.758554666666667
"3787" "Echidna_polyzona" "extrapolation bias" "occurrence SDM" "no" 0.754861027017784
"3788" "Echidna_polyzona" "sensitivity" "occurrence SDM" "no" 0.872972
"3789" "Echidna_polyzona" "specificity" "occurrence SDM" "no" 0.621749333333333
"3790" "Echidna_polyzona" "TSS" "occurrence SDM" "no" 0.494722666666667
"3791" "Ecsenius_bicolor" "AUC" "occurrence SDM" "no" 0.803570666666667
"3792" "Ecsenius_bicolor" "extrapolation bias" "occurrence SDM" "no" 0.776593253688443
"3793" "Ecsenius_bicolor" "sensitivity" "occurrence SDM" "no" 0.90474
"3794" "Ecsenius_bicolor" "specificity" "occurrence SDM" "no" 0.657464
"3795" "Ecsenius_bicolor" "TSS" "occurrence SDM" "no" 0.562197333333333
"3796" "Ecsenius_midas" "AUC" "occurrence SDM" "no" 0.759246666666667
"3797" "Ecsenius_midas" "extrapolation bias" "occurrence SDM" "no" 0.659279191820524
"3798" "Ecsenius_midas" "sensitivity" "occurrence SDM" "no" 0.899630666666667
"3799" "Ecsenius_midas" "specificity" "occurrence SDM" "no" 0.671292
"3800" "Ecsenius_midas" "TSS" "occurrence SDM" "no" 0.570921333333333
"3801" "Ecsenius_stictus" "AUC" "occurrence SDM" "no" 0.832705333333333
"3802" "Ecsenius_stictus" "extrapolation bias" "occurrence SDM" "no" 0.766027648092481
"3803" "Ecsenius_stictus" "sensitivity" "occurrence SDM" "no" 0.867072
"3804" "Ecsenius_stictus" "specificity" "occurrence SDM" "no" 0.781054666666667
"3805" "Ecsenius_stictus" "TSS" "occurrence SDM" "no" 0.648125333333333
"3806" "Ecsenius_yaeyamaensis" "AUC" "occurrence SDM" "no" 0.674906
"3807" "Ecsenius_yaeyamaensis" "extrapolation bias" "occurrence SDM" "no" 0.762101648983733
"3808" "Ecsenius_yaeyamaensis" "sensitivity" "occurrence SDM" "no" 0.90019
"3809" "Ecsenius_yaeyamaensis" "specificity" "occurrence SDM" "no" 0.477068
"3810" "Ecsenius_yaeyamaensis" "TSS" "occurrence SDM" "no" 0.377252
"3811" "Ekemblemaria_myersi" "AUC" "occurrence SDM" "no" 0.868298666666667
"3812" "Ekemblemaria_myersi" "extrapolation bias" "occurrence SDM" "no" 0.832842628808543
"3813" "Ekemblemaria_myersi" "sensitivity" "occurrence SDM" "no" 0.975368
"3814" "Ekemblemaria_myersi" "specificity" "occurrence SDM" "no" 0.777664
"3815" "Ekemblemaria_myersi" "TSS" "occurrence SDM" "no" 0.753032
"3816" "Elacatinus_evelynae" "AUC" "occurrence SDM" "no" 0.918762222222222
"3817" "Elacatinus_evelynae" "extrapolation bias" "occurrence SDM" "no" 0.933413273157136
"3818" "Elacatinus_evelynae" "sensitivity" "occurrence SDM" "no" 0.98206
"3819" "Elacatinus_evelynae" "specificity" "occurrence SDM" "no" 0.845166666666667
"3820" "Elacatinus_evelynae" "TSS" "occurrence SDM" "no" 0.827224444444444
"3821" "Elacatinus_horsti" "AUC" "occurrence SDM" "no" 0.844505666666667
"3822" "Elacatinus_horsti" "extrapolation bias" "occurrence SDM" "no" 0.830517980151163
"3823" "Elacatinus_horsti" "sensitivity" "occurrence SDM" "no" 0.929752666666667
"3824" "Elacatinus_horsti" "specificity" "occurrence SDM" "no" 0.780267333333333
"3825" "Elacatinus_horsti" "TSS" "occurrence SDM" "no" 0.710021666666667
"3826" "Elacatinus_oceanops" "AUC" "occurrence SDM" "no" 0.904982666666667
"3827" "Elacatinus_oceanops" "extrapolation bias" "occurrence SDM" "no" 0.913237503743652
"3828" "Elacatinus_oceanops" "sensitivity" "occurrence SDM" "no" 0.956185333333333
"3829" "Elacatinus_oceanops" "specificity" "occurrence SDM" "no" 0.843552
"3830" "Elacatinus_oceanops" "TSS" "occurrence SDM" "no" 0.799738666666667
"3831" "Elagatis_bipinnulata" "AUC" "occurrence SDM" "no" 0.869913333333333
"3832" "Elagatis_bipinnulata" "extrapolation bias" "occurrence SDM" "no" 0.918458057763387
"3833" "Elagatis_bipinnulata" "sensitivity" "occurrence SDM" "no" 0.907661333333333
"3834" "Elagatis_bipinnulata" "specificity" "occurrence SDM" "no" 0.74602
"3835" "Elagatis_bipinnulata" "TSS" "occurrence SDM" "no" 0.653682666666667
"3836" "Ellochelon_vaigiensis" "AUC" "occurrence SDM" "no" 0.761741333333333
"3837" "Ellochelon_vaigiensis" "extrapolation bias" "occurrence SDM" "no" 0.689039146924762
"3838" "Ellochelon_vaigiensis" "sensitivity" "occurrence SDM" "no" 0.860078666666667
"3839" "Ellochelon_vaigiensis" "specificity" "occurrence SDM" "no" 0.636362666666667
"3840" "Ellochelon_vaigiensis" "TSS" "occurrence SDM" "no" 0.496442666666667
"3841" "Elops_affinis" "AUC" "occurrence SDM" "no" 0.869448
"3842" "Elops_affinis" "extrapolation bias" "occurrence SDM" "no" 0.931804759076864
"3843" "Elops_affinis" "sensitivity" "occurrence SDM" "no" 0.937638666666667
"3844" "Elops_affinis" "specificity" "occurrence SDM" "no" 0.760086666666667
"3845" "Elops_affinis" "TSS" "occurrence SDM" "no" 0.697725333333333
"3846" "Elops_saurus" "AUC" "occurrence SDM" "no" 0.808833333333333
"3847" "Elops_saurus" "extrapolation bias" "occurrence SDM" "no" 0.609816791735314
"3848" "Elops_saurus" "sensitivity" "occurrence SDM" "no" 0.841962666666667
"3849" "Elops_saurus" "specificity" "occurrence SDM" "no" 0.75404
"3850" "Elops_saurus" "TSS" "occurrence SDM" "no" 0.595998666666667
"3851" "Embiotoca_jacksoni" "AUC" "occurrence SDM" "no" 0.965005333333333
"3852" "Embiotoca_jacksoni" "extrapolation bias" "occurrence SDM" "no" 0.926823483199621
"3853" "Embiotoca_jacksoni" "sensitivity" "occurrence SDM" "no" 0.995869333333333
"3854" "Embiotoca_jacksoni" "specificity" "occurrence SDM" "no" 0.925022666666667
"3855" "Embiotoca_jacksoni" "TSS" "occurrence SDM" "no" 0.920893333333333
"3856" "Embiotoca_lateralis" "AUC" "occurrence SDM" "no" 0.92793
"3857" "Embiotoca_lateralis" "extrapolation bias" "occurrence SDM" "no" 0.941374012941651
"3858" "Embiotoca_lateralis" "sensitivity" "occurrence SDM" "no" 0.959409333333333
"3859" "Embiotoca_lateralis" "specificity" "occurrence SDM" "no" 0.848906333333333
"3860" "Embiotoca_lateralis" "TSS" "occurrence SDM" "no" 0.808318333333333
"3861" "Emblemaria_pandionis" "AUC" "occurrence SDM" "no" 0.854314666666667
"3862" "Emblemaria_pandionis" "extrapolation bias" "occurrence SDM" "no" 0.841040262607132
"3863" "Emblemaria_pandionis" "sensitivity" "occurrence SDM" "no" 0.945036
"3864" "Emblemaria_pandionis" "specificity" "occurrence SDM" "no" 0.764737333333333
"3865" "Emblemaria_pandionis" "TSS" "occurrence SDM" "no" 0.709772
"3866" "Encheliophis_gracilis" "AUC" "occurrence SDM" "no" 0.737089333333333
"3867" "Encheliophis_gracilis" "extrapolation bias" "occurrence SDM" "no" 0.665447232017109
"3868" "Encheliophis_gracilis" "sensitivity" "occurrence SDM" "no" 0.792794666666667
"3869" "Encheliophis_gracilis" "specificity" "occurrence SDM" "no" 0.707065333333333
"3870" "Encheliophis_gracilis" "TSS" "occurrence SDM" "no" 0.499857333333333
"3871" "Encheliophis_homei" "AUC" "occurrence SDM" "no" 0.711862
"3872" "Encheliophis_homei" "extrapolation bias" "occurrence SDM" "no" 0.691131445752093
"3873" "Encheliophis_homei" "sensitivity" "occurrence SDM" "no" 0.788986
"3874" "Encheliophis_homei" "specificity" "occurrence SDM" "no" 0.671206
"3875" "Encheliophis_homei" "TSS" "occurrence SDM" "no" 0.460186
"3876" "Enchelycore_bayeri" "AUC" "occurrence SDM" "no" 0.857944
"3877" "Enchelycore_bayeri" "extrapolation bias" "occurrence SDM" "no" 0.861876646577702
"3878" "Enchelycore_bayeri" "sensitivity" "occurrence SDM" "no" 0.905214666666667
"3879" "Enchelycore_bayeri" "specificity" "occurrence SDM" "no" 0.747729333333333
"3880" "Enchelycore_bayeri" "TSS" "occurrence SDM" "no" 0.652949333333333
"3881" "Enchelycore_carychroa" "AUC" "occurrence SDM" "no" 0.890677333333333
"3882" "Enchelycore_carychroa" "extrapolation bias" "occurrence SDM" "no" 0.909059908545716
"3883" "Enchelycore_carychroa" "sensitivity" "occurrence SDM" "no" 0.933544
"3884" "Enchelycore_carychroa" "specificity" "occurrence SDM" "no" 0.827697333333333
"3885" "Enchelycore_carychroa" "TSS" "occurrence SDM" "no" 0.761232
"3886" "Enchelycore_nigricans" "AUC" "occurrence SDM" "no" 0.859286666666667
"3887" "Enchelycore_nigricans" "extrapolation bias" "occurrence SDM" "no" 0.870551307826506
"3888" "Enchelycore_nigricans" "sensitivity" "occurrence SDM" "no" 0.903152
"3889" "Enchelycore_nigricans" "specificity" "occurrence SDM" "no" 0.780828
"3890" "Enchelycore_nigricans" "TSS" "occurrence SDM" "no" 0.683989333333333
"3891" "Enchelycore_octaviana" "AUC" "occurrence SDM" "no" 0.873905333333333
"3892" "Enchelycore_octaviana" "extrapolation bias" "occurrence SDM" "no" 0.846820977111351
"3893" "Enchelycore_octaviana" "sensitivity" "occurrence SDM" "no" 0.970210666666667
"3894" "Enchelycore_octaviana" "specificity" "occurrence SDM" "no" 0.780013333333333
"3895" "Enchelycore_octaviana" "TSS" "occurrence SDM" "no" 0.750222666666667
"3896" "Enchelyurus_kraussii" "AUC" "occurrence SDM" "no" 0.715892
"3897" "Enchelyurus_kraussii" "extrapolation bias" "occurrence SDM" "no" 0.82816810948545
"3898" "Enchelyurus_kraussii" "sensitivity" "occurrence SDM" "no" 0.888504
"3899" "Enchelyurus_kraussii" "specificity" "occurrence SDM" "no" 0.559452
"3900" "Enchelyurus_kraussii" "TSS" "occurrence SDM" "no" 0.44795
"3901" "Encrasicholina_heteroloba" "AUC" "occurrence SDM" "no" 0.822852
"3902" "Encrasicholina_heteroloba" "extrapolation bias" "occurrence SDM" "no" 0.806634701136003
"3903" "Encrasicholina_heteroloba" "sensitivity" "occurrence SDM" "no" 0.842362666666667
"3904" "Encrasicholina_heteroloba" "specificity" "occurrence SDM" "no" 0.771337333333333
"3905" "Encrasicholina_heteroloba" "TSS" "occurrence SDM" "no" 0.613701333333333
"3906" "Engraulis_australis" "AUC" "occurrence SDM" "no" 0.901661333333333
"3907" "Engraulis_australis" "extrapolation bias" "occurrence SDM" "no" 0.903408846239759
"3908" "Engraulis_australis" "sensitivity" "occurrence SDM" "no" 0.945853333333333
"3909" "Engraulis_australis" "specificity" "occurrence SDM" "no" 0.791425333333333
"3910" "Engraulis_australis" "TSS" "occurrence SDM" "no" 0.737277333333333
"3911" "Engyprosopon_grandisquama" "AUC" "occurrence SDM" "no" 0.830497333333333
"3912" "Engyprosopon_grandisquama" "extrapolation bias" "occurrence SDM" "no" 0.858502313447385
"3913" "Engyprosopon_grandisquama" "sensitivity" "occurrence SDM" "no" 0.837550666666667
"3914" "Engyprosopon_grandisquama" "specificity" "occurrence SDM" "no" 0.754772
"3915" "Engyprosopon_grandisquama" "TSS" "occurrence SDM" "no" 0.592324
"3916" "Enneanectes_boehlkei" "AUC" "occurrence SDM" "no" 0.910618666666667
"3917" "Enneanectes_boehlkei" "extrapolation bias" "occurrence SDM" "no" 0.962146804079555
"3918" "Enneanectes_boehlkei" "sensitivity" "occurrence SDM" "no" 0.973873333333333
"3919" "Enneanectes_boehlkei" "specificity" "occurrence SDM" "no" 0.826814666666667
"3920" "Enneanectes_boehlkei" "TSS" "occurrence SDM" "no" 0.800690666666667
"3921" "Enneanectes_carminalis" "AUC" "occurrence SDM" "no" 0.873329333333333
"3922" "Enneanectes_carminalis" "extrapolation bias" "occurrence SDM" "no" 0.848175425618017
"3923" "Enneanectes_carminalis" "sensitivity" "occurrence SDM" "no" 0.948185333333333
"3924" "Enneanectes_carminalis" "specificity" "occurrence SDM" "no" 0.760361333333333
"3925" "Enneanectes_carminalis" "TSS" "occurrence SDM" "no" 0.708546666666667
"3926" "Enneanectes_jordani" "AUC" "occurrence SDM" "no" 0.900033333333333
"3927" "Enneanectes_jordani" "extrapolation bias" "occurrence SDM" "no" 0.916368303461891
"3928" "Enneanectes_jordani" "sensitivity" "occurrence SDM" "no" 0.966793333333333
"3929" "Enneanectes_jordani" "specificity" "occurrence SDM" "no" 0.829789333333333
"3930" "Enneanectes_jordani" "TSS" "occurrence SDM" "no" 0.796584
"3931" "Enneapterygius_atrogulare" "AUC" "occurrence SDM" "no" 0.79007
"3932" "Enneapterygius_atrogulare" "extrapolation bias" "occurrence SDM" "no" 0.733330946397812
"3933" "Enneapterygius_atrogulare" "sensitivity" "occurrence SDM" "no" 0.7620525
"3934" "Enneapterygius_atrogulare" "specificity" "occurrence SDM" "no" 0.7474725
"3935" "Enneapterygius_atrogulare" "TSS" "occurrence SDM" "no" 0.509515
"3936" "Enneapterygius_etheostomus" "AUC" "occurrence SDM" "no" 0.854016
"3937" "Enneapterygius_etheostomus" "extrapolation bias" "occurrence SDM" "no" 0.82364618484854
"3938" "Enneapterygius_etheostomus" "sensitivity" "occurrence SDM" "no" 0.89866
"3939" "Enneapterygius_etheostomus" "specificity" "occurrence SDM" "no" 0.788206666666667
"3940" "Enneapterygius_etheostomus" "TSS" "occurrence SDM" "no" 0.686861333333333
"3941" "Enneapterygius_flavoccipitis" "AUC" "occurrence SDM" "no" 0.726241333333333
"3942" "Enneapterygius_flavoccipitis" "extrapolation bias" "occurrence SDM" "no" 0.713014192294863
"3943" "Enneapterygius_flavoccipitis" "sensitivity" "occurrence SDM" "no" 0.822964
"3944" "Enneapterygius_flavoccipitis" "specificity" "occurrence SDM" "no" 0.646587666666667
"3945" "Enneapterygius_flavoccipitis" "TSS" "occurrence SDM" "no" 0.469547333333333
"3946" "Enneapterygius_larsonae" "AUC" "occurrence SDM" "no" 0.75957
"3947" "Enneapterygius_larsonae" "extrapolation bias" "occurrence SDM" "no" 0.772584845862558
"3948" "Enneapterygius_larsonae" "sensitivity" "occurrence SDM" "no" 0.828532
"3949" "Enneapterygius_larsonae" "specificity" "occurrence SDM" "no" 0.668568
"3950" "Enneapterygius_larsonae" "TSS" "occurrence SDM" "no" 0.4971
"3951" "Enneapterygius_philippinus" "AUC" "occurrence SDM" "no" 0.697064
"3952" "Enneapterygius_philippinus" "extrapolation bias" "occurrence SDM" "no" 0.655463776820764
"3953" "Enneapterygius_philippinus" "sensitivity" "occurrence SDM" "no" 0.858105333333333
"3954" "Enneapterygius_philippinus" "specificity" "occurrence SDM" "no" 0.591017333333333
"3955" "Enneapterygius_philippinus" "TSS" "occurrence SDM" "no" 0.449125333333333
"3956" "Enneapterygius_tutuilae" "AUC" "occurrence SDM" "no" 0.842009333333333
"3957" "Enneapterygius_tutuilae" "extrapolation bias" "occurrence SDM" "no" 0.859922783243603
"3958" "Enneapterygius_tutuilae" "sensitivity" "occurrence SDM" "no" 0.919190666666667
"3959" "Enneapterygius_tutuilae" "specificity" "occurrence SDM" "no" 0.724836
"3960" "Enneapterygius_tutuilae" "TSS" "occurrence SDM" "no" 0.644025333333333
"3961" "Enophrys_diceraus" "AUC" "occurrence SDM" "no" 0.816718
"3962" "Enophrys_diceraus" "extrapolation bias" "occurrence SDM" "no" 0.642949664293224
"3963" "Enophrys_diceraus" "sensitivity" "occurrence SDM" "no" 0.831948333333333
"3964" "Enophrys_diceraus" "specificity" "occurrence SDM" "no" 0.788415
"3965" "Enophrys_diceraus" "TSS" "occurrence SDM" "no" 0.620363333333333
"3966" "Enoplosus_armatus" "AUC" "occurrence SDM" "no" 0.886924
"3967" "Enoplosus_armatus" "extrapolation bias" "occurrence SDM" "no" 0.914944965289313
"3968" "Enoplosus_armatus" "sensitivity" "occurrence SDM" "no" 0.954517333333333
"3969" "Enoplosus_armatus" "specificity" "occurrence SDM" "no" 0.7548
"3970" "Enoplosus_armatus" "TSS" "occurrence SDM" "no" 0.709325333333333
"3971" "Entomacrodus_caudofasciatus" "AUC" "occurrence SDM" "no" 0.726708
"3972" "Entomacrodus_caudofasciatus" "extrapolation bias" "occurrence SDM" "no" 0.737297104737351
"3973" "Entomacrodus_caudofasciatus" "sensitivity" "occurrence SDM" "no" 0.869634
"3974" "Entomacrodus_caudofasciatus" "specificity" "occurrence SDM" "no" 0.63406
"3975" "Entomacrodus_caudofasciatus" "TSS" "occurrence SDM" "no" 0.503694
"3976" "Entomacrodus_chiostictus" "AUC" "occurrence SDM" "no" 0.894894666666667
"3977" "Entomacrodus_chiostictus" "extrapolation bias" "occurrence SDM" "no" 0.87454561411809
"3978" "Entomacrodus_chiostictus" "sensitivity" "occurrence SDM" "no" 0.955514666666667
"3979" "Entomacrodus_chiostictus" "specificity" "occurrence SDM" "no" 0.799592
"3980" "Entomacrodus_chiostictus" "TSS" "occurrence SDM" "no" 0.755105333333333
"3981" "Entomacrodus_decussatus" "AUC" "occurrence SDM" "no" 0.6963185
"3982" "Entomacrodus_decussatus" "extrapolation bias" "occurrence SDM" "no" 0.630541971160938
"3983" "Entomacrodus_decussatus" "sensitivity" "occurrence SDM" "no" 0.805272
"3984" "Entomacrodus_decussatus" "specificity" "occurrence SDM" "no" 0.6067755
"3985" "Entomacrodus_decussatus" "TSS" "occurrence SDM" "no" 0.4120435
"3986" "Entomacrodus_nigricans" "AUC" "occurrence SDM" "no" 0.897596
"3987" "Entomacrodus_nigricans" "extrapolation bias" "occurrence SDM" "no" 0.942027543478697
"3988" "Entomacrodus_nigricans" "sensitivity" "occurrence SDM" "no" 0.918722666666667
"3989" "Entomacrodus_nigricans" "specificity" "occurrence SDM" "no" 0.830390666666667
"3990" "Entomacrodus_nigricans" "TSS" "occurrence SDM" "no" 0.749097333333333
"3991" "Entomacrodus_striatus" "AUC" "occurrence SDM" "no" 0.747444
"3992" "Entomacrodus_striatus" "extrapolation bias" "occurrence SDM" "no" 0.630746557704968
"3993" "Entomacrodus_striatus" "sensitivity" "occurrence SDM" "no" 0.827274666666667
"3994" "Entomacrodus_striatus" "specificity" "occurrence SDM" "no" 0.662250666666667
"3995" "Entomacrodus_striatus" "TSS" "occurrence SDM" "no" 0.489528
"3996" "Entomacrodus_thalassinus" "AUC" "occurrence SDM" "no" 0.751410666666667
"3997" "Entomacrodus_thalassinus" "extrapolation bias" "occurrence SDM" "no" 0.812790689458189
"3998" "Entomacrodus_thalassinus" "sensitivity" "occurrence SDM" "no" 0.773184
"3999" "Entomacrodus_thalassinus" "specificity" "occurrence SDM" "no" 0.739
"4000" "Entomacrodus_thalassinus" "TSS" "occurrence SDM" "no" 0.512176
"4001" "Eocallionymus_papilio" "AUC" "occurrence SDM" "no" 0.918792
"4002" "Eocallionymus_papilio" "extrapolation bias" "occurrence SDM" "no" 0.938327965156796
"4003" "Eocallionymus_papilio" "sensitivity" "occurrence SDM" "no" 0.964933333333333
"4004" "Eocallionymus_papilio" "specificity" "occurrence SDM" "no" 0.829809333333333
"4005" "Eocallionymus_papilio" "TSS" "occurrence SDM" "no" 0.794745333333333
"4006" "Ephippus_orbis" "AUC" "occurrence SDM" "no" 0.899533333333333
"4007" "Ephippus_orbis" "extrapolation bias" "occurrence SDM" "no" 0.816173159736264
"4008" "Ephippus_orbis" "sensitivity" "occurrence SDM" "no" 0.929188
"4009" "Ephippus_orbis" "specificity" "occurrence SDM" "no" 0.830716
"4010" "Ephippus_orbis" "TSS" "occurrence SDM" "no" 0.759904
"4011" "Epibulus_insidiator" "AUC" "occurrence SDM" "no" 0.792788
"4012" "Epibulus_insidiator" "extrapolation bias" "occurrence SDM" "no" 0.794650451956635
"4013" "Epibulus_insidiator" "sensitivity" "occurrence SDM" "no" 0.885445333333333
"4014" "Epibulus_insidiator" "specificity" "occurrence SDM" "no" 0.625936
"4015" "Epibulus_insidiator" "TSS" "occurrence SDM" "no" 0.511382666666667
"4016" "Epinephelus_adscensionis" "AUC" "occurrence SDM" "no" 0.872124
"4017" "Epinephelus_adscensionis" "extrapolation bias" "occurrence SDM" "no" 0.882438237047213
"4018" "Epinephelus_adscensionis" "sensitivity" "occurrence SDM" "no" 0.8882
"4019" "Epinephelus_adscensionis" "specificity" "occurrence SDM" "no" 0.7993
"4020" "Epinephelus_adscensionis" "TSS" "occurrence SDM" "no" 0.687496
"4021" "Epinephelus_areolatus" "AUC" "occurrence SDM" "no" 0.750446
"4022" "Epinephelus_areolatus" "extrapolation bias" "occurrence SDM" "no" 0.827699022804304
"4023" "Epinephelus_areolatus" "sensitivity" "occurrence SDM" "no" 0.804074
"4024" "Epinephelus_areolatus" "specificity" "occurrence SDM" "no" 0.629892
"4025" "Epinephelus_areolatus" "TSS" "occurrence SDM" "no" 0.433966
"4026" "Epinephelus_bleekeri" "AUC" "occurrence SDM" "no" 0.781729333333333
"4027" "Epinephelus_bleekeri" "extrapolation bias" "occurrence SDM" "no" 0.640285993470449
"4028" "Epinephelus_bleekeri" "sensitivity" "occurrence SDM" "no" 0.852958666666667
"4029" "Epinephelus_bleekeri" "specificity" "occurrence SDM" "no" 0.722561333333333
"4030" "Epinephelus_bleekeri" "TSS" "occurrence SDM" "no" 0.575513333333333
"4031" "Epinephelus_chlorostigma" "AUC" "occurrence SDM" "no" 0.711596
"4032" "Epinephelus_chlorostigma" "extrapolation bias" "occurrence SDM" "no" 0.852719489321177
"4033" "Epinephelus_chlorostigma" "sensitivity" "occurrence SDM" "no" 0.76662
"4034" "Epinephelus_chlorostigma" "specificity" "occurrence SDM" "no" 0.659264
"4035" "Epinephelus_chlorostigma" "TSS" "occurrence SDM" "no" 0.425884
"4036" "Epinephelus_coeruleopunctatus" "AUC" "occurrence SDM" "no" 0.778425333333333
"4037" "Epinephelus_coeruleopunctatus" "extrapolation bias" "occurrence SDM" "no" 0.823478984060016
"4038" "Epinephelus_coeruleopunctatus" "sensitivity" "occurrence SDM" "no" 0.889246666666667
"4039" "Epinephelus_coeruleopunctatus" "specificity" "occurrence SDM" "no" 0.626153333333333
"4040" "Epinephelus_coeruleopunctatus" "TSS" "occurrence SDM" "no" 0.515404
"4041" "Epinephelus_coioides" "AUC" "occurrence SDM" "no" 0.78838
"4042" "Epinephelus_coioides" "extrapolation bias" "occurrence SDM" "no" 0.813527430279674
"4043" "Epinephelus_coioides" "sensitivity" "occurrence SDM" "no" 0.806984
"4044" "Epinephelus_coioides" "specificity" "occurrence SDM" "no" 0.705792
"4045" "Epinephelus_coioides" "TSS" "occurrence SDM" "no" 0.512770666666667
"4046" "Epinephelus_corallicola" "AUC" "occurrence SDM" "no" 0.778316
"4047" "Epinephelus_corallicola" "extrapolation bias" "occurrence SDM" "no" 0.812850139668917
"4048" "Epinephelus_corallicola" "sensitivity" "occurrence SDM" "no" 0.905578666666667
"4049" "Epinephelus_corallicola" "specificity" "occurrence SDM" "no" 0.639645333333333
"4050" "Epinephelus_corallicola" "TSS" "occurrence SDM" "no" 0.545228
"4051" "Epinephelus_costae" "AUC" "occurrence SDM" "no" 0.895846666666667
"4052" "Epinephelus_costae" "extrapolation bias" "occurrence SDM" "no" 0.834261459524584
"4053" "Epinephelus_costae" "sensitivity" "occurrence SDM" "no" 0.968696
"4054" "Epinephelus_costae" "specificity" "occurrence SDM" "no" 0.849938666666667
"4055" "Epinephelus_costae" "TSS" "occurrence SDM" "no" 0.818633333333333
"4056" "Epinephelus_cyanopodus" "AUC" "occurrence SDM" "no" 0.753048
"4057" "Epinephelus_cyanopodus" "extrapolation bias" "occurrence SDM" "no" 0.810657212995802
"4058" "Epinephelus_cyanopodus" "sensitivity" "occurrence SDM" "no" 0.877206
"4059" "Epinephelus_cyanopodus" "specificity" "occurrence SDM" "no" 0.63185
"4060" "Epinephelus_cyanopodus" "TSS" "occurrence SDM" "no" 0.509052
"4061" "Epinephelus_daemelii" "AUC" "occurrence SDM" "no" 0.917758888888889
"4062" "Epinephelus_daemelii" "extrapolation bias" "occurrence SDM" "no" 0.687968294318572
"4063" "Epinephelus_daemelii" "sensitivity" "occurrence SDM" "no" 0.950626111111111
"4064" "Epinephelus_daemelii" "specificity" "occurrence SDM" "no" 0.852579444444444
"4065" "Epinephelus_daemelii" "TSS" "occurrence SDM" "no" 0.80321
"4066" "Epinephelus_fasciatus" "AUC" "occurrence SDM" "no" 0.714384
"4067" "Epinephelus_fasciatus" "extrapolation bias" "occurrence SDM" "no" 0.719163885381521
"4068" "Epinephelus_fasciatus" "sensitivity" "occurrence SDM" "no" 0.918705333333333
"4069" "Epinephelus_fasciatus" "specificity" "occurrence SDM" "no" 0.498433333333333
"4070" "Epinephelus_fasciatus" "TSS" "occurrence SDM" "no" 0.417142666666667
"4071" "Epinephelus_flavocaeruleus" "AUC" "occurrence SDM" "no" 0.863057333333333
"4072" "Epinephelus_flavocaeruleus" "extrapolation bias" "occurrence SDM" "no" 0.748074405242773
"4073" "Epinephelus_flavocaeruleus" "sensitivity" "occurrence SDM" "no" 0.922084
"4074" "Epinephelus_flavocaeruleus" "specificity" "occurrence SDM" "no" 0.789374666666667
"4075" "Epinephelus_flavocaeruleus" "TSS" "occurrence SDM" "no" 0.711458666666667
"4076" "Epinephelus_fuscoguttatus" "AUC" "occurrence SDM" "no" 0.739668
"4077" "Epinephelus_fuscoguttatus" "extrapolation bias" "occurrence SDM" "no" 0.755554758032122
"4078" "Epinephelus_fuscoguttatus" "sensitivity" "occurrence SDM" "no" 0.900517333333333
"4079" "Epinephelus_fuscoguttatus" "specificity" "occurrence SDM" "no" 0.587337333333333
"4080" "Epinephelus_fuscoguttatus" "TSS" "occurrence SDM" "no" 0.487844
"4081" "Epinephelus_hexagonatus" "AUC" "occurrence SDM" "no" 0.852701333333333
"4082" "Epinephelus_hexagonatus" "extrapolation bias" "occurrence SDM" "no" 0.858314272185596
"4083" "Epinephelus_hexagonatus" "sensitivity" "occurrence SDM" "no" 0.836521333333333
"4084" "Epinephelus_hexagonatus" "specificity" "occurrence SDM" "no" 0.778950666666667
"4085" "Epinephelus_hexagonatus" "TSS" "occurrence SDM" "no" 0.615461333333333
"4086" "Epinephelus_howlandi" "AUC" "occurrence SDM" "no" 0.812712
"4087" "Epinephelus_howlandi" "extrapolation bias" "occurrence SDM" "no" 0.76741973672705
"4088" "Epinephelus_howlandi" "sensitivity" "occurrence SDM" "no" 0.874409333333333
"4089" "Epinephelus_howlandi" "specificity" "occurrence SDM" "no" 0.747758666666667
"4090" "Epinephelus_howlandi" "TSS" "occurrence SDM" "no" 0.622168
"4091" "Epinephelus_itajara" "AUC" "occurrence SDM" "no" 0.871184
"4092" "Epinephelus_itajara" "extrapolation bias" "occurrence SDM" "no" 0.824857398171372
"4093" "Epinephelus_itajara" "sensitivity" "occurrence SDM" "no" 0.962372
"4094" "Epinephelus_itajara" "specificity" "occurrence SDM" "no" 0.750856
"4095" "Epinephelus_itajara" "TSS" "occurrence SDM" "no" 0.713224
"4096" "Epinephelus_lanceolatus" "AUC" "occurrence SDM" "no" 0.738454666666667
"4097" "Epinephelus_lanceolatus" "extrapolation bias" "occurrence SDM" "no" 0.676754318128946
"4098" "Epinephelus_lanceolatus" "sensitivity" "occurrence SDM" "no" 0.857618666666667
"4099" "Epinephelus_lanceolatus" "specificity" "occurrence SDM" "no" 0.61606
"4100" "Epinephelus_lanceolatus" "TSS" "occurrence SDM" "no" 0.473672
"4101" "Epinephelus_longispinis" "AUC" "occurrence SDM" "no" 0.815165666666667
"4102" "Epinephelus_longispinis" "extrapolation bias" "occurrence SDM" "no" 0.664709517166473
"4103" "Epinephelus_longispinis" "sensitivity" "occurrence SDM" "no" 0.824864333333333
"4104" "Epinephelus_longispinis" "specificity" "occurrence SDM" "no" 0.811361666666667
"4105" "Epinephelus_longispinis" "TSS" "occurrence SDM" "no" 0.636221666666667
"4106" "Epinephelus_macrospilos" "AUC" "occurrence SDM" "no" 0.8125
"4107" "Epinephelus_macrospilos" "extrapolation bias" "occurrence SDM" "no" 0.851125918018597
"4108" "Epinephelus_macrospilos" "sensitivity" "occurrence SDM" "no" 0.854098666666667
"4109" "Epinephelus_macrospilos" "specificity" "occurrence SDM" "no" 0.712906666666667
"4110" "Epinephelus_macrospilos" "TSS" "occurrence SDM" "no" 0.567
"4111" "Epinephelus_maculatus" "AUC" "occurrence SDM" "no" 0.729349333333333
"4112" "Epinephelus_maculatus" "extrapolation bias" "occurrence SDM" "no" 0.70828056019779
"4113" "Epinephelus_maculatus" "sensitivity" "occurrence SDM" "no" 0.877002666666667
"4114" "Epinephelus_maculatus" "specificity" "occurrence SDM" "no" 0.588206666666667
"4115" "Epinephelus_maculatus" "TSS" "occurrence SDM" "no" 0.465216
"4116" "Epinephelus_malabaricus" "AUC" "occurrence SDM" "no" 0.772264
"4117" "Epinephelus_malabaricus" "extrapolation bias" "occurrence SDM" "no" 0.764636649232177
"4118" "Epinephelus_malabaricus" "sensitivity" "occurrence SDM" "no" 0.878878666666667
"4119" "Epinephelus_malabaricus" "specificity" "occurrence SDM" "no" 0.623918666666667
"4120" "Epinephelus_malabaricus" "TSS" "occurrence SDM" "no" 0.502794666666667
"4121" "Epinephelus_marginatus" "AUC" "occurrence SDM" "no" 0.931958666666667
"4122" "Epinephelus_marginatus" "extrapolation bias" "occurrence SDM" "no" 0.901442426185938
"4123" "Epinephelus_marginatus" "sensitivity" "occurrence SDM" "no" 0.974681333333333
"4124" "Epinephelus_marginatus" "specificity" "occurrence SDM" "no" 0.843252
"4125" "Epinephelus_marginatus" "TSS" "occurrence SDM" "no" 0.817930666666667
"4126" "Epinephelus_melanostigma" "AUC" "occurrence SDM" "no" 0.796717333333333
"4127" "Epinephelus_melanostigma" "extrapolation bias" "occurrence SDM" "no" 0.804790659923724
"4128" "Epinephelus_melanostigma" "sensitivity" "occurrence SDM" "no" 0.804548
"4129" "Epinephelus_melanostigma" "specificity" "occurrence SDM" "no" 0.782994666666667
"4130" "Epinephelus_melanostigma" "TSS" "occurrence SDM" "no" 0.587537333333333
"4131" "Epinephelus_merra" "AUC" "occurrence SDM" "no" 0.849498666666667
"4132" "Epinephelus_merra" "extrapolation bias" "occurrence SDM" "no" 0.876885057566488
"4133" "Epinephelus_merra" "sensitivity" "occurrence SDM" "no" 0.909977333333333
"4134" "Epinephelus_merra" "specificity" "occurrence SDM" "no" 0.707321333333333
"4135" "Epinephelus_merra" "TSS" "occurrence SDM" "no" 0.617296
"4136" "Epinephelus_morio" "AUC" "occurrence SDM" "no" 0.926037333333333
"4137" "Epinephelus_morio" "extrapolation bias" "occurrence SDM" "no" 0.941611054208839
"4138" "Epinephelus_morio" "sensitivity" "occurrence SDM" "no" 0.946766666666667
"4139" "Epinephelus_morio" "specificity" "occurrence SDM" "no" 0.826390666666667
"4140" "Epinephelus_morio" "TSS" "occurrence SDM" "no" 0.773156
"4141" "Epinephelus_morrhua" "AUC" "occurrence SDM" "no" 0.793384
"4142" "Epinephelus_morrhua" "extrapolation bias" "occurrence SDM" "no" 0.752868806372762
"4143" "Epinephelus_morrhua" "sensitivity" "occurrence SDM" "no" 0.839445333333333
"4144" "Epinephelus_morrhua" "specificity" "occurrence SDM" "no" 0.753668
"4145" "Epinephelus_morrhua" "TSS" "occurrence SDM" "no" 0.593116
"4146" "Epinephelus_multinotatus" "AUC" "occurrence SDM" "no" 0.770493333333333
"4147" "Epinephelus_multinotatus" "extrapolation bias" "occurrence SDM" "no" 0.62168405041835
"4148" "Epinephelus_multinotatus" "sensitivity" "occurrence SDM" "no" 0.864461666666667
"4149" "Epinephelus_multinotatus" "specificity" "occurrence SDM" "no" 0.71199
"4150" "Epinephelus_multinotatus" "TSS" "occurrence SDM" "no" 0.576456666666667
"4151" "Epinephelus_ongus" "AUC" "occurrence SDM" "no" 0.723601333333333
"4152" "Epinephelus_ongus" "extrapolation bias" "occurrence SDM" "no" 0.72846123590319
"4153" "Epinephelus_ongus" "sensitivity" "occurrence SDM" "no" 0.847289333333333
"4154" "Epinephelus_ongus" "specificity" "occurrence SDM" "no" 0.582785333333333
"4155" "Epinephelus_ongus" "TSS" "occurrence SDM" "no" 0.430069333333333
"4156" "Epinephelus_polyphekadion" "AUC" "occurrence SDM" "no" 0.770665333333333
"4157" "Epinephelus_polyphekadion" "extrapolation bias" "occurrence SDM" "no" 0.772775654257755
"4158" "Epinephelus_polyphekadion" "sensitivity" "occurrence SDM" "no" 0.830013333333333
"4159" "Epinephelus_polyphekadion" "specificity" "occurrence SDM" "no" 0.668013333333333
"4160" "Epinephelus_polyphekadion" "TSS" "occurrence SDM" "no" 0.498024
"4161" "Epinephelus_quoyanus" "AUC" "occurrence SDM" "no" 0.833430666666667
"4162" "Epinephelus_quoyanus" "extrapolation bias" "occurrence SDM" "no" 0.905669462311806
"4163" "Epinephelus_quoyanus" "sensitivity" "occurrence SDM" "no" 0.869470666666667
"4164" "Epinephelus_quoyanus" "specificity" "occurrence SDM" "no" 0.726222666666667
"4165" "Epinephelus_quoyanus" "TSS" "occurrence SDM" "no" 0.595686666666667
"4166" "Epinephelus_rivulatus" "AUC" "occurrence SDM" "no" 0.872256
"4167" "Epinephelus_rivulatus" "extrapolation bias" "occurrence SDM" "no" 0.853159262946046
"4168" "Epinephelus_rivulatus" "sensitivity" "occurrence SDM" "no" 0.882841333333333
"4169" "Epinephelus_rivulatus" "specificity" "occurrence SDM" "no" 0.817458666666667
"4170" "Epinephelus_rivulatus" "TSS" "occurrence SDM" "no" 0.7003
"4171" "Epinephelus_sexfasciatus" "AUC" "occurrence SDM" "no" 0.925264
"4172" "Epinephelus_sexfasciatus" "extrapolation bias" "occurrence SDM" "no" 0.902692617904183
"4173" "Epinephelus_sexfasciatus" "sensitivity" "occurrence SDM" "no" 0.914484
"4174" "Epinephelus_sexfasciatus" "specificity" "occurrence SDM" "no" 0.868278666666667
"4175" "Epinephelus_sexfasciatus" "TSS" "occurrence SDM" "no" 0.782766666666667
"4176" "Epinephelus_spilotoceps" "AUC" "occurrence SDM" "no" 0.878822666666667
"4177" "Epinephelus_spilotoceps" "extrapolation bias" "occurrence SDM" "no" 0.830055845573423
"4178" "Epinephelus_spilotoceps" "sensitivity" "occurrence SDM" "no" 0.909024
"4179" "Epinephelus_spilotoceps" "specificity" "occurrence SDM" "no" 0.781862666666667
"4180" "Epinephelus_spilotoceps" "TSS" "occurrence SDM" "no" 0.690876
"4181" "Epinephelus_striatus" "AUC" "occurrence SDM" "no" 0.892993333333333
"4182" "Epinephelus_striatus" "extrapolation bias" "occurrence SDM" "no" 0.89766576079384
"4183" "Epinephelus_striatus" "sensitivity" "occurrence SDM" "no" 0.945221333333333
"4184" "Epinephelus_striatus" "specificity" "occurrence SDM" "no" 0.810274666666667
"4185" "Epinephelus_striatus" "TSS" "occurrence SDM" "no" 0.755494666666667
"4186" "Epinephelus_tauvina" "AUC" "occurrence SDM" "no" 0.780462666666667
"4187" "Epinephelus_tauvina" "extrapolation bias" "occurrence SDM" "no" 0.848423319893794
"4188" "Epinephelus_tauvina" "sensitivity" "occurrence SDM" "no" 0.897672
"4189" "Epinephelus_tauvina" "specificity" "occurrence SDM" "no" 0.598018666666667
"4190" "Epinephelus_tauvina" "TSS" "occurrence SDM" "no" 0.495678666666667
"4191" "Epinephelus_tukula" "AUC" "occurrence SDM" "no" 0.709994
"4192" "Epinephelus_tukula" "extrapolation bias" "occurrence SDM" "no" 0.718211469185202
"4193" "Epinephelus_tukula" "sensitivity" "occurrence SDM" "no" 0.85692
"4194" "Epinephelus_tukula" "specificity" "occurrence SDM" "no" 0.594254
"4195" "Epinephelus_tukula" "TSS" "occurrence SDM" "no" 0.45117
"4196" "Epinephelus_undulatostriatus" "AUC" "occurrence SDM" "no" 0.956102
"4197" "Epinephelus_undulatostriatus" "extrapolation bias" "occurrence SDM" "no" 0.936188125071154
"4198" "Epinephelus_undulatostriatus" "sensitivity" "occurrence SDM" "no" 0.979271666666667
"4199" "Epinephelus_undulatostriatus" "specificity" "occurrence SDM" "no" 0.913066333333333
"4200" "Epinephelus_undulatostriatus" "TSS" "occurrence SDM" "no" 0.892338
"4201" "Equetus_lanceolatus" "AUC" "occurrence SDM" "no" 0.900369333333333
"4202" "Equetus_lanceolatus" "extrapolation bias" "occurrence SDM" "no" 0.844629921810565
"4203" "Equetus_lanceolatus" "sensitivity" "occurrence SDM" "no" 0.962124
"4204" "Equetus_lanceolatus" "specificity" "occurrence SDM" "no" 0.797714666666667
"4205" "Equetus_lanceolatus" "TSS" "occurrence SDM" "no" 0.759833333333333
"4206" "Equetus_punctatus" "AUC" "occurrence SDM" "no" 0.913014666666667
"4207" "Equetus_punctatus" "extrapolation bias" "occurrence SDM" "no" 0.957979088009274
"4208" "Equetus_punctatus" "sensitivity" "occurrence SDM" "no" 0.973972
"4209" "Equetus_punctatus" "specificity" "occurrence SDM" "no" 0.830222666666667
"4210" "Equetus_punctatus" "TSS" "occurrence SDM" "no" 0.804190666666667
"4211" "Erosa_erosa" "AUC" "occurrence SDM" "no" 0.839648
"4212" "Erosa_erosa" "extrapolation bias" "occurrence SDM" "no" 0.760434359103919
"4213" "Erosa_erosa" "sensitivity" "occurrence SDM" "no" 0.861333333333333
"4214" "Erosa_erosa" "specificity" "occurrence SDM" "no" 0.780584
"4215" "Erosa_erosa" "TSS" "occurrence SDM" "no" 0.641916
"4216" "Etelis_coruscans" "AUC" "occurrence SDM" "no" 0.821086666666667
"4217" "Etelis_coruscans" "extrapolation bias" "occurrence SDM" "no" 0.740887663793643
"4218" "Etelis_coruscans" "sensitivity" "occurrence SDM" "no" 0.860697333333333
"4219" "Etelis_coruscans" "specificity" "occurrence SDM" "no" 0.787581333333333
"4220" "Etelis_coruscans" "TSS" "occurrence SDM" "no" 0.648277333333333
"4221" "Eubalichthys_bucephalus" "AUC" "occurrence SDM" "no" 0.877930666666667
"4222" "Eubalichthys_bucephalus" "extrapolation bias" "occurrence SDM" "no" 0.791727871108876
"4223" "Eubalichthys_bucephalus" "sensitivity" "occurrence SDM" "no" 0.959246666666667
"4224" "Eubalichthys_bucephalus" "specificity" "occurrence SDM" "no" 0.793126666666667
"4225" "Eubalichthys_bucephalus" "TSS" "occurrence SDM" "no" 0.752370666666667
"4226" "Eubalichthys_caeruleoguttatus" "AUC" "occurrence SDM" "no" 0.86648
"4227" "Eubalichthys_caeruleoguttatus" "extrapolation bias" "occurrence SDM" "no" 0.853935972654359
"4228" "Eubalichthys_caeruleoguttatus" "sensitivity" "occurrence SDM" "no" 0.884777333333333
"4229" "Eubalichthys_caeruleoguttatus" "specificity" "occurrence SDM" "no" 0.837112
"4230" "Eubalichthys_caeruleoguttatus" "TSS" "occurrence SDM" "no" 0.721884
"4231" "Eubalichthys_gunnii" "AUC" "occurrence SDM" "no" 0.797536666666667
"4232" "Eubalichthys_gunnii" "extrapolation bias" "occurrence SDM" "no" 0.792769066417984
"4233" "Eubalichthys_gunnii" "sensitivity" "occurrence SDM" "no" 0.931433333333333
"4234" "Eubalichthys_gunnii" "specificity" "occurrence SDM" "no" 0.711523333333333
"4235" "Eubalichthys_gunnii" "TSS" "occurrence SDM" "no" 0.642956666666667
"4236" "Eubalichthys_mosaicus" "AUC" "occurrence SDM" "no" 0.904661333333333
"4237" "Eubalichthys_mosaicus" "extrapolation bias" "occurrence SDM" "no" 0.927465841095254
"4238" "Eubalichthys_mosaicus" "sensitivity" "occurrence SDM" "no" 0.947104
"4239" "Eubalichthys_mosaicus" "specificity" "occurrence SDM" "no" 0.791421333333333
"4240" "Eubalichthys_mosaicus" "TSS" "occurrence SDM" "no" 0.738525333333333
"4241" "Eucinostomus_argenteus" "AUC" "occurrence SDM" "no" 0.900053333333333
"4242" "Eucinostomus_argenteus" "extrapolation bias" "occurrence SDM" "no" 0.899313369609064
"4243" "Eucinostomus_argenteus" "sensitivity" "occurrence SDM" "no" 0.944793333333333
"4244" "Eucinostomus_argenteus" "specificity" "occurrence SDM" "no" 0.763342666666667
"4245" "Eucinostomus_argenteus" "TSS" "occurrence SDM" "no" 0.708129333333333
"4246" "Eucinostomus_dowii" "AUC" "occurrence SDM" "no" 0.874050666666667
"4247" "Eucinostomus_dowii" "extrapolation bias" "occurrence SDM" "no" 0.867460527887652
"4248" "Eucinostomus_dowii" "sensitivity" "occurrence SDM" "no" 0.914001333333333
"4249" "Eucinostomus_dowii" "specificity" "occurrence SDM" "no" 0.762672
"4250" "Eucinostomus_dowii" "TSS" "occurrence SDM" "no" 0.676668
"4251" "Eucinostomus_gula" "AUC" "occurrence SDM" "no" 0.878308888888889
"4252" "Eucinostomus_gula" "extrapolation bias" "occurrence SDM" "no" 0.820810509026289
"4253" "Eucinostomus_gula" "sensitivity" "occurrence SDM" "no" 0.946668888888889
"4254" "Eucinostomus_gula" "specificity" "occurrence SDM" "no" 0.753151111111111
"4255" "Eucinostomus_gula" "TSS" "occurrence SDM" "no" 0.699826666666667
"4256" "Eucinostomus_melanopterus" "AUC" "occurrence SDM" "no" 0.835746666666667
"4257" "Eucinostomus_melanopterus" "extrapolation bias" "occurrence SDM" "no" 0.729045495648988
"4258" "Eucinostomus_melanopterus" "sensitivity" "occurrence SDM" "no" 0.819561333333333
"4259" "Eucinostomus_melanopterus" "specificity" "occurrence SDM" "no" 0.760141333333333
"4260" "Eucinostomus_melanopterus" "TSS" "occurrence SDM" "no" 0.579702666666667
"4261" "Eurypegasus_draconis" "AUC" "occurrence SDM" "no" 0.784458
"4262" "Eurypegasus_draconis" "extrapolation bias" "occurrence SDM" "no" 0.877072863455383
"4263" "Eurypegasus_draconis" "sensitivity" "occurrence SDM" "no" 0.824708
"4264" "Eurypegasus_draconis" "specificity" "occurrence SDM" "no" 0.695044
"4265" "Eurypegasus_draconis" "TSS" "occurrence SDM" "no" 0.51975
"4266" "Euthynnus_affinis" "AUC" "occurrence SDM" "no" 0.740201333333333
"4267" "Euthynnus_affinis" "extrapolation bias" "occurrence SDM" "no" 0.763403404138616
"4268" "Euthynnus_affinis" "sensitivity" "occurrence SDM" "no" 0.929028
"4269" "Euthynnus_affinis" "specificity" "occurrence SDM" "no" 0.545069333333333
"4270" "Euthynnus_affinis" "TSS" "occurrence SDM" "no" 0.474096
"4271" "Euthynnus_alletteratus" "AUC" "occurrence SDM" "no" 0.84548
"4272" "Euthynnus_alletteratus" "extrapolation bias" "occurrence SDM" "no" 0.738742358869984
"4273" "Euthynnus_alletteratus" "sensitivity" "occurrence SDM" "no" 0.925204
"4274" "Euthynnus_alletteratus" "specificity" "occurrence SDM" "no" 0.751508
"4275" "Euthynnus_alletteratus" "TSS" "occurrence SDM" "no" 0.676710666666667
"4276" "Euthynnus_lineatus" "AUC" "occurrence SDM" "no" 0.930504
"4277" "Euthynnus_lineatus" "extrapolation bias" "occurrence SDM" "no" 0.931826507940808
"4278" "Euthynnus_lineatus" "sensitivity" "occurrence SDM" "no" 0.980802666666667
"4279" "Euthynnus_lineatus" "specificity" "occurrence SDM" "no" 0.835978666666667
"4280" "Euthynnus_lineatus" "TSS" "occurrence SDM" "no" 0.816777333333333
"4281" "Eutrigla_gurnardus" "AUC" "occurrence SDM" "no" 0.893682666666667
"4282" "Eutrigla_gurnardus" "extrapolation bias" "occurrence SDM" "no" 0.918806566761847
"4283" "Eutrigla_gurnardus" "sensitivity" "occurrence SDM" "no" 0.892876
"4284" "Eutrigla_gurnardus" "specificity" "occurrence SDM" "no" 0.774070666666667
"4285" "Eutrigla_gurnardus" "TSS" "occurrence SDM" "no" 0.666957333333333
"4286" "Eviota_afelei" "AUC" "occurrence SDM" "no" 0.776414666666667
"4287" "Eviota_afelei" "extrapolation bias" "occurrence SDM" "no" 0.657031072914925
"4288" "Eviota_afelei" "sensitivity" "occurrence SDM" "no" 0.811249333333333
"4289" "Eviota_afelei" "specificity" "occurrence SDM" "no" 0.715512
"4290" "Eviota_afelei" "TSS" "occurrence SDM" "no" 0.526764
"4291" "Eviota_albolineata" "AUC" "occurrence SDM" "no" 0.827036
"4292" "Eviota_albolineata" "extrapolation bias" "occurrence SDM" "no" 0.91052440562118
"4293" "Eviota_albolineata" "sensitivity" "occurrence SDM" "no" 0.862704
"4294" "Eviota_albolineata" "specificity" "occurrence SDM" "no" 0.757549333333333
"4295" "Eviota_albolineata" "TSS" "occurrence SDM" "no" 0.620248
"4296" "Eviota_atriventris" "AUC" "occurrence SDM" "no" 0.841622666666667
"4297" "Eviota_atriventris" "extrapolation bias" "occurrence SDM" "no" 0.828436233382532
"4298" "Eviota_atriventris" "sensitivity" "occurrence SDM" "no" 0.895569333333333
"4299" "Eviota_atriventris" "specificity" "occurrence SDM" "no" 0.737398666666667
"4300" "Eviota_atriventris" "TSS" "occurrence SDM" "no" 0.632964
"4301" "Eviota_cometa" "AUC" "occurrence SDM" "no" 0.866157333333333
"4302" "Eviota_cometa" "extrapolation bias" "occurrence SDM" "no" 0.70437207277537
"4303" "Eviota_cometa" "sensitivity" "occurrence SDM" "no" 0.931384
"4304" "Eviota_cometa" "specificity" "occurrence SDM" "no" 0.818732
"4305" "Eviota_cometa" "TSS" "occurrence SDM" "no" 0.750112
"4306" "Eviota_distigma" "AUC" "occurrence SDM" "no" 0.754468
"4307" "Eviota_distigma" "extrapolation bias" "occurrence SDM" "no" 0.80251772660006
"4308" "Eviota_distigma" "sensitivity" "occurrence SDM" "no" 0.803629333333333
"4309" "Eviota_distigma" "specificity" "occurrence SDM" "no" 0.715469333333333
"4310" "Eviota_distigma" "TSS" "occurrence SDM" "no" 0.519101333333333
"4311" "Eviota_fasciola" "AUC" "occurrence SDM" "no" 0.751674
"4312" "Eviota_fasciola" "extrapolation bias" "occurrence SDM" "no" 0.682055284372569
"4313" "Eviota_fasciola" "sensitivity" "occurrence SDM" "no" 0.865594
"4314" "Eviota_fasciola" "specificity" "occurrence SDM" "no" 0.6602735
"4315" "Eviota_fasciola" "TSS" "occurrence SDM" "no" 0.5258715
"4316" "Eviota_guttata" "AUC" "occurrence SDM" "no" 0.711522
"4317" "Eviota_guttata" "extrapolation bias" "occurrence SDM" "no" 0.709580227940354
"4318" "Eviota_guttata" "sensitivity" "occurrence SDM" "no" 0.87494
"4319" "Eviota_guttata" "specificity" "occurrence SDM" "no" 0.579814
"4320" "Eviota_guttata" "TSS" "occurrence SDM" "no" 0.454754
"4321" "Eviota_hoesei" "AUC" "occurrence SDM" "no" 0.766784
"4322" "Eviota_hoesei" "extrapolation bias" "occurrence SDM" "no" 0.757166815972203
"4323" "Eviota_hoesei" "sensitivity" "occurrence SDM" "no" 0.746925333333333
"4324" "Eviota_hoesei" "specificity" "occurrence SDM" "no" 0.791845333333333
"4325" "Eviota_hoesei" "TSS" "occurrence SDM" "no" 0.538770666666667
"4326" "Eviota_infulata" "AUC" "occurrence SDM" "no" 0.790089333333333
"4327" "Eviota_infulata" "extrapolation bias" "occurrence SDM" "no" 0.720371964778186
"4328" "Eviota_infulata" "sensitivity" "occurrence SDM" "no" 0.926012
"4329" "Eviota_infulata" "specificity" "occurrence SDM" "no" 0.661566666666667
"4330" "Eviota_infulata" "TSS" "occurrence SDM" "no" 0.58758
"4331" "Eviota_melasma" "AUC" "occurrence SDM" "no" 0.719532
"4332" "Eviota_melasma" "extrapolation bias" "occurrence SDM" "no" 0.686392201821674
"4333" "Eviota_melasma" "sensitivity" "occurrence SDM" "no" 0.877288
"4334" "Eviota_melasma" "specificity" "occurrence SDM" "no" 0.537741333333333
"4335" "Eviota_melasma" "TSS" "occurrence SDM" "no" 0.415025333333333
"4336" "Eviota_nebulosa" "AUC" "occurrence SDM" "no" 0.73124
"4337" "Eviota_nebulosa" "extrapolation bias" "occurrence SDM" "no" 0.760354698879797
"4338" "Eviota_nebulosa" "sensitivity" "occurrence SDM" "no" 0.876878
"4339" "Eviota_nebulosa" "specificity" "occurrence SDM" "no" 0.583226
"4340" "Eviota_nebulosa" "TSS" "occurrence SDM" "no" 0.460108
"4341" "Eviota_pellucida" "AUC" "occurrence SDM" "no" 0.824432
"4342" "Eviota_pellucida" "extrapolation bias" "occurrence SDM" "no" 0.668281541298397
"4343" "Eviota_pellucida" "sensitivity" "occurrence SDM" "no" 0.875266666666667
"4344" "Eviota_pellucida" "specificity" "occurrence SDM" "no" 0.78344
"4345" "Eviota_pellucida" "TSS" "occurrence SDM" "no" 0.658706666666667
"4346" "Eviota_prasina" "AUC" "occurrence SDM" "no" 0.751312
"4347" "Eviota_prasina" "extrapolation bias" "occurrence SDM" "no" 0.713293092092472
"4348" "Eviota_prasina" "sensitivity" "occurrence SDM" "no" 0.874346666666667
"4349" "Eviota_prasina" "specificity" "occurrence SDM" "no" 0.610897333333333
"4350" "Eviota_prasina" "TSS" "occurrence SDM" "no" 0.485245333333333
"4351" "Eviota_prasites" "AUC" "occurrence SDM" "no" 0.778894666666667
"4352" "Eviota_prasites" "extrapolation bias" "occurrence SDM" "no" 0.748139707406775
"4353" "Eviota_prasites" "sensitivity" "occurrence SDM" "no" 0.844270666666667
"4354" "Eviota_prasites" "specificity" "occurrence SDM" "no" 0.700958666666667
"4355" "Eviota_prasites" "TSS" "occurrence SDM" "no" 0.545233333333333
"4356" "Eviota_punctulata" "AUC" "occurrence SDM" "no" 0.776453333333333
"4357" "Eviota_punctulata" "extrapolation bias" "occurrence SDM" "no" 0.654801884187727
"4358" "Eviota_punctulata" "sensitivity" "occurrence SDM" "no" 0.842010666666667
"4359" "Eviota_punctulata" "specificity" "occurrence SDM" "no" 0.727821333333333
"4360" "Eviota_punctulata" "TSS" "occurrence SDM" "no" 0.569833333333333
"4361" "Eviota_sebreei" "AUC" "occurrence SDM" "no" 0.787244
"4362" "Eviota_sebreei" "extrapolation bias" "occurrence SDM" "no" 0.799679389077759
"4363" "Eviota_sebreei" "sensitivity" "occurrence SDM" "no" 0.834832
"4364" "Eviota_sebreei" "specificity" "occurrence SDM" "no" 0.689677333333333
"4365" "Eviota_sebreei" "TSS" "occurrence SDM" "no" 0.524508
"4366" "Eviota_sigillata" "AUC" "occurrence SDM" "no" 0.647032
"4367" "Eviota_sigillata" "extrapolation bias" "occurrence SDM" "no" 0.57445387591143
"4368" "Eviota_sigillata" "sensitivity" "occurrence SDM" "no" 0.87077
"4369" "Eviota_sigillata" "specificity" "occurrence SDM" "no" 0.49657
"4370" "Eviota_sigillata" "TSS" "occurrence SDM" "no" 0.367342
"4371" "Eviota_sparsa" "AUC" "occurrence SDM" "no" 0.732854
"4372" "Eviota_sparsa" "extrapolation bias" "occurrence SDM" "no" 0.68453092604702
"4373" "Eviota_sparsa" "sensitivity" "occurrence SDM" "no" 0.870398
"4374" "Eviota_sparsa" "specificity" "occurrence SDM" "no" 0.614928
"4375" "Eviota_sparsa" "TSS" "occurrence SDM" "no" 0.485318
"4376" "Eviota_storthynx" "AUC" "occurrence SDM" "no" 0.764904
"4377" "Eviota_storthynx" "AUC" "occurrence SDM" "yes" 0.637828
"4378" "Eviota_storthynx" "extrapolation bias" "occurrence SDM" "no" 0.657767437946856
"4379" "Eviota_storthynx" "extrapolation bias" "occurrence SDM" "yes" 0.488146863647581
"4380" "Eviota_storthynx" "sensitivity" "occurrence SDM" "no" 0.859956
"4381" "Eviota_storthynx" "sensitivity" "occurrence SDM" "yes" 0.899804
"4382" "Eviota_storthynx" "specificity" "occurrence SDM" "no" 0.771216
"4383" "Eviota_storthynx" "specificity" "occurrence SDM" "yes" 0.3577
"4384" "Eviota_storthynx" "TSS" "occurrence SDM" "no" 0.631176
"4385" "Eviota_storthynx" "TSS" "occurrence SDM" "yes" 0.257488
"4386" "Eviota_zebrina" "AUC" "occurrence SDM" "no" 0.714334
"4387" "Eviota_zebrina" "extrapolation bias" "occurrence SDM" "no" 0.767804470022512
"4388" "Eviota_zebrina" "sensitivity" "occurrence SDM" "no" 0.844444
"4389" "Eviota_zebrina" "specificity" "occurrence SDM" "no" 0.620942
"4390" "Eviota_zebrina" "TSS" "occurrence SDM" "no" 0.465382
"4391" "Exallias_brevis" "AUC" "occurrence SDM" "no" 0.872022666666667
"4392" "Exallias_brevis" "extrapolation bias" "occurrence SDM" "no" 0.877509626359656
"4393" "Exallias_brevis" "sensitivity" "occurrence SDM" "no" 0.910948
"4394" "Exallias_brevis" "specificity" "occurrence SDM" "no" 0.776685333333333
"4395" "Exallias_brevis" "TSS" "occurrence SDM" "no" 0.687621333333333
"4396" "Exyrias_belissimus" "AUC" "occurrence SDM" "no" 0.749157333333333
"4397" "Exyrias_belissimus" "extrapolation bias" "occurrence SDM" "no" 0.713314927799516
"4398" "Exyrias_belissimus" "sensitivity" "occurrence SDM" "no" 0.878557333333333
"4399" "Exyrias_belissimus" "specificity" "occurrence SDM" "no" 0.615674666666667
"4400" "Exyrias_belissimus" "TSS" "occurrence SDM" "no" 0.494232
"4401" "Exyrias_puntang" "AUC" "occurrence SDM" "no" 0.769958666666667
"4402" "Exyrias_puntang" "extrapolation bias" "occurrence SDM" "no" 0.697595882859472
"4403" "Exyrias_puntang" "sensitivity" "occurrence SDM" "no" 0.834086666666667
"4404" "Exyrias_puntang" "specificity" "occurrence SDM" "no" 0.691548
"4405" "Exyrias_puntang" "TSS" "occurrence SDM" "no" 0.525629333333333
"4406" "Favonigobius_gymnauchen" "AUC" "occurrence SDM" "no" 0.908762666666667
"4407" "Favonigobius_gymnauchen" "extrapolation bias" "occurrence SDM" "no" 0.92142916102954
"4408" "Favonigobius_gymnauchen" "sensitivity" "occurrence SDM" "no" 0.910656
"4409" "Favonigobius_gymnauchen" "specificity" "occurrence SDM" "no" 0.901317333333333
"4410" "Favonigobius_gymnauchen" "TSS" "occurrence SDM" "no" 0.811973333333333
"4411" "Favonigobius_lateralis" "AUC" "occurrence SDM" "no" 0.918972
"4412" "Favonigobius_lateralis" "extrapolation bias" "occurrence SDM" "no" 0.913113422855991
"4413" "Favonigobius_lateralis" "sensitivity" "occurrence SDM" "no" 0.927624
"4414" "Favonigobius_lateralis" "specificity" "occurrence SDM" "no" 0.859473333333333
"4415" "Favonigobius_lateralis" "TSS" "occurrence SDM" "no" 0.787094666666667
"4416" "Feroxodon_multistriatus" "AUC" "occurrence SDM" "no" 0.892413333333333
"4417" "Feroxodon_multistriatus" "extrapolation bias" "occurrence SDM" "no" 0.876061317503263
"4418" "Feroxodon_multistriatus" "sensitivity" "occurrence SDM" "no" 0.937053333333333
"4419" "Feroxodon_multistriatus" "specificity" "occurrence SDM" "no" 0.795573333333333
"4420" "Feroxodon_multistriatus" "TSS" "occurrence SDM" "no" 0.732633333333333
"4421" "Fibramia_lateralis" "AUC" "occurrence SDM" "no" 0.751714666666667
"4422" "Fibramia_lateralis" "extrapolation bias" "occurrence SDM" "no" 0.727023063995347
"4423" "Fibramia_lateralis" "sensitivity" "occurrence SDM" "no" 0.800284
"4424" "Fibramia_lateralis" "specificity" "occurrence SDM" "no" 0.695204
"4425" "Fibramia_lateralis" "TSS" "occurrence SDM" "no" 0.495496
"4426" "Fibramia_thermalis" "AUC" "occurrence SDM" "no" 0.744078666666667
"4427" "Fibramia_thermalis" "extrapolation bias" "occurrence SDM" "no" 0.769448035125268
"4428" "Fibramia_thermalis" "sensitivity" "occurrence SDM" "no" 0.824392
"4429" "Fibramia_thermalis" "specificity" "occurrence SDM" "no" 0.693009333333333
"4430" "Fibramia_thermalis" "TSS" "occurrence SDM" "no" 0.517389333333333
"4431" "Fistularia_commersonii" "AUC" "occurrence SDM" "no" 0.770189333333333
"4432" "Fistularia_commersonii" "extrapolation bias" "occurrence SDM" "no" 0.713741798462069
"4433" "Fistularia_commersonii" "sensitivity" "occurrence SDM" "no" 0.923121333333333
"4434" "Fistularia_commersonii" "specificity" "occurrence SDM" "no" 0.562368
"4435" "Fistularia_commersonii" "TSS" "occurrence SDM" "no" 0.485481333333333
"4436" "Fistularia_petimba" "AUC" "occurrence SDM" "no" 0.797726
"4437" "Fistularia_petimba" "extrapolation bias" "occurrence SDM" "no" 0.915921055617914
"4438" "Fistularia_petimba" "sensitivity" "occurrence SDM" "no" 0.888514
"4439" "Fistularia_petimba" "specificity" "occurrence SDM" "no" 0.65068
"4440" "Fistularia_petimba" "TSS" "occurrence SDM" "no" 0.539186
"4441" "Fistularia_tabacaria" "AUC" "occurrence SDM" "no" 0.831304
"4442" "Fistularia_tabacaria" "extrapolation bias" "occurrence SDM" "no" 0.754046844804555
"4443" "Fistularia_tabacaria" "sensitivity" "occurrence SDM" "no" 0.902185333333333
"4444" "Fistularia_tabacaria" "specificity" "occurrence SDM" "no" 0.740854666666667
"4445" "Fistularia_tabacaria" "TSS" "occurrence SDM" "no" 0.643037333333333
"4446" "Foa_fo" "AUC" "occurrence SDM" "no" 0.74929
"4447" "Foa_fo" "extrapolation bias" "occurrence SDM" "no" 0.80819032256462
"4448" "Foa_fo" "sensitivity" "occurrence SDM" "no" 0.777632
"4449" "Foa_fo" "specificity" "occurrence SDM" "no" 0.712966
"4450" "Foa_fo" "TSS" "occurrence SDM" "no" 0.490594
"4451" "Foetorepus_calauropomus" "AUC" "occurrence SDM" "no" 0.842497333333333
"4452" "Foetorepus_calauropomus" "extrapolation bias" "occurrence SDM" "no" 0.860319309656306
"4453" "Foetorepus_calauropomus" "sensitivity" "occurrence SDM" "no" 0.941178666666667
"4454" "Foetorepus_calauropomus" "specificity" "occurrence SDM" "no" 0.695321333333333
"4455" "Foetorepus_calauropomus" "TSS" "occurrence SDM" "no" 0.636504
"4456" "Forcipiger_flavissimus" "AUC" "occurrence SDM" "no" 0.918157333333333
"4457" "Forcipiger_flavissimus" "extrapolation bias" "occurrence SDM" "no" 0.92652518795259
"4458" "Forcipiger_flavissimus" "sensitivity" "occurrence SDM" "no" 0.910974666666667
"4459" "Forcipiger_flavissimus" "specificity" "occurrence SDM" "no" 0.838709333333333
"4460" "Forcipiger_flavissimus" "TSS" "occurrence SDM" "no" 0.749677333333333
"4461" "Forcipiger_longirostris" "AUC" "occurrence SDM" "no" 0.851093333333333
"4462" "Forcipiger_longirostris" "extrapolation bias" "occurrence SDM" "no" 0.887792745217877
"4463" "Forcipiger_longirostris" "sensitivity" "occurrence SDM" "no" 0.868609333333333
"4464" "Forcipiger_longirostris" "specificity" "occurrence SDM" "no" 0.749998666666667
"4465" "Forcipiger_longirostris" "TSS" "occurrence SDM" "no" 0.618613333333333
"4466" "Forsterygion_lapillum" "AUC" "occurrence SDM" "no" 0.815472
"4467" "Forsterygion_lapillum" "extrapolation bias" "occurrence SDM" "no" 0.827236411541321
"4468" "Forsterygion_lapillum" "sensitivity" "occurrence SDM" "no" 0.821404
"4469" "Forsterygion_lapillum" "specificity" "occurrence SDM" "no" 0.780417333333333
"4470" "Forsterygion_lapillum" "TSS" "occurrence SDM" "no" 0.601822666666667
"4471" "Forsterygion_varium" "AUC" "occurrence SDM" "no" 0.711144
"4472" "Forsterygion_varium" "extrapolation bias" "occurrence SDM" "no" 0.508085337305524
"4473" "Forsterygion_varium" "sensitivity" "occurrence SDM" "no" 0.816472
"4474" "Forsterygion_varium" "specificity" "occurrence SDM" "no" 0.62036
"4475" "Forsterygion_varium" "TSS" "occurrence SDM" "no" 0.436816
"4476" "Fowleria_aurita" "AUC" "occurrence SDM" "no" 0.790958666666667
"4477" "Fowleria_aurita" "extrapolation bias" "occurrence SDM" "no" 0.812850726304247
"4478" "Fowleria_aurita" "sensitivity" "occurrence SDM" "no" 0.896454666666667
"4479" "Fowleria_aurita" "specificity" "occurrence SDM" "no" 0.643008
"4480" "Fowleria_aurita" "TSS" "occurrence SDM" "no" 0.539461333333333
"4481" "Fowleria_isostigma" "AUC" "occurrence SDM" "no" 0.800501333333333
"4482" "Fowleria_isostigma" "extrapolation bias" "occurrence SDM" "no" 0.786408779941177
"4483" "Fowleria_isostigma" "sensitivity" "occurrence SDM" "no" 0.893536
"4484" "Fowleria_isostigma" "specificity" "occurrence SDM" "no" 0.677086666666667
"4485" "Fowleria_isostigma" "TSS" "occurrence SDM" "no" 0.570616
"4486" "Fowleria_marmorata" "AUC" "occurrence SDM" "no" 0.75648
"4487" "Fowleria_marmorata" "extrapolation bias" "occurrence SDM" "no" 0.767087128890407
"4488" "Fowleria_marmorata" "sensitivity" "occurrence SDM" "no" 0.900016
"4489" "Fowleria_marmorata" "specificity" "occurrence SDM" "no" 0.599534666666667
"4490" "Fowleria_marmorata" "TSS" "occurrence SDM" "no" 0.499545333333333
"4491" "Fowleria_vaiulae" "AUC" "occurrence SDM" "no" 0.773582666666667
"4492" "Fowleria_vaiulae" "extrapolation bias" "occurrence SDM" "no" 0.811049869105047
"4493" "Fowleria_vaiulae" "sensitivity" "occurrence SDM" "no" 0.880324
"4494" "Fowleria_vaiulae" "specificity" "occurrence SDM" "no" 0.645196
"4495" "Fowleria_vaiulae" "TSS" "occurrence SDM" "no" 0.525525333333333
"4496" "Fowlerichthys_ocellatus" "AUC" "occurrence SDM" "no" 0.882734333333333
"4497" "Fowlerichthys_ocellatus" "extrapolation bias" "occurrence SDM" "no" 0.850496234648102
"4498" "Fowlerichthys_ocellatus" "sensitivity" "occurrence SDM" "no" 0.911464333333333
"4499" "Fowlerichthys_ocellatus" "specificity" "occurrence SDM" "no" 0.809467333333333
"4500" "Fowlerichthys_ocellatus" "TSS" "occurrence SDM" "no" 0.720920666666667
"4501" "Fusigobius_duospilus" "AUC" "occurrence SDM" "no" 0.749018666666667
"4502" "Fusigobius_duospilus" "extrapolation bias" "occurrence SDM" "no" 0.74580142740335
"4503" "Fusigobius_duospilus" "sensitivity" "occurrence SDM" "no" 0.914965333333333
"4504" "Fusigobius_duospilus" "specificity" "occurrence SDM" "no" 0.574697333333333
"4505" "Fusigobius_duospilus" "TSS" "occurrence SDM" "no" 0.489656
"4506" "Fusigobius_inframaculatus" "AUC" "occurrence SDM" "no" 0.719258666666667
"4507" "Fusigobius_inframaculatus" "extrapolation bias" "occurrence SDM" "no" 0.650252611460126
"4508" "Fusigobius_inframaculatus" "sensitivity" "occurrence SDM" "no" 0.888132
"4509" "Fusigobius_inframaculatus" "specificity" "occurrence SDM" "no" 0.60658
"4510" "Fusigobius_inframaculatus" "TSS" "occurrence SDM" "no" 0.494708
"4511" "Fusigobius_neophytus" "AUC" "occurrence SDM" "no" 0.813424
"4512" "Fusigobius_neophytus" "extrapolation bias" "occurrence SDM" "no" 0.802844827513642
"4513" "Fusigobius_neophytus" "sensitivity" "occurrence SDM" "no" 0.922912
"4514" "Fusigobius_neophytus" "specificity" "occurrence SDM" "no" 0.665646666666667
"4515" "Fusigobius_neophytus" "TSS" "occurrence SDM" "no" 0.588562666666667
"4516" "Fusigobius_signipinnis" "AUC" "occurrence SDM" "no" 0.796621333333333
"4517" "Fusigobius_signipinnis" "extrapolation bias" "occurrence SDM" "no" 0.775135082389252
"4518" "Fusigobius_signipinnis" "sensitivity" "occurrence SDM" "no" 0.850644
"4519" "Fusigobius_signipinnis" "specificity" "occurrence SDM" "no" 0.710098666666667
"4520" "Fusigobius_signipinnis" "TSS" "occurrence SDM" "no" 0.560738666666667
"4521" "Gadus_morhua" "AUC" "occurrence SDM" "no" 0.892482666666667
"4522" "Gadus_morhua" "extrapolation bias" "occurrence SDM" "no" 0.871073270258435
"4523" "Gadus_morhua" "sensitivity" "occurrence SDM" "no" 0.86236
"4524" "Gadus_morhua" "specificity" "occurrence SDM" "no" 0.801710666666667
"4525" "Gadus_morhua" "TSS" "occurrence SDM" "no" 0.664077333333333
"4526" "Galeocerdo_cuvier" "AUC" "occurrence SDM" "no" 0.780736
"4527" "Galeocerdo_cuvier" "extrapolation bias" "occurrence SDM" "no" 0.876790379660485
"4528" "Galeocerdo_cuvier" "sensitivity" "occurrence SDM" "no" 0.875928
"4529" "Galeocerdo_cuvier" "specificity" "occurrence SDM" "no" 0.611954
"4530" "Galeocerdo_cuvier" "TSS" "occurrence SDM" "no" 0.487878
"4531" "Gasterosteus_aculeatus" "AUC" "occurrence SDM" "no" 0.887117333333333
"4532" "Gasterosteus_aculeatus" "extrapolation bias" "occurrence SDM" "no" 0.883549696073405
"4533" "Gasterosteus_aculeatus" "sensitivity" "occurrence SDM" "no" 0.908949333333333
"4534" "Gasterosteus_aculeatus" "specificity" "occurrence SDM" "no" 0.750864
"4535" "Gasterosteus_aculeatus" "TSS" "occurrence SDM" "no" 0.659812
"4536" "Gazza_minuta" "AUC" "occurrence SDM" "no" 0.83854
"4537" "Gazza_minuta" "extrapolation bias" "occurrence SDM" "no" 0.867774514456042
"4538" "Gazza_minuta" "sensitivity" "occurrence SDM" "no" 0.844809333333333
"4539" "Gazza_minuta" "specificity" "occurrence SDM" "no" 0.750809333333333
"4540" "Gazza_minuta" "TSS" "occurrence SDM" "no" 0.595622666666667
"4541" "Genicanthus_lamarck" "AUC" "occurrence SDM" "no" 0.805544
"4542" "Genicanthus_lamarck" "extrapolation bias" "occurrence SDM" "no" 0.732270841215623
"4543" "Genicanthus_lamarck" "sensitivity" "occurrence SDM" "no" 0.876134666666667
"4544" "Genicanthus_lamarck" "specificity" "occurrence SDM" "no" 0.756954666666667
"4545" "Genicanthus_lamarck" "TSS" "occurrence SDM" "no" 0.633086666666667
"4546" "Genicanthus_melanospilos" "AUC" "occurrence SDM" "no" 0.827653333333333
"4547" "Genicanthus_melanospilos" "extrapolation bias" "occurrence SDM" "no" 0.712951450420276
"4548" "Genicanthus_melanospilos" "sensitivity" "occurrence SDM" "no" 0.864545333333333
"4549" "Genicanthus_melanospilos" "specificity" "occurrence SDM" "no" 0.773138666666667
"4550" "Genicanthus_melanospilos" "TSS" "occurrence SDM" "no" 0.637684
"4551" "Genypterus_tigerinus" "AUC" "occurrence SDM" "no" 0.852065333333333
"4552" "Genypterus_tigerinus" "extrapolation bias" "occurrence SDM" "no" 0.917882522588791
"4553" "Genypterus_tigerinus" "sensitivity" "occurrence SDM" "no" 0.885110666666667
"4554" "Genypterus_tigerinus" "specificity" "occurrence SDM" "no" 0.781148
"4555" "Genypterus_tigerinus" "TSS" "occurrence SDM" "no" 0.666270666666667
"4556" "Gerres_cinereus" "AUC" "occurrence SDM" "no" 0.871105333333333
"4557" "Gerres_cinereus" "extrapolation bias" "occurrence SDM" "no" 0.860777882863954
"4558" "Gerres_cinereus" "sensitivity" "occurrence SDM" "no" 0.915713333333333
"4559" "Gerres_cinereus" "specificity" "occurrence SDM" "no" 0.750213333333333
"4560" "Gerres_cinereus" "TSS" "occurrence SDM" "no" 0.665928
"4561" "Gerres_erythrourus" "AUC" "occurrence SDM" "no" 0.857530666666667
"4562" "Gerres_erythrourus" "extrapolation bias" "occurrence SDM" "no" 0.861002818547393
"4563" "Gerres_erythrourus" "sensitivity" "occurrence SDM" "no" 0.914113333333333
"4564" "Gerres_erythrourus" "specificity" "occurrence SDM" "no" 0.74682
"4565" "Gerres_erythrourus" "TSS" "occurrence SDM" "no" 0.660933333333333
"4566" "Gerres_oblongus" "AUC" "occurrence SDM" "no" 0.756896
"4567" "Gerres_oblongus" "extrapolation bias" "occurrence SDM" "no" 0.760276804622546
"4568" "Gerres_oblongus" "sensitivity" "occurrence SDM" "no" 0.882444
"4569" "Gerres_oblongus" "specificity" "occurrence SDM" "no" 0.635082666666667
"4570" "Gerres_oblongus" "TSS" "occurrence SDM" "no" 0.517526666666667
"4571" "Gerres_oyena" "AUC" "occurrence SDM" "no" 0.780910666666667
"4572" "Gerres_oyena" "extrapolation bias" "occurrence SDM" "no" 0.827840503436938
"4573" "Gerres_oyena" "sensitivity" "occurrence SDM" "no" 0.867688
"4574" "Gerres_oyena" "specificity" "occurrence SDM" "no" 0.629234666666667
"4575" "Gerres_oyena" "TSS" "occurrence SDM" "no" 0.496928
"4576" "Gerres_subfasciatus" "AUC" "occurrence SDM" "no" 0.851888
"4577" "Gerres_subfasciatus" "extrapolation bias" "occurrence SDM" "no" 0.886219089329247
"4578" "Gerres_subfasciatus" "sensitivity" "occurrence SDM" "no" 0.839010666666667
"4579" "Gerres_subfasciatus" "specificity" "occurrence SDM" "no" 0.769005333333333
"4580" "Gerres_subfasciatus" "TSS" "occurrence SDM" "no" 0.608021333333333
"4581" "Ginglymostoma_cirratum" "AUC" "occurrence SDM" "no" 0.889661333333333
"4582" "Ginglymostoma_cirratum" "extrapolation bias" "occurrence SDM" "no" 0.896773833472564
"4583" "Ginglymostoma_cirratum" "sensitivity" "occurrence SDM" "no" 0.920633333333333
"4584" "Ginglymostoma_cirratum" "specificity" "occurrence SDM" "no" 0.815316
"4585" "Ginglymostoma_cirratum" "TSS" "occurrence SDM" "no" 0.735948
"4586" "Girella_elevata" "AUC" "occurrence SDM" "no" 0.920772333333333
"4587" "Girella_elevata" "extrapolation bias" "occurrence SDM" "no" 0.870555175969058
"4588" "Girella_elevata" "sensitivity" "occurrence SDM" "no" 0.959062333333333
"4589" "Girella_elevata" "specificity" "occurrence SDM" "no" 0.859542
"4590" "Girella_elevata" "TSS" "occurrence SDM" "no" 0.818601666666667
"4591" "Girella_nigricans" "AUC" "occurrence SDM" "no" 0.961032666666667
"4592" "Girella_nigricans" "extrapolation bias" "occurrence SDM" "no" 0.947210339242402
"4593" "Girella_nigricans" "sensitivity" "occurrence SDM" "no" 0.979365333333333
"4594" "Girella_nigricans" "specificity" "occurrence SDM" "no" 0.899340666666667
"4595" "Girella_nigricans" "TSS" "occurrence SDM" "no" 0.878699666666667
"4596" "Girella_punctata" "AUC" "occurrence SDM" "no" 0.915754666666667
"4597" "Girella_punctata" "extrapolation bias" "occurrence SDM" "no" 0.902201953103493
"4598" "Girella_punctata" "sensitivity" "occurrence SDM" "no" 0.968988
"4599" "Girella_punctata" "specificity" "occurrence SDM" "no" 0.857869333333333
"4600" "Girella_punctata" "TSS" "occurrence SDM" "no" 0.826854666666667
"4601" "Girella_simplicidens" "AUC" "occurrence SDM" "no" 0.957248333333333
"4602" "Girella_simplicidens" "extrapolation bias" "occurrence SDM" "no" 0.944901169820137
"4603" "Girella_simplicidens" "sensitivity" "occurrence SDM" "no" 0.970655333333333
"4604" "Girella_simplicidens" "specificity" "occurrence SDM" "no" 0.920611666666667
"4605" "Girella_simplicidens" "TSS" "occurrence SDM" "no" 0.891267
"4606" "Girella_tricuspidata" "AUC" "occurrence SDM" "no" 0.890209333333333
"4607" "Girella_tricuspidata" "extrapolation bias" "occurrence SDM" "no" 0.886473798461199
"4608" "Girella_tricuspidata" "sensitivity" "occurrence SDM" "no" 0.956081333333333
"4609" "Girella_tricuspidata" "specificity" "occurrence SDM" "no" 0.768990666666667
"4610" "Girella_tricuspidata" "TSS" "occurrence SDM" "no" 0.725068
"4611" "Girella_zebra" "AUC" "occurrence SDM" "no" 0.89286
"4612" "Girella_zebra" "extrapolation bias" "occurrence SDM" "no" 0.929077909107191
"4613" "Girella_zebra" "sensitivity" "occurrence SDM" "no" 0.976033333333333
"4614" "Girella_zebra" "specificity" "occurrence SDM" "no" 0.777244
"4615" "Girella_zebra" "TSS" "occurrence SDM" "no" 0.753272
"4616" "Glaucosoma_magnificum" "AUC" "occurrence SDM" "no" 0.901265333333333
"4617" "Glaucosoma_magnificum" "extrapolation bias" "occurrence SDM" "no" 0.875302975886901
"4618" "Glaucosoma_magnificum" "sensitivity" "occurrence SDM" "no" 0.939185333333333
"4619" "Glaucosoma_magnificum" "specificity" "occurrence SDM" "no" 0.830257333333333
"4620" "Glaucosoma_magnificum" "TSS" "occurrence SDM" "no" 0.76944
"4621" "Glaucosoma_scapulare" "AUC" "occurrence SDM" "no" 0.968986666666667
"4622" "Glaucosoma_scapulare" "extrapolation bias" "occurrence SDM" "no" 0.974517142109259
"4623" "Glaucosoma_scapulare" "sensitivity" "occurrence SDM" "no" 1
"4624" "Glaucosoma_scapulare" "specificity" "occurrence SDM" "no" 0.927526666666667
"4625" "Glaucosoma_scapulare" "TSS" "occurrence SDM" "no" 0.927526666666667
"4626" "Glyptoparus_delicatulus" "AUC" "occurrence SDM" "no" 0.726648
"4627" "Glyptoparus_delicatulus" "extrapolation bias" "occurrence SDM" "no" 0.734318173925696
"4628" "Glyptoparus_delicatulus" "sensitivity" "occurrence SDM" "no" 0.81256
"4629" "Glyptoparus_delicatulus" "specificity" "occurrence SDM" "no" 0.677377333333333
"4630" "Glyptoparus_delicatulus" "TSS" "occurrence SDM" "no" 0.489936
"4631" "Gnathanacanthus_goetzeei" "AUC" "occurrence SDM" "no" 0.817894666666667
"4632" "Gnathanacanthus_goetzeei" "extrapolation bias" "occurrence SDM" "no" 0.788688574787414
"4633" "Gnathanacanthus_goetzeei" "sensitivity" "occurrence SDM" "no" 0.913194666666667
"4634" "Gnathanacanthus_goetzeei" "specificity" "occurrence SDM" "no" 0.726986666666667
"4635" "Gnathanacanthus_goetzeei" "TSS" "occurrence SDM" "no" 0.640174666666667
"4636" "Gnathanodon_speciosus" "AUC" "occurrence SDM" "no" 0.82544
"4637" "Gnathanodon_speciosus" "extrapolation bias" "occurrence SDM" "no" 0.907861109111163
"4638" "Gnathanodon_speciosus" "sensitivity" "occurrence SDM" "no" 0.886566666666667
"4639" "Gnathanodon_speciosus" "specificity" "occurrence SDM" "no" 0.668846666666667
"4640" "Gnathanodon_speciosus" "TSS" "occurrence SDM" "no" 0.555417333333333
"4641" "Gnathodentex_aureolineatus" "AUC" "occurrence SDM" "no" 0.890352
"4642" "Gnathodentex_aureolineatus" "extrapolation bias" "occurrence SDM" "no" 0.90355084528801
"4643" "Gnathodentex_aureolineatus" "sensitivity" "occurrence SDM" "no" 0.888768
"4644" "Gnathodentex_aureolineatus" "specificity" "occurrence SDM" "no" 0.794889333333333
"4645" "Gnathodentex_aureolineatus" "TSS" "occurrence SDM" "no" 0.683657333333333
"4646" "Gnatholepis_anjerensis" "AUC" "occurrence SDM" "no" 0.801238666666667
"4647" "Gnatholepis_anjerensis" "extrapolation bias" "occurrence SDM" "no" 0.875730830160443
"4648" "Gnatholepis_anjerensis" "sensitivity" "occurrence SDM" "no" 0.887513333333333
"4649" "Gnatholepis_anjerensis" "specificity" "occurrence SDM" "no" 0.661128
"4650" "Gnatholepis_anjerensis" "TSS" "occurrence SDM" "no" 0.548644
"4651" "Gnatholepis_cauerensis" "AUC" "occurrence SDM" "no" 0.831881333333333
"4652" "Gnatholepis_cauerensis" "extrapolation bias" "occurrence SDM" "no" 0.824727586236312
"4653" "Gnatholepis_cauerensis" "sensitivity" "occurrence SDM" "no" 0.918021333333333
"4654" "Gnatholepis_cauerensis" "specificity" "occurrence SDM" "no" 0.686082666666667
"4655" "Gnatholepis_cauerensis" "TSS" "occurrence SDM" "no" 0.604109333333333
"4656" "Gnatholepis_thompsoni" "AUC" "occurrence SDM" "no" 0.92958
"4657" "Gnatholepis_thompsoni" "extrapolation bias" "occurrence SDM" "no" 0.925108712643671
"4658" "Gnatholepis_thompsoni" "sensitivity" "occurrence SDM" "no" 0.931457333333333
"4659" "Gnatholepis_thompsoni" "specificity" "occurrence SDM" "no" 0.8702
"4660" "Gnatholepis_thompsoni" "TSS" "occurrence SDM" "no" 0.801653333333333
"4661" "Gobiesox_adustus" "AUC" "occurrence SDM" "no" 0.855861333333333
"4662" "Gobiesox_adustus" "extrapolation bias" "occurrence SDM" "no" 0.859435708597526
"4663" "Gobiesox_adustus" "sensitivity" "occurrence SDM" "no" 0.962665333333333
"4664" "Gobiesox_adustus" "specificity" "occurrence SDM" "no" 0.737532
"4665" "Gobiesox_adustus" "TSS" "occurrence SDM" "no" 0.700205333333333
"4666" "Gobiesox_strumosus" "AUC" "occurrence SDM" "no" 0.913884
"4667" "Gobiesox_strumosus" "extrapolation bias" "occurrence SDM" "no" 0.801123959377228
"4668" "Gobiesox_strumosus" "sensitivity" "occurrence SDM" "no" 0.918734666666667
"4669" "Gobiesox_strumosus" "specificity" "occurrence SDM" "no" 0.835076
"4670" "Gobiesox_strumosus" "TSS" "occurrence SDM" "no" 0.753810666666667
"4671" "Gobioclinus_bucciferus" "AUC" "occurrence SDM" "no" 0.770954666666667
"4672" "Gobioclinus_bucciferus" "extrapolation bias" "occurrence SDM" "no" 0.726305319032979
"4673" "Gobioclinus_bucciferus" "sensitivity" "occurrence SDM" "no" 0.919628
"4674" "Gobioclinus_bucciferus" "specificity" "occurrence SDM" "no" 0.613792
"4675" "Gobioclinus_bucciferus" "TSS" "occurrence SDM" "no" 0.533422666666667
"4676" "Gobioclinus_gobio" "AUC" "occurrence SDM" "no" 0.740928
"4677" "Gobioclinus_gobio" "extrapolation bias" "occurrence SDM" "no" 0.72945663877409
"4678" "Gobioclinus_gobio" "sensitivity" "occurrence SDM" "no" 0.903021333333333
"4679" "Gobioclinus_gobio" "specificity" "occurrence SDM" "no" 0.612368
"4680" "Gobioclinus_gobio" "TSS" "occurrence SDM" "no" 0.515392
"4681" "Gobioclinus_guppyi" "AUC" "occurrence SDM" "no" 0.862342666666667
"4682" "Gobioclinus_guppyi" "extrapolation bias" "occurrence SDM" "no" 0.908198890495345
"4683" "Gobioclinus_guppyi" "sensitivity" "occurrence SDM" "no" 0.911572
"4684" "Gobioclinus_guppyi" "specificity" "occurrence SDM" "no" 0.767874666666667
"4685" "Gobioclinus_guppyi" "TSS" "occurrence SDM" "no" 0.679449333333333
"4686" "Gobiodon_citrinus" "AUC" "occurrence SDM" "no" 0.747266666666667
"4687" "Gobiodon_citrinus" "extrapolation bias" "occurrence SDM" "no" 0.750378867021529
"4688" "Gobiodon_citrinus" "sensitivity" "occurrence SDM" "no" 0.920592
"4689" "Gobiodon_citrinus" "specificity" "occurrence SDM" "no" 0.601929333333333
"4690" "Gobiodon_citrinus" "TSS" "occurrence SDM" "no" 0.522524
"4691" "Gobiodon_histrio" "AUC" "occurrence SDM" "no" 0.763352
"4692" "Gobiodon_histrio" "extrapolation bias" "occurrence SDM" "no" 0.784187617922426
"4693" "Gobiodon_histrio" "sensitivity" "occurrence SDM" "no" 0.871272
"4694" "Gobiodon_histrio" "specificity" "occurrence SDM" "no" 0.649918
"4695" "Gobiodon_histrio" "TSS" "occurrence SDM" "no" 0.521192
"4696" "Gobiodon_okinawae" "AUC" "occurrence SDM" "no" 0.693454666666667
"4697" "Gobiodon_okinawae" "extrapolation bias" "occurrence SDM" "no" 0.707436270308983
"4698" "Gobiodon_okinawae" "sensitivity" "occurrence SDM" "no" 0.863072
"4699" "Gobiodon_okinawae" "specificity" "occurrence SDM" "no" 0.571788
"4700" "Gobiodon_okinawae" "TSS" "occurrence SDM" "no" 0.434854666666667
"4701" "Gobiodon_quinquestrigatus" "AUC" "occurrence SDM" "no" 0.753118666666667
"4702" "Gobiodon_quinquestrigatus" "extrapolation bias" "occurrence SDM" "no" 0.771320642321157
"4703" "Gobiodon_quinquestrigatus" "sensitivity" "occurrence SDM" "no" 0.890642666666667
"4704" "Gobiodon_quinquestrigatus" "specificity" "occurrence SDM" "no" 0.614877333333333
"4705" "Gobiodon_quinquestrigatus" "TSS" "occurrence SDM" "no" 0.505526666666667
"4706" "Gobiodon_rivulatus" "AUC" "occurrence SDM" "no" 0.776185333333333
"4707" "Gobiodon_rivulatus" "extrapolation bias" "occurrence SDM" "no" 0.886118319932797
"4708" "Gobiodon_rivulatus" "sensitivity" "occurrence SDM" "no" 0.849116
"4709" "Gobiodon_rivulatus" "specificity" "occurrence SDM" "no" 0.672057333333333
"4710" "Gobiodon_rivulatus" "TSS" "occurrence SDM" "no" 0.521172
"4711" "Gobiosoma_chiquita" "AUC" "occurrence SDM" "no" 0.961944
"4712" "Gobiosoma_chiquita" "extrapolation bias" "occurrence SDM" "no" 0.949611984782708
"4713" "Gobiosoma_chiquita" "sensitivity" "occurrence SDM" "no" 0.967109333333333
"4714" "Gobiosoma_chiquita" "specificity" "occurrence SDM" "no" 0.924346333333333
"4715" "Gobiosoma_chiquita" "TSS" "occurrence SDM" "no" 0.891455666666667
"4716" "Gobius_cruentatus" "AUC" "occurrence SDM" "no" 0.961452666666667
"4717" "Gobius_cruentatus" "extrapolation bias" "occurrence SDM" "no" 0.874137534752313
"4718" "Gobius_cruentatus" "sensitivity" "occurrence SDM" "no" 0.946859333333333
"4719" "Gobius_cruentatus" "specificity" "occurrence SDM" "no" 0.938516
"4720" "Gobius_cruentatus" "TSS" "occurrence SDM" "no" 0.885368666666667
"4721" "Gobius_niger" "AUC" "occurrence SDM" "no" 0.799689333333333
"4722" "Gobius_niger" "extrapolation bias" "occurrence SDM" "no" 0.794252907495838
"4723" "Gobius_niger" "sensitivity" "occurrence SDM" "no" 0.936185333333333
"4724" "Gobius_niger" "specificity" "occurrence SDM" "no" 0.622376
"4725" "Gobius_niger" "TSS" "occurrence SDM" "no" 0.55856
"4726" "Gobius_paganellus" "AUC" "occurrence SDM" "no" 0.880189333333333
"4727" "Gobius_paganellus" "extrapolation bias" "occurrence SDM" "no" 0.912340179640679
"4728" "Gobius_paganellus" "sensitivity" "occurrence SDM" "no" 0.911537333333333
"4729" "Gobius_paganellus" "specificity" "occurrence SDM" "no" 0.773458666666667
"4730" "Gobius_paganellus" "TSS" "occurrence SDM" "no" 0.684990666666667
"4731" "Gobiusculus_flavescens" "AUC" "occurrence SDM" "no" 0.867441333333333
"4732" "Gobiusculus_flavescens" "extrapolation bias" "occurrence SDM" "no" 0.911640861061257
"4733" "Gobiusculus_flavescens" "sensitivity" "occurrence SDM" "no" 0.888065333333333
"4734" "Gobiusculus_flavescens" "specificity" "occurrence SDM" "no" 0.754869333333333
"4735" "Gobiusculus_flavescens" "TSS" "occurrence SDM" "no" 0.642937333333333
"4736" "Gomphosus_caeruleus" "AUC" "occurrence SDM" "no" 0.865124
"4737" "Gomphosus_caeruleus" "extrapolation bias" "occurrence SDM" "no" 0.783056470808677
"4738" "Gomphosus_caeruleus" "sensitivity" "occurrence SDM" "no" 0.847013333333333
"4739" "Gomphosus_caeruleus" "specificity" "occurrence SDM" "no" 0.822612
"4740" "Gomphosus_caeruleus" "TSS" "occurrence SDM" "no" 0.669628
"4741" "Gomphosus_varius" "AUC" "occurrence SDM" "no" 0.856598666666667
"4742" "Gomphosus_varius" "extrapolation bias" "occurrence SDM" "no" 0.868678019530252
"4743" "Gomphosus_varius" "sensitivity" "occurrence SDM" "no" 0.868577333333333
"4744" "Gomphosus_varius" "specificity" "occurrence SDM" "no" 0.733970666666667
"4745" "Gomphosus_varius" "TSS" "occurrence SDM" "no" 0.60254
"4746" "Gracila_albomarginata" "AUC" "occurrence SDM" "no" 0.862226666666667
"4747" "Gracila_albomarginata" "extrapolation bias" "occurrence SDM" "no" 0.852443222837289
"4748" "Gracila_albomarginata" "sensitivity" "occurrence SDM" "no" 0.924976
"4749" "Gracila_albomarginata" "specificity" "occurrence SDM" "no" 0.765612
"4750" "Gracila_albomarginata" "TSS" "occurrence SDM" "no" 0.690593333333333
"4751" "Gramma_loreto" "AUC" "occurrence SDM" "no" 0.925969333333333
"4752" "Gramma_loreto" "extrapolation bias" "occurrence SDM" "no" 0.925561212985958
"4753" "Gramma_loreto" "sensitivity" "occurrence SDM" "no" 0.947708
"4754" "Gramma_loreto" "specificity" "occurrence SDM" "no" 0.873458666666667
"4755" "Gramma_loreto" "TSS" "occurrence SDM" "no" 0.821178666666667
"4756" "Grammatorcynus_bicarinatus" "AUC" "occurrence SDM" "no" 0.885663333333333
"4757" "Grammatorcynus_bicarinatus" "extrapolation bias" "occurrence SDM" "no" 0.876950967186691
"4758" "Grammatorcynus_bicarinatus" "sensitivity" "occurrence SDM" "no" 0.899464333333333
"4759" "Grammatorcynus_bicarinatus" "specificity" "occurrence SDM" "no" 0.834465
"4760" "Grammatorcynus_bicarinatus" "TSS" "occurrence SDM" "no" 0.733932333333333
"4761" "Grammatorcynus_bilineatus" "AUC" "occurrence SDM" "no" 0.722472
"4762" "Grammatorcynus_bilineatus" "extrapolation bias" "occurrence SDM" "no" 0.784437451951864
"4763" "Grammatorcynus_bilineatus" "sensitivity" "occurrence SDM" "no" 0.900624
"4764" "Grammatorcynus_bilineatus" "specificity" "occurrence SDM" "no" 0.634013333333333
"4765" "Grammatorcynus_bilineatus" "TSS" "occurrence SDM" "no" 0.534634666666667
"4766" "Grammistes_sexlineatus" "AUC" "occurrence SDM" "no" 0.828821333333333
"4767" "Grammistes_sexlineatus" "extrapolation bias" "occurrence SDM" "no" 0.803104130448819
"4768" "Grammistes_sexlineatus" "sensitivity" "occurrence SDM" "no" 0.842754666666667
"4769" "Grammistes_sexlineatus" "specificity" "occurrence SDM" "no" 0.743062666666667
"4770" "Grammistes_sexlineatus" "TSS" "occurrence SDM" "no" 0.585816
"4771" "Grammistops_ocellatus" "AUC" "occurrence SDM" "no" 0.847750666666667
"4772" "Grammistops_ocellatus" "extrapolation bias" "occurrence SDM" "no" 0.750117079431602
"4773" "Grammistops_ocellatus" "sensitivity" "occurrence SDM" "no" 0.909893333333333
"4774" "Grammistops_ocellatus" "specificity" "occurrence SDM" "no" 0.773965333333333
"4775" "Grammistops_ocellatus" "TSS" "occurrence SDM" "no" 0.683865333333333
"4776" "Gunnellichthys_curiosus" "AUC" "occurrence SDM" "no" 0.732678666666667
"4777" "Gunnellichthys_curiosus" "extrapolation bias" "occurrence SDM" "no" 0.555604990685315
"4778" "Gunnellichthys_curiosus" "sensitivity" "occurrence SDM" "no" 0.760442666666667
"4779" "Gunnellichthys_curiosus" "specificity" "occurrence SDM" "no" 0.735521333333333
"4780" "Gunnellichthys_curiosus" "TSS" "occurrence SDM" "no" 0.495957333333333
"4781" "Gymnapogon_urospilotus" "AUC" "occurrence SDM" "no" 0.800504
"4782" "Gymnapogon_urospilotus" "extrapolation bias" "occurrence SDM" "no" 0.713231934337033
"4783" "Gymnapogon_urospilotus" "sensitivity" "occurrence SDM" "no" 0.82812
"4784" "Gymnapogon_urospilotus" "specificity" "occurrence SDM" "no" 0.74978
"4785" "Gymnapogon_urospilotus" "TSS" "occurrence SDM" "no" 0.577905333333333
"4786" "Gymneleotris_seminuda" "AUC" "occurrence SDM" "no" 0.829253333333333
"4787" "Gymneleotris_seminuda" "extrapolation bias" "occurrence SDM" "no" 0.807555606354893
"4788" "Gymneleotris_seminuda" "sensitivity" "occurrence SDM" "no" 0.960651111111111
"4789" "Gymneleotris_seminuda" "specificity" "occurrence SDM" "no" 0.707628888888889
"4790" "Gymneleotris_seminuda" "TSS" "occurrence SDM" "no" 0.66828
"4791" "Gymnocanthus_tricuspis" "AUC" "occurrence SDM" "no" 0.963485333333333
"4792" "Gymnocanthus_tricuspis" "extrapolation bias" "occurrence SDM" "no" 0.909231576185804
"4793" "Gymnocanthus_tricuspis" "sensitivity" "occurrence SDM" "no" 0.984121333333333
"4794" "Gymnocanthus_tricuspis" "specificity" "occurrence SDM" "no" 0.916178666666667
"4795" "Gymnocanthus_tricuspis" "TSS" "occurrence SDM" "no" 0.900297333333333
"4796" "Gymnocranius_audleyi" "AUC" "occurrence SDM" "no" 0.946422416666667
"4797" "Gymnocranius_audleyi" "extrapolation bias" "occurrence SDM" "no" 0.907841621469489
"4798" "Gymnocranius_audleyi" "sensitivity" "occurrence SDM" "no" 0.9747815
"4799" "Gymnocranius_audleyi" "specificity" "occurrence SDM" "no" 0.886571083333333
"4800" "Gymnocranius_audleyi" "TSS" "occurrence SDM" "no" 0.86135
"4801" "Gymnocranius_euanus" "AUC" "occurrence SDM" "no" 0.816021
"4802" "Gymnocranius_euanus" "extrapolation bias" "occurrence SDM" "no" 0.717817354982589
"4803" "Gymnocranius_euanus" "sensitivity" "occurrence SDM" "no" 0.903294
"4804" "Gymnocranius_euanus" "specificity" "occurrence SDM" "no" 0.736767666666667
"4805" "Gymnocranius_euanus" "TSS" "occurrence SDM" "no" 0.640064333333333
"4806" "Gymnocranius_grandoculis" "AUC" "occurrence SDM" "no" 0.79704
"4807" "Gymnocranius_grandoculis" "extrapolation bias" "occurrence SDM" "no" 0.822773809116626
"4808" "Gymnocranius_grandoculis" "sensitivity" "occurrence SDM" "no" 0.832174
"4809" "Gymnocranius_grandoculis" "specificity" "occurrence SDM" "no" 0.718326
"4810" "Gymnocranius_grandoculis" "TSS" "occurrence SDM" "no" 0.550484
"4811" "Gymnomuraena_zebra" "AUC" "occurrence SDM" "no" 0.69925
"4812" "Gymnomuraena_zebra" "extrapolation bias" "occurrence SDM" "no" 0.778881859631255
"4813" "Gymnomuraena_zebra" "sensitivity" "occurrence SDM" "no" 0.861684
"4814" "Gymnomuraena_zebra" "specificity" "occurrence SDM" "no" 0.53785
"4815" "Gymnomuraena_zebra" "TSS" "occurrence SDM" "no" 0.399528
"4816" "Gymnosarda_unicolor" "AUC" "occurrence SDM" "no" 0.8775
"4817" "Gymnosarda_unicolor" "extrapolation bias" "occurrence SDM" "no" 0.921864553984479
"4818" "Gymnosarda_unicolor" "sensitivity" "occurrence SDM" "no" 0.939329333333333
"4819" "Gymnosarda_unicolor" "specificity" "occurrence SDM" "no" 0.762848
"4820" "Gymnosarda_unicolor" "TSS" "occurrence SDM" "no" 0.702177333333333
"4821" "Gymnothorax_buroensis" "AUC" "occurrence SDM" "no" 0.845874666666667
"4822" "Gymnothorax_buroensis" "extrapolation bias" "occurrence SDM" "no" 0.855553241128085
"4823" "Gymnothorax_buroensis" "sensitivity" "occurrence SDM" "no" 0.843509333333333
"4824" "Gymnothorax_buroensis" "specificity" "occurrence SDM" "no" 0.759646666666667
"4825" "Gymnothorax_buroensis" "TSS" "occurrence SDM" "no" 0.603165333333333
"4826" "Gymnothorax_castaneus" "AUC" "occurrence SDM" "no" 0.863324
"4827" "Gymnothorax_castaneus" "extrapolation bias" "occurrence SDM" "no" 0.86778479590753
"4828" "Gymnothorax_castaneus" "sensitivity" "occurrence SDM" "no" 0.941405333333333
"4829" "Gymnothorax_castaneus" "specificity" "occurrence SDM" "no" 0.753770666666667
"4830" "Gymnothorax_castaneus" "TSS" "occurrence SDM" "no" 0.695181333333333
"4831" "Gymnothorax_cribroris" "AUC" "occurrence SDM" "no" 0.844256666666667
"4832" "Gymnothorax_cribroris" "extrapolation bias" "occurrence SDM" "no" 0.654025785606984
"4833" "Gymnothorax_cribroris" "sensitivity" "occurrence SDM" "no" 0.814953333333333
"4834" "Gymnothorax_cribroris" "specificity" "occurrence SDM" "no" 0.846873333333333
"4835" "Gymnothorax_cribroris" "TSS" "occurrence SDM" "no" 0.661826666666667
"4836" "Gymnothorax_dovii" "AUC" "occurrence SDM" "no" 0.955310666666667
"4837" "Gymnothorax_dovii" "extrapolation bias" "occurrence SDM" "no" 0.92107602218593
"4838" "Gymnothorax_dovii" "sensitivity" "occurrence SDM" "no" 0.949945333333333
"4839" "Gymnothorax_dovii" "specificity" "occurrence SDM" "no" 0.908289333333333
"4840" "Gymnothorax_dovii" "TSS" "occurrence SDM" "no" 0.858234666666667
"4841" "Gymnothorax_enigmaticus" "AUC" "occurrence SDM" "no" 0.822790666666667
"4842" "Gymnothorax_enigmaticus" "extrapolation bias" "occurrence SDM" "no" 0.813840795964183
"4843" "Gymnothorax_enigmaticus" "sensitivity" "occurrence SDM" "no" 0.884312
"4844" "Gymnothorax_enigmaticus" "specificity" "occurrence SDM" "no" 0.731058666666667
"4845" "Gymnothorax_enigmaticus" "TSS" "occurrence SDM" "no" 0.615374666666667
"4846" "Gymnothorax_eurostus" "AUC" "occurrence SDM" "no" 0.870006666666667
"4847" "Gymnothorax_eurostus" "extrapolation bias" "occurrence SDM" "no" 0.769394191631897
"4848" "Gymnothorax_eurostus" "sensitivity" "occurrence SDM" "no" 0.875378666666667
"4849" "Gymnothorax_eurostus" "specificity" "occurrence SDM" "no" 0.804981333333333
"4850" "Gymnothorax_eurostus" "TSS" "occurrence SDM" "no" 0.680358666666667
"4851" "Gymnothorax_favagineus" "AUC" "occurrence SDM" "no" 0.781808
"4852" "Gymnothorax_favagineus" "extrapolation bias" "occurrence SDM" "no" 0.781829466231474
"4853" "Gymnothorax_favagineus" "sensitivity" "occurrence SDM" "no" 0.828776
"4854" "Gymnothorax_favagineus" "specificity" "occurrence SDM" "no" 0.686488
"4855" "Gymnothorax_favagineus" "TSS" "occurrence SDM" "no" 0.515262666666667
"4856" "Gymnothorax_fimbriatus" "AUC" "occurrence SDM" "no" 0.762454666666667
"4857" "Gymnothorax_fimbriatus" "extrapolation bias" "occurrence SDM" "no" 0.745188921796378
"4858" "Gymnothorax_fimbriatus" "sensitivity" "occurrence SDM" "no" 0.889858666666667
"4859" "Gymnothorax_fimbriatus" "specificity" "occurrence SDM" "no" 0.604798666666667
"4860" "Gymnothorax_fimbriatus" "TSS" "occurrence SDM" "no" 0.494654666666667
"4861" "Gymnothorax_flavimarginatus" "AUC" "occurrence SDM" "no" 0.861341333333333
"4862" "Gymnothorax_flavimarginatus" "extrapolation bias" "occurrence SDM" "no" 0.873941368980609
"4863" "Gymnothorax_flavimarginatus" "sensitivity" "occurrence SDM" "no" 0.926249333333333
"4864" "Gymnothorax_flavimarginatus" "specificity" "occurrence SDM" "no" 0.725918666666667
"4865" "Gymnothorax_flavimarginatus" "TSS" "occurrence SDM" "no" 0.652166666666667
"4866" "Gymnothorax_funebris" "AUC" "occurrence SDM" "no" 0.925252
"4867" "Gymnothorax_funebris" "extrapolation bias" "occurrence SDM" "no" 0.946294350679596
"4868" "Gymnothorax_funebris" "sensitivity" "occurrence SDM" "no" 0.966156
"4869" "Gymnothorax_funebris" "specificity" "occurrence SDM" "no" 0.869410666666667
"4870" "Gymnothorax_funebris" "TSS" "occurrence SDM" "no" 0.835561333333333
"4871" "Gymnothorax_fuscomaculatus" "AUC" "occurrence SDM" "no" 0.875121333333333
"4872" "Gymnothorax_fuscomaculatus" "extrapolation bias" "occurrence SDM" "no" 0.880181430887478
"4873" "Gymnothorax_fuscomaculatus" "sensitivity" "occurrence SDM" "no" 0.915130666666667
"4874" "Gymnothorax_fuscomaculatus" "specificity" "occurrence SDM" "no" 0.796012
"4875" "Gymnothorax_fuscomaculatus" "TSS" "occurrence SDM" "no" 0.711148
"4876" "Gymnothorax_griseus" "AUC" "occurrence SDM" "no" 0.828793333333333
"4877" "Gymnothorax_griseus" "extrapolation bias" "occurrence SDM" "no" 0.840993017144837
"4878" "Gymnothorax_griseus" "sensitivity" "occurrence SDM" "no" 0.919902666666667
"4879" "Gymnothorax_griseus" "specificity" "occurrence SDM" "no" 0.739284
"4880" "Gymnothorax_griseus" "TSS" "occurrence SDM" "no" 0.659186666666667
"4881" "Gymnothorax_javanicus" "AUC" "occurrence SDM" "no" 0.82386
"4882" "Gymnothorax_javanicus" "extrapolation bias" "occurrence SDM" "no" 0.796995614779066
"4883" "Gymnothorax_javanicus" "sensitivity" "occurrence SDM" "no" 0.879333333333333
"4884" "Gymnothorax_javanicus" "specificity" "occurrence SDM" "no" 0.695393333333333
"4885" "Gymnothorax_javanicus" "TSS" "occurrence SDM" "no" 0.574722666666667
"4886" "Gymnothorax_margaritophorus" "AUC" "occurrence SDM" "no" 0.808413333333333
"4887" "Gymnothorax_margaritophorus" "extrapolation bias" "occurrence SDM" "no" 0.863682494164397
"4888" "Gymnothorax_margaritophorus" "sensitivity" "occurrence SDM" "no" 0.862302666666667
"4889" "Gymnothorax_margaritophorus" "specificity" "occurrence SDM" "no" 0.698901333333333
"4890" "Gymnothorax_margaritophorus" "TSS" "occurrence SDM" "no" 0.561198666666667
"4891" "Gymnothorax_melatremus" "AUC" "occurrence SDM" "no" 0.835817333333333
"4892" "Gymnothorax_melatremus" "extrapolation bias" "occurrence SDM" "no" 0.893080217362474
"4893" "Gymnothorax_melatremus" "sensitivity" "occurrence SDM" "no" 0.92268
"4894" "Gymnothorax_melatremus" "specificity" "occurrence SDM" "no" 0.722061333333333
"4895" "Gymnothorax_melatremus" "TSS" "occurrence SDM" "no" 0.644736
"4896" "Gymnothorax_meleagris" "AUC" "occurrence SDM" "no" 0.858004
"4897" "Gymnothorax_meleagris" "extrapolation bias" "occurrence SDM" "no" 0.851236100980283
"4898" "Gymnothorax_meleagris" "sensitivity" "occurrence SDM" "no" 0.860198666666667
"4899" "Gymnothorax_meleagris" "specificity" "occurrence SDM" "no" 0.774341333333333
"4900" "Gymnothorax_meleagris" "TSS" "occurrence SDM" "no" 0.634536
"4901" "Gymnothorax_miliaris" "AUC" "occurrence SDM" "no" 0.899601333333333
"4902" "Gymnothorax_miliaris" "extrapolation bias" "occurrence SDM" "no" 0.954520578536951
"4903" "Gymnothorax_miliaris" "sensitivity" "occurrence SDM" "no" 0.979069333333333
"4904" "Gymnothorax_miliaris" "specificity" "occurrence SDM" "no" 0.79878
"4905" "Gymnothorax_miliaris" "TSS" "occurrence SDM" "no" 0.777854666666667
"4906" "Gymnothorax_monochrous" "AUC" "occurrence SDM" "no" 0.701012
"4907" "Gymnothorax_monochrous" "extrapolation bias" "occurrence SDM" "no" 0.550075120609872
"4908" "Gymnothorax_monochrous" "sensitivity" "occurrence SDM" "no" 0.886522666666667
"4909" "Gymnothorax_monochrous" "specificity" "occurrence SDM" "no" 0.569510666666667
"4910" "Gymnothorax_monochrous" "TSS" "occurrence SDM" "no" 0.456030666666667
"4911" "Gymnothorax_moringa" "AUC" "occurrence SDM" "no" 0.895542666666667
"4912" "Gymnothorax_moringa" "extrapolation bias" "occurrence SDM" "no" 0.890121812967821
"4913" "Gymnothorax_moringa" "sensitivity" "occurrence SDM" "no" 0.91102
"4914" "Gymnothorax_moringa" "specificity" "occurrence SDM" "no" 0.825066666666667
"4915" "Gymnothorax_moringa" "TSS" "occurrence SDM" "no" 0.736085333333333
"4916" "Gymnothorax_ocellatus" "AUC" "occurrence SDM" "no" 0.886246666666667
"4917" "Gymnothorax_ocellatus" "extrapolation bias" "occurrence SDM" "no" 0.799397235647828
"4918" "Gymnothorax_ocellatus" "sensitivity" "occurrence SDM" "no" 0.928356
"4919" "Gymnothorax_ocellatus" "specificity" "occurrence SDM" "no" 0.791541333333333
"4920" "Gymnothorax_ocellatus" "TSS" "occurrence SDM" "no" 0.719894666666667
"4921" "Gymnothorax_panamensis" "AUC" "occurrence SDM" "no" 0.886797333333333
"4922" "Gymnothorax_panamensis" "extrapolation bias" "occurrence SDM" "no" 0.888564305420753
"4923" "Gymnothorax_panamensis" "sensitivity" "occurrence SDM" "no" 0.966521333333333
"4924" "Gymnothorax_panamensis" "specificity" "occurrence SDM" "no" 0.770686666666667
"4925" "Gymnothorax_panamensis" "TSS" "occurrence SDM" "no" 0.737210666666667
"4926" "Gymnothorax_pictus" "AUC" "occurrence SDM" "no" 0.844330666666667
"4927" "Gymnothorax_pictus" "extrapolation bias" "occurrence SDM" "no" 0.830708006149775
"4928" "Gymnothorax_pictus" "sensitivity" "occurrence SDM" "no" 0.865470666666667
"4929" "Gymnothorax_pictus" "specificity" "occurrence SDM" "no" 0.730277333333333
"4930" "Gymnothorax_pictus" "TSS" "occurrence SDM" "no" 0.595737333333333
"4931" "Gymnothorax_pindae" "AUC" "occurrence SDM" "no" 0.815613333333333
"4932" "Gymnothorax_pindae" "extrapolation bias" "occurrence SDM" "no" 0.796348790926505
"4933" "Gymnothorax_pindae" "sensitivity" "occurrence SDM" "no" 0.855505333333333
"4934" "Gymnothorax_pindae" "specificity" "occurrence SDM" "no" 0.737593333333333
"4935" "Gymnothorax_pindae" "TSS" "occurrence SDM" "no" 0.593092
"4936" "Gymnothorax_prasinus" "AUC" "occurrence SDM" "no" 0.906657333333333
"4937" "Gymnothorax_prasinus" "extrapolation bias" "occurrence SDM" "no" 0.857467444564737
"4938" "Gymnothorax_prasinus" "sensitivity" "occurrence SDM" "no" 0.910854666666667
"4939" "Gymnothorax_prasinus" "specificity" "occurrence SDM" "no" 0.843545333333333
"4940" "Gymnothorax_prasinus" "TSS" "occurrence SDM" "no" 0.754401333333333
"4941" "Gymnothorax_pseudothyrsoideus" "AUC" "occurrence SDM" "no" 0.798608
"4942" "Gymnothorax_pseudothyrsoideus" "extrapolation bias" "occurrence SDM" "no" 0.713972914215978
"4943" "Gymnothorax_pseudothyrsoideus" "sensitivity" "occurrence SDM" "no" 0.894136
"4944" "Gymnothorax_pseudothyrsoideus" "specificity" "occurrence SDM" "no" 0.711778666666667
"4945" "Gymnothorax_pseudothyrsoideus" "TSS" "occurrence SDM" "no" 0.605905333333333
"4946" "Gymnothorax_richardsonii" "AUC" "occurrence SDM" "no" 0.76813
"4947" "Gymnothorax_richardsonii" "extrapolation bias" "occurrence SDM" "no" 0.843209951937111
"4948" "Gymnothorax_richardsonii" "sensitivity" "occurrence SDM" "no" 0.87367
"4949" "Gymnothorax_richardsonii" "specificity" "occurrence SDM" "no" 0.645542
"4950" "Gymnothorax_richardsonii" "TSS" "occurrence SDM" "no" 0.519204
"4951" "Gymnothorax_rueppelliae" "AUC" "occurrence SDM" "no" 0.849474666666667
"4952" "Gymnothorax_rueppelliae" "extrapolation bias" "occurrence SDM" "no" 0.855247162807661
"4953" "Gymnothorax_rueppelliae" "sensitivity" "occurrence SDM" "no" 0.893198666666667
"4954" "Gymnothorax_rueppelliae" "specificity" "occurrence SDM" "no" 0.758749333333333
"4955" "Gymnothorax_rueppelliae" "TSS" "occurrence SDM" "no" 0.651950666666667
"4956" "Gymnothorax_thyrsoideus" "AUC" "occurrence SDM" "no" 0.697768
"4957" "Gymnothorax_thyrsoideus" "extrapolation bias" "occurrence SDM" "no" 0.632136003438094
"4958" "Gymnothorax_thyrsoideus" "sensitivity" "occurrence SDM" "no" 0.932712
"4959" "Gymnothorax_thyrsoideus" "specificity" "occurrence SDM" "no" 0.522414666666667
"4960" "Gymnothorax_thyrsoideus" "TSS" "occurrence SDM" "no" 0.455121333333333
"4961" "Gymnothorax_undulatus" "AUC" "occurrence SDM" "no" 0.799652
"4962" "Gymnothorax_undulatus" "extrapolation bias" "occurrence SDM" "no" 0.836339979166545
"4963" "Gymnothorax_undulatus" "sensitivity" "occurrence SDM" "no" 0.895804
"4964" "Gymnothorax_undulatus" "specificity" "occurrence SDM" "no" 0.639232
"4965" "Gymnothorax_undulatus" "TSS" "occurrence SDM" "no" 0.53504
"4966" "Gymnothorax_vicinus" "AUC" "occurrence SDM" "no" 0.937886666666667
"4967" "Gymnothorax_vicinus" "extrapolation bias" "occurrence SDM" "no" 0.923128131606343
"4968" "Gymnothorax_vicinus" "sensitivity" "occurrence SDM" "no" 0.931124
"4969" "Gymnothorax_vicinus" "specificity" "occurrence SDM" "no" 0.893828
"4970" "Gymnothorax_vicinus" "TSS" "occurrence SDM" "no" 0.824952
"4971" "Gymnothorax_zonipectis" "AUC" "occurrence SDM" "no" 0.846549333333333
"4972" "Gymnothorax_zonipectis" "extrapolation bias" "occurrence SDM" "no" 0.868638159108994
"4973" "Gymnothorax_zonipectis" "sensitivity" "occurrence SDM" "no" 0.924186666666667
"4974" "Gymnothorax_zonipectis" "specificity" "occurrence SDM" "no" 0.734910666666667
"4975" "Gymnothorax_zonipectis" "TSS" "occurrence SDM" "no" 0.659101333333333
"4976" "Haemulon_album" "AUC" "occurrence SDM" "no" 0.923350666666667
"4977" "Haemulon_album" "extrapolation bias" "occurrence SDM" "no" 0.907313808606381
"4978" "Haemulon_album" "sensitivity" "occurrence SDM" "no" 0.966908
"4979" "Haemulon_album" "specificity" "occurrence SDM" "no" 0.852068
"4980" "Haemulon_album" "TSS" "occurrence SDM" "no" 0.818977333333333
"4981" "Haemulon_aurolineatum" "AUC" "occurrence SDM" "no" 0.906545333333333
"4982" "Haemulon_aurolineatum" "extrapolation bias" "occurrence SDM" "no" 0.846099398262324
"4983" "Haemulon_aurolineatum" "sensitivity" "occurrence SDM" "no" 0.934114666666667
"4984" "Haemulon_aurolineatum" "specificity" "occurrence SDM" "no" 0.795764
"4985" "Haemulon_aurolineatum" "TSS" "occurrence SDM" "no" 0.729874666666667
"4986" "Haemulon_bonariense" "AUC" "occurrence SDM" "no" 0.8297
"4987" "Haemulon_bonariense" "extrapolation bias" "occurrence SDM" "no" 0.748439603150367
"4988" "Haemulon_bonariense" "sensitivity" "occurrence SDM" "no" 0.934496666666667
"4989" "Haemulon_bonariense" "specificity" "occurrence SDM" "no" 0.731648333333333
"4990" "Haemulon_bonariense" "TSS" "occurrence SDM" "no" 0.666135
"4991" "Haemulon_carbonarium" "AUC" "occurrence SDM" "no" 0.937493333333333
"4992" "Haemulon_carbonarium" "extrapolation bias" "occurrence SDM" "no" 0.959116338850089
"4993" "Haemulon_carbonarium" "sensitivity" "occurrence SDM" "no" 0.974466666666667
"4994" "Haemulon_carbonarium" "specificity" "occurrence SDM" "no" 0.8729
"4995" "Haemulon_carbonarium" "TSS" "occurrence SDM" "no" 0.847366666666667
"4996" "Haemulon_chrysargyreum" "AUC" "occurrence SDM" "no" 0.919576
"4997" "Haemulon_chrysargyreum" "extrapolation bias" "occurrence SDM" "no" 0.936393994415576
"4998" "Haemulon_chrysargyreum" "sensitivity" "occurrence SDM" "no" 0.963068
"4999" "Haemulon_chrysargyreum" "specificity" "occurrence SDM" "no" 0.841541333333333
"5000" "Haemulon_chrysargyreum" "TSS" "occurrence SDM" "no" 0.804605333333333
"5001" "Haemulon_flaviguttatum" "AUC" "occurrence SDM" "no" 0.853621333333333
"5002" "Haemulon_flaviguttatum" "extrapolation bias" "occurrence SDM" "no" 0.877501022047228
"5003" "Haemulon_flaviguttatum" "sensitivity" "occurrence SDM" "no" 0.955870666666667
"5004" "Haemulon_flaviguttatum" "specificity" "occurrence SDM" "no" 0.739032
"5005" "Haemulon_flaviguttatum" "TSS" "occurrence SDM" "no" 0.694897333333333
"5006" "Haemulon_flavolineatum" "AUC" "occurrence SDM" "no" 0.933648
"5007" "Haemulon_flavolineatum" "extrapolation bias" "occurrence SDM" "no" 0.936421742609693
"5008" "Haemulon_flavolineatum" "sensitivity" "occurrence SDM" "no" 0.960418666666667
"5009" "Haemulon_flavolineatum" "specificity" "occurrence SDM" "no" 0.858470666666667
"5010" "Haemulon_flavolineatum" "TSS" "occurrence SDM" "no" 0.818894666666667
"5011" "Haemulon_macrostomum" "AUC" "occurrence SDM" "no" 0.890516
"5012" "Haemulon_macrostomum" "extrapolation bias" "occurrence SDM" "no" 0.903245290061245
"5013" "Haemulon_macrostomum" "sensitivity" "occurrence SDM" "no" 0.946198666666667
"5014" "Haemulon_macrostomum" "specificity" "occurrence SDM" "no" 0.799629333333333
"5015" "Haemulon_macrostomum" "TSS" "occurrence SDM" "no" 0.745822666666667
"5016" "Haemulon_maculicauda" "AUC" "occurrence SDM" "no" 0.879224
"5017" "Haemulon_maculicauda" "extrapolation bias" "occurrence SDM" "no" 0.876268894067431
"5018" "Haemulon_maculicauda" "sensitivity" "occurrence SDM" "no" 0.945910666666667
"5019" "Haemulon_maculicauda" "specificity" "occurrence SDM" "no" 0.776058666666667
"5020" "Haemulon_maculicauda" "TSS" "occurrence SDM" "no" 0.721976
"5021" "Haemulon_melanurum" "AUC" "occurrence SDM" "no" 0.836125333333333
"5022" "Haemulon_melanurum" "extrapolation bias" "occurrence SDM" "no" 0.845022599688441
"5023" "Haemulon_melanurum" "sensitivity" "occurrence SDM" "no" 0.9445
"5024" "Haemulon_melanurum" "specificity" "occurrence SDM" "no" 0.734126666666667
"5025" "Haemulon_melanurum" "TSS" "occurrence SDM" "no" 0.678628
"5026" "Haemulon_parra" "AUC" "occurrence SDM" "no" 0.903594666666667
"5027" "Haemulon_parra" "extrapolation bias" "occurrence SDM" "no" 0.872223350028185
"5028" "Haemulon_parra" "sensitivity" "occurrence SDM" "no" 0.939408
"5029" "Haemulon_parra" "specificity" "occurrence SDM" "no" 0.802896
"5030" "Haemulon_parra" "TSS" "occurrence SDM" "no" 0.742305333333333
"5031" "Haemulon_plumierii" "AUC" "occurrence SDM" "no" 0.918848
"5032" "Haemulon_plumierii" "extrapolation bias" "occurrence SDM" "no" 0.897606149213138
"5033" "Haemulon_plumierii" "sensitivity" "occurrence SDM" "no" 0.914156
"5034" "Haemulon_plumierii" "specificity" "occurrence SDM" "no" 0.841432
"5035" "Haemulon_plumierii" "TSS" "occurrence SDM" "no" 0.755590666666667
"5036" "Haemulon_sciurus" "AUC" "occurrence SDM" "no" 0.898498666666667
"5037" "Haemulon_sciurus" "extrapolation bias" "occurrence SDM" "no" 0.885277776714747
"5038" "Haemulon_sciurus" "sensitivity" "occurrence SDM" "no" 0.920953333333333
"5039" "Haemulon_sciurus" "specificity" "occurrence SDM" "no" 0.821025333333333
"5040" "Haemulon_sciurus" "TSS" "occurrence SDM" "no" 0.741981333333333
"5041" "Haemulon_scudderii" "AUC" "occurrence SDM" "no" 0.877146666666667
"5042" "Haemulon_scudderii" "extrapolation bias" "occurrence SDM" "no" 0.833378914104494
"5043" "Haemulon_scudderii" "sensitivity" "occurrence SDM" "no" 0.979793333333333
"5044" "Haemulon_scudderii" "specificity" "occurrence SDM" "no" 0.770808
"5045" "Haemulon_scudderii" "TSS" "occurrence SDM" "no" 0.750602666666667
"5046" "Haemulon_sexfasciatum" "AUC" "occurrence SDM" "no" 0.880670666666667
"5047" "Haemulon_sexfasciatum" "extrapolation bias" "occurrence SDM" "no" 0.837374286567497
"5048" "Haemulon_sexfasciatum" "sensitivity" "occurrence SDM" "no" 0.948212
"5049" "Haemulon_sexfasciatum" "specificity" "occurrence SDM" "no" 0.785257333333333
"5050" "Haemulon_sexfasciatum" "TSS" "occurrence SDM" "no" 0.733462666666667
"5051" "Haemulon_steindachneri" "AUC" "occurrence SDM" "no" 0.861473333333333
"5052" "Haemulon_steindachneri" "extrapolation bias" "occurrence SDM" "no" 0.80781630462607
"5053" "Haemulon_steindachneri" "sensitivity" "occurrence SDM" "no" 0.920405333333333
"5054" "Haemulon_steindachneri" "specificity" "occurrence SDM" "no" 0.778926666666667
"5055" "Haemulon_steindachneri" "TSS" "occurrence SDM" "no" 0.699334666666667
"5056" "Haemulon_striatum" "AUC" "occurrence SDM" "no" 0.894838666666667
"5057" "Haemulon_striatum" "extrapolation bias" "occurrence SDM" "no" 0.930742699399716
"5058" "Haemulon_striatum" "sensitivity" "occurrence SDM" "no" 0.951418666666667
"5059" "Haemulon_striatum" "specificity" "occurrence SDM" "no" 0.810197333333333
"5060" "Haemulon_striatum" "TSS" "occurrence SDM" "no" 0.761616
[truncated: 524,593 more chars]
