# Supplementary material for: A functional vulnerability framework for biodiversity conservation
Source: Nat Commun. 2022 Sep 1;13:4774. doi: 10.1038/s41467-022-32331-y (PMC9437092; doi:10.1038/s41467-022-32331-y)
Supplement: Supplementary file 4 — Source data [file 41467_2022_32331_MOESM4_ESM.zip › SuppFig2.R]

setwd("...")

if(!require(ggplot2)){install.packages("ggplot2"); library(ggplot2)}

dataf<-read.table("SuppFig2.txt",h=T)
head(dataf)

qplot(nbcurves, sd, data=dataf) + theme_classic() + geom_point(alpha = 0.1)+ stat_smooth(size = 3) +  xlab("") + ylab("")
boxplot(sd~nbcurves,data=dataf, col = "lightgray",cex=0.8,pch=19,ylim=c(0,11))
summary(dataf$sd)
p <- ggplot(data=dataf, aes(x=nbcurves, y=sd)) + theme_classic() + geom_point(size=0,alpha = 0.001) 
p <- p + stat_smooth(size = 2)
p
