# Supplementary material for: A functional vulnerability framework for biodiversity conservation
Source: Nat Commun. 2022 Sep 1;13:4774. doi: 10.1038/s41467-022-32331-y (PMC9437092; doi:10.1038/s41467-022-32331-y)
Supplement: Supplementary file 4 — Source data [file 41467_2022_32331_MOESM4_ESM.zip › SuppFig2.txt]

"sd" "nbcurves"
"1" 4.17007689716937 2
"2" 1.94115900334306 3
"3" 3.29367441002776 4
"4" 2.37969645711405 5
"5" 3.01295817936707 6
"6" 0.782075963250514 7
"7" 1.66008119653645 8
"8" 1.20571002454639 9
"9" 1.406736499144 10
"10" 0.20463701849601 11
"11" 2.06306676003257 12
"12" 0.561385545822852 13
"13" 1.06268593591011 14
"14" 0.138226570801101 15
"15" 0.385703731993782 16
"16" 1.3993640307787 17
"17" 0.17033607406093 18
"18" 0.286017882489306 19
"19" 0.376281643707048 20
"20" 0.212164205020992 21
"21" 1.14747446839209 22
"22" 1.14831402779882 23
"23" 0.0132753719795163 24
"24" 0.989966186350596 25
"25" 0.556073015619675 26
"26" 0.175158429490885 27
"27" 1.01725807943612 28
"28" 0.21128738881768 29
"29" 0.521172005428188 30
"30" 0.51160683309918 31
"31" 0.0318452399399155 32
"32" 0.354690450119827 33
"33" 1.27532914201875 34
"34" 0.535834286638346 35
"35" 0.741595327877987 36
"36" 0.423007926242191 37
"37" 0.218286533086139 38
"38" 0.931535317351235 39
"39" 0.120763431739663 40
"40" 0.302722549015464 41
"41" 1.92248451434753 42
"42" 0.798447950244137 43
"43" 0.590895240199297 44
"44" 0.740120180743951 45
"45" 0.580840532454746 46
"46" 1.02169147406873 47
"47" 0.613390350983746 48
"48" 0.576113620686369 49
"49" 0.221722076462479 50
"50" 0.326259842484325 51
"51" 0.344157204533682 52
"52" 0.309497154226297 53
"53" 0.406448652529126 54
"54" 0.277646916299503 55
"55" 0.518955169501969 56
"56" 0.301932708782543 57
"57" 0.0169271930088705 58
"58" 0.827679770856993 59
"59" 0.858989073826754 60
"60" 0.127668575344093 61
"61" 0.365316106663798 62
"62" 0.28786265124637 63
"63" 0.346850053072878 64
"64" 0.296020577314923 65
"65" 0.336638847358822 66
"66" 0.692174055698479 67
"67" 0.0337081130729484 68
"68" 0.191667544827015 69
"69" 0.361381129996034 70
"70" 0.399383679049071 71
"71" 0.158038518515532 72
"72" 0.124638442181354 73
"73" 0.329031306800559 74
"74" 0.0228193709069727 75
"75" 0.553768266657872 76
"76" 0.0493362955041783 77
"77" 0.147828648448713 78
"78" 0.130104072839686 79
"79" 0.123169700187334 80
"80" 0.140584426838247 81
"81" 0.106489271435484 82
"82" 0.158408122497387 83
"83" 0.106068431458963 84
"84" 0.0880110979197385 85
"85" 0.102664082182484 86
"86" 0.179083807969515 87
"87" 0.165363190119428 88
"88" 0.0600568281185189 89
"89" 0.0879581201673104 90
"90" 0.148815109145632 91
"91" 0.112139757453635 92
"92" 0.15330898524063 93
"93" 0.0614150145775529 94
"94" 0.0718160894812249 95
"95" 0.0593509477926713 96
"96" 0.0646157029677818 97
"97" 0.051169431493205 98
"98" 0 99
"99" 1.97337968425572 2
"100" 0.113084864937515 3
"101" 0.107872459020006 4
"102" 0.919564526761278 5
"103" 0.134058363566318 6
"104" 2.78437795026676 7
"105" 3.4523546639503 8
"106" 3.01399767535798 9
"107" 1.22436685024661 10
"108" 1.13584624834595 11
"109" 0.94582442795177 12
"110" 3.37088479342189 13
"111" 0.987223644802989 14
"112" 0.255765675241387 15
"113" 1.05395527001495 16
"114" 2.7798371913175 17
"115" 0.839351880270165 18
"116" 0.325272795943988 19
"117" 0.665004886732236 20
"118" 0.735535142325085 21
"119" 0.292033143716961 22
"120" 1.12988544533102 23
"121" 1.01053343530132 24
"122" 0.607304375080163 25
"123" 1.78263050632682 26
"124" 0.50643924247228 27
"125" 0.0584394397252848 28
"126" 1.06557298908655 29
"127" 0.696674994239348 30
"128" 0.839563010994041 31
"129" 0.744300646199698 32
"130" 0.172942570321321 33
"131" 0.541533141901399 34
"132" 0.742080105209581 35
"133" 0.196627398039675 36
"134" 0.957855288000013 37
"135" 0.544185484835879 38
"136" 0.0616292389725415 39
"137" 0.00977688759003657 40
"138" 0.489626696115707 41
"139" 0.931615319050905 42
"140" 0.605346900265404 43
"141" 0.0227641408727825 44
"142" 0.570145771594901 45
"143" 0.132757954442524 46
"144" 0.0554382893185045 47
"145" 0.60839089085268 48
"146" 0.222926778914493 49
"147" 0.519091577300507 50
"148" 0.060623757532285 51
"149" 0.251717033260557 52
"150" 0.398217574105531 53
"151" 0.159120825017145 54
"152" 0.0134013225287773 55
"153" 1.12231803285897 56
"154" 0.618806728182501 57
"155" 0.473214494095091 58
"156" 0.540949887388585 59
"157" 0.519535098818268 60
"158" 0.129199737948362 61
"159" 0.612790305329587 62
"160" 0.230911512356275 63
"161" 0.348581200652635 64
"162" 0.118888915088984 65
"163" 0.0683394472855852 66
"164" 0.425075775521822 67
"165" 0.0971093201336067 68
"166" 0.600304223471865 69
"167" 0.396959904680394 70
"168" 0.00577324524155964 71
"169" 0.409082876559263 72
"170" 0.272392164350389 73
"171" 0.325051754121985 74
"172" 0.0178046524184439 75
"173" 0.530233640386644 76
"174" 0.214572021503191 77
"175" 0.101863011209253 78
"176" 0.222289365363801 79
"177" 0.312593293081639 80
"178" 0.0952311394276314 81
"179" 0.429440533895482 82
"180" 0.238563064046145 83
"181" 0.0278658580316505 84
"182" 0.148749175911583 85
"183" 0.0509489355745476 86
"184" 0.0200634958061382 87
"185" 0.242178757618377 88
"186" 0.0247057235441101 89
"187" 0.0560609332271145 90
"188" 0.0327806632509512 91
"189" 0.0368250551328178 92
"190" 0.166115464917491 93
"191" 0.103856686606753 94
"192" 0.0191753618554116 95
"193" 0.0636424305349438 96
"194" 0.0870731222598732 97
"195" 0.000193011451740367 98
"196" 0 99
"197" 1.28931248460264 2
"198" 0.624856326799174 3
"199" 1.82067845848344 4
"200" 3.5835099735572 5
"201" 1.05211070931992 6
"202" 0.0853998891776102 7
"203" 0.5119301431306 8
"204" 1.16415640174803 9
"205" 1.84744072592323 10
"206" 1.06701512143368 11
"207" 0.148711627647522 12
"208" 0.435861530021251 13
"209" 1.86412311676568 14
"210" 0.556499420926832 15
"211" 0.500146459473679 16
"212" 0.921200416582232 17
"213" 0.946241388764847 18
"214" 1.0664793351708 19
"215" 0.986847566506351 20
"216" 0.289328956744208 21
"217" 0.684695169271657 22
"218" 0.000314547372846268 23
"219" 0.31527142195509 24
"220" 0.0984543919620795 25
"221" 0.540324148564903 26
"222" 1.2294325036476 27
"223" 0.992574848690498 28
"224" 0.670802155009677 29
"225" 0.59590467912288 30
"226" 0.0527404540875232 31
"227" 0.148002758132496 32
"228" 0.988681298097815 33
"229" 0.182751847849922 34
"230" 0.192468771008443 35
"231" 0.139897912318269 36
"232" 0.0742703366199765 37
"233" 0.144792376086568 38
"234" 0.622417673793092 39
"235" 0.474380761480324 40
"236" 0.952367131263128 41
"237" 0.727515735025343 42
"238" 0.00275761475017256 43
"239" 1.49616346356121 44
"240" 0.426786866552886 45
"241" 1.3164427749632 46
"242" 0.306275116473703 47
"243" 0.904486685852259 48
"244" 0.496007701895717 49
"245" 0.296458649000473 50
"246" 0.298744906088625 51
"247" 0.24261272042258 52
"248" 0.152025249291837 53
"249" 0.496189090064477 54
"250" 0.376129810568156 55
"251" 0.37314784399416 56
"252" 0.380340903403864 57
"253" 0.260835439033053 58
"254" 0.0147813566237366 59
"255" 0.661024418716099 60
"256" 1.00645657259739 61
"257" 0.365110953978057 62
"258" 0.52027340295972 63
"259" 0.0465645912304778 64
"260" 0.416003131688954 65
"261" 0.225168506346802 66
"262" 0.302083032579538 67
"263" 0.0290948707408913 68
"264" 0.658509345321468 69
"265" 0.11804204178729 70
"266" 0.324582195368678 71
"267" 0.570472065648771 72
"268" 0.084958788785868 73
"269" 0.116900306705253 74
"270" 0.202098204150641 75
"271" 0.0246960444167647 76
"272" 0.0237312030266161 77
"273" 0.564380105288971 78
"274" 0.270399353646556 79
"275" 0.105353670394878 80
"276" 0.212372542255049 81
"277" 0.0524627283410156 82
"278" 0.106423778200249 83
"279" 0.0690181313990699 84
"280" 0.305961490668072 85
"281" 0.182955791561719 86
"282" 0.342078703842414 87
"283" 0.240488846551479 88
"284" 0.0122068826760557 89
"285" 0.103792706695557 90
"286" 0.0619498070129448 91
"287" 0.0589401148394786 92
"288" 0.123431097349776 93
"289" 0.0136041003380117 94
"290" 0.176913059064771 95
"291" 0.0443221259620754 96
"292" 0.0479674945804335 97
"293" 0.0160978202067666 98
"294" 0 99
"295" 4.67063046625185 2
"296" 1.34803043904852 3
"297" 0.120984732717818 4
"298" 1.04847881649848 5
"299" 1.0229746911106 6
"300" 3.29932298412351 7
"301" 1.2274422707582 8
"302" 3.29820612076312 9
"303" 0.882990117970972 10
"304" 0.597834607465572 11
"305" 0.0976055862277007 12
"306" 0.283082388700816 13
"307" 0.491997036291026 14
"308" 1.82546495860203 15
"309" 1.5151396855096 16
"310" 0.676249254735959 17
"311" 1.24338639057862 18
"312" 2.06221951557734 19
"313" 2.98136766477278 20
"314" 2.22743890853399 21
"315" 0.651820343690888 22
"316" 0.698879451896503 23
"317" 0.591950580093325 24
"318" 2.6232850679649 25
"319" 0.481119509403077 26
"320" 0.328035388027092 27
"321" 1.32158967005278 28
"322" 0.138965323311225 29
"323" 0.453090303502036 30
"324" 0.701317694836703 31
"325" 0.506380384885363 32
"326" 0.151167284328208 33
"327" 0.20774662473933 34
"328" 0.266277440817893 35
"329" 0.231369211493319 36
"330" 0.36815685854019 37
"331" 0.050804278614718 38
"332" 0.704882927842642 39
"333" 0.414696030073817 40
"334" 0.445618704151578 41
"335" 0.458547012614328 42
"336" 0.332848041667022 43
"337" 0.509283787874053 44
"338" 1.178220680999 45
"339" 0.508671052627375 46
"340" 0.634287135105148 47
"341" 0.479501193247099 48
"342" 0.391573641981923 49
"343" 0.867872385197342 50
"344" 0.213606019299541 51
"345" 0.0603960605620196 52
"346" 0.857932715434598 53
"347" 0.100819388610197 54
"348" 0.39208440774081 55
"349" 0.223938681588695 56
"350" 0.153459212203669 57
"351" 0.150014995432908 58
"352" 0.27931905348087 59
"353" 0.204426473260385 60
"354" 0.34931916133729 61
"355" 0.555022534258609 62
"356" 0.139467570342789 63
"357" 0.578081120674966 64
"358" 0.478618244655449 65
"359" 0.371624654506238 66
"360" 0.42165725765742 67
"361" 0.416295068936228 68
"362" 0.22978435007179 69
"363" 0.147000373719375 70
"364" 0.807630867841934 71
"365" 0.676185605756332 72
"366" 0.52651617069996 73
"367" 0.458196504968364 74
"368" 0.07803572926022 75
"369" 0.150796895292559 76
"370" 0.18104647256273 77
"371" 0.0479871544897345 78
"372" 0.0770708759188856 79
"373" 0.221259600088095 80
"374" 0.0929375876820635 81
"375" 0.135128137609011 82
"376" 0.202784257349728 83
"377" 0.430478771628918 84
"378" 0.25110092691875 85
"379" 0.248844839167298 86
"380" 0.168039751571276 87
"381" 0.21844853906871 88
"382" 0.267803675329963 89
"383" 0.0662248146675062 90
"384" 0.218967873866011 91
"385" 0.024647796187698 92
"386" 0.0923190595314768 93
"387" 0.124080161335267 94
"388" 0.182924737281327 95
"389" 0.117678498303303 96
"390" 0.0174743976017721 97
"391" 0.0531186434228174 98
"392" 0 99
"393" 1.05990098811486 2
"394" 2.01356370931874 3
"395" 0.313560596614649 4
"396" 0.257428730842031 5
"397" 0.796288268057468 6
"398" 1.04618833850989 7
"399" 0.352387524427037 8
"400" 1.86537349220091 9
"401" 0.384012861033219 10
"402" 1.25609250823675 11
"403" 1.23737626202843 12
"404" 1.45282169183031 13
"405" 0.153754817671147 14
"406" 0.794551386008637 15
"407" 0.729763573825862 16
"408" 0.242743859204803 17
"409" 0.111158969093669 18
"410" 1.19430485297994 19
"411" 0.524760379851263 20
"412" 0.572193805516487 21
"413" 0.938778840797559 22
"414" 0.981247650878092 23
"415" 0.328810033591827 24
"416" 0.451177001150255 25
"417" 0.353970631093568 26
"418" 1.67485654907071 27
"419" 0.148092630854341 28
"420" 1.16920728999704 29
"421" 0.191556034054574 30
"422" 0.910190086678725 31
"423" 0.352474167371771 32
"424" 0.0344927667140826 33
"425" 0.412109778300492 34
"426" 0.389502866792254 35
"427" 0.66773666596402 36
"428" 0.748903194454588 37
"429" 0.0426594412172811 38
"430" 1.08961759673286 39
"431" 0.310741130647054 40
"432" 0.509657879812055 41
"433" 0.789296845939327 42
"434" 0.049313692182063 43
"435" 0.765685905262491 44
"436" 1.20770396062784 45
"437" 0.30210681425819 46
"438" 0.662099904707909 47
"439" 0.0749647002433302 48
"440" 0.163101476346479 49
"441" 0.0729468831066428 50
"442" 0.36949194104673 51
"443" 0.000838718444291847 52
"444" 0.12931405231173 53
"445" 0.709450416615904 54
"446" 0.564802929809371 55
"447" 0.595247757407993 56
"448" 0.642641700199488 57
"449" 0.203896742260877 58
"450" 0.38040308134238 59
"451" 0.0361741629278072 60
"452" 0.184450915692291 61
"453" 0.226770858667162 62
"454" 0.29349837113981 63
"455" 0.543358320661365 64
"456" 0.29824473383399 65
"457" 0.134413881874153 66
"458" 0.617788046091333 67
"459" 0.234295832791768 68
"460" 0.688127703833085 69
"461" 0.920578846687545 70
"462" 0.298994937520607 71
"463" 0.280723553673706 72
"464" 0.122870049802261 73
"465" 0.0585286189899584 74
"466" 0.352370030799877 75
"467" 0.172117443247733 76
"468" 0.425100457684588 77
"469" 0.422892667367455 78
"470" 0.0212469815112989 79
"471" 0.0746634710665692 80
"472" 0.0586667842918646 81
"473" 0.096216078743872 82
"474" 0.053008203382363 83
"475" 0.0964686581230638 84
"476" 0.193755760362776 85
"477" 0.124818281287256 86
"478" 0.108992754663611 87
"479" 0.143559149318679 88
"480" 0.0642088380276629 89
"481" 0.135828063817641 90
"482" 0.0105072293964318 91
"483" 0.14045187258021 92
"484" 0.0160062377921183 93
"485" 0.0689949580114362 94
"486" 0.101347800457704 95
"487" 0.257531650555389 96
"488" 0.00944450521176324 97
"489" 0.051169431493205 98
"490" 0 99
"491" 4.83632416784385 2
"492" 0.569639384682081 3
"493" 8.83585893309741 4
"494" 1.60420222845284 5
"495" 2.81447194564559 6
"496" 0.575660848084978 7
"497" 0.653750499649883 8
"498" 1.15806932994131 9
"499" 1.52227496679927 10
"500" 0.516862827109035 11
"501" 1.21117494669922 12
"502" 0.145078115314343 13
"503" 0.414774865411992 14
"504" 0.855332174429851 15
"505" 1.07228705506419 16
"506" 0.231515918369469 17
"507" 0.426357315230997 18
"508" 2.46202696466708 19
"509" 0.480184469099307 20
"510" 0.939089227004382 21
"511" 0.241945718414922 22
"512" 0.44313363865273 23
"513" 0.17402943498332 24
"514" 0.315823616144697 25
"515" 0.824041312683413 26
"516" 0.822858356738166 27
"517" 0.000369126009257801 28
"518" 0.221223435674566 29
"519" 0.0188434051622453 30
"520" 0.895886309809393 31
"521" 0.224822683083062 32
"522" 2.45555697351408 33
"523" 0.301812679270112 34
"524" 0.505748639215074 35
"525" 0.174361583451386 36
"526" 1.51127290306145 37
"527" 0.931857400669734 38
"528" 0.100238966929869 39
"529" 0.389853840208698 40
"530" 0.95377363353686 41
"531" 0.708186447000152 42
"532" 0.298102168898096 43
"533" 1.04573015683795 44
"534" 0.247830009147975 45
"535" 0.846911063065338 46
"536" 0.235280573209787 47
"537" 1.72455720802978 48
"538" 0.0985071755414879 49
"539" 0.251151674205411 50
"540" 0.0794398383596685 51
"541" 0.186579332771168 52
"542" 0.325336141504065 53
"543" 0.0948835771166986 54
"544" 0.107831690492862 55
"545" 0.2892669604337 56
"546" 0.408599016863227 57
"547" 0.106288560678242 58
"548" 0.554863848775651 59
"549" 0.172697954098697 60
"550" 0.278153848798242 61
"551" 0.306728448976197 62
"552" 0.0196505525142395 63
"553" 0.058371934813331 64
"554" 0.318723427885339 65
"555" 0.122660952427784 66
"556" 0.0438241766991649 67
"557" 0.664445016333093 68
"558" 0.0779707186355609 69
"559" 0.297891005408722 70
"560" 0.350310330183456 71
"561" 0.973137971187112 72
"562" 0.408238589464893 73
"563" 0.165756706674876 74
"564" 0.0743608001988184 75
"565" 0.233224548419048 76
"566" 0.415243571388932 77
"567" 0.337826945200884 78
"568" 0.24189585651464 79
"569" 0.1478819160301 80
"570" 0.293567339863056 81
"571" 0.0353942452918371 82
"572" 0.11503691623491 83
"573" 0.0879808642012269 84
"574" 0.453619065077095 85
"575" 0.0544037580429464 86
"576" 0.062009854726274 87
"577" 0.100211671778863 88
"578" 0.033332512770167 89
"579" 0.290044936676841 90
"580" 0.0719837229309973 91
"581" 0.100582171967033 92
"582" 0.119689901060361 93
"583" 0.146163071821177 94
"584" 0.0287141657123267 95
"585" 0.111472826162482 96
"586" 0.0641141304671512 97
"587" 0.0247698142265236 98
"588" 0 99
"589" 0.936093755288503 2
"590" 6.61383419571268 3
"591" 2.82629591175524 4
"592" 1.14999577895011 5
"593" 1.36755512817849 6
"594" 0.189045358242265 7
"595" 2.37000516619811 8
"596" 3.06599352512492 9
"597" 0.512342296273034 10
"598" 0.280418269073572 11
"599" 0.474766897435041 12
"600" 2.155301777097 13
"601" 1.37154523636393 14
"602" 0.844414846538919 15
"603" 1.40089778348366 16
"604" 1.74733637623253 17
"605" 0.897382577087021 18
"606" 0.790211803026788 19
"607" 0.109222719824009 20
"608" 0.0703290884024849 21
"609" 0.66376926054694 22
"610" 1.08077230188833 23
"611" 0.248298930354958 24
"612" 0.790053895246893 25
"613" 0.183248248059336 26
"614" 0.290680965503234 27
"615" 1.23837040683094 28
"616" 0.11842564679817 29
"617" 0.383844689591953 30
"618" 0.53340844854711 31
"619" 0.134262677143573 32
"620" 0.448316908479664 33
"621" 0.52158969475888 34
"622" 0.0137463860806035 35
"623" 0.0307380254402224 36
"624" 0.287676397068205 37
"625" 0.00993152056655804 38
"626" 0.434749981799419 39
"627" 0.909691261449632 40
"628" 0.360138969040134 41
"629" 0.0734368137796746 42
"630" 0.296260933433471 43
"631" 0.563743450818744 44
"632" 0.569119281617764 45
"633" 0.0169600568117841 46
"634" 0.173447878828745 47
"635" 0.353028799579768 48
"636" 0.0997927918406623 49
"637" 0.140734420922813 50
"638" 0.457675314464717 51
"639" 0.478078832855777 52
"640" 0.430760682298068 53
"641" 0.113439145905208 54
"642" 0.132444641945008 55
"643" 0.592580591877661 56
"644" 0.0383545411375916 57
"645" 0.336479484841672 58
"646" 0.0480043529591327 59
"647" 0.456400784615909 60
"648" 0.0103587152803954 61
"649" 0.66738203835882 62
"650" 0.354161771124135 63
"651" 0.0548419337349805 64
"652" 0.375312570870762 65
"653" 0.213955518648234 66
"654" 0.0135651425337857 67
"655" 0.0429087875621276 68
"656" 0.164349884814189 69
"657" 0.233395667610162 70
"658" 0.308489511442667 71
"659" 0.00287384960634824 72
"660" 0.604000341950314 73
"661" 0.467800913004722 74
"662" 0.691471875079917 75
"663" 0.0483877439205615 76
"664" 0.0589188680301058 77
"665" 0.0695468345294999 78
"666" 0.321444027026353 79
"667" 0.28474191662986 80
"668" 0.293342085844617 81
"669" 0.201031192928106 82
"670" 0.306553305058709 83
"671" 0.319352176483312 84
"672" 0.236200953629151 85
"673" 0.129549814842656 86
"674" 0.397502167138262 87
"675" 0.100069961687188 88
"676" 0.108480643428729 89
"677" 0.151424291944711 90
"678" 0.143600495773338 91
"679" 0.0529814225315062 92
"680" 0.246665316954772 93
"681" 0.14436836934319 94
"682" 0.107558695265713 95
"683" 0.160994161081891 96
"684" 0.076434813324644 97
"685" 0.0245669739953561 98
"686" 0 99
"687" 1.12659424266557 2
"688" 0.909705175267133 3
"689" 0.96591919076827 4
"690" 1.71076233496361 5
"691" 1.16810880266806 6
"692" 0.657777429772956 7
"693" 1.3146151871029 8
"694" 0.597331817105805 9
"695" 2.10817104208576 10
"696" 2.02613309282395 11
"697" 0.563705272796701 12
"698" 0.735787345688564 13
"699" 2.38160163526729 14
"700" 0.938632042121428 15
"701" 1.98462656437992 16
"702" 0.891609744959733 17
"703" 0.518770991951617 18
"704" 1.33354600027945 19
"705" 0.337594513008733 20
"706" 0.94223992409251 21
"707" 0.516113545651802 22
"708" 0.441844306139884 23
"709" 1.02344998374018 24
"710" 0.864259560172364 25
"711" 0.215318305036722 26
"712" 2.50143537330755 27
"713" 0.047654042237961 28
"714" 0.515642289899897 29
"715" 0.605043329079019 30
"716" 0.614843975161964 31
"717" 0.278943423931023 32
"718" 1.13555798506419 33
"719" 0.304846876886245 34
"720" 2.01275795159791 35
"721" 0.0871064210695969 36
"722" 0.62921446349167 37
"723" 0.0554917371163766 38
"724" 0.486169494653272 39
"725" 0.815179017403616 40
"726" 0.11498499031844 41
"727" 0.258424935869659 42
"728" 0.51610074493815 43
"729" 0.164224086437479 44
"730" 1.25209885348228 45
"731" 0.35488267831182 46
"732" 0.229349732203419 47
"733" 0.155537902268473 48
"734" 0.186999254011268 49
"735" 0.349279745664268 50
"736" 0.987238364335804 51
"737" 0.593409524352786 52
"738" 1.23943288602423 53
"739" 0.689170223845338 54
"740" 0.107937288539152 55
"741" 1.21050792285816 56
"742" 0.597080098299309 57
"743" 0.16226441051612 58
"744" 0.153096596357049 59
"745" 0.827101621731639 60
"746" 0.533345474921147 61
"747" 0.0367999415112939 62
"748" 0.43282277742031 63
"749" 0.389788422476217 64
"750" 0.0522074919637125 65
"751" 0.105891852979786 66
"752" 0.274707760821956 67
"753" 0.0596499178064496 68
"754" 0.295014164284128 69
"755" 0.216601213913472 70
"756" 0.0947325303563342 71
"757" 0.523340200522586 72
"758" 0.0898329819839503 73
"759" 0.0859070145041827 74
"760" 0.0103545276719242 75
"761" 0.512049150295354 76
"762" 0.269339482200304 77
"763" 0.302535348424363 78
"764" 0.41874169541587 79
"765" 0.226232454169254 80
"766" 0.0470574364550665 81
"767" 0.364391730976506 82
"768" 0.213127260379202 83
"769" 0.256392598608935 84
"770" 0.193736141140462 85
"771" 0.26959312129576 86
"772" 0.272632716905967 87
"773" 0.056350900957619 88
"774" 0.336236958006382 89
"775" 0.0329596311147122 90
"776" 0.0712609194346457 91
"777" 0.0785641421968673 92
"778" 0.194395396890265 93
"779" 0.0821062416917402 94
"780" 0.0444461635786945 95
"781" 0.137352241807331 96
"782" 0.0877470737539723 97
"783" 0.116713676299109 98
"784" 0 99
"785" 0.876288347474712 2
"786" 1.74671341417382 3
"787" 0.83548794205153 4
"788" 0.671530399270517 5
"789" 2.22768985473185 6
"790" 3.12673985943381 7
"791" 1.24488871110544 8
"792" 1.31876376275617 9
"793" 1.21055915073725 10
"794" 2.34040686230485 11
"795" 0.392863010784128 12
"796" 0.599162935934707 13
"797" 2.72884938016308 14
"798" 2.02874326369686 15
"799" 0.731040180782693 16
"800" 0.155504867220488 17
"801" 0.434983544425991 18
"802" 0.249546689745266 19
"803" 0.487291484016862 20
"804" 0.564854749805991 21
"805" 0.274552558978583 22
"806" 0.486343324521902 23
"807" 1.21115955294287 24
"808" 0.756626636989751 25
"809" 0.452181065644272 26
"810" 0.690615057758855 27
"811" 0.404693957091517 28
"812" 0.425919175191955 29
"813" 2.46149275130782 30
"814" 0.882229469213969 31
"815" 1.31057021088936 32
"816" 0.434894036241351 33
"817" 0.564917661515168 34
"818" 1.03265366888941 35
"819" 0.294258615582891 36
"820" 0.483895872990158 37
"821" 0.270651365664289 38
"822" 0.627709247213509 39
"823" 0.235848160347411 40
"824" 0.543340531703962 41
"825" 0.833025811928411 42
"826" 0.0919320447126393 43
"827" 0.261183875594555 44
"828" 0.228259425338983 45
"829" 0.184125050553307 46
"830" 0.147312160474043 47
"831" 0.09686803292717 48
"832" 0.0807125180647739 49
"833" 0.639248833935988 50
"834" 0.492908801386256 51
"835" 0.829609356973611 52
"836" 0.114640556868788 53
"837" 0.828550957985382 54
"838" 0.264604616080135 55
"839" 0.0106129848763614 56
"840" 0.0652113722726622 57
"841" 0.587396146682458 58
"842" 0.36017105731512 59
"843" 0.0411999972397947 60
"844" 0.14496340855154 61
"845" 0.24445395253966 62
"846" 0.452581293194478 63
"847" 0.388361640808259 64
"848" 0.167649054171326 65
"849" 0.963513959802668 66
"850" 0.191141802355915 67
"851" 0.214143084631524 68
"852" 0.159307835638051 69
"853" 0.0004589850697103 70
"854" 0.379622135189952 71
"855" 0.324844387630462 72
"856" 0.252192138546611 73
"857" 0.39296642888425 74
"858" 0.14540282669449 75
"859" 0.200620594352154 76
"860" 0.473350001822995 77
"861" 0.0506732964857861 78
"862" 0.01188561313372 79
"863" 0.0227955541140471 80
"864" 0.294318853735729 81
"865" 0.0966599733503601 82
"866" 0.214611630620096 83
"867" 0.231842121405634 84
"868" 0.163363798809824 85
"869" 0.134065297085624 86
"870" 0.161569997153986 87
"871" 0.16946960225579 88
"872" 0.264435545316114 89
"873" 0.00675712488879655 90
"874" 0.069998723381931 91
"875" 0.0122554760545236 92
"876" 0.162776510034149 93
"877" 0.0818938078161763 94
"878" 0.120919162284668 95
"879" 0.0293725541468861 96
"880" 0.0802611261287203 97
"881" 0.0160978202067666 98
"882" 0 99
"883" 8.32414590140256 2
"884" 0.701227759453145 3
"885" 6.19891013619191 4
"886" 0.982819115624156 5
"887" 4.13913960500659 6
"888" 2.81464467239094 7
"889" 2.52214583628771 8
"890" 0.195596176761592 9
"891" 0.622469274431577 10
"892" 0.48931097656427 11
"893" 1.96899201377818 12
"894" 0.133083234372942 13
"895" 0.644523354766223 14
"896" 1.93517837177882 15
"897" 0.0129802274884024 16
"898" 1.26047504505922 17
"899" 0.708814654857593 18
"900" 0.206852194969714 19
"901" 1.41952685841461 20
"902" 0.667193212928047 21
"903" 0.726509670198809 22
"904" 0.529529825702289 23
"905" 0.468416067828818 24
"906" 0.761077992295206 25
"907" 0.00595850212382089 26
"908" 2.44475291865856 27
"909" 0.190995329881884 28
"910" 0.325303147805059 29
"911" 0.233824033644084 30
"912" 0.477220722900367 31
"913" 0.546995237729448 32
"914" 0.507064688985908 33
"915" 0.587739427362898 34
"916" 0.183241801832973 35
"917" 0.0970362306390922 36
"918" 0.135407572947568 37
"919" 0.512007165434547 38
"920" 0.92444932699416 39
"921" 0.90814473335766 40
"922" 0.226656538673653 41
"923" 0.343425827939267 42
"924" 0.74517090439718 43
"925" 0.418770620722725 44
"926" 0.0335386986949322 45
"927" 0.0991316527460338 46
"928" 0.12012124097527 47
"929" 0.453840619745558 48
"930" 0.882083657020727 49
"931" 0.571094151393035 50
"932" 0.391006531698844 51
"933" 0.721058596740102 52
"934" 0.0835519422271206 53
"935" 0.478321910755219 54
"936" 0.191281850491402 55
"937" 0.130716886814001 56
"938" 0.216558227281508 57
"939" 0.0560447088914766 58
"940" 0.452643078853803 59
"941" 0.260150947151157 60
"942" 0.0998930448388006 61
"943" 0.232313720837223 62
"944" 0.172267997962123 63
"945" 0.742623460412631 64
"946" 0.289199678300116 65
"947" 0.0232663531887432 66
"948" 0.0107779716167536 67
"949" 0.282942660546588 68
"950" 0.00448413818697227 69
"951" 0.492806108181219 70
"952" 0.0327291264418509 71
"953" 0.187222058233475 72
"954" 0.400301434227454 73
"955" 0.229293827791463 74
"956" 0.414837207108496 75
"957" 0.0777059440464249 76
"958" 0.00554101564428639 77
"959" 0.221095834490742 78
"960" 0.123783662008891 79
"961" 0.178502664390335 80
"962" 0.135643340918279 81
"963" 0.128231217799664 82
"964" 0.263270935735278 83
"965" 0.00228844090194023 84
"966" 0.0511378813396729 85
"967" 0.514895583912218 86
"968" 0.562713589968894 87
"969" 0.304625698701786 88
"970" 0.429295185815259 89
"971" 0.0455868347349355 90
"972" 0.146853565106985 91
"973" 0.100438600223392 92
"974" 0.344858021314514 93
"975" 0.146469191727116 94
"976" 0.0612640416218121 95
"977" 0.0644239827223258 96
"978" 0.0602837898909454 97
"979" 0.0407582536380346 98
"980" 0 99
"981" 1.12781574714913 2
"982" 5.34534716281672 3
"983" 1.43817959335691 4
"984" 1.22806708422342 5
"985" 4.1376716478445 6
"986" 1.12778759311603 7
"987" 2.24114179858638 8
"988" 2.16794553984849 9
"989" 1.54408077049745 10
"990" 0.203835416210978 11
"991" 0.502139914152834 12
"992" 1.81174711438403 13
"993" 0.787441833918911 14
"994" 0.0831236272603882 15
"995" 2.13287930401926 16
"996" 1.03359912414763 17
"997" 0.808834874365398 18
"998" 2.46425019293661 19
"999" 0.242427316971537 20
"1000" 1.09487211282886 21
"1001" 0.752988097006809 22
"1002" 0.6623105393168 23
"1003" 0.924849065419695 24
"1004" 0.582654643187224 25
"1005" 1.05025986864739 26
"1006" 0.158194498439143 27
"1007" 0.112073675221904 28
"1008" 0.0265666151450339 29
"1009" 0.459927910355842 30
"1010" 1.15123643916917 31
"1011" 1.19349931964359 32
"1012" 1.03617025691046 33
"1013" 1.81048265637298 34
"1014" 0.719048221597946 35
"1015" 0.442348110139471 36
"1016" 1.36893423146782 37
"1017" 0.734176383835225 38
"1018" 0.209623410833462 39
"1019" 1.02361266903163 40
"1020" 0.191913048358726 41
"1021" 0.314617362835837 42
"1022" 0.0915416174511887 43
"1023" 0.724385049973526 44
"1024" 0.966971963731797 45
"1025" 0.293443464874219 46
"1026" 1.13609862047673 47
"1027" 0.350373096231386 48
"1028" 0.134389491700613 49
"1029" 0.0767726886614775 50
"1030" 0.181869622889534 51
"1031" 0.57018105004559 52
"1032" 0.01595015672109 53
"1033" 0.0655960817455572 54
"1034" 0.0262750579474374 55
"1035" 0.572410925523342 56
"1036" 0.320575847629302 57
"1037" 0.571533711083753 58
"1038" 0.257802660324574 59
"1039" 0.496895253959856 60
"1040" 0.023201592361421 61
"1041" 0.667105699856391 62
"1042" 0.461844246714554 63
"1043" 0.329812255733179 64
"1044" 0.423285833812944 65
"1045" 0.885922484964459 66
"1046" 0.0329226116122082 67
"1047" 0.0394332482551011 68
"1048" 0.186516755100165 69
"1049" 0.732346636215258 70
"1050" 0.227548347921413 71
"1051" 0.059046055866938 72
"1052" 0.220982353206143 73
"1053" 0.348859027934267 74
"1054" 0.142522155594928 75
"1055" 0.00712244187237503 76
"1056" 0.10844957336143 77
"1057" 0.347483338201746 78
"1058" 0.100404102196739 79
"1059" 0.307407419103708 80
"1060" 0.413093004993068 81
"1061" 0.116465636739809 82
"1062" 0.39668317773837 83
"1063" 0.236169818776472 84
"1064" 0.131854777332202 85
"1065" 0.108268708127926 86
"1066" 0.133278641495008 87
"1067" 0.210119756636794 88
"1068" 0.128348073147481 89
"1069" 0.0333533719103217 90
"1070" 0.306834473071415 91
"1071" 0.0645571646613876 92
"1072" 0.0267574958245292 93
"1073" 0.0415703195889698 94
"1074" 0.0383552058969972 95
"1075" 0.119545244426316 96
"1076" 0.0158731205640951 97
"1077" 0.0619508361866555 98
"1078" 0 99
"1079" 1.98346297615714 2
"1080" 1.39669243845265 3
"1081" 1.83183140461293 4
"1082" 0.571486704274715 5
"1083" 1.9192331405878 6
"1084" 1.19387416822136 7
"1085" 3.41261866428279 8
"1086" 1.78145644224882 9
"1087" 1.23323869958963 10
"1088" 2.20528075800199 11
"1089" 0.623500360154221 12
"1090" 0.396096926157823 13
"1091" 0.215215697589972 14
"1092" 0.688266580707862 15
"1093" 2.62483042115512 16
"1094" 2.67273614249162 17
"1095" 0.255509263832771 18
"1096" 1.51701129353344 19
"1097" 1.00721659744157 20
"1098" 1.53991247502651 21
"1099" 0.133678073627619 22
"1100" 0.999059336017787 23
"1101" 0.174734709766971 24
"1102" 1.17530666030506 25
"1103" 0.586930584200352 26
"1104" 0.492220049387402 27
"1105" 2.136142235855 28
"1106" 0.0300583019831831 29
"1107" 0.0884601318962016 30
"1108" 0.892284346202372 31
"1109" 0.224343526375936 32
"1110" 0.973839620227542 33
"1111" 0.426764635017205 34
"1112" 0.49610358209721 35
"1113" 0.799601818190257 36
"1114" 0.865913372609529 37
"1115" 0.177637245526598 38
"1116" 0.439054672738373 39
"1117" 0.418040071990339 40
"1118" 0.67170162112287 41
"1119" 0.362528486296032 42
"1120" 0.263180140129629 43
"1121" 0.401885505760539 44
"1122" 0.454331980166457 45
"1123" 0.664176664920854 46
"1124" 0.319801159644029 47
"1125" 0.997097939710814 48
"1126" 0.336546775585937 49
"1127" 0.553337057670749 50
"1128" 0.263686502799051 51
"1129" 1.17429511117144 52
"1130" 0.371819868277249 53
"1131" 0.157026325965347 54
"1132" 1.2834783089239 55
"1133" 0.281216052799251 56
"1134" 0.187209114732855 57
"1135" 0.635992120411262 58
"1136" 0.258315786138613 59
"1137" 0.701330686185197 60
"1138" 0.11243400260864 61
"1139" 0.220191291060336 62
"1140" 0.3519125242761 63
"1141" 0.320126954249745 64
"1142" 0.201793385199267 65
"1143" 0.054049129638753 66
"1144" 0.0892471755125008 67
"1145" 0.256679475422066 68
"1146" 0.126464872494612 69
"1147" 0.268048322458508 70
"1148" 0.173321383695541 71
"1149" 0.462503727017539 72
"1150" 0.211339848157641 73
"1151" 0.354473628505116 74
"1152" 0.0322975174145507 75
"1153" 0.55086429607465 76
"1154" 0.023484829985135 77
"1155" 0.532360089907765 78
"1156" 0.0735032985190284 79
"1157" 0.026417760997569 80
"1158" 0.087732232144856 81
"1159" 0.0553081528016128 82
"1160" 0.0106047229865444 83
"1161" 0.154938096377195 84
"1162" 0.0591230800171289 85
"1163" 0.00375924549382093 86
"1164" 0.0595216279360482 87
"1165" 0.175275418305226 88
"1166" 0.254136962077227 89
"1167" 0.205804443751357 90
"1168" 0.0199499477997631 91
"1169" 0.0367678345250314 92
"1170" 0.0881976616957741 93
"1171" 0.0355252678594007 94
"1172" 0.0386636227887558 95
"1173" 0.257646049398845 96
"1174" 0.0852403116800108 97
"1175" 0.0776619861327356 98
"1176" 0 99
"1177" 0.947661845081521 2
"1178" 0.768095869737471 3
"1179" 0.858637638314795 4
"1180" 0.811052195697546 5
"1181" 1.85955647083343 6
"1182" 1.62356599612752 7
"1183" 2.30808988614667 8
"1184" 1.6225112107958 9
"1185" 0.448266695926024 10
"1186" 0.139851944969332 11
"1187" 1.15294491241593 12
"1188" 0.623580437095054 13
"1189" 1.6431143992908 14
"1190" 1.06809855682547 15
"1191" 0.651605568797312 16
"1192" 1.27719048652935 17
"1193" 1.07078407471361 18
"1194" 1.86291918006041 19
"1195" 0.113857028188798 20
"1196" 0.221474137625033 21
"1197" 0.291050990356433 22
"1198" 0.189585192795516 23
"1199" 1.15307724057657 24
"1200" 0.187099223342188 25
"1201" 1.29156227816363 26
"1202" 0.628296199340073 27
"1203" 1.23027301685552 28
"1204" 0.542097562568528 29
"1205" 0.48905577416838 30
"1206" 0.531290726763085 31
"1207" 1.20380176634486 32
"1208" 0.173006979883168 33
"1209" 1.1751870899482 34
"1210" 0.0844129986493988 35
"1211" 0.225918333002062 36
"1212" 0.0290507771930557 37
"1213" 0.512492772511899 38
"1214" 0.392021445692812 39
"1215" 1.57495202018759 40
"1216" 1.39456565333774 41
"1217" 0.0302353450872154 42
"1218" 0.182067280817272 43
"1219" 0.563158199371109 44
"1220" 0.566530635082161 45
"1221" 0.569047579827125 46
"1222" 1.05446987164293 47
"1223" 0.360853404491266 48
"1224" 0.46375869525413 49
"1225" 0.311452260112215 50
"1226" 0.277482130583162 51
"1227" 0.212961503966506 52
"1228" 0.110042022633479 53
"1229" 0.469285168783703 54
"1230" 0.230415781613592 55
"1231" 0.192595208150146 56
"1232" 0.564720186468483 57
"1233" 0.146215822451437 58
"1234" 0.022561787021496 59
"1235" 0.0920779833219112 60
"1236" 0.817249401427464 61
"1237" 0.320615905281952 62
"1238" 0.394582518838903 63
"1239" 0.118065373454167 64
"1240" 0.36586627545816 65
"1241" 0.201626321250294 66
"1242" 0.304776013036872 67
"1243" 0.0474964240728515 68
"1244" 0.0119390092179471 69
"1245" 0.280161289099324 70
"1246" 0.15289902324535 71
"1247" 0.346934226003098 72
"1248" 0.275174835741254 73
"1249" 0.0351434022784735 74
"1250" 0.258779131803107 75
"1251" 0.161832509117365 76
"1252" 0.0459952870158842 77
"1253" 0.157658935240949 78
"1254" 0.0992544618949015 79
"1255" 0.570637915734813 80
"1256" 0.656314657320558 81
"1257" 0.125517307003355 82
"1258" 0.185192785993653 83
"1259" 0.082404121599102 84
"1260" 0.296591257191246 85
"1261" 0.400574540524346 86
"1262" 0.0595808639005904 87
"1263" 0.0574792403517517 88
"1264" 0.107830188317024 89
"1265" 0.0572392064813057 90
"1266" 0.292287528771625 91
"1267" 0.0347701055274895 92
"1268" 0.196337900827036 93
"1269" 0.148246813064836 94
"1270" 0.0134655735262281 95
"1271" 0.0968047907951109 96
"1272" 0.0512923679948824 97
"1273" 0.0882362839880563 98
"1274" 0 99
"1275" 0.107082016396334 2
"1276" 1.65548509100623 3
"1277" 2.5198134690541 4
"1278" 0.331557070126094 5
"1279" 0.425786352323115 6
"1280" 1.09580314656285 7
"1281" 1.6097276803035 8
"1282" 2.16080792339413 9
"1283" 1.96852693105666 10
"1284" 2.25123673228642 11
"1285" 0.533548059325596 12
"1286" 1.22364017795038 13
"1287" 0.0462777045669349 14
"1288" 1.26644984057187 15
"1289" 0.20921165961869 16
"1290" 0.187255686865548 17
"1291" 1.99489725508674 18
"1292" 1.49862365985963 19
"1293" 0.595901627576336 20
"1294" 0.0948678194956364 21
"1295" 1.0095640755466 22
"1296" 0.498853722368888 23
"1297" 0.649587723813242 24
"1298" 0.242515833538933 25
"1299" 0.285818523933419 26
"1300" 0.404822886005593 27
"1301" 0.777181476610082 28
"1302" 0.854905375867703 29
"1303" 0.797765459545515 30
"1304" 0.022972448423146 31
"1305" 0.217936298378592 32
"1306" 1.41258357704794 33
"1307" 0.0518913832453346 34
"1308" 0.5693731220959 35
"1309" 0.626722001622 36
"1310" 0.012965527441844 37
"1311" 0.611595553112079 38
"1312" 0.118087054854314 39
"1313" 0.858553129797306 40
"1314" 0.507823055567156 41
"1315" 0.0631461669353576 42
"1316" 0.299594598626982 43
"1317" 0.268868217395309 44
"1318" 0.154995883799165 45
"1319" 0.147748534805042 46
"1320" 0.303890667614266 47
"1321" 0.39882758521715 48
"1322" 0.744592181214608 49
"1323" 0.751080100308848 50
"1324" 0.837219670329218 51
"1325" 0.23095785633133 52
"1326" 0.316572408771201 53
"1327" 0.0276809479594945 54
"1328" 0.331397598286617 55
"1329" 0.554343354905676 56
"1330" 0.448409570016768 57
"1331" 0.398314440796206 58
"1332" 0.189811185659694 59
"1333" 0.0313661580097913 60
"1334" 0.466516720370401 61
"1335" 0.511467155809728 62
"1336" 0.382140242618733 63
"1337" 0.084904095024292 64
"1338" 0.124558441593226 65
"1339" 0.415528503715196 66
"1340" 0.175937748636904 67
"1341" 0.0842343037814827 68
"1342" 0.367860630961314 69
"1343" 0.600817764329729 70
"1344" 0.0498631976091121 71
"1345" 0.241372843524414 72
"1346" 0.160907807963422 73
"1347" 0.205935022122216 74
"1348" 0.413463724881698 75
"1349" 0.428554834484656 76
"1350" 0.28732969495537 77
"1351" 0.0626724281554375 78
"1352" 0.15518343684774 79
"1353" 0.104405518678427 80
"1354" 0.257050059523815 81
"1355" 0.307268624418989 82
"1356" 0.134227450798551 83
"1357" 0.334505453935637 84
"1358" 0.259014446033133 85
"1359" 0.201373600482539 86
"1360" 0.197104220794505 87
"1361" 0.0350619120036262 88
"1362" 0.239766236753404 89
"1363" 0.00255982386963271 90
"1364" 0.0359417858859983 91
"1365" 0.10419149732698 92
"1366" 0.0582237903367576 93
"1367" 0.0873141081430694 94
"1368" 0.0425613034222739 95
"1369" 0.0542642221174552 96
"1370" 0.0628253234784514 97
"1371" 0.022917727818013 98
"1372" 0 99
"1373" 1.49092026439853 2
"1374" 0.656094488517791 3
"1375" 0.720787009948559 4
"1376" 1.85559498897664 5
"1377" 0.246432716345808 6
"1378" 1.79779445735258 7
"1379" 1.39775341018732 8
"1380" 0.955662763857302 9
"1381" 0.0721702442331383 10
"1382" 2.14034333539755 11
"1383" 0.94039217805456 12
"1384" 1.17359075034689 13
"1385" 0.0851728534667062 14
"1386" 0.0362719725593996 15
"1387" 1.61111217792101 16
"1388" 2.49108758016986 17
"1389" 1.71090649634816 18
"1390" 0.905393287763487 19
"1391" 1.00068359371515 20
"1392" 0.427987750682475 21
"1393" 0.316781605262976 22
"1394" 0.315204438308976 23
"1395" 0.843699930126883 24
"1396" 0.670341167357895 25
"1397" 0.207065542639864 26
"1398" 0.326871592449279 27
"1399" 0.269945245685303 28
"1400" 0.297733165677205 29
"1401" 0.660873384251192 30
"1402" 0.381051074732393 31
"1403" 0.22632830968252 32
"1404" 0.770096192419743 33
"1405" 0.602646890408326 34
"1406" 0.680829403500884 35
"1407" 0.619808757126023 36
"1408" 0.672965193350683 37
"1409" 0.49220192581975 38
"1410" 0.642553059875124 39
"1411" 1.05495223004722 40
"1412" 0.772465384279687 41
"1413" 0.324426890621669 42
"1414" 0.292657262706311 43
"1415" 0.294106232359796 44
"1416" 0.490288815312215 45
"1417" 0.215220624536842 46
"1418" 0.604684478434415 47
"1419" 0.836679002522398 48
"1420" 0.396721824149833 49
"1421" 0.823046802283226 50
"1422" 1.33730089172429 51
"1423" 0.479589115292605 52
"1424" 0.0931518165287448 53
"1425" 0.516186038285936 54
"1426" 0.394532154752442 55
"1427" 0.359937185257139 56
"1428" 0.18280683591396 57
"1429" 0.142736283965575 58
"1430" 0.37346024725876 59
"1431" 0.520198621319429 60
"1432" 0.0197355743374133 61
"1433" 0.137116907863973 62
"1434" 0.667432010420266 63
"1435" 0.197808693402142 64
"1436" 0.260508281054202 65
"1437" 0.134369698464641 66
"1438" 0.198690953846583 67
"1439" 0.388069482994055 68
"1440" 0.221339163522166 69
"1441" 0.0233125771505888 70
"1442" 0.131058789314663 71
"1443" 0.20678008551501 72
"1444" 0.0952533638172355 73
"1445" 0.186903558688861 74
"1446" 0.0657394855948984 75
"1447" 0.264245812661296 76
"1448" 0.306231896059486 77
"1449" 0.405660648191021 78
"1450" 0.0240002347174196 79
"1451" 0.152723265136477 80
"1452" 0.396328009960268 81
"1453" 0.127549919598984 82
"1454" 0.0204045246343244 83
"1455" 0.0865506979109168 84
"1456" 0.179179248497329 85
"1457" 0.0741420375465036 86
"1458" 0.254822373719154 87
"1459" 0.0987672365483196 88
"1460" 0.120557707442319 89
"1461" 0.0450667152922455 90
"1462" 0.222940139603609 91
"1463" 0.0197716042894233 92
"1464" 0.161262319831183 93
"1465" 0.0505487365764327 94
"1466" 0.0849296221327192 95
"1467" 0.107656657356424 96
"1468" 0.00142262807928995 97
"1469" 0.0794564214516217 98
"1470" 0 99
"1471" 0.495634792765315 2
"1472" 3.41284717989115 3
"1473" 0.753600377829806 4
"1474" 0.952009971683714 5
"1475" 0.334981644540069 6
"1476" 1.53832480271774 7
"1477" 2.34788311050704 8
"1478" 2.0078842109103 9
"1479" 1.44002317736461 10
"1480" 2.66022120892002 11
"1481" 0.935726474914063 12
"1482" 1.98496691860207 13
"1483" 0.834364143116173 14
"1484" 0.0832365400436664 15
"1485" 1.588255487225 16
"1486" 0.0576477340836784 17
"1487" 0.713438305807205 18
"1488" 1.424093264955 19
"1489" 1.09512902877202 20
"1490" 0.493061102283728 21
"1491" 1.71842890700596 22
"1492" 1.00235336453678 23
"1493" 0.896376393299955 24
"1494" 0.157936916798108 25
"1495" 0.220725522742787 26
"1496" 0.702854026904345 27
"1497" 0.709669296704319 28
"1498" 0.332252928081167 29
"1499" 0.764284479329129 30
"1500" 0.0659295566685072 31
"1501" 0.424244147558604 32
"1502" 1.30825753445813 33
"1503" 0.477213864102779 34
"1504" 0.492416806442013 35
"1505" 0.0278174530424615 36
"1506" 0.319837899489325 37
"1507" 1.15575163534395 38
"1508" 1.03375652856717 39
"1509" 0.390456141988501 40
"1510" 0.219010762177172 41
"1511" 0.196311439240438 42
"1512" 0.755780124258972 43
"1513" 0.360308628569504 44
"1514" 0.1946617648882 45
"1515" 0.630968610362958 46
"1516" 1.11208788747207 47
"1517" 0.345238076531151 48
"1518" 0.297629220723562 49
"1519" 1.40958419144094 50
"1520" 0.443654644938615 51
"1521" 0.0312965539883402 52
"1522" 0.585164995867812 53
"1523" 0.350843431573324 54
"1524" 0.118144136981268 55
"1525" 1.01822844400785 56
"1526" 0.134624426641683 57
"1527" 0.351454570015729 58
"1528" 0.0763447669298328 59
"1529" 0.0756900699371531 60
"1530" 0.0314237435991588 61
"1531" 0.301465533280752 62
"1532" 0.899337421161009 63
"1533" 0.262375162924997 64
"1534" 0.05022763191759 65
"1535" 0.307819282099206 66
"1536" 0.207385025622398 67
"1537" 0.196636429458581 68
"1538" 0.348343092952202 69
"1539" 0.847874175027304 70
"1540" 0.0389417349135963 71
"1541" 0.0953130088635797 72
"1542" 0.149038550399419 73
"1543" 0.108010023388784 74
"1544" 0.15003975510356 75
"1545" 0.0408194855884823 76
"1546" 0.333006247584943 77
"1547" 0.210157985707717 78
"1548" 0.420669020426364 79
"1549" 0.0224204196017267 80
"1550" 0.179224176937529 81
"1551" 0.0429214585523449 82
"1552" 0.0401738467890966 83
"1553" 0.0261249971527188 84
"1554" 0.317854415461164 85
"1555" 0.149278429380176 86
"1556" 0.181372342374228 87
"1557" 0.24962470252693 88
"1558" 0.0443764674476638 89
"1559" 0.132372028032523 90
"1560" 0.232356792708146 91
"1561" 0.219784510540458 92
"1562" 0.023126466510083 93
"1563" 0.0153834059507997 94
"1564" 0.0409094477758306 95
"1565" 0.10775759290353 96
"1566" 0.0569895516239337 97
"1567" 0.0513523647146358 98
"1568" 0 99
"1569" 2.0650592030895 2
"1570" 7.48230147616932 3
"1571" 2.27711515710779 4
"1572" 0.159067116900661 5
"1573" 4.16708005176967 6
"1574" 0.500962886291157 7
"1575" 1.50417952584768 8
"1576" 1.51522845668467 9
"1577" 0.705899527616914 10
"1578" 1.6091373031261 11
"1579" 1.00843600801675 12
"1580" 1.40132258012396 13
"1581" 1.7632911543876 14
"1582" 0.983738528474775 15
"1583" 0.678649698929778 16
"1584" 0.386841772756751 17
"1585" 0.112861491499936 18
"1586" 0.478621012245945 19
"1587" 0.849850346099248 20
"1588" 0.798302379777962 21
"1589" 2.0555422947938 22
"1590" 1.77018403399228 23
"1591" 0.886718406475969 24
"1592" 1.09403604649385 25
"1593" 1.58543562217137 26
"1594" 0.198804148615252 27
"1595" 0.602371262158422 28
"1596" 1.09739266017853 29
"1597" 0.0444589237619093 30
"1598" 0.476882260382246 31
"1599" 0.409546303470072 32
"1600" 0.662801006885911 33
"1601" 0.423940539530098 34
"1602" 1.83320914561306 35
"1603" 0.750205377891186 36
"1604" 1.06089098004602 37
"1605" 0.0517918653816484 38
"1606" 0.802166053486055 39
"1607" 0.581815671611207 40
"1608" 1.08080028127375 41
"1609" 0.398481897125302 42
"1610" 0.529616093661627 43
"1611" 0.285865494028978 44
"1612" 0.316989819472525 45
"1613" 0.271583024726865 46
"1614" 0.0646502058114624 47
"1615" 0.317631147418366 48
"1616" 0.780236849854389 49
"1617" 0.171141796002444 50
"1618" 0.199743696469065 51
"1619" 0.332412832829965 52
"1620" 0.362787113712785 53
"1621" 0.724709442597355 54
"1622" 0.464724202814794 55
"1623" 0.506166115344477 56
"1624" 0.330659447495142 57
"1625" 0.522287503677864 58
"1626" 0.709571189251674 59
"1627" 0.352945784564208 60
"1628" 0.0262036480794309 61
"1629" 0.116562996638957 62
"1630" 0.354187609190644 63
"1631" 0.156801283733038 64
"1632" 0.24344250389163 65
"1633" 0.0256183932299699 66
"1634" 0.169446692586785 67
"1635" 0.451278029842233 68
"1636" 0.0610484810259992 69
"1637" 0.819513897957754 70
"1638" 0.168631076645193 71
"1639" 0.201576172871529 72
"1640" 0.431806855722722 73
"1641" 0.311299765225492 74
"1642" 0.301347346552245 75
"1643" 0.190377882456518 76
"1644" 0.531983239142779 77
"1645" 0.436518208341817 78
"1646" 0.402414275611507 79
"1647" 0.777339603728739 80
"1648" 0.197405725084267 81
"1649" 0.231502349516872 82
"1650" 0.197241198544945 83
"1651" 0.218120597516559 84
"1652" 0.0881414694939564 85
"1653" 0.0725973728072057 86
"1654" 0.193192647899541 87
"1655" 0.0863808384498617 88
"1656" 0.0605181749742382 89
"1657" 0.000304764954306701 90
"1658" 0.0519916881695415 91
"1659" 0.0798331856128929 92
"1660" 0.0526605882931691 93
"1661" 0.0802383189008806 94
"1662" 0.0968750725322175 95
"1663" 0.0727663575013739 96
"1664" 0.0837735083469121 97
"1665" 0.024735429928931 98
"1666" 0 99
"1667" 1.02013086331026 2
"1668" 1.30621028387087 3
"1669" 1.23549545712386 4
"1670" 2.27547104757994 5
"1671" 0.85056097763577 6
"1672" 0.984104522836149 7
"1673" 0.318984178519482 8
"1674" 0.733462574867867 9
"1675" 1.85657492898146 10
"1676" 0.627750023490744 11
"1677" 1.16774427935855 12
"1678" 0.558515869167546 13
"1679" 2.18701910471092 14
"1680" 0.30973133860204 15
"1681" 1.38425901761063 16
"1682" 0.776817761700873 17
"1683" 0.995523944255599 18
"1684" 0.437270846731887 19
"1685" 0.401918912024064 20
"1686" 1.37890913897582 21
"1687" 0.782602907420701 22
"1688" 0.594703784603648 23
"1689" 1.6603180550576 24
"1690" 1.16710257175236 25
"1691" 1.65703838678946 26
"1692" 0.111476916247786 27
"1693" 0.650513871225746 28
"1694" 0.356750658860103 29
"1695" 0.492543120697173 30
"1696" 0.364485563567815 31
"1697" 0.698120450665865 32
"1698" 1.00497855875768 33
"1699" 0.94593561438273 34
"1700" 0.986461243683227 35
"1701" 0.410045780794613 36
"1702" 0.664633043464873 37
"1703" 0.196983587699561 38
"1704" 1.46183996053917 39
"1705" 0.784695928410728 40
"1706" 0.116931688562137 41
"1707" 0.176877470011421 42
"1708" 0.152506293891652 43
"1709" 0.127841721905021 44
"1710" 0.729106813967279 45
"1711" 0.600226813873454 46
"1712" 0.476880114318841 47
"1713" 1.26137048014927 48
"1714" 0.29485787769154 49
"1715" 0.280856051147562 50
"1716" 0.0249276768073019 51
"1717" 0.721783391152611 52
"1718" 0.679575376276876 53
"1719" 0.0653114461992716 54
"1720" 0.284323806279651 55
"1721" 0.0719008132036808 56
"1722" 0.498680864768659 57
"1723" 0.259598494429041 58
"1724" 1.13659616504378 59
"1725" 0.39695145960555 60
"1726" 0.161494947643179 61
"1727" 0.303928402595062 62
"1728" 0.272798737371828 63
"1729" 0.414833964407488 64
"1730" 0.173808334291546 65
"1731" 0.348828770734515 66
"1732" 0.270262585020194 67
"1733" 0.17730846291389 68
"1734" 0.513503905542294 69
"1735" 0.722534297525706 70
"1736" 0.444926210447662 71
"1737" 0.0596570831760363 72
"1738" 0.380019109265234 73
"1739" 0.325757617844705 74
"1740" 0.127756455043697 75
"1741" 0.485516255914176 76
"1742" 0.173560362184338 77
"1743" 0.0649617497766505 78
"1744" 0.257043226576441 79
"1745" 0.206710726599324 80
"1746" 0.212810297566333 81
"1747" 0.00952470811443437 82
"1748" 0.0925974427961644 83
"1749" 0.0692461308709852 84
"1750" 0.175468948553177 85
"1751" 0.36379080017624 86
"1752" 0.16080616535463 87
"1753" 0.326808876051587 88
"1754" 0.199861185304284 89
"1755" 0.0477069820942528 90
"1756" 0.102022861358465 91
"1757" 0.0141595543144621 92
"1758" 0.0180277171553232 93
"1759" 0.0742952060117441 94
"1760" 0.0520461527701654 95
"1761" 0.0879634719351574 96
"1762" 0.111973252897529 97
"1763" 0.0175059316729986 98
"1764" 0 99
"1765" 3.47781798487333 2
"1766" 0.122012356785497 3
"1767" 2.82515834576439 4
"1768" 2.71764853320888 5
"1769" 1.08745134575125 6
"1770" 3.47115411239042 7
"1771" 0.9869335858551 8
"1772" 0.565465463769842 9
"1773" 2.30021900808595 10
"1774" 0.248738181884797 11
"1775" 3.40693416732482 12
"1776" 0.303092991611847 13
"1777" 0.777354092271272 14
"1778" 0.864587998241062 15
"1779" 0.268479096255445 16
"1780" 1.03460397462934 17
"1781" 2.05175066190615 18
"1782" 2.1045600936489 19
"1783" 0.0545484880381235 20
"1784" 0.75659779306163 21
"1785" 1.3377629656459 22
"1786" 1.76933298148783 23
"1787" 0.38262463465791 24
"1788" 0.317672576849862 25
"1789" 0.339191659022204 26
"1790" 0.653811525776441 27
"1791" 0.63556611999787 28
"1792" 0.592923551361753 29
"1793" 0.0624558825858268 30
"1794" 0.531611437943441 31
"1795" 0.296889549387238 32
"1796" 0.308007527614776 33
"1797" 1.22141562382328 34
"1798" 1.01111782772291 35
"1799" 0.149054150620118 36
"1800" 0.0803733527430969 37
"1801" 0.276370934408296 38
"1802" 1.0346163313889 39
"1803" 0.679816554091168 40
"1804" 0.082288091701742 41
"1805" 0.178369701945425 42
"1806" 0.692532374905924 43
"1807" 0.642577232856597 44
"1808" 0.346572852047197 45
"1809" 0.305874466589142 46
"1810" 0.143555031236563 47
"1811" 0.0988086866830882 48
"1812" 0.714496592645892 49
"1813" 0.770906775966584 50
"1814" 0.505810648909532 51
"1815" 0.0292971021462541 52
"1816" 0.0886688645075585 53
"1817" 0.495829101843663 54
"1818" 0.279451439652775 55
"1819" 0.431569368147808 56
"1820" 0.933034725365159 57
"1821" 0.352353735979785 58
"1822" 0.685094968183673 59
"1823" 0.185646425451378 60
"1824" 0.404824113267932 61
"1825" 0.0751874073987833 62
"1826" 0.156425941449909 63
"1827" 0.516254673430528 64
"1828" 0.00183923902252365 65
"1829" 0.334787753432708 66
"1830" 0.513209416312017 67
"1831" 0.248560374032123 68
"1832" 0.224184813603983 69
"1833" 0.479688440647082 70
"1834" 0.085495940959006 71
"1835" 0.799152738795233 72
"1836" 0.0260750718582838 73
"1837" 0.26419725746036 74
"1838" 0.223793336205885 75
"1839" 0.118953920562138 76
"1840" 0.324959710438622 77
"1841" 0.0917096282077163 78
"1842" 0.179960468886061 79
"1843" 0.0638886519730781 80
"1844" 0.0265890949320651 81
"1845" 0.169508600703382 82
"1846" 0.224738868542387 83
"1847" 0.0770512372261863 84
"1848" 0.134097106529653 85
"1849" 0.0244558999754695 86
"1850" 0.270660539311325 87
"1851" 0.0787599962140142 88
"1852" 0.0484435259873486 89
"1853" 0.255426287568174 90
"1854" 0.0617208493663215 91
"1855" 0.063603764789919 92
"1856" 0.171832492531709 93
"1857" 0.140774646790433 94
"1858" 0.0979109488558946 95
"1859" 0.039151313968968 96
"1860" 0.025181804893634 97
"1861" 0.00545226230457899 98
"1862" 0 99
"1863" 0.414988535641612 2
"1864" 3.82359089410975 3
"1865" 5.89512745933096 4
"1866" 0.594661004852343 5
"1867" 1.46136007573377 6
"1868" 1.79273544254009 7
"1869" 3.62909341940178 8
"1870" 0.0806011225761512 9
"1871" 0.383662668490755 10
"1872" 0.307939333093271 11
"1873" 0.336529813397154 12
"1874" 0.874615218260242 13
"1875" 0.962851972220699 14
"1876" 0.931454728124512 15
"1877" 0.880632247309674 16
"1878" 1.50094614230747 17
"1879" 2.36786275786525 18
"1880" 0.342309901003018 19
"1881" 1.53105550641932 20
"1882" 0.0183468899184301 21
"1883" 1.45816301747147 22
"1884" 0.233488928619861 23
"1885" 0.298143102201863 24
"1886" 0.824150476865895 25
"1887" 0.479376623774787 26
"1888" 0.164233086531398 27
"1889" 0.881003314231827 28
"1890" 0.280700810840049 29
"1891" 0.197767518779537 30
"1892" 1.16405872904023 31
"1893" 0.158040980364136 32
"1894" 0.384699782099781 33
"1895" 0.343502621937857 34
"1896" 1.39120842273697 35
"1897" 0.145854883878635 36
"1898" 0.878421034769786 37
"1899" 0.427858357342575 38
"1900" 0.662057974524393 39
"1901" 0.745502587053093 40
"1902" 0.87644212589907 41
"1903" 0.0389989553886106 42
"1904" 0.380436980393621 43
"1905" 0.104744402270424 44
"1906" 0.270553103699641 45
"1907" 0.350392540000945 46
"1908" 0.27169214105935 47
"1909" 0.00668791323112449 48
"1910" 0.911598570497429 49
"1911" 0.626197800404784 50
"1912" 0.765237145841843 51
"1913" 0.551655791894176 52
"1914" 0.371133610092343 53
"1915" 0.293028707104473 54
"1916" 0.411083514493306 55
"1917" 0.325974141587504 56
"1918" 0.313803418050574 57
"1919" 0.139864497523577 58
"1920" 0.00500367471877671 59
"1921" 0.154944586781718 60
"1922" 0.0950130302455288 61
"1923" 1.07964651393919 62
"1924" 0.31166254387265 63
"1925" 0.0351836406144641 64
"1926" 0.280488436638362 65
"1927" 0.814520471794393 66
"1928" 0.445844439821116 67
"1929" 0.664739386372262 68
"1930" 0.140576578626654 69
"1931" 0.0821484607184644 70
"1932" 0.523610938897019 71
"1933" 0.523768772069836 72
"1934" 0.330043707698819 73
"1935" 0.0834602208142993 74
"1936" 0.190655591865914 75
"1937" 0.112974286664132 76
"1938" 0.130604661198513 77
"1939" 0.176907264510267 78
"1940" 0.190774501205907 79
"1941" 0.284144459984299 80
"1942" 0.442377749087185 81
"1943" 0.0765903440310673 82
"1944" 0.284925078250303 83
"1945" 0.1374015560374 84
"1946" 0.136482615288296 85
"1947" 0.336913834325901 86
"1948" 0.358533425091974 87
"1949" 0.159756033304746 88
"1950" 0.223375138202628 89
"1951" 0.127899268879461 90
"1952" 0.0459775142405974 91
"1953" 0.0757552438859454 92
"1954" 0.124147717822016 93
"1955" 0.115282183231278 94
"1956" 0.168426053843292 95
"1957" 0.0203649870267617 96
"1958" 0.0753128273950958 97
"1959" 0.0738321877475648 98
"1960" 0 99
"1961" 2.35100186663543 2
"1962" 1.89806048918279 3
"1963" 4.69429180523925 4
"1964" 5.00016408402933 5
"1965" 1.34059191127719 6
"1966" 0.0866520232952362 7
"1967" 0.985246677093818 8
"1968" 1.26893436353856 9
"1969" 1.41276633562592 10
"1970" 1.58961216018097 11
"1971" 0.865542400625961 12
"1972" 2.06652673074231 13
"1973" 1.31215562025924 14
"1974" 0.496734081367974 15
"1975" 1.5621673470876 16
"1976" 0.21258828273637 17
"1977" 0.637848143147461 18
"1978" 0.484554388333229 19
"1979" 1.12609100690622 20
"1980" 1.27809008279041 21
"1981" 0.188946300562676 22
"1982" 2.24813636275627 23
"1983" 0.0708332008781934 24
"1984" 0.497199326747111 25
"1985" 0.0367499037107733 26
"1986" 0.489863931334897 27
"1987" 0.291258526150042 28
"1988" 1.20516843696499 29
"1989" 0.444717989214759 30
"1990" 0.549203557895116 31
"1991" 0.817219593072582 32
"1992" 0.489644958635885 33
"1993" 0.356956891339594 34
"1994" 0.563175263850054 35
"1995" 0.222244947899922 36
"1996" 0.509336824029554 37
"1997" 0.684639536334281 38
"1998" 0.50945537390036 39
"1999" 0.639665436725425 40
"2000" 0.0483368825797252 41
"2001" 0.698753260413189 42
"2002" 0.0358740601620245 43
"2003" 0.509715730706296 44
"2004" 0.363830217503613 45
"2005" 0.796583748714435 46
"2006" 0.0810494920355262 47
"2007" 0.32702173997777 48
"2008" 0.217486749203295 49
"2009" 0.143976125857951 50
"2010" 0.321587673821528 51
"2011" 0.184489737927843 52
"2012" 0.606664023981799 53
"2013" 0.0025856403396911 54
"2014" 0.328001907687735 55
"2015" 0.134709968877442 56
"2016" 0.404122071361781 57
"2017" 1.03152568188711 58
"2018" 0.263888233795485 59
"2019" 0.117591088499575 60
"2020" 0.0763847541558495 61
"2021" 0.204289657651558 62
"2022" 0.265975458006608 63
"2023" 0.483354160268505 64
"2024" 0.275473126727979 65
"2025" 0.142997076021838 66
"2026" 0.423758592091606 67
"2027" 0.401068423926489 68
"2028" 0.0596448426924179 69
"2029" 0.326037111969153 70
"2030" 0.306517059939944 71
"2031" 0.335726180382982 72
"2032" 0.210576533465982 73
"2033" 0.536630451038222 74
"2034" 0.359870349618628 75
"2035" 0.405400801910481 76
"2036" 0.145930566926583 77
"2037" 0.18311388043342 78
"2038" 0.286626586732482 79
"2039" 0.0136681779493984 80
"2040" 0.00164590113852001 81
"2041" 0.0430452525624756 82
"2042" 0.094227355034904 83
"2043" 0.0668366452111776 84
"2044" 0.0973760084299905 85
"2045" 0.0558849055738629 86
"2046" 0.0438347101381851 87
"2047" 0.153939806772514 88
"2048" 0.340341320830752 89
"2049" 0.0047372393801241 90
"2050" 0.0685978216993728 91
"2051" 0.119459325769939 92
"2052" 0.0939279186488153 93
"2053" 0.109468947548652 94
"2054" 0.060797259692969 95
"2055" 0.0722180559035282 96
"2056" 0.067778237062477 97
"2057" 0.0673232622405642 98
"2058" 0 99
"2059" 8.49201325112837 2
"2060" 3.59079955910771 3
"2061" 0.971656544639366 4
"2062" 1.74888259508711 5
"2063" 1.77611520319469 6
"2064" 0.151715509270281 7
"2065" 1.18346044463626 8
"2066" 1.23018367401879 9
"2067" 0.828798984245832 10
"2068" 1.05030764219506 11
"2069" 3.31373559968301 12
"2070" 0.132681356742094 13
"2071" 1.71691571460814 14
"2072" 0.862426047356654 15
"2073" 0.35314101250636 16
"2074" 1.00496693019719 17
"2075" 0.261156924694835 18
"2076" 0.0152704304325875 19
"2077" 0.514256773270319 20
"2078" 0.0373206324230011 21
"2079" 0.410474958466695 22
"2080" 0.530137102195886 23
"2081" 0.427985650107528 24
"2082" 0.624673337283606 25
"2083" 0.704885870142243 26
"2084" 0.940853935023361 27
"2085" 0.983579378381043 28
"2086" 0.951857211698504 29
"2087" 0.793106376906768 30
"2088" 0.136957749190084 31
"2089" 0.362236638808343 32
"2090" 0.501028266997826 33
"2091" 1.20300322548418 34
"2092" 0.871761398086445 35
"2093" 0.285615921037236 36
"2094" 0.165184685483042 37
"2095" 0.0671686214808132 38
"2096" 0.782421736654956 39
"2097" 1.33409007466323 40
"2098" 0.53842328132285 41
"2099" 0.499389447033171 42
"2100" 0.774481856640368 43
"2101" 0.395031350932809 44
"2102" 0.214263261924836 45
"2103" 0.435056335085676 46
"2104" 0.551986021780579 47
"2105" 0.114511666412854 48
"2106" 0.520422387609198 49
"2107" 0.637428039312109 50
"2108" 0.467609109893823 51
"2109" 0.333372393483917 52
"2110" 0.26709685505363 53
"2111" 0.741380641987346 54
"2112" 0.536587153621777 55
"2113" 0.288926408054151 56
"2114" 0.278137368469836 57
"2115" 0.314077565206679 58
"2116" 0.587859500373128 59
"2117" 0.493132998550496 60
"2118" 0.439729376670966 61
"2119" 0.641460188783597 62
"2120" 0.149757836914031 63
"2121" 0.632080503565251 64
"2122" 0.0500490898626614 65
"2123" 0.962966603196146 66
"2124" 0.760291026622557 67
"2125" 0.119546188749373 68
"2126" 0.586545795691973 69
"2127" 0.141501271927137 70
"2128" 0.0864386699378516 71
"2129" 0.0451228224668192 72
"2130" 0.310409117909522 73
"2131" 0.553756697427164 74
"2132" 0.222621016218313 75
"2133" 0.14335539860869 76
"2134" 0.337690428267151 77
"2135" 0.168341131928405 78
"2136" 0.136626001442537 79
"2137" 0.109130452480682 80
"2138" 0.173709132102451 81
"2139" 0.184349966749909 82
"2140" 0.589322493902342 83
"2141" 0.33508341825772 84
"2142" 0.416821794970134 85
"2143" 0.495121013225293 86
"2144" 0.118491685221401 87
"2145" 0.450611701518684 88
"2146" 0.179287246659914 89
"2147" 0.0147594122915839 90
"2148" 0.120846924116077 91
"2149" 0.11976905344101 92
"2150" 0.0663454368614252 93
"2151" 0.0989268442028602 94
"2152" 0.0558562288591487 95
"2153" 0.149051981167376 96
"2154" 0.0340409269583221 97
"2155" 0.0390426634191163 98
"2156" 0 99
"2157" 4.73394474027087 2
"2158" 3.21572771940479 3
"2159" 2.88120631017034 4
"2160" 1.15513852716938 5
"2161" 0.501181243976053 6
"2162" 1.07301145343654 7
"2163" 2.20192314597862 8
"2164" 1.15804830161536 9
"2165" 2.28094011726464 10
"2166" 0.51856005155385 11
"2167" 0.159785229061234 12
"2168" 1.23930978201721 13
"2169" 2.06712896518631 14
"2170" 1.09786727436201 15
"2171" 0.807292289361934 16
"2172" 0.795279475941873 17
"2173" 0.655867340943166 18
"2174" 0.469883800788801 19
"2175" 0.215328396724162 20
"2176" 0.25347238093081 21
"2177" 1.12509308151477 22
"2178" 2.15832855432736 23
"2179" 0.0135257905572198 24
"2180" 0.67886690353612 25
"2181" 0.85157694655224 26
"2182" 0.372543870738851 27
"2183" 0.667220092201976 28
"2184" 0.314984967021318 29
"2185" 0.303287273468126 30
"2186" 0.751214995099004 31
"2187" 0.182374617641298 32
"2188" 0.368110394136027 33
"2189" 0.313631373962714 34
"2190" 0.681741064469877 35
"2191" 0.544976013282916 36
"2192" 0.106907067905934 37
"2193" 1.0144245785637 38
"2194" 0.565100963886706 39
"2195" 0.194604796045417 40
"2196" 0.31603660268824 41
"2197" 0.892482927038165 42
"2198" 0.776878538447015 43
"2199" 0.0977444819295938 44
"2200" 0.797022057765198 45
"2201" 0.189034986550849 46
"2202" 0.532620320739412 47
"2203" 0.498354383192471 48
"2204" 0.49195799798734 49
"2205" 0.54303234993272 50
"2206" 0.355794329303431 51
"2207" 0.410129681000216 52
"2208" 1.5443962080205 53
"2209" 0.738535389826563 54
"2210" 0.112342490112232 55
"2211" 0.0356430003964149 56
"2212" 0.0952990536873248 57
"2213" 0.452479032803632 58
"2214" 0.0876967606800264 59
"2215" 0.041548245944266 60
"2216" 0.298244078872643 61
"2217" 0.472798316682243 62
"2218" 0.48227800901989 63
"2219" 1.11946384581048 64
"2220" 0.393015258215366 65
"2221" 0.0779288582058096 66
"2222" 0.422300224544571 67
"2223" 0.267920185185307 68
"2224" 0.645106798180642 69
"2225" 0.00264756409244654 70
"2226" 0.28008094789133 71
"2227" 0.196595939751379 72
"2228" 0.264318432008078 73
"2229" 0.290469701546183 74
"2230" 0.0191602057883856 75
"2231" 0.172847245383542 76
"2232" 0.0869369131473498 77
"2233" 0.0072131891390459 78
"2234" 0.130212205073085 79
"2235" 0.087767566750873 80
"2236" 0.12304419330664 81
"2237" 0.0770451279875429 82
"2238" 0.284345781066996 83
"2239" 0.369319795216259 84
"2240" 0.117340101946743 85
"2241" 0.0831958221451564 86
"2242" 0.204466271565955 87
"2243" 0.111434327942725 88
"2244" 0.168057029994177 89
"2245" 0.299683299333217 90
"2246" 0.06357600180013 91
"2247" 0.0475267614745608 92
"2248" 0.101419542572179 93
"2249" 0.219514772305507 94
"2250" 0.0318551949757151 95
"2251" 0.109524026974156 96
"2252" 0.00900820218643571 97
"2253" 0.104189975238819 98
"2254" 0 99
"2255" 5.55310818331909 2
"2256" 1.21945673360905 3
"2257" 0.96187687624823 4
"2258" 3.58879871325347 5
"2259" 1.98068471844997 6
"2260" 2.1684164674123 7
"2261" 0.0928822384018355 8
"2262" 0.54533899276369 9
"2263" 1.31379511526282 10
"2264" 1.70193042780541 11
"2265" 1.62748965829145 12
"2266" 0.135114653471897 13
"2267" 2.12176518663593 14
"2268" 0.567844062392283 15
"2269" 0.966029779643267 16
"2270" 0.490733229965265 17
"2271" 0.21597040127032 18
"2272" 1.02376376044472 19
"2273" 0.323179812631695 20
"2274" 0.766010436377064 21
"2275" 0.226820731740464 22
"2276" 0.411026864448515 23
"2277" 0.223864724303663 24
"2278" 0.566124316515724 25
"2279" 0.348060932034337 26
"2280" 0.0186541891640611 27
"2281" 0.514855691868067 28
"2282" 0.115411152944974 29
"2283" 0.692150246316348 30
"2284" 0.554479945030971 31
"2285" 0.634375849996804 32
"2286" 1.87006206329465 33
"2287" 1.93391634104042 34
"2288" 0.909294618510438 35
"2289" 1.38966627769568 36
"2290" 0.167786409523408 37
"2291" 0.519628771161724 38
"2292" 0.753128088704471 39
"2293" 0.857622576395767 40
"2294" 0.424030185571377 41
"2295" 0.269982524199209 42
"2296" 0.106808918842679 43
"2297" 0.11598038554652 44
"2298" 0.348280022606057 45
"2299" 1.14522228342771 46
"2300" 0.477672278636005 47
"2301" 0.573062386205286 48
"2302" 0.641156236107377 49
"2303" 0.505319040538089 50
"2304" 0.968410283139723 51
"2305" 0.106489689731528 52
"2306" 0.0258463547142973 53
"2307" 0.21294778108662 54
"2308" 0.260137506346522 55
"2309" 0.147669200950929 56
"2310" 0.261813959502593 57
"2311" 0.686079019297137 58
"2312" 0.175269690805167 59
"2313" 0.289278060235388 60
"2314" 0.900421298304309 61
"2315" 0.401593090111868 62
"2316" 0.38505660395941 63
"2317" 0.850806811509944 64
"2318" 0.486124684247659 65
"2319" 0.582335862914277 66
"2320" 0.220547307376934 67
"2321" 0.546582184440368 68
"2322" 0.329496924321042 69
"2323" 0.0351823233977182 70
"2324" 0.215882853508137 71
"2325" 0.334615379357631 72
"2326" 0.048175706142878 73
"2327" 0.230962750190124 74
"2328" 0.103415505758819 75
"2329" 0.21896438709099 76
"2330" 0.00062730454534589 77
"2331" 0.425037928942988 78
"2332" 0.134408520379973 79
"2333" 0.0740408308823058 80
"2334" 0.373168393386424 81
"2335" 0.101465276511847 82
"2336" 0.291793432776571 83
"2337" 0.199551972728737 84
"2338" 0.195095235131901 85
"2339" 0.0879687886968997 86
"2340" 0.00782636120866697 87
"2341" 0.195316603204561 88
"2342" 0.0427020995175001 89
"2343" 0.0744396332802803 90
"2344" 0.0118923917871334 91
"2345" 0.318979026741436 92
"2346" 0.0401535708872838 93
"2347" 0.0322899877676397 94
"2348" 0.0915326674145169 95
"2349" 0.178067414679769 96
"2350" 0.0217699985138169 97
"2351" 0.0460768132038798 98
"2352" 0 99
"2353" 0.882983370072713 2
"2354" 6.34078555833187 3
"2355" 4.17123380009226 4
"2356" 0.151519070913418 5
"2357" 0.44348862843806 6
"2358" 0.778419076728478 7
"2359" 0.411617816009448 8
"2360" 0.103606177864855 9
"2361" 2.7719886568763 10
"2362" 1.80885261260917 11
"2363" 0.362557788562519 12
"2364" 0.31428144411821 13
"2365" 1.03718429748686 14
"2366" 2.25292317885029 15
"2367" 2.67550429988976 16
"2368" 0.029636030493423 17
"2369" 0.448669392199545 18
"2370" 2.19848454984578 19
"2371" 0.321913881263916 20
"2372" 0.0147450184953895 21
"2373" 0.85025452928032 22
"2374" 0.180434513378943 23
"2375" 0.260583128898868 24
"2376" 0.331132035466418 25
"2377" 0.870909142959065 26
"2378" 0.470372255409305 27
"2379" 1.9852226597186 28
"2380" 0.449152133674114 29
"2381" 0.794535725505759 30
"2382" 0.354984485234487 31
"2383" 0.392244988349698 32
"2384" 0.953400595373572 33
"2385" 0.0512041884565453 34
"2386" 0.678698365539576 35
"2387" 0.958833926040312 36
"2388" 0.635577161811834 37
"2389" 1.02911304024323 38
"2390" 0.6106135923741 39
"2391" 1.00875913438681 40
"2392" 0.876211424716883 41
"2393" 1.19785471103826 42
"2394" 0.758836553556813 43
"2395" 0.521430302850643 44
"2396" 0.235029828757026 45
"2397" 0.24501791237781 46
"2398" 0.859007895826531 47
"2399" 0.395341296495266 48
"2400" 1.02419589995663 49
"2401" 0.60456836979636 50
"2402" 0.346415416603858 51
"2403" 0.0225718960488302 52
"2404" 0.521752042080699 53
"2405" 0.731498595707902 54
"2406" 0.0197644502761142 55
"2407" 0.133237019314483 56
"2408" 0.110801213838716 57
"2409" 0.0589784066389233 58
"2410" 0.380760121163941 59
"2411" 0.460127879917527 60
"2412" 0.115558517928784 61
"2413" 0.0188074880293611 62
"2414" 0.23073433022337 63
"2415" 0.0820283472299934 64
"2416" 0.527761826448148 65
"2417" 0.0478201004734799 66
"2418" 0.0973473142590512 67
"2419" 0.283457730547435 68
"2420" 0.237249539769295 69
"2421" 0.203874412832642 70
"2422" 0.580241722528916 71
"2423" 0.113433336656243 72
"2424" 0.270465298088515 73
"2425" 0.0281545741314537 74
"2426" 0.0983843806489202 75
"2427" 0.0701523017363053 76
"2428" 0.0897027868489269 77
"2429" 0.49602295324554 78
"2430" 0.0736579971451386 79
"2431" 0.0253821345970584 80
"2432" 0.330102383741038 81
"2433" 0.138266883394156 82
"2434" 0.121188199941762 83
"2435" 0.196275630186864 84
"2436" 0.374145341637412 85
"2437" 0.314434400388857 86
"2438" 0.200993244374883 87
"2439" 0.0571070527079208 88
"2440" 0.0035873851195598 89
"2441" 0.393111792466935 90
"2442" 0.158198731971067 91
"2443" 0.128528771871618 92
"2444" 0.317720060426517 93
"2445" 0.0377804528899095 94
"2446" 0.0988529796768528 95
"2447" 0.0455626023489834 96
"2448" 0.0876037436125321 97
"2449" 0.116713676299109 98
"2450" 0 99
"2451" 0.710145873300567 2
"2452" 1.13278446712208 3
"2453" 1.45519336349057 4
"2454" 0.119276114927921 5
"2455" 0.30443403658371 6
"2456" 4.13962403945744 7
"2457" 0.426492687533245 8
"2458" 2.99019455926702 9
"2459" 0.783896501969222 10
"2460" 1.60458956118316 11
"2461" 0.174364465444244 12
"2462" 2.95434496527281 13
"2463" 2.87936029119709 14
"2464" 1.69347206541388 15
"2465" 1.4869056979573 16
"2466" 0.187701622031626 17
"2467" 1.16611636592988 18
"2468" 0.387343299549439 19
"2469" 1.24247184075695 20
"2470" 0.958874745902334 21
"2471" 0.912916415090835 22
"2472" 0.0224355250571108 23
"2473" 0.93436955313589 24
"2474" 0.942286758534925 25
"2475" 1.69076908093297 26
"2476" 0.995769675531429 27
"2477" 0.239415017987698 28
"2478" 0.214423390621661 29
"2479" 0.445802191640981 30
"2480" 0.168650535365908 31
"2481" 0.662062276916924 32
"2482" 0.261088788927223 33
"2483" 1.44625038463096 34
"2484" 0.0480746059335138 35
"2485" 0.976372521555471 36
"2486" 0.268357438845099 37
"2487" 0.933865767582292 38
"2488" 0.466251513193835 39
"2489" 0.587628219211643 40
"2490" 0.523138466710324 41
"2491" 0.546096158508428 42
"2492" 0.719447107972787 43
"2493" 0.429440964156223 44
"2494" 0.339665517984824 45
"2495" 0.827936951500931 46
"2496" 0.00943854098486277 47
"2497" 0.0928257239169484 48
"2498" 0.861285104279981 49
"2499" 0.199111539615433 50
"2500" 0.533631305891496 51
"2501" 0.0269479539809245 52
"2502" 0.37145817657745 53
"2503" 0.650219181186319 54
"2504" 0.244222309557008 55
"2505" 0.124182010446185 56
"2506" 0.808331011029596 57
"2507" 0.0546322184399932 58
"2508" 0.0939483788980165 59
"2509" 0.16864235400216 60
"2510" 0.288478544953809 61
"2511" 0.0525829552243256 62
"2512" 0.247681923381044 63
"2513" 0.305852720752017 64
"2514" 0.210593458865725 65
"2515" 0.215549362994164 66
"2516" 0.494863287876656 67
"2517" 0.0157327639883787 68
"2518" 0.295245601716537 69
"2519" 0.146267760755544 70
"2520" 0.101803581595955 71
"2521" 0.0147303976179927 72
"2522" 0.639672542953305 73
"2523" 0.205378481288284 74
"2524" 0.117543741287893 75
"2525" 0.124944247216985 76
"2526" 0.253717583457887 77
"2527" 0.345253357248205 78
"2528" 0.249260684651694 79
"2529" 0.296243148930986 80
"2530" 0.317150484002151 81
"2531" 0.00126301813690273 82
"2532" 0.0684323424991927 83
"2533" 0.408564988540814 84
"2534" 0.282389901114745 85
"2535" 0.238037763805184 86
"2536" 0.342506669882829 87
"2537" 0.0789401156904277 88
"2538" 0.0305292614884604 89
"2539" 0.161196495280085 90
"2540" 0.122531849409443 91
"2541" 0.11388500608729 92
"2542" 0.127531099903712 93
"2543" 0.199825246212702 94
"2544" 0.121482530608449 95
"2545" 0.110500625315632 96
"2546" 0.0376362196545998 97
"2547" 0.022917727818013 98
"2548" 0 99
"2549" 1.19107049238442 2
"2550" 1.10691675668557 3
"2551" 0.1379159633817 4
"2552" 1.47252308197949 5
"2553" 1.40197561054472 6
"2554" 2.43167779722635 7
"2555" 2.69321181103737 8
"2556" 3.3729126506925 9
"2557" 2.12483885922442 10
"2558" 0.361394045411458 11
"2559" 1.15415595607312 12
"2560" 1.02699537808327 13
"2561" 2.18896404440945 14
"2562" 0.527667566689132 15
"2563" 0.855876341754123 16
"2564" 0.146845816915663 17
"2565" 1.34964312623111 18
"2566" 1.4432773030398 19
"2567" 0.299465122676641 20
"2568" 0.549788751370189 21
"2569" 0.603759635058203 22
"2570" 0.627664541926276 23
"2571" 0.844345434723391 24
"2572" 0.282603495828847 25
"2573" 0.195927000461695 26
"2574" 0.98796234578424 27
"2575" 0.749468337716309 28
"2576" 0.345376902863042 29
"2577" 0.424695781589105 30
"2578" 0.51074478450432 31
"2579" 1.57094869411449 32
"2580" 0.415431963862279 33
"2581" 0.160613136851865 34
"2582" 0.134537025610673 35
"2583" 0.991109243287613 36
"2584" 1.13265865978267 37
"2585" 0.454680216465277 38
"2586" 0.869764905792658 39
"2587" 0.200954738361945 40
"2588" 0.534080291682501 41
"2589" 0.877547329928519 42
"2590" 0.471080624466628 43
"2591" 0.0293580222828874 44
"2592" 0.0126113093685846 45
"2593" 0.109500636526855 46
"2594" 0.104957025707107 47
"2595" 0.433860432239497 48
"2596" 0.0539352053036054 49
"2597" 0.76494880972652 50
"2598" 0.0745648959646725 51
"2599" 0.23865739965203 52
"2600" 0.546926883758885 53
"2601" 0.145072181593199 54
"2602" 0.173248599497755 55
"2603" 0.247398386899097 56
"2604" 0.110390003878258 57
"2605" 0.514169961034434 58
"2606" 0.646740001255578 59
"2607" 0.414164472725006 60
"2608" 0.186836776606914 61
"2609" 0.290316356119313 62
"2610" 0.282884827567267 63
"2611" 0.0356775580251022 64
"2612" 0.246851800225408 65
"2613" 0.72439570613198 66
"2614" 0.771540483580024 67
"2615" 0.248190333728579 68
"2616" 0.45745520829371 69
"2617" 0.238322877108063 70
"2618" 0.125304777788727 71
"2619" 0.0938459476899557 72
"2620" 0.287628020655987 73
"2621" 0.0539234490278602 74
"2622" 0.154309244318871 75
"2623" 0.259648203703034 76
"2624" 0.187582003939979 77
"2625" 0.00573300277708452 78
"2626" 0.22506422576996 79
"2627" 0.105030580628262 80
"2628" 0.205403867121489 81
"2629" 0.631921348211276 82
"2630" 0.536132843915106 83
"2631" 0.280770978302216 84
"2632" 0.371921540517635 85
"2633" 0.0418604208091663 86
"2634" 0.217162290898842 87
"2635" 0.159167415198297 88
"2636" 0.0594273181832691 89
"2637" 0.263838806221691 90
"2638" 0.060149160906032 91
"2639" 0.324643126602947 92
"2640" 0.0343430704712991 93
"2641" 0.0617127877599543 94
"2642" 0.0919911348659343 95
"2643" 0.208487322215449 96
"2644" 0.0513514418368491 97
"2645" 0.111355556693539 98
"2646" 0 99
"2647" 2.76300681042245 2
"2648" 2.52129772421357 3
"2649" 2.69366067251764 4
"2650" 0.576976305731569 5
"2651" 0.883351207450789 6
"2652" 0.0622171555071619 7
"2653" 1.39292429735019 8
"2654" 3.0732707835584 9
"2655" 2.33259982053007 10
"2656" 2.51830942269538 11
"2657" 1.30113097222769 12
"2658" 0.156400254500361 13
"2659" 2.67234970428939 14
"2660" 2.90777924568532 15
"2661" 0.811882056109232 16
"2662" 0.767969624832194 17
"2663" 0.39733002312237 18
"2664" 2.38835042661011 19
"2665" 1.24977111167236 20
"2666" 1.77032911517861 21
"2667" 0.246447576115032 22
"2668" 1.16009488888953 23
"2669" 1.01340064846213 24
"2670" 1.52115656989927 25
"2671" 0.920756391388159 26
"2672" 0.0258110972761243 27
"2673" 1.41522711950652 28
"2674" 1.35061731095159 29
"2675" 0.535566075560892 30
"2676" 0.326587854548956 31
"2677" 0.964855901290663 32
"2678" 0.485500353447676 33
"2679" 0.382911343080326 34
"2680" 0.884544979869624 35
"2681" 0.0730374317632533 36
"2682" 1.54381943472709 37
"2683" 0.715312790603697 38
"2684" 0.00866377620050279 39
"2685" 0.176209271365319 40
"2686" 0.177522029707723 41
"2687" 0.26971356831476 42
"2688" 0.24796850518366 43
"2689" 0.174378968387866 44
"2690" 0.507652407165431 45
"2691" 0.191431588937993 46
"2692" 0.317555571752847 47
"2693" 0.935870932735281 48
"2694" 0.55287240710902 49
"2695" 0.409030804727625 50
"2696" 0.286105204267314 51
"2697" 0.386933117445866 52
"2698" 0.071666519339995 53
"2699" 0.269819608901554 54
"2700" 0.0657194702069313 55
"2701" 0.685117436429497 56
"2702" 0.533013683556067 57
"2703" 0.691254366750229 58
"2704" 0.0294453954872248 59
"2705" 0.199806104562898 60
"2706" 0.471148709319706 61
"2707" 0.0667589691930086 62
"2708" 0.0343415675762377 63
"2709" 0.111959931017572 64
"2710" 0.308666019982029 65
"2711" 0.527849781914654 66
"2712" 0.451883094550167 67
"2713" 0.514213238692844 68
"2714" 0.0413897219648049 69
"2715" 0.10711451106981 70
"2716" 0.105777231706205 71
"2717" 0.215600281506858 72
"2718" 0.0762626059595179 73
"2719" 0.155905747765712 74
"2720" 0.00559616708719151 75
"2721" 0.245619901295507 76
"2722" 0.278288064479962 77
"2723" 0.202202549874618 78
"2724" 0.0404609246114107 79
"2725" 0.307575931757074 80
"2726" 0.124834748957112 81
"2727" 0.198501323663178 82
"2728" 0.0183523051112094 83
"2729" 0.328316243649621 84
"2730" 0.0468769671613399 85
"2731" 0.0804020372777393 86
"2732" 0.419988596684074 87
"2733" 0.314495937695428 88
"2734" 0.00565160180629455 89
"2735" 0.0603025406298921 90
"2736" 0.053991044473356 91
"2737" 0.0323874354955224 92
"2738" 0.0139433208452932 93
"2739" 0.104173854882112 94
"2740" 0.144593021036428 95
"2741" 0.00608892873138111 96
"2742" 0.0763867635544178 97
"2743" 0.00357268464797705 98
"2744" 0 99
"2745" 2.49451645157171 2
"2746" 6.22329741752402 3
"2747" 1.61626169098684 4
"2748" 1.36991182925982 5
"2749" 0.36340293037874 6
"2750" 2.03603589199898 7
"2751" 1.00369263499255 8
"2752" 0.628503890087308 9
"2753" 4.29353241002229 10
"2754" 2.87107201826505 11
"2755" 0.374142423326088 12
"2756" 0.0561846097881255 13
"2757" 1.45832457931952 14
"2758" 0.64567617676979 15
"2759" 0.64654399245876 16
"2760" 0.0943397213112948 17
"2761" 2.91535194706477 18
"2762" 0.17993834260049 19
"2763" 0.617996485703601 20
"2764" 0.20888212082727 21
"2765" 0.451478694218821 22
"2766" 0.383868587143806 23
"2767" 2.46546738169017 24
"2768" 0.43450394573722 25
"2769" 0.00162208452977619 26
"2770" 0.502493588420709 27
"2771" 0.927890084744886 28
"2772" 1.09386709881265 29
"2773" 0.0235984628185043 30
"2774" 0.119299415825012 31
"2775" 0.723244782910681 32
"2776" 0.814093803869095 33
"2777" 0.603941424493892 34
"2778" 0.00676258066055146 35
"2779" 0.0375166016894508 36
"2780" 1.49418999626259 37
"2781" 0.242413438724467 38
"2782" 0.417224439221021 39
"2783" 0.130178582879646 40
"2784" 0.639247176692179 41
"2785" 0.157747345330462 42
"2786" 0.135760099882122 43
"2787" 0.306017801726894 44
"2788" 0.741679910542974 45
"2789" 0.0823065402799668 46
"2790" 0.458893541978351 47
"2791" 0.449579922167117 48
"2792" 0.14083991005229 49
"2793" 0.090804796102374 50
"2794" 0.657963154779644 51
"2795" 0.336318827460857 52
"2796" 1.05928081577387 53
"2797" 0.216564603830236 54
"2798" 0.139773717293892 55
"2799" 0.278629134617773 56
"2800" 0.615703275933548 57
"2801" 0.242666177208917 58
"2802" 0.325591528727081 59
"2803" 0.0475648236797689 60
"2804" 0.254506280276497 61
"2805" 0.0408601085983621 62
"2806" 0.23937872081733 63
"2807" 1.01924297927444 64
"2808" 0.0783333364347442 65
"2809" 0.529794235180946 66
"2810" 0.0159308500427882 67
"2811" 0.357673374393927 68
"2812" 0.191641404646848 69
"2813" 0.0128684765335236 70
"2814" 0.476289859145841 71
"2815" 0.236542143445499 72
"2816" 0.369478586123438 73
"2817" 0.402462323622359 74
"2818" 0.207769352401756 75
"2819" 0.0766807145311775 76
"2820" 0.21427922170043 77
"2821" 0.128988071763688 78
"2822" 0.144493861634897 79
"2823" 0.203985659645298 80
"2824" 0.0100231122605662 81
"2825" 0.0205675505941231 82
"2826" 0.393614521317083 83
"2827" 0.203428239966912 84
"2828" 0.235685001696992 85
"2829" 0.0860055151027255 86
"2830" 0.0701879164728565 87
"2831" 0.31729902541737 88
"2832" 0.0385824520305537 89
"2833" 0.0387804679586457 90
"2834" 0.228926017748934 91
"2835" 0.0330199333147865 92
"2836" 0.235459371725185 93
"2837" 0.140605044573265 94
"2838" 0.0194337293306492 95
"2839" 0.138125243819071 96
"2840" 0.026179844404084 97
"2841" 0.00897355442431261 98
"2842" 0 99
"2843" 1.74974138135041 2
"2844" 4.458586716245 3
"2845" 1.41402689315741 4
"2846" 0.783739931126387 5
"2847" 4.36645705760627 6
"2848" 3.91909878943797 7
"2849" 1.02544264909122 8
"2850" 0.180951803096933 9
"2851" 1.4324463988951 10
"2852" 0.485161091233101 11
"2853" 2.84178611341761 12
"2854" 0.306198210628876 13
"2855" 0.553258123432793 14
"2856" 3.79214427461445 15
"2857" 0.0523459467988645 16
"2858" 0.289380750824513 17
"2859" 1.10203811928782 18
"2860" 0.231484117745554 19
"2861" 1.2660769366918 20
"2862" 0.466108069904947 21
"2863" 2.37003100228896 22
"2864" 0.437164784475402 23
"2865" 0.571999075831709 24
"2866" 1.12316474716544 25
"2867" 0.518149589109344 26
"2868" 0.405629570940003 27
"2869" 0.695101523954371 28
"2870" 0.664109859155155 29
"2871" 0.0416825513198242 30
"2872" 1.09241138373132 31
"2873" 0.77466670112113 32
"2874" 0.171879393238366 33
"2875" 0.535658567250622 34
"2876" 0.523677696614439 35
"2877" 0.501989462087804 36
"2878" 0.0319780499873043 37
"2879" 0.673164159511992 38
"2880" 0.174288911183147 39
"2881" 0.583718851232056 40
"2882" 0.398575945277612 41
"2883" 0.00739512660402983 42
"2884" 0.219021775111784 43
"2885" 1.37366589894913 44
"2886" 0.743242359661405 45
"2887" 0.0525976841969048 46
"2888" 0.113004582504438 47
"2889" 0.389296549484078 48
"2890" 0.910931596324821 49
"2891" 0.15528683489962 50
"2892" 0.769808037354296 51
"2893" 0.344668162533204 52
"2894" 0.437292901425219 53
"2895" 0.517950075725483 54
"2896" 1.03942141539456 55
"2897" 0.273708886121618 56
"2898" 0.0265578547078127 57
"2899" 0.522336741696182 58
"2900" 0.0754749441374376 59
"2901" 0.0742389769450311 60
"2902" 0.891939074706235 61
"2903" 0.128701037500318 62
"2904" 0.417739937943192 63
"2905" 0.530790661740585 64
"2906" 0.419966602644078 65
"2907" 0.394611479517591 66
"2908" 0.411864346976972 67
"2909" 0.202666171370373 68
"2910" 0.0964659449338116 69
"2911" 0.0613302825026445 70
"2912" 0.327023865843994 71
"2913" 0.615518726498368 72
"2914" 0.131863747313962 73
"2915" 0.438120364361617 74
"2916" 0.184271212503426 75
"2917" 0.0932628697540646 76
"2918" 0.153584865830209 77
"2919" 0.397780638277135 78
"2920" 0.174085521546171 79
"2921" 0.403546871307586 80
"2922" 0.204411253958154 81
"2923" 0.344163209548756 82
"2924" 0.137890478948184 83
"2925" 0.216839541460057 84
"2926" 0.416632849883954 85
"2927" 0.136842966007532 86
"2928" 0.0778991073481956 87
"2929" 0.0508005409770555 88
"2930" 0.123777423221613 89
"2931" 0.122487031722465 90
"2932" 0.179580511550236 91
"2933" 0.158738639681405 92
"2934" 0.198534642300755 93
"2935" 0.0507295950259496 94
"2936" 0.0975088131713114 95
"2937" 0.00238756349885527 96
"2938" 0.00135548130508376 97
"2939" 0.000193011451740367 98
"2940" 0 99
"2941" 3.37956097781009 2
"2942" 0.107156974091506 3
"2943" 1.91261848737151 4
"2944" 1.40447729799857 5
"2945" 5.06085950163153 6
"2946" 1.93494660924006 7
"2947" 0.873582796634237 8
"2948" 0.691794647978507 9
"2949" 1.11620227125109 10
"2950" 3.50640547062903 11
"2951" 1.05034934902371 12
"2952" 1.32743263855794 13
"2953" 0.909821497041676 14
"2954" 1.80042534328779 15
"2955" 0.0809718663120453 16
"2956" 1.24243159078092 17
"2957" 0.587507890921064 18
"2958" 0.278851885356145 19
"2959" 0.124407656591926 20
"2960" 1.24287015286697 21
"2961" 1.23702164613937 22
"2962" 0.455557149424347 23
"2963" 0.245449795071247 24
"2964" 1.14952971346744 25
"2965" 1.55547325309726 26
"2966" 1.0279332245677 27
"2967" 0.330795186922797 28
"2968" 0.777641182384638 29
"2969" 0.936868655149842 30
"2970" 0.32843802505581 31
"2971" 0.287839060307542 32
"2972" 0.961179198843975 33
"2973" 1.03264825838909 34
"2974" 0.213431656449201 35
"2975" 1.19562376842135 36
"2976" 0.950716168879573 37
"2977" 0.20314245870482 38
"2978" 0.0645116720051171 39
"2979" 0.149655022914885 40
"2980" 0.24013276281996 41
"2981" 0.442552248312194 42
"2982" 0.0643535286586971 43
"2983" 1.09799550491105 44
"2984" 0.190864086466939 45
"2985" 0.970214661383212 46
"2986" 0.533567811980646 47
"2987" 1.06793725440291 48
"2988" 0.420000897417086 49
"2989" 0.414164775379724 50
"2990" 0.437758788354495 51
"2991" 0.0513419289280543 52
"2992" 0.25320261952164 53
"2993" 0.36019577739123 54
"2994" 0.262900921763418 55
"2995" 0.138765712532584 56
"2996" 0.136894715391134 57
"2997" 0.436009134431301 58
"2998" 0.199124420206516 59
"2999" 0.0315470211651973 60
"3000" 0.19530205125395 61
"3001" 0.479635992924656 62
"3002" 0.141854329468271 63
"3003" 0.644077299978211 64
"3004" 0.534688896863191 65
"3005" 0.0518393202839817 66
"3006" 0.0598076425962372 67
"3007" 0.295842476404533 68
"3008" 0.0789593130995824 69
"3009" 0.483867493231265 70
"3010" 0.227823805482921 71
"3011" 0.1803866976538 72
"3012" 0.359564491289047 73
"3013" 0.250831807054961 74
"3014" 0.463965030733409 75
"3015" 0.118537958935419 76
"3016" 0.110308017940591 77
"3017" 0.166681562396107 78
"3018" 0.257519191997717 79
"3019" 0.187525564047833 80
"3020" 0.111964030717794 81
"3021" 0.0865370232999556 82
"3022" 0.121786217433545 83
"3023" 0.413012692662026 84
"3024" 0.35286457705396 85
"3025" 0.226890939230537 86
"3026" 0.0358638131982029 87
"3027" 0.204320381136772 88
"3028" 0.070221390165168 89
"3029" 0.118669501715613 90
"3030" 0.0596555258784527 91
"3031" 0.0216170639890116 92
"3032" 0.104977184304412 93
"3033" 0.0268004491049369 94
"3034" 0.138112639804905 95
"3035" 0.0284648577299612 96
"3036" 0.0324688903691936 97
"3037" 0.0619508361866555 98
"3038" 0 99
"3039" 4.75952689225906 2
"3040" 1.24383369290319 3
"3041" 5.1959866653388 4
"3042" 2.19615497855028 5
"3043" 2.78747697244557 6
"3044" 1.41906517639531 7
"3045" 0.0614146648590274 8
"3046" 2.38517693058364 9
"3047" 0.13688139466573 10
"3048" 2.59590453995805 11
"3049" 1.12212606727534 12
"3050" 0.66720883744495 13
"3051" 0.0877591809824872 14
"3052" 3.11137597002534 15
"3053" 1.01229837930109 16
"3054" 0.128377286716384 17
"3055" 0.560460576080132 18
"3056" 0.952822046768375 19
"3057" 0.703084504238433 20
"3058" 0.659641120078846 21
"3059" 0.442010300736041 22
"3060" 0.784341591241667 23
"3061" 2.06219118492983 24
"3062" 0.776776955086527 25
"3063" 1.13171179971208 26
"3064" 0.646536241617266 27
"3065" 1.18758258642413 28
"3066" 0.442247137889349 29
"3067" 0.921273146517918 30
"3068" 0.242305172418878 31
"3069" 1.0695519036363 32
"3070" 0.959666202768778 33
"3071" 1.06936555320894 34
"3072" 1.79290578579868 35
"3073" 0.644104767869907 36
"3074" 0.573375009922865 37
"3075" 0.00998800108533334 38
"3076" 0.115683368071175 39
"3077" 0.410060588888582 40
"3078" 0.121464489035364 41
"3079" 0.440146532374674 42
"3080" 0.162394766181259 43
"3081" 1.28139970190962 44
"3082" 1.44055894323603 45
"3083" 0.663425475666397 46
"3084" 0.188155310624529 47
"3085" 0.216371922150556 48
"3086" 0.394846854732795 49
"3087" 0.864315603187304 50
"3088" 0.267935174314441 51
"3089" 0.612153978591693 52
"3090" 0.282882792842492 53
"3091" 0.323704561565517 54
"3092" 0.162041091035054 55
"3093" 0.448054415610008 56
"3094" 0.389699782956982 57
"3095" 0.421122668391812 58
"3096" 0.370407142974786 59
"3097" 0.00807546423900195 60
"3098" 0.308531343401846 61
"3099" 0.594125254593437 62
"3100" 0.153609802832093 63
"3101" 0.277500451418973 64
"3102" 0.304730957578929 65
"3103" 0.161924672988462 66
"3104" 0.218636272732146 67
"3105" 0.269001245964845 68
"3106" 0.206614740318067 69
"3107" 0.171235252373052 70
"3108" 0.232796583379981 71
"3109" 0.221403471250991 72
"3110" 0.596468509974105 73
"3111" 0.373022530172937 74
"3112" 0.12337062676526 75
"3113" 0.13320532656137 76
"3114" 0.186774287721487 77
"3115" 0.164374990822958 78
"3116" 0.120832293349524 79
"3117" 0.237096216953577 80
"3118" 0.246464324242642 81
"3119" 0.420432482361727 82
"3120" 0.215627385829971 83
"3121" 0.395315724166738 84
"3122" 0.228457027209041 85
"3123" 0.0738485284493177 86
"3124" 0.0660769206689261 87
"3125" 0.0709624828701212 88
"3126" 0.0266968764525729 89
"3127" 0.190078525428335 90
"3128" 0.00338387759825222 91
"3129" 0.119149588526962 92
"3130" 0.00854276612004491 93
"3131" 0.0473044741272323 94
"3132" 0.0920272180107077 95
"3133" 0.0698671187043038 96
"3134" 0.0121779340011038 97
"3135" 0.0227376405672376 98
"3136" 0 99
"3137" 2.83234492102405 2
"3138" 3.88194217552193 3
"3139" 3.49373920633733 4
"3140" 1.11778160307089 5
"3141" 2.92489383315095 6
"3142" 3.62152166156279 7
"3143" 0.387673921599843 8
"3144" 2.58341014691469 9
"3145" 0.208773569078806 10
"3146" 0.253592470389861 11
"3147" 1.74613694619046 12
"3148" 0.903385490086066 13
"3149" 0.989745167194124 14
"3150" 3.216082633501 15
"3151" 0.949752567505699 16
"3152" 0.871818190404933 17
"3153" 0.863478325382386 18
"3154" 0.061833635332343 19
"3155" 0.0611423894230338 20
"3156" 0.157108929076906 21
"3157" 1.2299369596893 22
"3158" 0.0767195633629138 23
"3159" 0.256252151603813 24
"3160" 1.09168845525513 25
"3161" 0.533257018354043 26
"3162" 0.551350365380252 27
"3163" 0.77558344425705 28
"3164" 0.408095235424346 29
"3165" 0.237263882913569 30
"3166" 0.679161231733886 31
"3167" 0.300750848537785 32
"3168" 0.613912894690862 33
"3169" 0.220670794016585 34
"3170" 1.03851229152973 35
"3171" 1.59048331666223 36
"3172" 0.1072240018225 37
"3173" 1.22794840002005 38
"3174" 0.823308114598436 39
"3175" 0.857601683263245 40
"3176" 0.740989495867508 41
"3177" 1.70444593885266 42
"3178" 0.963611973642602 43
"3179" 0.726321871885559 44
"3180" 0.483663569300985 45
"3181" 0.852845701779773 46
"3182" 0.479170098064569 47
"3183" 0.30694347909356 48
"3184" 0.119510216771773 49
"3185" 0.0166603615662407 50
"3186" 0.13632846663533 51
"3187" 0.142321060633269 52
"3188" 0.0126936354510023 53
"3189" 0.398147422158432 54
"3190" 0.176726605308416 55
"3191" 0.383700365254429 56
"3192" 1.09545988950919 57
"3193" 0.172804936544741 58
"3194" 0.509763452001916 59
"3195" 0.276650619763516 60
"3196" 0.036918408944612 61
"3197" 0.128577784495281 62
"3198" 0.523968810036146 63
"3199" 0.111935263993409 64
"3200" 0.312614451320987 65
"3201" 0.0742306887617637 66
"3202" 0.339321952438618 67
"3203" 0.00897906219087252 68
"3204" 0.0738654563849676 69
"3205" 0.154840355328136 70
"3206" 0.0513336393382004 71
"3207" 0.341586414480892 72
"3208" 0.315687925978011 73
"3209" 0.114838263833901 74
"3210" 0.149454553048959 75
"3211" 0.133735426277446 76
"3212" 0.112584202743836 77
"3213" 0.0535161395795501 78
"3214" 0.303261224321987 79
"3215" 0.312667959651419 80
"3216" 0.0542295600366089 81
"3217" 0.185309668443177 82
"3218" 0.163321692104335 83
"3219" 0.21709010145496 84
"3220" 0.0182632691438836 85
"3221" 0.454704452086771 86
"3222" 0.250808287252018 87
"3223" 0.23796765251858 88
"3224" 0.203295132918291 89
"3225" 0.110668767171501 90
"3226" 0.276332036093589 91
"3227" 0.126216020480773 92
"3228" 0.0159758949938727 93
"3229" 0.11702109432874 94
"3230" 0.00254774408540448 95
"3231" 0.100581099736261 96
"3232" 0.0209442373924927 97
"3233" 0.0847027079785529 98
"3234" 0 99
"3235" 0.366165633225096 2
"3236" 2.45903255857985 3
"3237" 0.237749411720307 4
"3238" 1.11795666014539 5
"3239" 4.42521758312896 6
"3240" 3.81693241947393 7
"3241" 2.34863056414358 8
"3242" 2.71997149259531 9
"3243" 0.0821944287700846 10
"3244" 1.17844793656526 11
"3245" 0.763669523171302 12
"3246" 2.56916683890756 13
"3247" 1.76386477441126 14
"3248" 1.98433042083784 15
"3249" 0.335341986646736 16
"3250" 0.262042583722686 17
"3251" 0.854123246609188 18
"3252" 1.28650689379775 19
"3253" 0.363050025444326 20
"3254" 1.5467782813249 21
"3255" 0.927218205151884 22
"3256" 0.0146771242633665 23
"3257" 0.415729991315933 24
"3258" 1.15624972802182 25
"3259" 0.411282341144962 26
"3260" 0.449695778338271 27
"3261" 0.713568283903899 28
"3262" 0.226583067524238 29
"3263" 0.118979046202463 30
"3264" 0.605108015082454 31
"3265" 1.66481616975125 32
"3266" 0.00884713579540656 33
"3267" 1.02858196168023 34
"3268" 0.60421448531501 35
"3269" 0.254810942146054 36
"3270" 0.146762106975633 37
"3271" 0.747169366685822 38
"3272" 0.728178629120159 39
"3273" 0.329617155061648 40
"3274" 0.217809937097603 41
"3275" 0.203813687068944 42
"3276" 0.0853179346427709 43
"3277" 0.403133557520374 44
"3278" 0.00126580905875751 45
"3279" 1.10490926487835 46
"3280" 0.7126938491969 47
"3281" 0.699441528689592 48
"3282" 0.496593959476323 49
"3283" 0.57125636578166 50
"3284" 0.712953811793345 51
"3285" 0.222993741250036 52
"3286" 0.618228756941398 53
"3287" 0.0218531452202436 54
"3288" 0.156130239041664 55
"3289" 0.669807477355568 56
"3290" 0.142840546113519 57
"3291" 0.487204219686678 58
"3292" 0.269846903477772 59
"3293" 0.0471061083420802 60
"3294" 0.0775068820984684 61
"3295" 0.45352817445677 62
"3296" 0.307754898237042 63
"3297" 0.0103679505607161 64
"3298" 0.281160444395676 65
"3299" 0.428929526852193 66
"3300" 0.334843557143914 67
"3301" 0.00894148776772645 68
"3302" 0.191999428947423 69
"3303" 0.853771360172548 70
"3304" 0.917292435818168 71
"3305" 0.0597171776921715 72
"3306" 0.538923098664187 73
"3307" 0.0265820722595686 74
"3308" 0.107394599696089 75
"3309" 0.10526545603269 76
"3310" 0.471455521610116 77
"3311" 0.702107792373141 78
"3312" 0.455055063654691 79
"3313" 0.031401291594766 80
"3314" 0.34946170163493 81
"3315" 0.260611746474373 82
"3316" 0.00701590898965869 83
"3317" 0.238621995322909 84
"3318" 0.194061532787472 85
"3319" 0.185353466670604 86
"3320" 0.0417138563345699 87
"3321" 0.316332521392541 88
"3322" 0.236559295568091 89
"3323" 0.251376738138741 90
"3324" 0.0564915466988469 91
"3325" 0.124950385042963 92
"3326" 0.0288681501432617 93
"3327" 0.19233101794598 94
"3328" 0.051693479124283 95
"3329" 0.0672174268243209 96
"3330" 0.11913193044265 97
"3331" 0.0598616606295117 98
"3332" 0 99
"3333" 3.44371080060774 2
"3334" 3.38825631585431 3
"3335" 2.09461205308511 4
"3336" 0.49653642909734 5
"3337" 0.821639898562474 6
"3338" 2.70168622886321 7
"3339" 2.2560552396769 8
"3340" 1.18847418197893 9
"3341" 0.742754673248266 10
"3342" 0.140075893654202 11
"3343" 0.0481701776963314 12
"3344" 0.180835030098083 13
"3345" 0.409917023753734 14
"3346" 2.30785172937999 15
"3347" 1.06441970536505 16
"3348" 0.244903504140474 17
"3349" 0.13711862125825 18
"3350" 0.85840202556947 19
"3351" 0.723734231052238 20
"3352" 0.672520333774447 21
"3353" 1.06247851915611 22
"3354" 0.30866240871587 23
"3355" 2.29264816563998 24
"3356" 0.692873438578021 25
"3357" 0.309937144959737 26
"3358" 0.481993234221452 27
"3359" 0.150123515813296 28
"3360" 0.151205202557772 29
"3361" 0.292095887990179 30
"3362" 0.534677753559612 31
"3363" 0.383246955873669 32
"3364" 0.688998923088108 33
"3365" 0.455230657921735 34
"3366" 0.548763302730471 35
"3367" 0.119308603425633 36
"3368" 0.135367879798217 37
"3369" 0.864560938075361 38
"3370" 0.353457417560791 39
"3371" 0.154507400451296 40
"3372" 1.5151499414787 41
"3373" 0.070274453011531 42
"3374" 0.151030772429473 43
"3375" 0.342137082981873 44
"3376" 0.720821994431696 45
"3377" 0.770979298218468 46
"3378" 0.59987201519104 47
"3379" 0.151615341019426 48
"3380" 0.60067258757126 49
"3381" 0.149805079362834 50
"3382" 0.651781607328519 51
"3383" 0.4434923333967 52
"3384" 0.447275534401679 53
"3385" 0.412396300539935 54
"3386" 0.40479402002323 55
"3387" 0.709328690199199 56
"3388" 0.00442898751788635 57
"3389" 0.461950399845843 58
"3390" 0.197755470021041 59
"3391" 0.593040660492058 60
"3392" 0.139267558551632 61
"3393" 0.522345910179736 62
"3394" 0.00763741429380681 63
"3395" 0.349855750971287 64
"3396" 0.296469859234555 65
"3397" 0.144956324159342 66
"3398" 0.219525880636061 67
"3399" 0.0533929132359922 68
"3400" 0.0263232127937396 69
"3401" 0.198195486580426 70
"3402" 0.179988488369852 71
"3403" 0.0984294707531987 72
"3404" 0.234774476374223 73
"3405" 0.0080703668213714 74
"3406" 0.355399960549275 75
"3407" 0.384863703426959 76
"3408" 0.194712001232798 77
"3409" 0.0124759875976773 78
"3410" 0.0124037436926057 79
"3411" 0.182156053136377 80
"3412" 0.00689724982301663 81
"3413" 0.155221673488622 82
"3414" 0.376963990187315 83
"3415" 0.218063726387832 84
"3416" 0.253827671548236 85
"3417" 0.0803623851796282 86
"3418" 0.419593345985979 87
"3419" 0.150074717452589 88
"3420" 0.0726516465561396 89
"3421" 0.14977194007893 90
"3422" 0.15832606543056 91
"3423" 0.316877422628762 92
"3424" 0.240725516015909 93
"3425" 0.216082047553949 94
"3426" 0.0904239420899152 95
"3427" 0.0489781523470513 96
"3428" 0.224669188577778 97
"3429" 0.0474505313816354 98
"3430" 0 99
"3431" 5.38282198848146 2
"3432" 7.65744120484662 3
"3433" 1.65706133902403 4
"3434" 2.09420314360267 5
"3435" 0.560327076756351 6
"3436" 2.29323961089701 7
"3437" 4.09694039511956 8
"3438" 0.583952777587989 9
"3439" 1.13867238497044 10
"3440" 0.436860691280392 11
"3441" 0.0440232114512883 12
"3442" 0.61161480989808 13
"3443" 0.592568053711957 14
"3444" 0.619048203967807 15
"3445" 0.188137739070692 16
"3446" 0.33983857236962 17
"3447" 1.52548406435426 18
"3448" 0.21623178488949 19
"3449" 0.438264189219618 20
"3450" 0.681767159168176 21
"3451" 0.918929793818659 22
"3452" 0.187655816289242 23
"3453" 0.684909865677004 24
"3454" 0.831231731483213 25
"3455" 0.759044771567469 26
"3456" 0.9690819023925 27
"3457" 0.358576637088916 28
"3458" 0.31393166640221 29
"3459" 0.00116585011277951 30
"3460" 0.0860999201853253 31
"3461" 0.324998446145135 32
"3462" 0.647773120799159 33
"3463" 0.0973592524795415 34
"3464" 0.223026863064087 35
"3465" 0.951843255658709 36
"3466" 0.439818466811556 37
"3467" 0.712568201905231 38
"3468" 0.0702531506314533 39
"3469" 0.815787487186597 40
"3470" 0.0745148046723905 41
"3471" 0.776505947561883 42
"3472" 0.163970183601702 43
"3473" 1.26813725754419 44
"3474" 0.0266871836896192 45
"3475" 0.495350507948086 46
"3476" 0.153909282779644 47
"3477" 0.195537437800415 48
"3478" 0.858959819894939 49
"3479" 0.543619341248488 50
"3480" 0.265414074181511 51
"3481" 0.455523301881467 52
"3482" 0.236687525202118 53
"3483" 0.0846447258023627 54
"3484" 0.190859917306148 55
"3485" 0.459683219695631 56
"3486" 0.0238342199730333 57
"3487" 0.0555686708587961 58
"3488" 0.276333830229644 59
"3489" 0.565652261106365 60
"3490" 0.141738262745429 61
"3491" 0.231308411712082 62
"3492" 0.257883861482979 63
"3493" 0.105396813418148 64
"3494" 0.118251264915332 65
"3495" 0.550920814192963 66
"3496" 0.550914912256227 67
"3497" 0.116013972167385 68
"3498" 0.567454622738892 69
"3499" 0.380690323060922 70
"3500" 0.343124372083337 71
"3501" 0.281840214856715 72
"3502" 0.626092040928139 73
"3503" 0.10716238955982 74
"3504" 0.149877537107942 75
"3505" 0.0802915488459529 76
"3506" 0.51505051207024 77
"3507" 0.0125520606999828 78
"3508" 0.331488387885501 79
"3509" 0.221532226685289 80
"3510" 0.202040569046344 81
"3511" 0.298426971507506 82
"3512" 0.0317570252375277 83
"3513" 0.139638978358978 84
"3514" 0.0530729431040252 85
"3515" 0.0966938314462769 86
"3516" 0.0635144585545466 87
"3517" 0.161026393072522 88
"3518" 0.314318502973764 89
"3519" 0.119673839682892 90
"3520" 0.144963775067249 91
"3521" 0.0553804759873582 92
"3522" 0.0158890712966684 93
"3523" 0.207400278726776 94
"3524" 0.108600534217597 95
"3525" 0.111622781188274 96
"3526" 0.07095266202062 97
"3527" 0.0178628010272013 98
"3528" 0 99
"3529" 2.355989362252 2
"3530" 0.52370364776255 3
"3531" 5.7264314838077 4
"3532" 3.78425127768943 5
"3533" 1.57558556124843 6
"3534" 0.381408036362303 7
"3535" 0.399053247714399 8
"3536" 0.365509148069948 9
"3537" 1.66321490668824 10
"3538" 0.360421871829237 11
"3539" 0.533456435379438 12
"3540" 0.837687786735227 13
"3541" 1.27071317798053 14
"3542" 0.712003847539318 15
"3543" 1.61308813470191 16
"3544" 1.48067411123364 17
"3545" 0.963545169668569 18
"3546" 1.37068591006021 19
"3547" 0.802224523400155 20
"3548" 1.5814412141558 21
"3549" 1.33206471023319 22
"3550" 0.514597564932067 23
"3551" 1.60846935784303 24
"3552" 0.161723819374591 25
"3553" 2.2421109716543 26
"3554" 0.772047362928618 27
"3555" 0.846650488000478 28
"3556" 0.148680969977336 29
"3557" 0.904926330620607 30
"3558" 0.910127366517038 31
"3559" 1.03450567776907 32
"3560" 0.648566581012093 33
"3561" 0.508649823711759 34
"3562" 2.08400378880245 35
"3563" 0.203524571545113 36
"3564" 0.468282840589551 37
"3565" 0.19798490559483 38
"3566" 0.461321973168574 39
"3567" 0.23883833243777 40
"3568" 0.03970920998322 41
"3569" 0.418595989852223 42
"3570" 0.769560582517787 43
"3571" 0.639319730160566 44
"3572" 0.370672689108587 45
"3573" 0.673345016184239 46
"3574" 0.408954045096216 47
"3575" 0.141185091175054 48
"3576" 0.281747460657289 49
"3577" 0.137844914817204 50
"3578" 0.12550893085272 51
"3579" 0.219288569060882 52
"3580" 0.00968928708141356 53
"3581" 0.354476638172929 54
"3582" 0.00467573388264316 55
"3583" 0.731800674168755 56
"3584" 0.165311026353168 57
"3585" 0.00899263858638683 58
"3586" 0.153512366774964 59
"3587" 0.368497970027316 60
"3588" 1.06624787684836 61
"3589" 0.241537400478355 62
"3590" 0.0883705004250297 63
"3591" 0.270135409240572 64
"3592" 0.522726639980525 65
"3593" 0.0144823259160102 66
"3594" 0.690921201587954 67
"3595" 0.0152303094809925 68
"3596" 0.646381334819651 69
"3597" 0.134358415069559 70
"3598" 0.447568115017134 71
"3599" 0.494286808877806 72
"3600" 0.673524920896737 73
"3601" 0.0764596339924313 74
"3602" 0.0409612463250755 75
"3603" 0.20396434537396 76
"3604" 0.0274109361064729 77
"3605" 0.269238325281986 78
"3606" 0.37558273889419 79
"3607" 0.327735997679705 80
"3608" 0.139252102316863 81
"3609" 0.169823913311098 82
"3610" 0.187614201258609 83
"3611" 0.168700288796547 84
"3612" 0.168798462413094 85
"3613" 0.0164164511664168 86
"3614" 0.0458738761962828 87
"3615" 0.211988240714889 88
"3616" 0.271278694401191 89
"3617" 0.10683257046991 90
"3618" 0.24452638994451 91
"3619" 0.183027831868836 92
"3620" 0.291623622194532 93
"3621" 0.00119070361991479 94
"3622" 0.100996047389096 95
"3623" 0.135740809413057 96
"3624" 0.0782452002795874 97
"3625" 0.051169431493205 98
"3626" 0 99
"3627" 2.86997560008515 2
"3628" 3.38651282158683 3
"3629" 0.403722176939716 4
"3630" 1.0835465196407 5
"3631" 3.4205522996545 6
"3632" 2.75726054343709 7
"3633" 0.567922509321426 8
"3634" 0.373031814879843 9
"3635" 0.640044334959129 10
"3636" 2.15583497394712 11
"3637" 1.24435053075311 12
"3638" 0.0686654532788188 13
"3639" 0.283663962300957 14
"3640" 0.83402446284264 15
"3641" 0.436758463881255 16
"3642" 0.0285983114873827 17
"3643" 0.747528318729494 18
"3644" 0.339325198465873 19
"3645" 0.512394273631901 20
"3646" 0.513474482896201 21
"3647" 2.39642816881081 22
"3648" 0.556068313301429 23
"3649" 1.91129943135566 24
"3650" 0.956539614085431 25
"3651" 1.44055702529689 26
"3652" 1.27411564767787 27
"3653" 0.0197934703893716 28
"3654" 0.261298674080106 29
"3655" 0.0834477650513718 30
"3656" 0.315318814413109 31
"3657" 0.636666271254489 32
"3658" 0.031359055594721 33
"3659" 0.964522647918289 34
"3660" 0.63797961069495 35
"3661" 0.538262489493771 36
"3662" 0.68872939334667 37
"3663" 0.174799035844492 38
"3664" 1.04302061880983 39
"3665" 0.205998060015745 40
"3666" 0.891681461825765 41
"3667" 1.22993381095263 42
"3668" 0.166106777536799 43
"3669" 0.679058746436285 44
"3670" 0.373689889528318 45
"3671" 0.0170037416547365 46
"3672" 0.514476324569616 47
"3673" 0.086218923179901 48
"3674" 0.589368944666964 49
"3675" 0.110099970550794 50
"3676" 0.732828209039405 51
"3677" 0.457571559166812 52
"3678" 0.350755589444603 53
"3679" 0.0547417208353325 54
"3680" 0.441493169524921 55
"3681" 0.252437136099728 56
"3682" 0.117736600002718 57
"3683" 0.154635960849841 58
"3684" 0.493305048488434 59
"3685" 0.047961718467198 60
"3686" 0.192923350781692 61
"3687" 0.240421294787139 62
"3688" 0.371915804923293 63
"3689" 0.758293515746879 64
"3690" 0.220037070699685 65
"3691" 0.15072929014732 66
"3692" 0.884891542140807 67
"3693" 0.291554890709214 68
"3694" 0.369638908101285 69
"3695" 0.0528294738882307 70
"3696" 0.0870440096595864 71
"3697" 0.274075131040146 72
"3698" 0.245036310637058 73
"3699" 0.13356207319557 74
"3700" 0.0860077594718883 75
"3701" 0.172595128691431 76
"3702" 0.0741355481543801 77
"3703" 0.00401356392567257 78
"3704" 0.0447122581511186 79
"3705" 0.48655847659485 80
"3706" 0.126496544064754 81
"3707" 0.547675672519598 82
"3708" 0.0452027233877189 83
"3709" 0.0733487510967881 84
"3710" 0.248425554487713 85
"3711" 0.00949718084862503 86
"3712" 0.385646001188449 87
"3713" 0.36326960413292 88
"3714" 0.339566101748855 89
"3715" 0.0158323724945033 90
"3716" 0.14371398557925 91
"3717" 0.293759833150487 92
"3718" 0.0344529135070175 93
"3719" 0.109394085705127 94
"3720" 0.0266869424997179 95
"3721" 0.0798489028512957 96
"3722" 0.062445654215398 97
"3723" 0.00851891981547314 98
"3724" 0 99
"3725" 0.00210886745952028 2
"3726" 1.9559571632439 3
"3727" 0.964357795243145 4
"3728" 2.58319942341576 5
"3729" 1.36629768027626 6
"3730" 0.0790303732960282 7
"3731" 0.113971965467199 8
"3732" 0.22046770581914 9
"3733" 1.08364901380648 10
"3734" 1.79628213519996 11
"3735" 2.4635256341133 12
"3736" 0.584983350594841 13
"3737" 1.7548233130418 14
"3738" 3.07463343954514 15
"3739" 0.273512413532903 16
"3740" 0.262725719069636 17
"3741" 0.0393776110999519 18
"3742" 2.01916325464639 19
"3743" 0.438662481387792 20
"3744" 0.191701164517647 21
"3745" 0.797820133747378 22
"3746" 0.242992365212486 23
"3747" 0.592771210155177 24
"3748" 0.227638128655593 25
"3749" 3.69976711432187 26
"3750" 0.434599257645982 27
"3751" 0.0692326728155074 28
"3752" 0.640680212441879 29
"3753" 0.285180695047417 30
"3754" 1.89408288587394 31
"3755" 0.065937734384315 32
"3756" 0.0876409428436407 33
"3757" 0.0231390310982727 34
"3758" 0.261268097533435 35
"3759" 0.00649809851557912 36
"3760" 0.738144453179441 37
"3761" 0.0980525918569963 38
"3762" 0.565698903767882 39
"3763" 0.632784690722499 40
"3764" 0.0906075628021675 41
"3765" 0.525490889617666 42
"3766" 0.16774855970913 43
"3767" 0.308093323922542 44
"3768" 0.172486833810111 45
"3769" 0.0126828909668284 46
"3770" 0.198322695725135 47
"3771" 0.0838574933799026 48
"3772" 0.791786351616307 49
"3773" 0.370611770418818 50
"3774" 0.793788076661712 51
"3775" 0.101967167712253 52
"3776" 0.783895330927367 53
"3777" 0.252382198311379 54
"3778" 0.29421255841822 55
"3779" 0.434309593395228 56
"3780" 0.273706458529038 57
"3781" 0.0664439200666773 58
"3782" 0.745813373805024 59
"3783" 0.63065043773066 60
"3784" 0.421249457856291 61
"3785" 0.487982444060827 62
"3786" 0.732817097698162 63
"3787" 0.0857928641562641 64
"3788" 0.254577650637381 65
"3789" 0.169679288496056 66
"3790" 0.0706628268266249 67
"3791" 0.294497891611581 68
"3792" 0.694120677556549 69
"3793" 0.0602881844821472 70
"3794" 0.172415896770847 71
"3795" 0.196930070071498 72
"3796" 0.192495161160866 73
"3797" 0.0564897565089042 74
"3798" 0.286184582659849 75
"3799" 0.209241454350925 76
"3800" 0.214775055234471 77
"3801" 0.0741137856773696 78
"3802" 0.060954772001811 79
"3803" 0.344053014156907 80
"3804" 0.0158605565198366 81
"3805" 0.419955008367537 82
"3806" 0.196791256447049 83
"3807" 0.266032353942606 84
"3808" 0.0911845913299016 85
"3809" 0.164885114257709 86
"3810" 0.19539981972873 87
"3811" 0.0531090233745991 88
"3812" 0.0809372345409335 89
"3813" 0.0776564533071071 90
"3814" 0.0978301969641398 91
"3815" 0.197132607363699 92
"3816" 0.0622188617929075 93
"3817" 0.0856153364126474 94
"3818" 0.108196027669704 95
"3819" 0.150235009925024 96
"3820" 0.0568997478597719 97
"3821" 0.142775960804955 98
"3822" 0 99
"3823" 1.10891999838623 2
"3824" 3.7902008271634 3
"3825" 4.95666701401973 4
"3826" 1.57472736087323 5
"3827" 3.10180386571562 6
"3828" 2.87811279369744 7
"3829" 1.56935270553283 8
"3830" 3.17365770808078 9
"3831" 0.462777104992564 10
"3832" 0.239584341638845 11
"3833" 0.547247640863264 12
"3834" 1.43805313354173 13
"3835" 1.2040628690893 14
"3836" 0.25801758125663 15
"3837" 0.507653446114957 16
"3838" 1.1469872276108 17
"3839" 1.91733705725578 18
"3840" 0.549512049797972 19
"3841" 0.25298544229848 20
"3842" 0.537327063281454 21
"3843" 0.319683848872895 22
"3844" 2.54833746401818 23
"3845" 1.50844008798731 24
"3846" 0.797664207378247 25
"3847" 0.915652019017674 26
"3848" 1.14855437957194 27
"3849" 0.595878821139583 28
"3850" 0.604371659050656 29
"3851" 0.62472955819377 30
"3852" 0.39087077998002 31
"3853" 1.50543091420682 32
"3854" 1.42402980360139 33
"3855" 0.31363934050805 34
"3856" 0.871574752358146 35
"3857" 0.467455907073299 36
"3858" 1.10712076397741 37
"3859" 0.269291915421781 38
"3860" 0.865530436789845 39
"3861" 0.195017509648304 40
"3862" 1.13435788686415 41
"3863" 0.0711610186346332 42
"3864" 1.02248394540645 43
"3865" 0.0930051631951167 44
"3866" 0.542620326840862 45
"3867" 0.458284293644422 46
"3868" 0.0524529960810682 47
"3869" 0.281594218871765 48
"3870" 0.413187482752938 49
"3871" 1.0448815430383 50
"3872" 0.21021894411654 51
"3873" 1.24563295914053 52
"3874" 0.650620113599712 53
"3875" 0.736844333540432 54
"3876" 0.0942479547431162 55
"3877" 0.764247121748585 56
"3878" 0.204483592709926 57
"3879" 0.282491493737345 58
"3880" 0.623087051105113 59
"3881" 0.434214318469777 60
"3882" 0.522928722366239 61
"3883" 0.513429090890156 62
"3884" 0.422331486936779 63
"3885" 0.152908722914777 64
"3886" 0.34398421741133 65
"3887" 0.760317920774047 66
"3888" 0.0137947774304474 67
"3889" 0.0796289501777085 68
"3890" 0.551165141013166 69
"3891" 0.208267377559444 70
"3892" 0.133251568658583 71
"3893" 0.0121981072730658 72
"3894" 0.344123899901965 73
"3895" 0.851267319871517 74
"3896" 0.708504016929879 75
"3897" 0.208770699799979 76
"3898" 0.209242214293789 77
"3899" 0.0390694187682389 78
"3900" 0.185364134856865 79
"3901" 0.191900476313386 80
"3902" 0.422426930651636 81
"3903" 0.143586773519119 82
"3904" 0.278905629639108 83
"3905" 0.209898223782634 84
"3906" 0.270550602454562 85
"3907" 0.332373145164924 86
"3908" 0.0557865807530335 87
"3909" 0.19216090702236 88
"3910" 0.194627442162531 89
"3911" 0.271126236459664 90
"3912" 0.194851987598137 91
"3913" 0.140574083701774 92
"3914" 0.104804274687764 93
"3915" 0.00414964593220755 94
"3916" 0.0390881464528567 95
"3917" 0.0561986291555601 96
"3918" 0.0317563992047974 97
"3919" 0.0195804744162511 98
"3920" 0 99
"3921" 5.98545003333492 2
"3922" 1.57346060542164 3
"3923" 0.54100613972919 4
"3924" 1.08577504744419 5
"3925" 0.583797697459771 6
"3926" 3.37627204515864 7
"3927" 1.95899330964055 8
"3928" 2.79488454479504 9
"3929" 0.605592352592945 10
"3930" 2.20465562956315 11
"3931" 0.072605450821958 12
"3932" 1.68924361087194 13
"3933" 1.89364443084604 14
"3934" 0.19560458928934 15
"3935" 0.919115633308521 16
"3936" 1.30984040759001 17
"3937" 0.935447251342361 18
"3938" 0.512061059641882 19
"3939" 0.955695647693274 20
"3940" 0.693269427897553 21
"3941" 1.17402425208797 22
"3942" 1.9338686253584 23
"3943" 1.6504576896826 24
"3944" 0.439365020177083 25
"3945" 2.34075200767331 26
"3946" 1.40211327058214 27
"3947" 1.02926923919825 28
"3948" 0.12355205900122 29
"3949" 0.24717327173601 30
"3950" 0.437677332562019 31
"3951" 0.348783056026375 32
"3952" 0.0340778706863719 33
"3953" 0.377979374918613 34
"3954" 0.370814589204263 35
"3955" 1.05690832471741 36
"3956" 0.842026023126453 37
"3957" 0.352160996330198 38
"3958" 0.178186722995638 39
"3959" 0.343384268259658 40
"3960" 0.0610742448661843 41
"3961" 0.280990240892119 42
"3962" 0.506554530906591 43
"3963" 0.882804181919249 44
"3964" 0.81610893557669 45
"3965" 0.569646044785316 46
"3966" 0.401255728957516 47
"3967" 0.63937955235581 48
"3968" 0.0355016027967332 49
"3969" 0.456918602469139 50
"3970" 1.15072979624478 51
"3971" 0.394379565936781 52
"3972" 0.258579601803531 53
"3973" 0.116630555817416 54
"3974" 0.882389502000875 55
"3975" 0.0844065421139107 56
"3976" 0.513742574337187 57
"3977" 0.301291904539189 58
"3978" 0.061296858214419 59
"3979" 0.000456675726403401 60
"3980" 0.253313016535399 61
"3981" 0.249194498566252 62
"3982" 0.403660882864996 63
"3983" 0.73491380615127 64
"3984" 0.250233153178211 65
"3985" 0.102542538279649 66
"3986" 0.365266638586117 67
"3987" 0.0530830721351934 68
"3988" 0.31990755081047 69
"3989" 0.675535169993549 70
"3990" 0.105950017818411 71
"3991" 0.0359506021090621 72
"3992" 0.530663256908652 73
"3993" 0.100473824525638 74
"3994" 0.0324336208920018 75
"3995" 0.245842220692572 76
"3996" 0.297883463719784 77
"3997" 0.491682907645679 78
"3998" 0.194210366833594 79
"3999" 0.141935317750463 80
"4000" 0.242853651795322 81
"4001" 0.451708033358211 82
"4002" 0.115561958106323 83
"4003" 0.252996720340961 84
"4004" 0.0448757859450177 85
"4005" 0.0588008075864693 86
"4006" 0.109503754076463 87
"4007" 0.0957358546939999 88
"4008" 0.110636154526057 89
"4009" 0.125378624989649 90
"4010" 0.119333395908492 91
"4011" 0.0440160804377124 92
"4012" 0.095635921068721 93
"4013" 0.126401464354498 94
"4014" 0.0299930842519107 95
"4015" 0.0453656033554713 96
"4016" 0.0139049499331117 97
"4017" 0.0177995417595684 98
"4018" 0 99
"4019" 6.89767320518431 2
"4020" 3.87276424813553 3
"4021" 1.45266475623735 4
"4022" 3.82646910799839 5
"4023" 4.37508029255953 6
"4024" 1.58791937272134 7
"4025" 2.52329310784611 8
"4026" 1.73228128492214 9
"4027" 0.269691389987734 10
"4028" 1.95051767305578 11
"4029" 3.13319974258881 12
"4030" 0.227849835920517 13
"4031" 0.749275249888697 14
"4032" 1.15381235840015 15
"4033" 0.129453529537491 16
"4034" 1.51421066848733 17
"4035" 0.820538749765215 18
"4036" 0.588145686735765 19
"4037" 1.6189642665082 20
"4038" 1.71969766211252 21
"4039" 0.220281729313995 22
"4040" 2.59314597121021 23
"4041" 0.621231751097438 24
"4042" 0.375345869733174 25
"4043" 0.838057803270686 26
"4044" 0.401900466949364 27
"4045" 1.49652623185187 28
"4046" 0.454784301467981 29
"4047" 0.791400698712098 30
"4048" 1.716027761666 31
"4049" 0.125212594384605 32
"4050" 0.691143847679286 33
"4051" 0.168125325879467 34
"4052" 1.80068286779241 35
"4053" 0.690953309141826 36
"4054" 0.478091692113141 37
"4055" 0.0132562383793125 38
"4056" 0.608661242612245 39
"4057" 0.96414674800387 40
"4058" 0.326722747112587 41
"4059" 0.204487989092343 42
"4060" 0.0494771679004632 43
"4061" 0.854950740608273 44
"4062" 0.644873686800129 45
"4063" 0.0326786178092442 46
"4064" 0.602261365450281 47
"4065" 0.317922093459103 48
"4066" 0.325503159227676 49
"4067" 0.186588729333003 50
"4068" 0.26695848532146 51
"4069" 0.476902442106156 52
"4070" 0.158445467902914 53
"4071" 0.806362489972861 54
"4072" 0.33995454320101 55
"4073" 0.179167619339746 56
"4074" 0.236924577520175 57
"4075" 0.394580292169856 58
"4076" 0.28782708190539 59
"4077" 0.178486440028934 60
"4078" 0.155039197991474 61
"4079" 0.571835603326096 62
"4080" 0.0676147038403778 63
"4081" 0.300959588065979 64
"4082" 0.347226239471504 65
"4083" 0.0179989081634095 66
"4084" 0.689532345046356 67
"4085" 0.00871339521275254 68
"4086" 0.330258298737175 69
"4087" 0.00402014051468772 70
"4088" 0.515066401674185 71
"4089" 0.349504598549652 72
"4090" 0.104782863222013 73
"4091" 0.138282308654031 74
"4092" 0.511927719596352 75
"4093" 0.9041322221283 76
"4094" 0.214508490167171 77
"4095" 0.201247758595697 78
"4096" 0.296469045103342 79
"4097" 0.463700057192576 80
"4098" 0.122639333626142 81
"4099" 0.279098288362755 82
"4100" 0.122542087624659 83
"4101" 0.289742349407563 84
"4102" 0.430417514379483 85
"4103" 0.0928625424852203 86
"4104" 0.428941072574716 87
"4105" 0.268932544138795 88
"4106" 0.129772941150515 89
"4107" 0.123507304007402 90
"4108" 0.0146554258588058 91
"4109" 0.0238089877408348 92
"4110" 0.103366755587208 93
"4111" 0.193977924697259 94
"4112" 0.0761687582971421 95
"4113" 0.0445692760053913 96
"4114" 0.117873269952402 97
"4115" 0.0390426634191163 98
"4116" 0 99
"4117" 1.92018451718203 2
"4118" 2.1499588365408 3
"4119" 2.39358897125064 4
"4120" 1.7074848639565 5
"4121" 3.21537687356638 6
"4122" 0.212704320796573 7
"4123" 0.277238596623879 8
"4124" 0.98514135117529 9
"4125" 1.32879200817594 10
"4126" 1.19556274784933 11
"4127" 0.911711566386973 12
"4128" 1.31741402204041 13
"4129" 1.25853827981848 14
"4130" 1.16860224241489 15
"4131" 2.81603048626646 16
"4132" 0.894244400174785 17
"4133" 2.29673807875729 18
"4134" 0.706915814404232 19
"4135" 0.177954258696206 20
"4136" 2.02754178980398 21
"4137" 2.1173563238597 22
"4138" 0.300299765725666 23
"4139" 1.60599538001538 24
"4140" 0.703691729063246 25
"4141" 0.155191964091382 26
"4142" 0.843838567667835 27
"4143" 1.24500751656552 28
"4144" 0.291963542109108 29
"4145" 0.808298635670108 30
"4146" 0.620863560988712 31
"4147" 1.71124359088903 32
"4148" 0.700230379104666 33
"4149" 0.169007331760324 34
"4150" 0.245058509200422 35
"4151" 0.925072577474968 36
"4152" 0.355388351096686 37
"4153" 1.58052080257441 38
"4154" 0.239780307026798 39
"4155" 0.609985670392465 40
"4156" 1.42411187994964 41
"4157" 0.130830772414725 42
"4158" 0.125722696935973 43
"4159" 0.0334931871146661 44
"4160" 0.655128091581388 45
"4161" 0.126758283584742 46
"4162" 0.616731289271244 47
"4163" 0.829537577899466 48
"4164" 0.450347468492536 49
"4165" 0.767224937198213 50
"4166" 0.632073695443538 51
"4167" 0.18202802853771 52
"4168" 0.270156173390575 53
"4169" 0.701975844005604 54
"4170" 0.448596585205914 55
"4171" 0.0111176854086782 56
"4172" 0.78201161755308 57
"4173" 0.813081457246603 58
"4174" 0.437139549536311 59
"4175" 0.443565039146632 60
"4176" 0.642226070361388 61
"4177" 1.19800119136889 62
"4178" 0.0973646907562289 63
"4179" 0.628812009739765 64
"4180" 0.39451153610806 65
"4181" 0.172425531080577 66
"4182" 0.0819230483076185 67
"4183" 0.0238812769522082 68
"4184" 0.3677061946027 69
"4185" 0.605440785232431 70
"4186" 0.0775814077347219 71
"4187" 0.440339100849499 72
"4188" 0.108337271713889 73
"4189" 0.293686198693007 74
"4190" 0.0273545535619873 75
"4191" 0.300251214964898 76
"4192" 0.205099234344355 77
"4193" 0.146590247013515 78
"4194" 0.132381407603416 79
"4195" 0.472701649125912 80
"4196" 0.419507250449551 81
"4197" 0.191865103184405 82
"4198" 0.170626464098452 83
"4199" 0.016796581097219 84
"4200" 0.130446411356254 85
"4201" 0.0380934083536079 86
"4202" 0.199439179206975 87
"4203" 0.0413096481595276 88
"4204" 0.156672828278485 89
"4205" 0.0612733116805718 90
"4206" 0.291305063322848 91
"4207" 0.102165500714855 92
"4208" 0.116406918161135 93
"4209" 0.161371583373773 94
"4210" 0.042419394986634 95
"4211" 0.0584001053546298 96
"4212" 0.0628253234784514 97
"4213" 0.0333811124117401 98
"4214" 0 99
"4215" 0.62347821077249 2
"4216" 3.15294304871077 3
"4217" 1.33197582523166 4
"4218" 0.122675025283086 5
"4219" 2.64245706123471 6
"4220" 1.31998152119373 7
"4221" 0.458444376992976 8
"4222" 1.71607313358612 9
"4223" 0.397749873536518 10
"4224" 0.535559882352757 11
"4225" 1.69722129334901 12
"4226" 0.919904710925827 13
"4227" 2.50615096873901 14
"4228" 0.411613096600784 15
"4229" 0.84790831006744 16
"4230" 0.841921333834854 17
"4231" 0.102375855526155 18
"4232" 1.11518199034548 19
"4233" 1.47042694445129 20
"4234" 0.326938942708846 21
"4235" 0.665539154757757 22
"4236" 0.73531985172613 23
"4237" 0.727873546599764 24
"4238" 0.314577162852337 25
"4239" 2.25084659286612 26
"4240" 0.644921116354072 27
"4241" 0.241573995232965 28
"4242" 0.176826263885162 29
"4243" 0.148625142690939 30
"4244" 0.537823937434102 31
"4245" 0.98064556149384 32
"4246" 0.202497112458278 33
"4247" 0.26425561042801 34
"4248" 0.771590522885564 35
"4249" 0.222038171409743 36
"4250" 0.0477761200697876 37
"4251" 0.709992260331128 38
"4252" 0.911793199603706 39
"4253" 1.13173096941941 40
"4254" 0.457719782325827 41
"4255" 0.368675495965322 42
"4256" 0.177402808636163 43
"4257" 0.38405872457891 44
"4258" 0.912517923241966 45
"4259" 0.902327865750484 46
"4260" 0.219440059721982 47
"4261" 0.684711628190607 48
"4262" 0.213203930429839 49
"4263" 0.228985326658335 50
"4264" 0.498249983568386 51
"4265" 0.199682069678385 52
"4266" 0.0997955712968121 53
"4267" 0.314846636198234 54
"4268" 0.119832841794883 55
"4269" 0.782893962894746 56
"4270" 0.438596447634026 57
"4271" 1.13041685855228 58
"4272" 0.56277222092282 59
"4273" 0.0737655009165739 60
"4274" 0.431819929727735 61
"4275" 0.116808767578734 62
"4276" 0.254990140715515 63
"4277" 0.0901424104360352 64
"4278" 0.00478791640395776 65
"4279" 0.410127457974763 66
"4280" 0.163211789227038 67
"4281" 0.0167792817397615 68
"4282" 0.0897275315382538 69
"4283" 0.842611119229381 70
"4284" 0.149681938818196 71
"4285" 0.525470317168378 72
"4286" 0.181628032006794 73
"4287" 0.295206380106695 74
"4288" 0.372835683782951 75
"4289" 0.10307921675781 76
"4290" 0.344390039453196 77
"4291" 0.280601019370426 78
"4292" 0.4157631906846 79
"4293" 0.407647781537496 80
"4294" 0.509155831391123 81
"4295" 0.305503198080893 82
"4296" 0.503121628413134 83
"4297" 0.23197125153347 84
"4298" 0.241812820536557 85
"4299" 0.150849631224148 86
"4300" 0.230692400541343 87
"4301" 0.0747008714627222 88
"4302" 0.0852347580060852 89
"4303" 0.151710555738495 90
"4304" 0.0313403009738555 91
"4305" 0.0744794517555172 92
"4306" 0.11256865314713 93
"4307" 0.0172739102887274 94
"4308" 0.0478294583558214 95
"4309" 0.0524850983935382 96
"4310" 0.0905831792307341 97
"4311" 0.0175059316729986 98
"4312" 0 99
"4313" 3.03557399915232 2
"4314" 4.42333373989416 3
"4315" 2.78405209656634 4
"4316" 2.71792063498837 5
"4317" 0.449299673355406 6
"4318" 3.96139582869668 7
"4319" 2.61353994408556 8
"4320" 0.432094158627084 9
"4321" 0.946932376264506 10
"4322" 0.437897604822168 11
"4323" 0.138716833534473 12
"4324" 0.236251491655225 13
"4325" 0.9286036167636 14
"4326" 0.051414831404928 15
"4327" 1.53436857573017 16
"4328" 0.219661707230851 17
"4329" 0.93930566247356 18
"4330" 0.887280107982403 19
"4331" 0.106318895081869 20
"4332" 0.314906246031203 21
"4333" 1.21466624564975 22
"4334" 1.20740713911325 23
"4335" 1.19841107520674 24
"4336" 0.0448316430126058 25
"4337" 0.832608973121875 26
"4338" 0.697520149671529 27
"4339" 0.793666700200383 28
"4340" 0.379771701905657 29
"4341" 0.918881603960903 30
"4342" 1.22536034974397 31
"4343" 0.959991275582828 32
"4344" 0.0385888933524882 33
"4345" 0.99158605692097 34
"4346" 0.311111648002246 35
"4347" 0.938228853493515 36
"4348" 0.527550173710259 37
"4349" 0.147592859682197 38
"4350" 0.409833922124803 39
"4351" 0.944048701002486 40
"4352" 0.944567684017383 41
"4353" 0.502768577781915 42
"4354" 0.0706755587793829 43
"4355" 0.299821089110477 44
"4356" 0.087559170754407 45
"4357" 0.437509090651482 46
"4358" 0.600576563077876 47
"4359" 0.588173614760896 48
"4360" 0.269477095723358 49
"4361" 0.336453247610404 50
"4362" 0.299484881191898 51
"4363" 1.2079841165581 52
"4364" 0.580944420650935 53
"4365" 0.145254134488172 54
"4366" 0.109915510383188 55
"4367" 0.124095748282251 56
"4368" 0.193484336068347 57
"4369" 0.423094562638156 58
"4370" 0.47336341305069 59
"4371" 0.206581695517514 60
"4372" 1.33032329439475 61
"4373" 0.425944613193369 62
"4374" 0.114926284971786 63
"4375" 0.0242508356338579 64
"4376" 0.544947732827667 65
"4377" 0.724511662016206 66
"4378" 0.178510489854818 67
"4379" 0.230189211644453 68
"4380" 0.0164609238439451 69
"4381" 0.19194362304586 70
"4382" 0.480201462365408 71
"4383" 0.168516471153603 72
"4384" 0.215691849726429 73
"4385" 0.0282506285144051 74
"4386" 0.191016961432289 75
"4387" 0.464167194980407 76
"4388" 0.0983035768174281 77
"4389" 0.0889860042317102 78
"4390" 0.19641115736594 79
"4391" 0.407576187607923 80
"4392" 0.447064090676965 81
"4393" 0.145897672055909 82
"4394" 0.40991408331196 83
"4395" 0.125495653892568 84
"4396" 0.128989003091023 85
"4397" 0.191251383920318 86
"4398" 0.248657374431778 87
"4399" 0.0729117056183144 88
"4400" 0.0189470380806813 89
"4401" 0.0382665903646042 90
"4402" 0.122309075843268 91
"4403" 0.0285540834095674 92
"4404" 0.0681129509914449 93
"4405" 0.0250261120917362 94
"4406" 0.151544539367782 95
"4407" 0.124300065809157 96
"4408" 0.0594105727593454 97
"4409" 0.02103699026695 98
"4410" 0 99
"4411" 6.14999647232729 2
"4412" 0.714741790896647 3
"4413" 2.56719311498322 4
"4414" 0.879246867589493 5
"4415" 0.0983523729138691 6
"4416" 2.69999545917696 7
"4417" 2.32914911634813 8
"4418" 0.486730305308743 9
"4419" 2.15876560404394 10
"4420" 1.53408996991073 11
"4421" 0.904616944440043 12
"4422" 0.994889893844385 13
"4423" 1.12518399612489 14
"4424" 1.63738058108916 15
"4425" 0.684249887233821 16
"4426" 0.0384940201639288 17
"4427" 0.749337431939531 18
"4428" 1.09879179262918 19
"4429" 1.78601249273186 20
"4430" 0.418388124281735 21
"4431" 0.243593327814741 22
"4432" 0.193710322359232 23
"4433" 0.209379723346767 24
"4434" 0.249249620963974 25
"4435" 0.617623583075573 26
"4436" 0.955937848415222 27
"4437" 1.50819622237837 28
"4438" 1.29061333002893 29
"4439" 0.981138577532123 30
"4440" 1.76046268287018 31
"4441" 0.354035647974547 32
"4442" 1.01065435842168 33
"4443" 0.0972786082207348 34
"4444" 0.162770393313477 35
"4445" 0.655419055065016 36
"4446" 0.472449957342749 37
"4447" 0.720043623229436 38
"4448" 0.0139542649251803 39
"4449" 0.0655744503087879 40
"4450" 0.513421126825542 41
"4451" 0.433395677323 42
"4452" 0.949389876769739 43
"4453" 0.647565985129941 44
"4454" 0.0853089408998484 45
"4455" 0.62848321866382 46
"4456" 1.26677921390021 47
"4457" 0.417359135665087 48
"4458" 0.102486583051474 49
"4459" 0.569139447267944 50
"4460" 0.327313609314729 51
"4461" 0.554714828792592 52
"4462" 0.27595902017539 53
"4463" 0.58559437991216 54
"4464" 0.0260349924896273 55
"4465" 0.112554375453316 56
"4466" 0.184068985567043 57
"4467" 0.884432898811571 58
"4468" 0.329896574801649 59
"4469" 0.389660435393876 60
"4470" 0.399051129993415 61
"4471" 0.357742604579619 62
"4472" 0.18559471557952 63
"4473" 0.25811387985154 64
"4474" 0.114368831052521 65
"4475" 0.126372497494952 66
"4476" 0.0516329185001035 67
"4477" 0.489899500463985 68
"4478" 0.0133283846201059 69
"4479" 0.402870381370078 70
"4480" 0.0998135531720647 71
"4481" 0.424285414797431 72
"4482" 0.228397555501619 73
"4483" 0.635983840914393 74
"4484" 0.11289296747171 75
"4485" 0.225085352169577 76
"4486" 0.0455697869263808 77
"4487" 0.202457034762087 78
"4488" 0.296898283599155 79
"4489" 0.358436364537621 80
"4490" 0.0686118615020771 81
"4491" 0.38949924201136 82
"4492" 0.0837850259734421 83
"4493" 0.0710908524456503 84
"4494" 0.0903292787186963 85
"4495" 0.701604941680691 86
"4496" 0.0717641944920732 87
"4497" 0.094082362101683 88
"4498" 0.0738448558655295 89
"4499" 0.230775805368354 90
"4500" 0.124082574445848 91
"4501" 0.215687407136037 92
"4502" 0.060472618533817 93
"4503" 0.0118850054217776 94
"4504" 0.0790640557301491 95
"4505" 0.0690489968899397 96
"4506" 0.0266419988103468 97
"4507" 0.0690528671559566 98
"4508" 0 99
"4509" 8.73575411280255 2
"4510" 0.184263159281726 3
"4511" 3.04674078458428 4
"4512" 2.50094147622104 5
"4513" 2.11676211574332 6
"4514" 0.705128048119637 7
"4515" 2.21938897742471 8
"4516" 1.83491649032862 9
"4517" 0.116786477493875 10
"4518" 0.864343852972735 11
"4519" 0.635114231094088 12
"4520" 2.11558635845001 13
"4521" 1.02268233207825 14
"4522" 1.12193148978123 15
"4523" 1.25673224773718 16
"4524" 2.9645162269873 17
"4525" 0.552427264055019 18
"4526" 0.112536717755029 19
"4527" 0.560894513594061 20
"4528" 1.39679202128846 21
"4529" 1.21743294652511 22
"4530" 0.70862720626747 23
"4531" 0.973861594730166 24
"4532" 1.12718592025431 25
"4533" 1.05795652201512 26
"4534" 0.953840148975178 27
"4535" 1.38002763553935 28
"4536" 0.813824047148822 29
"4537" 0.626907662955754 30
"4538" 0.451810098477751 31
"4539" 0.323210034319585 32
"4540" 0.937140080993227 33
"4541" 1.09681965756445 34
"4542" 0.578338230052411 35
"4543" 0.404718007225171 36
"4544" 0.916070485504431 37
"4545" 0.407576871724313 38
"4546" 0.298119403531162 39
"4547" 0.742798999897206 40
"4548" 0.198165107807317 41
"4549" 1.08576269829876 42
"4550" 0.0615194027839607 43
"4551" 0.303731552413967 44
"4552" 0.106436879901288 45
"4553" 1.03891108782038 46
"4554" 0.381382507976895 47
"4555" 0.35440145193675 48
"4556" 0.391150773378589 49
"4557" 0.130225373081161 50
"4558" 0.0500539950721861 51
"4559" 0.068782671108989 52
"4560" 0.647732340399123 53
"4561" 0.154464555151471 54
"4562" 0.168632982574266 55
"4563" 0.736688208006217 56
"4564" 0.720987259403181 57
"4565" 0.371099677449804 58
"4566" 0.226904978078761 59
"4567" 0.824225501450307 60
"4568" 0.17062269759143 61
"4569" 0.119039143385566 62
"4570" 0.0519347262892244 63
"4571" 0.0804423984303771 64
"4572" 0.178439154067777 65
"4573" 0.239662408872514 66
"4574" 0.138128240759342 67
"4575" 0.270797446902702 68
"4576" 0.0713046023867305 69
"4577" 0.0190114401523569 70
"4578" 0.28421812913268 71
"4579" 0.215804450320213 72
"4580" 0.208099304706276 73
"4581" 0.0247655582962051 74
"4582" 0.277073730775321 75
"4583" 0.327831929145413 76
"4584" 0.236063921278929 77
"4585" 0.367189059599441 78
"4586" 0.16241481469585 79
"4587" 0.0695820299946202 80
"4588" 0.0261144129203528 81
"4589" 0.144314160997456 82
"4590" 0.223486593918342 83
"4591" 0.14467162586052 84
"4592" 0.306876080604776 85
"4593" 0.0379257463354204 86
"4594" 0.260219510267786 87
"4595" 0.236548206915803 88
"4596" 0.374225498643298 89
"4597" 0.0311649345373076 90
"4598" 0.0219220907156971 91
"4599" 0.0537243241564219 92
"4600" 0.0268842285170603 93
"4601" 0.0928626197241017 94
"4602" 0.00979146945302947 95
"4603" 0.00229045592880124 96
"4604" 0.0574422189359794 97
"4605" 0.0492840377564301 98
"4606" 0 99
"4607" 2.40184458963873 2
"4608" 4.80490955745725 3
"4609" 0.707979582475835 4
"4610" 0.29481198696984 5
"4611" 0.906097741402327 6
"4612" 1.29254500003583 7
"4613" 2.77723635975102 8
"4614" 0.262332784389663 9
"4615" 1.57324045298301 10
"4616" 1.56123653388399 11
"4617" 1.48664666882464 12
"4618" 1.55964221447036 13
"4619" 0.357874241013766 14
"4620" 0.714896827640249 15
"4621" 0.179048436600793 16
"4622" 0.699989918539859 17
"4623" 0.400909194676852 18
"4624" 0.240663395615765 19
"4625" 1.22371649988938 20
"4626" 1.10042490817001 21
"4627" 0.930181791764076 22
"4628" 0.752103121020958 23
"4629" 0.0595753380617355 24
"4630" 1.16964242462917 25
"4631" 1.87773737349926 26
"4632" 0.252869936123235 27
"4633" 0.688214216707339 28
"4634" 0.26289100390164 29
"4635" 1.42576172814257 30
"4636" 0.942734222645309 31
"4637" 0.859105468106559 32
"4638" 0.587431858342037 33
"4639" 0.486872841461732 34
"4640" 0.867805205476013 35
"4641" 0.372175637375566 36
"4642" 1.06235625375807 37
"4643" 0.214043486872255 38
"4644" 0.282276044435184 39
"4645" 0.899370715890924 40
"4646" 0.270917586463979 41
"4647" 0.508277916991162 42
"4648" 0.37923533773454 43
"4649" 0.293824886481604 44
"4650" 0.416040790491217 45
"4651" 0.19254323888806 46
"4652" 0.58677183843201 47
"4653" 0.395858471611077 48
"4654" 0.496321725959672 49
"4655" 0.0525559551151446 50
"4656" 1.14965611495365 51
"4657" 0.0859645905388912 52
"4658" 0.563463141271627 53
"4659" 0.42481592392782 54
"4660" 0.287236253181027 55
"4661" 0.783592665363835 56
"4662" 0.167910429958295 57
"4663" 0.0075823592698632 58
"4664" 0.647853856110835 59
"4665" 0.246443241809904 60
"4666" 0.635709645441198 61
"4667" 1.10314241892168 62
"4668" 0.159010735754541 63
"4669" 0.710490873174445 64
"4670" 0.745016576594469 65
"4671" 0.0562238569604334 66
"4672" 0.812179707631388 67
"4673" 0.0478469228824554 68
"4674" 0.12668214101113 69
"4675" 0.0292468538359757 70
"4676" 0.291524684962322 71
"4677" 0.215755912274833 72
"4678" 0.622544143291042 73
"4679" 0.236880133312942 74
"4680" 0.158883424652575 75
"4681" 0.626409604086898 76
"4682" 0.0576410207776894 77
"4683" 0.23028277452333 78
"4684" 0.170292344992596 79
"4685" 0.159257371290201 80
"4686" 0.498184966381564 81
"4687" 0.0534003383860803 82
"4688" 0.0796819585329886 83
"4689" 0.374384682291962 84
"4690" 0.0189596939602625 85
"4691" 0.223370301298194 86
"4692" 0.00363583212357539 87
"4693" 0.014195261535486 88
"4694" 0.0177912358763423 89
"4695" 0.375383608080061 90
"4696" 0.270382073235554 91
"4697" 0.177603062742412 92
"4698" 0.0161071516460309 93
"4699" 0.16471458709089 94
"4700" 0.131669147840303 95
"4701" 0.0991263303103713 96
"4702" 0.0627300040498217 97
"4703" 0.0619508361866555 98
"4704" 0 99
"4705" 0.59776404855306 2
"4706" 0.733346842596286 3
"4707" 2.51554656538127 4
"4708" 1.95253773443232 5
"4709" 3.35676910814332 6
"4710" 1.19754818605185 7
"4711" 1.31185020918915 8
"4712" 2.68008523556837 9
"4713" 0.176731768887056 10
"4714" 3.9153347006488 11
"4715" 2.0753551823557 12
"4716" 1.41133486952543 13
"4717" 0.903590443136209 14
"4718" 0.551030831809184 15
"4719" 0.998206815265846 16
"4720" 0.279639692698322 17
"4721" 0.321701385423382 18
"4722" 0.386335195302725 19
"4723" 0.941825360174444 20
"4724" 1.62505074391654 21
"4725" 0.557595265658837 22
"4726" 0.12916465475232 23
"4727" 1.06655605571012 24
"4728" 0.0148138478301501 25
"4729" 1.22405178633666 26
"4730" 0.776619135193857 27
"4731" 1.34022798029696 28
"4732" 0.122642052259072 29
"4733" 0.101512293509728 30
"4734" 0.756190891876953 31
"4735" 0.771411982320079 32
"4736" 0.564042159622974 33
"4737" 0.0496515239017179 34
"4738" 0.204381315952055 35
"4739" 0.639803715746716 36
"4740" 0.0664019874180163 37
"4741" 0.438582248346548 38
"4742" 1.16816864461862 39
"4743" 0.0215458999682179 40
"4744" 0.037137716597162 41
"4745" 0.417913315230568 42
"4746" 0.244581309323018 43
"4747" 0.149066892313212 44
"4748" 0.141203411951628 45
"4749" 0.204245856192523 46
"4750" 0.889428678732994 47
"4751" 0.271013987823419 48
"4752" 0.392447990054999 49
"4753" 0.163005133787327 50
"4754" 0.761489943282124 51
"4755" 0.73127770789537 52
"4756" 0.602689074787889 53
"4757" 0.237246089990014 54
"4758" 0.390104246074809 55
"4759" 0.446740294445067 56
"4760" 0.00797402080221746 57
"4761" 0.227040247735189 58
"4762" 0.56374749719349 59
"4763" 0.890485477422119 60
"4764" 0.201285786598435 61
"4765" 0.193588726111676 62
"4766" 0.120555557132487 63
"4767" 0.0514029962129196 64
"4768" 0.373530990948797 65
"4769" 0.20815718873904 66
"4770" 0.285264866581493 67
"4771" 0.243368594881344 68
"4772" 0.515349240839797 69
"4773" 0.0931859696173978 70
"4774" 0.212601483157472 71
"4775" 0.0162691818629137 72
"4776" 0.689020828671854 73
"4777" 0.64981205279465 74
"4778" 0.129152702775761 75
"4779" 0.557290234852952 76
"4780" 0.725365070104906 77
"4781" 0.182043182516864 78
"4782" 0.0425767545728586 79
"4783" 0.44111024672031 80
"4784" 0.0709521512268475 81
"4785" 0.0424259156916091 82
"4786" 0.265708504708911 83
"4787" 0.176552048344353 84
"4788" 0.15625513656932 85
"4789" 0.0689780744519947 86
"4790" 0.0795067120979878 87
"4791" 0.47370503924938 88
"4792" 0.205566841468436 89
"4793" 0.0242411919119367 90
"4794" 0.0212316415647831 91
"4795" 0.0066848558831982 92
"4796" 0.0454848387835545 93
"4797" 0.174147786142565 94
"4798" 0.108867063356742 95
"4799" 0.17343900025036 96
"4800" 0.0628227447986073 97
"4801" 0.0245669739953561 98
"4802" 0 99
"4803" 2.86930516177685 2
"4804" 0.480203384196774 3
"4805" 3.92256602343312 4
"4806" 5.09801301481786 5
"4807" 0.211158838844729 6
"4808" 0.783010455829811 7
"4809" 1.1980381221581 8
"4810" 0.0783473507249761 9
"4811" 0.560667558774994 10
"4812" 0.990122671004573 11
"4813" 0.781870917300374 12
"4814" 3.12610136102861 13
"4815" 2.08407338876921 14
"4816" 1.67361889902634 15
"4817" 0.812493645552999 16
"4818" 0.199311571511552 17
"4819" 0.32435008237138 18
"4820" 1.11329342963129 19
"4821" 0.696182565087032 20
"4822" 1.75757406873496 21
"4823" 0.471401610706176 22
"4824" 1.17542176300817 23
"4825" 0.717812986255046 24
"4826" 0.33239339027103 25
"4827" 0.606172978558316 26
"4828" 0.98096272991381 27
"4829" 0.3466035388031 28
"4830" 1.52688395274424 29
"4831" 0.57459244262046 30
"4832" 0.0198562738921886 31
"4833" 0.0891787745578605 32
"4834" 1.13026060155731 33
"4835" 1.29018301587841 34
"4836" 0.535073550818443 35
"4837" 0.58873004984138 36
"4838" 0.281292456176975 37
"4839" 0.101078327832091 38
"4840" 0.296057952819571 39
"4841" 0.245839329923417 40
"4842" 0.906725833200557 41
"4843" 0.776685140732584 42
"4844" 0.168801544877378 43
"4845" 0.98627408968009 44
"4846" 0.234463599189248 45
"4847" 0.276421200285583 46
"4848" 0.00475348865421263 47
"4849" 0.274110710858799 48
"4850" 0.14474254110861 49
"4851" 0.562875287789602 50
"4852" 0.404085035872553 51
"4853" 0.0341517830862126 52
"4854" 0.678027716463414 53
"4855" 0.359320874648915 54
"4856" 0.436338954908013 55
"4857" 0.0462707854572934 56
"4858" 0.307566949081835 57
"4859" 0.27292485993642 58
"4860" 0.622383343182338 59
"4861" 0.0157278639473904 60
"4862" 0.765742549092793 61
"4863" 0.0533194048500336 62
"4864" 0.478104628754332 63
"4865" 0.00559969955074333 64
"4866" 0.314346432853241 65
"4867" 0.116204010464954 66
"4868" 0.161950589182803 67
"4869" 0.138529439889702 68
"4870" 0.249325515049523 69
"4871" 0.0755612995351391 70
"4872" 0.055925581761048 71
"4873" 0.309220288383491 72
"4874" 0.0901295860249813 73
"4875" 0.234189280472671 74
"4876" 0.280064576218106 75
"4877" 0.723554737497633 76
"4878" 0.196119916647061 77
"4879" 0.37131045108452 78
"4880" 0.297498552022263 79
"4881" 0.140943059086337 80
"4882" 0.0250092509245328 81
"4883" 0.304598613340233 82
"4884" 0.482312987705323 83
"4885" 0.220585067373118 84
"4886" 0.319937269146339 85
"4887" 0.25942395863965 86
"4888" 0.0039171581375113 87
"4889" 0.298974382809904 88
"4890" 0.170254102392011 89
"4891" 0.033486326270251 90
"4892" 0.231654850479274 91
"4893" 0.132958980059492 92
"4894" 0.0662543410158155 93
"4895" 0.0909987339341478 94
"4896" 0.0388621822397149 95
"4897" 0.0845394474712762 96
"4898" 0.0716912290015245 97
"4899" 0.0673232622405642 98
"4900" 0 99
"4901" 1.74725358046253 2
"4902" 1.68467809147034 3
"4903" 3.68963447139208 4
"4904" 1.36335505102146 5
"4905" 2.49061982829956 6
"4906" 1.48847807800317 7
"4907" 1.67947962389208 8
"4908" 1.67664920878903 9
"4909" 0.973122875506265 10
"4910" 1.30324099360913 11
"4911" 1.13014487968709 12
"4912" 0.428247133535588 13
"4913" 0.426642706199108 14
"4914" 0.467344924474941 15
"4915" 1.31087525518316 16
"4916" 1.17857392019737 17
"4917" 0.33058809667568 18
"4918" 0.311214553762078 19
"4919" 0.238155377370318 20
"4920" 0.141829842500307 21
"4921" 1.69464778265916 22
"4922" 0.825717332015646 23
"4923" 1.1449464391388 24
"4924" 0.00394944494868777 25
"4925" 0.805744766568534 26
"4926" 0.339924781549871 27
"4927" 0.120842998861598 28
"4928" 1.27842707727335 29
"4929" 1.318807387225 30
"4930" 0.187316542232024 31
"4931" 0.0605003925738252 32
"4932" 0.896830333536733 33
"4933" 0.101808281215352 34
"4934" 1.44707514206062 35
"4935" 0.47042340432693 36
"4936" 1.047805036002 37
"4937" 0.462585597740694 38
"4938" 0.762827453897799 39
"4939" 0.444082450637205 40
"4940" 1.16646380327138 41
"4941" 0.720562857273534 42
"4942" 0.768878609548949 43
"4943" 0.174760894980502 44
"4944" 0.0502787940191503 45
"4945" 0.465084270617168 46
"4946" 0.0314090774387067 47
"4947" 0.131498427802206 48
"4948" 0.262138754065215 49
"4949" 0.406329526479106 50
"4950" 0.670145895022798 51
"4951" 0.45766696673053 52
"4952" 0.111234109092372 53
"4953" 0.289410456571709 54
"4954" 0.663058650016131 55
"4955" 0.538311481633626 56
"4956" 0.638665742172125 57
"4957" 0.613313567487078 58
"4958" 1.09949519394206 59
"4959" 0.0141778456245651 60
"4960" 1.20598427614333 61
"4961" 0.154759200162904 62
"4962" 0.28780009313337 63
"4963" 0.0637833222692155 64
"4964" 0.207734014917114 65
"4965" 0.363936479205084 66
"4966" 0.0191064171273265 67
"4967" 0.21522226950962 68
"4968" 0.149417962088121 69
"4969" 0.573126334139475 70
"4970" 0.255285067715624 71
"4971" 0.500241156470219 72
"4972" 0.000343908912298853 73
"4973" 0.0502494394963651 74
"4974" 0.117115114416111 75
"4975" 0.202562069715531 76
"4976" 0.367469044345085 77
"4977" 0.268835743194725 78
"4978" 0.182829865123517 79
"4979" 0.191248925122386 80
"4980" 0.36711394170928 81
"4981" 0.421209658553326 82
"4982" 0.194336951621833 83
"4983" 0.0989200090964197 84
"4984" 0.112117296019567 85
"4985" 0.319972560249128 86
"4986" 0.176297107507316 87
"4987" 0.241490858850277 88
"4988" 0.0407368738521811 89
"4989" 0.07057911535589 90
"4990" 0.195162824438135 91
"4991" 0.0588858872514186 92
"4992" 0.0479376121092251 93
"4993" 0.0157052776409783 94
"4994" 0.0053380860490182 95
"4995" 0.0791718006633028 96
"4996" 0.0173813998661482 97
"4997" 0.0672881243297463 98
"4998" 0 99
"4999" 4.93674121071317 2
"5000" 4.04588976180688 3
"5001" 0.48904375461203 4
"5002" 2.10321646946913 5
"5003" 4.13387956562926 6
"5004" 0.233777953637567 7
"5005" 0.790965018428262 8
"5006" 0.00899640992912055 9
"5007" 1.54089912436828 10
"5008" 0.388735048059841 11
"5009" 1.58736402717734 12
"5010" 1.67621279154747 13
"5011" 1.37087647990608 14
"5012" 2.54328725494834 15
"5013" 0.898107515210002 16
"5014" 2.00088076359452 17
"5015" 1.05661074822857 18
"5016" 0.161765473860189 19
"5017" 0.107685863310289 20
"5018" 1.8365666123445 21
"5019" 1.44503729264337 22
"5020" 0.436407733249867 23
"5021" 2.27977121416962 24
"5022" 0.0288274905880367 25
"5023" 0.187952354279044 26
"5024" 0.396578330816324 27
"5025" 0.560458890495535 28
"5026" 1.00586156706337 29
"5027" 0.0481769234367635 30
"5028" 0.996683684313396 31
"5029" 0.818892491444785 32
"5030" 0.874081606461937 33
"5031" 0.789446259674736 34
"5032" 1.01849719313326 35
"5033" 0.209673022909444 36
"5034" 1.06256231436704 37
"5035" 0.472471674424012 38
"5036" 1.58374421408132 39
"5037" 0.41382270932038 40
"5038" 0.285056405018866 41
"5039" 0.530415051677545 42
"5040" 0.0976456283697656 43
"5041" 0.911923161219956 44
"5042" 0.674355904334606 45
"5043" 0.796164231903133 46
"5044" 0.132804204354944 47
"5045" 0.305255185159433 48
"5046" 0.135452670396855 49
"5047" 0.408966187831519 50
"5048" 0.568761307307943 51
"5049" 0.343581313930756 52
"5050" 0.00863763855718587 53
"5051" 0.381956858599141 54
"5052" 0.107270687664292 55
"5053" 0.487278637654701 56
"5054" 0.4806736883901 57
"5055" 0.138871566258011 58
"5056" 0.42073647084163 59
"5057" 0.228343305140901 60
"5058" 0.153407890384753 61
"5059" 0.238026955743737 62
"5060" 0.287424077355171 63
"5061" 0.0691654920842559 64
"5062" 0.416770660266505 65
"5063" 0.455944021440483 66
"5064" 0.437697222671833 67
"5065" 0.378963551112518 68
"5066" 0.229828169976066 69
"5067" 0.332718464259458 70
"5068" 0.384153194417685 71
"5069" 0.403909512007912 72
"5070" 0.585973246807327 73
"5071" 0.0551595824898925 74
"5072" 0.629483688149432 75
"5073" 0.0499729780942159 76
"5074" 0.108043972563413 77
"5075" 0.349059888443539 78
"5076" 0.0553478223983315 79
"5077" 0.182583121602869 80
"5078" 0.162559521967872 81
"5079" 0.105328622012885 82
"5080" 0.0280870937342045 83
"5081" 0.00954859841984938 84
"5082" 0.138320672329432 85
"5083" 0.154571342352641 86
"5084" 0.206079345097719 87
"5085" 0.0788378340304494 88
"5086" 0.157266361144044 89
"5087" 0.339311207165718 90
"5088" 0.0880300507614539 91
"5089" 0.0989362829580989 92
"5090" 0.0831037056710648 93
"5091" 0.0855606236323987 94
"5092" 0.0367670202076509 95
"5093" 0.213225987857852 96
"5094" 0.0128932517010332 97
"5095" 0.00545226230457899 98
"5096" 0 99
"5097" 0.973649802909811 2
"5098" 1.43249097297954 3
"5099" 1.80083329361558 4
"5100" 4.24523566396715 5
"5101" 3.27028832270632 6
"5102" 3.40133578842474 7
"5103" 1.29849115259923 8
"5104" 0.351185829325411 9
"5105" 1.97147163676577 10
"5106" 1.02004853179392 11
"5107" 2.46258939840875 12
"5108" 0.493823943282278 13
"5109" 0.844827187727462 14
"5110" 0.359484909958622 15
"5111" 0.557895631515594 16
"5112" 1.36057494321449 17
"5113" 1.64958448705129 18
"5114" 0.255728486682871 19
"5115" 0.312757028864375 20
"5116" 0.916799188174969 21
"5117" 0.489798449542868 22
"5118" 0.259997016094729 23
"5119" 0.793422783507383 24
"5120" 0.378930771278526 25
"5121" 0.117668757237991 26
"5122" 0.940927775319128 27
"5123" 0.419991250449593 28
"5124" 0.934427460314455 29
"5125" 0.224614865397224 30
"5126" 0.0182384266964667 31
"5127" 0.294138354513061 32
"5128" 1.0108882885168 33
"5129" 0.166219948179719 34
"5130" 1.15739952290294 35
"5131" 0.552478739608599 36
"5132" 0.335571400858604 37
"5133" 0.0335096913421984 38
"5134" 0.79802739137755 39
"5135" 0.439899325839863 40
"5136" 0.122271640735111 41
"5137" 0.667923718544941 42
"5138" 0.0147869731924695 43
"5139" 0.549168488798332 44
"5140" 0.102507268689942 45
"5141" 0.542453115433724 46
"5142" 0.702642791345196 47
"5143" 0.0155250743566378 48
"5144" 0.201446278119584 49
"5145" 0.799665379562463 50
"5146" 0.707524921295139 51
"5147" 0.247866280380965 52
"5148" 0.558653754959492 53
"5149" 0.687604526812462 54
"5150" 0.0768195425074491 55
"5151" 0.299074198623777 56
"5152" 0.808461176889253 57
"5153" 0.656758644676375 58
"5154" 0.0560265158687035 59
"5155" 0.127019042912816 60
"5156" 0.848598866423465 61
"5157" 0.198100686380171 62
"5158" 0.166827863675985 63
"5159" 0.578171585502744 64
"5160" 0.0295436159407585 65
"5161" 0.288495375349063 66
"5162" 0.457812590551761 67
"5163" 0.352701240003366 68
"5164" 0.0790640389874047 69
"5165" 0.0858690769672929 70
"5166" 0.183563796710149 71
"5167" 0.439209636170011 72
"5168" 0.521380498454375 73
"5169" 0.526676481504472 74
"5170" 0.0741073428802304 75
"5171" 0.0133203333254803 76
"5172" 0.330434122801853 77
"5173" 0.0737450038034018 78
"5174" 0.0317223425432677 79
"5175" 0.380338129200406 80
"5176" 0.242273109563005 81
"5177" 0.0385879662402706 82
"5178" 0.00942172528578148 83
"5179" 0.218672701384004 84
"5180" 0.0473165570367689 85
"5181" 0.259530706014659 86
"5182" 0.244353196740295 87
"5183" 0.286854393409585 88
"5184" 0.349655778027187 89
"5185" 0.361926766535666 90
"5186" 0.0904562316836626 91
"5187" 0.143742446299739 92
"5188" 0.0414986235236206 93
"5189" 0.0267307878402963 94
"5190" 0.104201547489833 95
"5191" 0.0339312522337465 96
"5192" 0.0697784130726366 97
"5193" 0.0566981921065795 98
"5194" 0 99
"5195" 1.54536650219305 2
"5196" 3.65539501129527 3
"5197" 1.47920411363622 4
"5198" 2.64326679937132 5
"5199" 0.481066148787996 6
"5200" 2.53355082075963 7
"5201" 2.87944906213402 8
"5202" 0.254413263994366 9
"5203" 3.53895535069845 10
"5204" 1.06907281320211 11
"5205" 0.131833237396927 12
"5206" 1.65436387911294 13
"5207" 0.702630945581841 14
"5208" 1.14231360256759 15
"5209" 0.68625462535927 16
"5210" 0.746664667122776 17
"5211" 0.756531733826722 18
"5212" 0.0224064973712775 19
"5213" 0.348197504985649 20
"5214" 1.78095246319062 21
"5215" 0.180471195179441 22
"5216" 0.555952410783921 23
"5217" 1.9228670369307 24
"5218" 0.302153162345032 25
"5219" 0.0865871972372528 26
"5220" 0.735761932595569 27
"5221" 0.267223542309388 28
"5222" 2.43802339234465 29
"5223" 0.794238509937715 30
"5224" 0.355539974308357 31
"5225" 2.06674969242799 32
"5226" 0.160921532712207 33
"5227" 0.878408565338229 34
"5228" 0.18789168245467 35
"5229" 0.360933946651527 36
"5230" 0.00760310946046008 37
"5231" 0.0943043245283565 38
"5232" 0.171130973269546 39
"5233" 0.116063322759149 40
"5234" 0.435501578981165 41
"5235" 0.0932594247399685 42
"5236" 1.00056270732298 43
"5237" 0.690947323155514 44
"5238" 0.267991566895861 45
"5239" 0.389823036374103 46
"5240" 0.567491878370772 47
"5241" 0.0174906182177048 48
"5242" 0.202899253739687 49
"5243" 0.909240956407129 50
"5244" 0.209002989626035 51
"5245" 0.72745494509851 52
"5246" 0.261099979871345 53
"5247" 0.0189791058443839 54
"5248" 0.505204630494041 55
"5249" 0.290076777105538 56
"5250" 0.131596360157164 57
"5251" 0.361629994676151 58
"5252" 0.763026411157533 59
"5253" 0.140293018557048 60
"5254" 0.240190040178139 61
"5255" 0.47994630932424 62
"5256" 0.251475226651673 63
"5257" 0.138512361070853 64
"5258" 0.344457049834718 65
"5259" 1.30539574698301 66
"5260" 0.591911991498837 67
"5261" 0.611840196079394 68
"5262" 0.219418555547829 69
"5263" 0.282898007168648 70
"5264" 0.240692703425879 71
"5265" 0.309583557426106 72
"5266" 0.32249179468415 73
"5267" 0.144719680753734 74
"5268" 0.506136032721391 75
"5269" 0.236893208833262 76
"5270" 0.516960552591418 77
"5271" 0.00780050243933763 78
"5272" 0.170039371259891 79
"5273" 0.176414844672947 80
"5274" 0.0353856284118832 81
"5275" 0.0477662975862704 82
"5276" 0.575053288502885 83
"5277" 0.0270432203449411 84
"5278" 0.0208519896518315 85
"5279" 0.107094720174293 86
"5280" 0.00161534578919622 87
"5281" 0.118966258189449 88
"5282" 0.316214163166989 89
"5283" 0.248819150244498 90
"5284" 0.134410661185239 91
"5285" 0.125366709598654 92
"5286" 0.194331518969996 93
"5287" 0.0450141797033438 94
"5288" 0.0771187844854183 95
"5289" 0.156467327741762 96
"5290" 0.0745359297864518 97
"5291" 0.0317492451358699 98
"5292" 0 99
"5293" 0.0866220745749485 2
"5294" 3.76048240908626 3
"5295" 0.206512068563964 4
"5296" 0.0825985836609903 5
"5297" 3.5890049427904 6
"5298" 0.506603748048804 7
"5299" 3.0337312949727 8
"5300" 1.9095166043163 9
"5301" 0.919087773622721 10
"5302" 1.90250980620504 11
"5303" 3.02800060344043 12
"5304" 0.493875234334162 13
"5305" 0.457020319673838 14
"5306" 1.24372446466897 15
"5307" 1.26956831116624 16
"5308" 1.23569006093796 17
"5309" 0.655657628857013 18
"5310" 1.23233185983697 19
"5311" 0.660091425633243 20
"5312" 0.67522034190293 21
"5313" 1.28352124877518 22
"5314" 0.0147989806434242 23
"5315" 0.164770336249436 24
"5316" 1.32302212260633 25
"5317" 0.197101033149909 26
"5318" 0.884167422006117 27
"5319" 1.10272553652951 28
"5320" 1.60513799231357 29
"5321" 0.382664340517713 30
"5322" 0.371418461854383 31
"5323" 0.428182788181952 32
"5324" 0.522074544166779 33
"5325" 0.59930675497748 34
"5326" 0.354415129334727 35
"5327" 0.723994708757404 36
"5328" 1.11208837387006 37
"5329" 0.225985358904454 38
"5330" 0.816914561948642 39
"5331" 0.0935439642356365 40
"5332" 0.346590706871155 41
"5333" 0.408992893053615 42
"5334" 0.582327449912101 43
"5335" 1.26229774915138 44
"5336" 0.712027597748038 45
"5337" 0.660523595299415 46
"5338" 0.103992134639441 47
"5339" 0.40834527157329 48
"5340" 0.862941059863812 49
"5341" 0.401512074902397 50
"5342" 0.501892884549876 51
"5343" 0.468753818802054 52
"5344" 0.00687907199304848 53
"5345" 0.734071010118896 54
"5346" 0.435446828594456 55
"5347" 0.0813837102839931 56
"5348" 0.32289180685563 57
"5349" 0.588300972349639 58
"5350" 0.236439243653137 59
"5351" 0.794248031875666 60
"5352" 0.387251650654034 61
"5353" 0.843712503689652 62
"5354" 0.859606583345791 63
"5355" 0.235081090733322 64
"5356" 0.0608760362686371 65
"5357" 0.715023393203311 66
"5358" 0.027323892065737 67
"5359" 0.29413981398608 68
"5360" 0.0221516415105669 69
"5361" 0.135685381673372 70
"5362" 0.179511545956035 71
"5363" 0.0833817621337291 72
"5364" 0.146105771895625 73
"5365" 0.126354604246169 74
"5366" 0.314432065125281 75
"5367" 0.458043124117209 76
"5368" 0.569605614326692 77
"5369" 0.21029074252346 78
"5370" 0.00863922469384236 79
"5371" 0.0966155054923766 80
"5372" 0.0610756070750117 81
"5373" 0.0994038085385974 82
"5374" 0.390203666839959 83
"5375" 0.0721263251966163 84
"5376" 0.00550062126706271 85
"5377" 0.0365929005350586 86
"5378" 0.0040176543851812 87
"5379" 0.280508771140312 88
"5380" 0.105337397068181 89
"5381" 0.0795943265190327 90
"5382" 0.204740447563612 91
"5383" 0.0738615810353759 92
"5384" 0.0524813365949811 93
"5385" 0.0581906547815654 94
"5386" 0.0633197065166878 95
"5387" 0.163482458935352 96
"5388" 0.0120763240985344 97
"5389" 0.0919907089418138 98
"5390" 0 99
"5391" 0.330483484093998 2
"5392" 1.22507881063647 3
"5393" 0.0261492495551901 4
"5394" 0.189721945607044 5
"5395" 3.73607234379708 6
"5396" 1.99656910837251 7
"5397" 1.07122954281234 8
"5398" 1.75687794382223 9
"5399" 1.78295459373733 10
"5400" 0.548250772000583 11
"5401" 3.04156927257363 12
"5402" 0.370268565428382 13
"5403" 0.418204032229731 14
"5404" 2.62692445491 15
"5405" 2.49952562168065 16
"5406" 3.77423032013531 17
"5407" 1.49477353049486 18
"5408" 1.34551369556542 19
"5409" 0.480375525053806 20
"5410" 1.71467889374849 21
"5411" 1.43708474933739 22
"5412" 0.700990286841601 23
"5413" 0.254329646582018 24
"5414" 0.642605687526758 25
"5415" 0.780761205234105 26
"5416" 0.10898026511067 27
"5417" 1.13403750299456 28
"5418" 0.566771988104687 29
"5419" 0.395562545293156 30
"5420" 0.00827387015930376 31
"5421" 0.413768758939487 32
"5422" 0.535222691508073 33
"5423" 0.413348097059463 34
"5424" 0.624753816785162 35
"5425" 0.308872966449582 36
"5426" 1.04946351080685 37
"5427" 0.328629632727782 38
"5428" 0.64503530293583 39
"5429" 0.0882448617012261 40
"5430" 0.00687933668189137 41
"5431" 0.266436605586242 42
"5432" 0.863602600382685 43
"5433" 0.219061513594027 44
"5434" 0.297755951294689 45
"5435" 0.142674527569993 46
"5436" 0.178959353064709 47
"5437" 0.471367218842262 48
"5438" 1.08263865977196 49
"5439" 0.0893630908701447 50
"5440" 1.06683097813219 51
"5441" 0.419345214066561 52
"5442" 0.156499360867133 53
"5443" 0.555643081071114 54
"5444" 0.123845306851058 55
"5445" 0.0637471288742442 56
"5446" 0.96960832438705 57
"5447" 0.129528956692973 58
"5448" 0.96201783171009 59
"5449" 0.202070088369371 60
"5450" 0.180947952027182 61
"5451" 0.144320198250382 62
"5452" 0.185993320963886 63
"5453" 0.537300227134975 64
"5454" 0.0365267774821331 65
"5455" 0.322230096625184 66
"5456" 0.167970584464023 67
"5457" 0.00225334706408457 68
"5458" 0.676039668505699 69
"5459" 0.757041292634421 70
"5460" 0.0688898289057944 71
"5461" 0.243287981205269 72
"5462" 0.00676657829501339 73
"5463" 0.156598857577821 74
"5464" 0.115169101990829 75
"5465" 0.0639234480799364 76
"5466" 0.129945706032391 77
"5467" 0.241970307754292 78
"5468" 0.574411327922798 79
"5469" 0.301674155081361 80
"5470" 0.702351357187939 81
"5471" 0.389248341947918 82
"5472" 0.0193303884198081 83
"5473" 0.00883559024656299 84
"5474" 0.278319511211553 85
"5475" 0.102304903752584 86
"5476" 0.0322517944914901 87
"5477" 0.306481045310424 88
"5478" 0.0504997821414127 89
"5479" 0.102335019324524 90
"5480" 0.0067194594541405 91
"5481" 0.0354457240440833 92
"5482" 0.0533377123468546 93
"5483" 0.0427913186293979 94
"5484" 0.115415786434415 95
"5485" 0.095963251858612 96
"5486" 0.0424343148625489 97
"5487" 0.0545703165164873 98
"5488" 0 99
"5489" 1.39284123681512 2
"5490" 0.613752210141315 3
"5491" 0.983688070812281 4
"5492" 2.3371854416248 5
"5493" 4.19151479255432 6
"5494" 1.12919540904477 7
"5495" 4.19187376735783 8
"5496" 1.71874063611165 9
"5497" 1.75477469963718 10
"5498" 0.975393789365216 11
"5499" 0.205019626497377 12
"5500" 1.51283622564876 13
"5501" 0.220782918033443 14
"5502" 1.2691513733716 15
"5503" 0.896737559964077 16
"5504" 0.384495901456293 17
"5505" 2.65059864706878 18
"5506" 2.59834276772083 19
"5507" 1.26173800500978 20
"5508" 0.178383595172955 21
"5509" 1.21561938737369 22
"5510" 0.236685758966192 23
"5511" 0.0714131757371923 24
"5512" 0.941244688460459 25
"5513" 1.44044811331498 26
"5514" 0.264796904501245 27
"5515" 0.917702719405771 28
"5516" 0.764058197442812 29
"5517" 1.91295043289664 30
"5518" 0.191791264471481 31
"5519" 0.100652779030054 32
"5520" 1.26806871471287 33
"5521" 1.91649791284571 34
"5522" 0.746472412079576 35
"5523" 0.164069520339677 36
"5524" 0.306227027085177 37
"5525" 0.9105936430253 38
"5526" 0.93186392772258 39
"5527" 0.655917222466233 40
"5528" 0.264522598588616 41
"5529" 0.208511814806475 42
"5530" 0.477129842132283 43
"5531" 8.3391931433409e-05 44
"5532" 0.335067370174027 45
"5533" 0.435783886625031 46
"5534" 0.0878806705049252 47
"5535" 0.0636678544094865 48
"5536" 0.247260744253766 49
"5537" 0.561565876310375 50
"5538" 0.475317617169988 51
"5539" 0.665579570110484 52
"5540" 0.581503835856472 53
"5541" 0.442548747607817 54
"5542" 0.686734494559998 55
"5543" 0.0624957221018619 56
"5544" 0.0613845013825343 57
"5545" 0.475722621146978 58
"5546" 0.1996532841968 59
"5547" 0.168143622713254 60
"5548" 0.314332578791571 61
"5549" 0.733292311969764 62
"5550" 0.699760646832463 63
"5551" 0.12931633101468 64
"5552" 0.00294293337786024 65
"5553" 0.535631803875362 66
"5554" 0.0672279325220626 67
"5555" 0.188308441549823 68
"5556" 0.257561435443486 69
"5557" 0.00462041624596798 70
"5558" 0.00706436490718799 71
"5559" 0.557679553448657 72
"5560" 0.553903534314773 73
"5561" 0.28087894310467 74
"5562" 0.196286587008316 75
"5563" 0.0793590230592657 76
"5564" 0.303393624293268 77
"5565" 0.0425649179900761 78
"5566" 0.339469150567983 79
"5567" 0.0595452832692363 80
"5568" 0.0735022847245267 81
"5569" 0.416583352576102 82
"5570" 0.0360103164044952 83
"5571" 0.188239535163824 84
"5572" 0.0292270358796989 85
"5573" 0.151199147606383 86
"5574" 0.0953676500672048 87
"5575" 0.0664816203130884 88
"5576" 0.0857306218201038 89
"5577" 0.180838872949471 90
"5578" 0.101959588539595 91
"5579" 0.0499335617830583 92
"5580" 0.151883035660281 93
"5581" 0.116696480433961 94
"5582" 0.103127749965611 95
"5583" 0.127499338567947 96
"5584" 0.0287143424372439 97
"5585" 0.0125140626336794 98
"5586" 0 99
"5587" 1.02772691630748 2
"5588" 5.75401164887145 3
"5589" 4.44056809067073 4
"5590" 2.8271765872931 5
"5591" 0.738901136905679 6
"5592" 3.04936886141615 7
"5593" 1.72359523821201 8
"5594" 1.76704225259951 9
"5595" 1.1373576144519 10
"5596" 1.03653004234482 11
"5597" 0.808569725098674 12
"5598" 1.50282428096831 13
"5599" 2.72906192619313 14
"5600" 0.240061781298895 15
"5601" 0.655289111550798 16
"5602" 0.500176759643703 17
"5603" 2.4460102408359 18
"5604" 0.750593064266278 19
"5605" 1.05166465954277 20
"5606" 1.25237595371391 21
"5607" 0.101121071605072 22
"5608" 1.01951270977409 23
"5609" 0.197493407405105 24
"5610" 0.396395588499508 25
"5611" 1.49735696765469 26
"5612" 0.0400675517698188 27
"5613" 0.894497430911666 28
"5614" 0.403571185361495 29
"5615" 0.303492894351416 30
"5616" 0.726966854779206 31
"5617" 0.343786438058132 32
"5618" 1.68125589567465 33
"5619" 1.20553146380955 34
"5620" 1.39919161534694 35
"5621" 0.118376250301361 36
"5622" 0.0588444395817753 37
"5623" 0.471958883151525 38
"5624" 0.0969552016007842 39
"5625" 0.950315465373152 40
"5626" 0.0647216098078949 41
"5627" 0.682522196053387 42
"5628" 0.794487341641799 43
"5629" 1.38643953865457 44
"5630" 0.674610282792946 45
"5631" 0.255396464635082 46
"5632" 0.56775832707886 47
"5633" 0.119277585761741 48
"5634" 0.379417052935624 49
"5635" 0.347412059259912 50
"5636" 0.64355453099039 51
"5637" 0.791990173912144 52
"5638" 0.725848259913337 53
"5639" 0.837239052097483 54
"5640" 0.872059590511878 55
"5641" 0.306361947635669 56
"5642" 0.395746770611512 57
"5643" 0.412792841771682 58
"5644" 0.444690254301021 59
"5645" 0.524745912787768 60
"5646" 0.214789921863557 61
"5647" 0.379852949744853 62
"5648" 0.349833073118442 63
"5649" 0.0585832423086169 64
"5650" 0.0469690970162338 65
"5651" 0.201605536282163 66
"5652" 0.280325220406973 67
"5653" 0.00309963154508601 68
"5654" 0.0616739343538227 69
"5655" 0.00321061078785461 70
"5656" 0.382256300571238 71
"5657" 0.194479903316262 72
"5658" 0.0637916499365554 73
"5659" 0.375039003750044 74
"5660" 0.0710502237914885 75
"5661" 0.0084633613546642 76
"5662" 0.194607692053674 77
"5663" 0.207221989322242 78
"5664" 0.128370766295833 79
"5665" 0.0937698206344805 80
"5666" 0.0750591519073441 81
"5667" 0.208339328495871 82
"5668" 0.209631337329357 83
"5669" 0.161564437762204 84
"5670" 0.421223967865795 85
"5671" 0.12708114011337 86
"5672" 0.0436757559446133 87
"5673" 0.11252211386999 88
"5674" 0.0328383628721337 89
"5675" 0.0343499259043883 90
"5676" 0.0524154232881424 91
"5677" 0.166530563975625 92
"5678" 0.174266841998298 93
"5679" 0.0265181827461919 94
"5680" 0.0627234222054008 95
"5681" 0.139393218946956 96
"5682" 0.0111109158509936 97
"5683" 0.0933591920574675 98
"5684" 0 99
"5685" 1.62621694704038 2
"5686" 4.91847076480926 3
"5687" 0.6608616564247 4
"5688" 5.58593736945642 5
"5689" 2.60735513437867 6
"5690" 0.262476551725064 7
"5691" 0.492756637160563 8
"5692" 0.341445067014707 9
"5693" 1.44801625346344 10
"5694" 1.72769714796503 11
"5695" 0.634352274413958 12
"5696" 1.20149785435944 13
"5697" 0.180052819743529 14
"5698" 0.806409405338855 15
"5699" 0.924996999253168 16
"5700" 0.182696379968813 17
"5701" 1.19581002004569 18
"5702" 1.22409868301494 19
"5703" 0.803880327446779 20
"5704" 0.503828052073675 21
"5705" 0.841133057770451 22
"5706" 0.239327318105987 23
"5707" 0.0937072467671221 24
"5708" 2.56009857138247 25
"5709" 0.443757659886802 26
"5710" 0.167323304240934 27
"5711" 1.32842540326326 28
"5712" 0.849394243060884 29
"5713" 1.87679656650412 30
"5714" 1.09073473434852 31
"5715" 0.127367963064881 32
"5716" 0.185988014228064 33
"5717" 1.08388620260822 34
"5718" 0.0922374679403008 35
"5719" 0.312908369398768 36
"5720" 1.50658826659539 37
"5721" 0.774726268955419 38
"5722" 0.528585993224365 39
"5723" 0.052302984959048 40
"5724" 0.0257691664458577 41
"5725" 0.505738626537041 42
"5726" 0.378284620748725 43
"5727" 0.561336307480951 44
"5728" 0.55676130316702 45
"5729" 0.415181339864391 46
"5730" 0.735067576897106 47
"5731" 0.0546927861199775 48
"5732" 0.0775158022936779 49
"5733" 0.372983150629244 50
"5734" 0.209662820691728 51
"5735" 0.382474539832297 52
"5736" 0.75878415566981 53
"5737" 0.217211774254447 54
"5738" 0.0208928456362001 55
"5739" 0.689190476660391 56
"5740" 0.0689098956398296 57
"5741" 0.809188090891074 58
"5742" 0.562139226408472 59
"5743" 0.721816418205119 60
"5744" 0.232505997884984 61
"5745" 0.455208162235852 62
"5746" 0.528827886325923 63
"5747" 0.130266635603558 64
"5748" 0.224563286770616 65
"5749" 0.0777464137235962 66
"5750" 0.914260686608672 67
"5751" 0.575976565395415 68
"5752" 0.223743787320661 69
"5753" 0.228089788855859 70
"5754" 0.373087497472846 71
"5755" 0.299343900142929 72
"5756" 0.301800540906969 73
"5757" 0.297505363722217 74
"5758" 0.164425107114048 75
"5759" 0.279862286347109 76
"5760" 0.235574671230504 77
"5761" 0.369694887960554 78
"5762" 0.393806585216615 79
"5763" 0.0940764865974429 80
"5764" 0.542996711845438 81
"5765" 0.0520055435376933 82
"5766" 0.101578953144453 83
"5767" 0.0129079796377693 84
"5768" 0.215781620247066 85
"5769" 0.213800064083351 86
"5770" 0.167266703387472 87
"5771" 0.254563330691418 88
"5772" 0.156748616333281 89
"5773" 0.0106853449415163 90
"5774" 0.0856462010496729 91
"5775" 0.109845328121458 92
"5776" 0.0583228684177497 93
"5777" 0.0912743899413787 94
"5778" 0.0718288258309422 95
"5779" 0.0608449760881731 96
"5780" 0.03611133156213 97
"5781" 0.00851891981547314 98
"5782" 0 99
"5783" 0.249999124369096 2
"5784" 3.16263828451568 3
"5785" 6.66940935704971 4
"5786" 1.37126002141219 5
"5787" 2.83616021962308 6
"5788" 1.25474426314416 7
"5789" 2.88353704564749 8
"5790" 0.859274925441079 9
"5791" 0.154090561508154 10
"5792" 0.314621502447713 11
"5793" 0.469292241250755 12
"5794" 0.679249438557306 13
"5795" 1.65769563385737 14
"5796" 1.17362124627863 15
"5797" 2.70684111356128 16
"5798" 0.497710976710191 17
"5799" 0.0734998933419494 18
"5800" 0.0241128007624558 19
"5801" 3.37155589322836 20
"5802" 1.18973443756328 21
"5803" 1.44534729238555 22
"5804" 1.61190068556627 23
"5805" 0.612526051335842 24
"5806" 0.00844171312055489 25
"5807" 0.0996019660844724 26
"5808" 0.144283846870406 27
"5809" 0.712171120219599 28
"5810" 0.0364693517997315 29
"5811" 0.923710006239567 30
"5812" 0.290717887553057 31
"5813" 0.459761057875356 32
"5814" 0.361709137880908 33
"5815" 0.202716876959377 34
"5816" 0.203133416427213 35
"5817" 0.675323867561876 36
"5818" 0.225309687869637 37
"5819" 0.881566524062997 38
"5820" 0.275450358078899 39
"5821" 0.221989226892278 40
"5822" 0.736212721891041 41
"5823" 0.754634772268067 42
"5824" 0.981933594029218 43
"5825" 0.0416721724084619 44
"5826" 0.277776523213108 45
"5827" 0.848323564600691 46
"5828" 0.478784825139767 47
"5829" 0.224446488386835 48
"5830" 0.337745390419299 49
"5831" 0.29967562856012 50
"5832" 0.299362353340095 51
"5833" 0.297152565201846 52
"5834" 0.613756081539956 53
"5835" 0.495438174954439 54
"5836" 0.401829733821332 55
"5837" 0.777250507807417 56
"5838" 0.442650047699483 57
"5839" 0.176661855112601 58
"5840" 1.22695588632566 59
"5841" 0.119823261206448 60
"5842" 0.660701490525414 61
"5843" 0.063607460629407 62
"5844" 0.288231450254437 63
"5845" 0.375085984024062 64
"5846" 0.148322922136774 65
"5847" 0.255758311249901 66
"5848" 0.7637353238666 67
"5849" 0.129373017129876 68
"5850" 0.192639555575599 69
"5851" 0.132810098547294 70
"5852" 0.400623675636275 71
"5853" 0.225395393014889 72
"5854" 0.0761722536953326 73
"5855" 0.280273808279702 74
"5856" 0.260782353424358 75
"5857" 0.459917935930115 76
"5858" 0.147066841827044 77
"5859" 0.515472277846145 78
"5860" 0.0277037004186708 79
"5861" 0.162411732974999 80
"5862" 0.06107066627535 81
"5863" 0.209718479482859 82
"5864" 0.246454849355696 83
"5865" 0.165187290345965 84
"5866" 0.0610473395187418 85
"5867" 0.239750959773461 86
"5868" 0.0629838219647335 87
"5869" 0.29151073803981 88
"5870" 0.0570291046143242 89
"5871" 0.221177250914119 90
"5872" 0.166693179267259 91
"5873" 0.175529096419117 92
"5874" 0.103233060341045 93
"5875" 0.221713483501142 94
"5876" 0.0626103355104767 95
"5877" 0.100347530079275 96
"5878" 0.00214039814795758 97
"5879" 0.0440754675836648 98
"5880" 0 99
"5881" 3.35728930285457 2
"5882" 2.08553260552989 3
"5883" 2.87368253316366 4
"5884" 3.90284190740966 5
"5885" 2.2620475284165 6
"5886" 1.16954179038657 7
"5887" 1.76748645220949 8
"5888" 0.637991643501237 9
"5889" 0.396047262210684 10
"5890" 0.669473627690189 11
"5891" 1.21264201041218 12
"5892" 0.427346778826434 13
"5893" 0.540715661952595 14
"5894" 1.2936821119928 15
"5895" 2.35296946216269 16
"5896" 0.130142087717883 17
"5897" 0.271683486994558 18
"5898" 2.11351239632191 19
"5899" 0.375964473124117 20
"5900" 0.0193436835714963 21
"5901" 0.950186531822671 22
"5902" 0.430653533047887 23
"5903" 0.627855833818261 24
"5904" 0.604220947274195 25
"5905" 0.475416536281483 26
"5906" 0.981721937115427 27
"5907" 1.50351791587514 28
"5908" 0.465133478821558 29
"5909" 0.534216301839985 30
"5910" 0.78323303368823 31
"5911" 0.0762547151665698 32
"5912" 0.377493483128072 33
"5913" 0.562632880610841 34
"5914" 0.579828427582666 35
"5915" 0.150273845050076 36
"5916" 0.131189946277152 37
"5917" 1.56647271223473 38
"5918" 0.094965300108829 39
"5919" 0.315957027966196 40
"5920" 0.358644344349948 41
"5921" 0.369891189450914 42
"5922" 0.415599725453765 43
"5923" 0.455523221012582 44
"5924" 1.09001900643544 45
"5925" 0.00538517204594103 46
"5926" 0.0810564866537237 47
"5927" 0.158700291003043 48
"5928" 0.787776737597114 49
"5929" 0.259273813377253 50
"5930" 0.088748895824191 51
"5931" 0.0395967301871833 52
"5932" 1.37357795808034 53
"5933" 0.109773498431088 54
"5934" 0.391942325835895 55
"5935" 0.00241988257838666 56
"5936" 0.0306553503268978 57
"5937" 0.0311741548186813 58
"5938" 0.418958435264152 59
"5939" 0.521160107051224 60
"5940" 0.445313724124899 61
"5941" 0.0518282863391531 62
"5942" 0.452092033191898 63
"5943" 0.202179215505195 64
"5944" 0.587295667098294 65
"5945" 0.12975036211243 66
"5946" 0.761398498041335 67
"5947" 0.2490913582177 68
"5948" 0.276220550576827 69
"5949" 0.418257768573525 70
"5950" 0.155763896800101 71
"5951" 0.133011205708278 72
"5952" 0.313398508184048 73
"5953" 0.0804121764197109 74
"5954" 0.188677605348642 75
"5955" 0.383010793610217 76
"5956" 0.152421497093118 77
"5957" 0.14877663672173 78
"5958" 0.111492756356173 79
"5959" 0.0874043157680644 80
"5960" 0.30716331026827 81
"5961" 0.052402825040686 82
"5962" 0.0303925595226118 83
"5963" 0.0677925837289995 84
"5964" 0.175009935534682 85
"5965" 0.140270033042866 86
"5966" 0.0893603730962508 87
"5967" 0.111750332302362 88
"5968" 0.299040658681855 89
"5969" 0.0272078770918222 90
"5970" 0.0271476185160264 91
"5971" 0.0708088211100502 92
"5972" 0.143901216373863 93
"5973" 0.0392200782474944 94
"5974" 0.0265480190794583 95
"5975" 0.0763005898992057 96
"5976" 0.0824095066231005 97
"5977" 0.02103699026695 98
"5978" 0 99
"5979" 1.57970054459917 2
"5980" 0.187100461810745 3
"5981" 2.64403016696148 4
"5982" 1.67608571753898 5
"5983" 1.51638464254336 6
"5984" 0.3084911848019 7
"5985" 0.761703278585465 8
"5986" 1.36870779059147 9
"5987" 0.97250216374973 10
"5988" 1.85982422900677 11
"5989" 0.205952832650915 12
"5990" 2.31561455187348 13
"5991" 1.53008181663912 14
"5992" 1.40361588366522 15
"5993" 0.0692287770402631 16
"5994" 0.951745378392927 17
"5995" 0.377625195385605 18
"5996" 1.10619714956151 19
"5997" 0.923732370304342 20
"5998" 1.29670320328883 21
"5999" 0.992272962093794 22
"6000" 0.181923504167759 23
"6001" 0.937256054143203 24
"6002" 0.858252717950582 25
"6003" 0.665968878171541 26
"6004" 0.589901016017477 27
"6005" 0.47570820893996 28
"6006" 0.474137694091181 29
"6007" 0.154335686524412 30
"6008" 0.113358674608582 31
"6009" 0.185833986304679 32
"6010" 0.374721917272603 33
"6011" 0.328723727495058 34
"6012" 0.105064619522375 35
"6013" 0.840387544632794 36
"6014" 0.785531328028816 37
"6015" 0.0551731692290484 38
"6016" 1.28301975376487 39
"6017" 0.721487806997237 40
"6018" 0.108193521722905 41
"6019" 0.435183044016357 42
"6020" 0.266398511755831 43
"6021" 0.359296348726728 44
"6022" 0.692009942050011 45
"6023" 0.0738699919060781 46
"6024" 1.05447725645151 47
"6025" 0.515767958463235 48
"6026" 0.410993424004252 49
"6027" 0.191168311801813 50
"6028" 0.270336531477421 51
"6029" 0.11779662887011 52
"6030" 0.116836722880039 53
"6031" 0.818988770371655 54
"6032" 0.0935536623838967 55
"6033" 0.0773654405581247 56
"6034" 0.618525567631311 57
"6035" 0.877960464655786 58
"6036" 1.00663006374595 59
"6037" 0.656784590760874 60
"6038" 0.271934833764396 61
"6039" 0.0691910978382099 62
"6040" 0.636686754583311 63
"6041" 0.267156009745838 64
"6042" 0.0741564118700707 65
"6043" 0.282620345307734 66
"6044" 0.249784051305948 67
"6045" 0.630420898183683 68
"6046" 0.0942861075851576 69
"6047" 0.297438198615363 70
"6048" 0.17728179036938 71
"6049" 0.339664868038158 72
"6050" 0.101281566992917 73
"6051" 0.460050402640774 74
"6052" 0.101022157467665 75
"6053" 0.0850749710541202 76
"6054" 0.418113838721538 77
"6055" 0.277051430459276 78
"6056" 0.00175864561315307 79
"6057" 0.476817222768455 80
"6058" 0.730801323511397 81
"6059" 0.144922657644211 82
"6060" 0.211071442236304 83
"6061" 0.0637819776733203 84
"6062" 0.359602478435071 85
"6063" 0.046377820954262 86
"6064" 0.161102241223073 87
"6065" 0.0534698392592181 88
"6066" 0.197918397296137 89
"6067" 0.252131354292027 90
"6068" 0.0443535270584733 91
"6069" 0.128296728212187 92
"6070" 0.157031067474017 93
"6071" 0.243764166867159 94
"6072" 0.00940338563140966 95
"6073" 0.108160109410901 96
"6074" 0.0248405928863798 97
"6075" 0.0988242747280237 98
"6076" 0 99
"6077" 0.968815880058102 2
"6078" 0.799574558437182 3
"6079" 1.10778008115297 4
"6080" 4.06883075438989 5
"6081" 1.54967371176019 6
"6082" 0.776664036106638 7
"6083" 0.013613254937877 8
"6084" 2.97692000520818 9
"6085" 0.143472822996015 10
"6086" 0.236489822717372 11
"6087" 1.42669467338282 12
"6088" 0.345730016665194 13
"6089" 0.534623954337788 14
"6090" 1.28918935470768 15
"6091" 0.264213641837605 16
"6092" 0.268344188615734 17
"6093" 1.40059310562195 18
"6094" 0.860628875201068 19
"6095" 0.407470915722451 20
"6096" 1.05439312875576 21
"6097" 0.350176209648948 22
"6098" 0.859867681704674 23
"6099" 1.70108255151861 24
"6100" 0.580354568189486 25
"6101" 1.01571231087735 26
"6102" 0.756171075638022 27
"6103" 0.0202547088278607 28
"6104" 1.10105442988956 29
"6105" 0.568970687118206 30
"6106" 0.130085753368276 31
"6107" 0.793444300751284 32
"6108" 1.14293158281434 33
"6109" 0.24863875894937 34
"6110" 0.820207593123276 35
"6111" 0.960316918786667 36
"6112" 0.494558288615242 37
"6113" 0.655698511726593 38
"6114" 0.222040262303493 39
"6115" 0.842510563898966 40
"6116" 0.319345130469565 41
"6117" 0.737696905461496 42
"6118" 0.681237956118133 43
"6119" 0.206279819760395 44
"6120" 0.221666142854946 45
"6121" 0.866561177293466 46
"6122" 0.414551177706861 47
"6123" 0.0976277526944225 48
"6124" 0.582649409823076 49
"6125" 0.050807440856643 50
"6126" 0.430030815119496 51
"6127" 0.906785489282606 52
"6128" 0.185936779911193 53
"6129" 0.214981608305548 54
"6130" 0.36376753270308 55
"6131" 0.221014854400815 56
"6132" 0.726016151638355 57
"6133" 0.0379309273388979 58
"6134" 0.253899434364548 59
"6135" 0.158864428775687 60
"6136" 0.139229625635158 61
"6137" 0.443467991494269 62
"6138" 0.219106790672738 63
"6139" 0.262719533448296 64
"6140" 0.0678705122442781 65
"6141" 0.414956356409299 66
"6142" 0.698410205092909 67
"6143" 0.401692471201861 68
"6144" 0.058499308266272 69
"6145" 0.138242984697426 70
"6146" 0.305256728869435 71
"6147" 0.690804271692296 72
"6148" 0.401422518411741 73
"6149" 0.100376390796339 74
"6150" 0.115227135784532 75
"6151" 0.10660341385621 76
"6152" 0.0719935404844606 77
"6153" 0.0138644395561305 78
"6154" 0.202225442355912 79
"6155" 0.116414675615296 80
"6156" 0.703921930345763 81
"6157" 0.0172541242175737 82
"6158" 0.172969419212334 83
"6159" 0.315269102288615 84
"6160" 0.0399195897841048 85
"6161" 0.179629812880696 86
"6162" 0.0751485590016294 87
"6163" 0.307121775985925 88
"6164" 0.344751454478233 89
"6165" 0.0276815629480631 90
"6166" 0.167590915053801 91
"6167" 0.326475612151134 92
"6168" 0.010240117427862 93
"6169" 0.164515091274747 94
"6170" 0.00245954520823489 95
"6171" 0.0039855611185447 96
"6172" 0.0247288108614389 97
"6173" 0.104189975238819 98
"6174" 0 99
"6175" 0.501058059330938 2
"6176" 0.940364887716844 3
"6177" 5.1709457500953 4
"6178" 0.982430831721539 5
"6179" 1.08471483465446 6
"6180" 0.166785078777678 7
"6181" 1.12975271598069 8
"6182" 3.00978347014761 9
"6183" 0.622993990861316 10
"6184" 1.08915942963314 11
"6185" 0.839038515694652 12
"6186" 2.34181425819406 13
"6187" 3.12320838678552 14
"6188" 2.99948075605808 15
"6189" 1.8565064371543 16
"6190" 1.22629175408844 17
"6191" 2.34049844541862 18
"6192" 0.949780030775012 19
"6193" 1.39762753718156 20
"6194" 1.12078851946621 21
"6195" 0.606513045547412 22
"6196" 0.279643348825757 23
"6197" 0.246367883181495 24
"6198" 0.563042660731232 25
"6199" 1.35916918795569 26
"6200" 0.909923746873015 27
"6201" 0.68213866753412 28
"6202" 0.412337558246061 29
"6203" 0.468460626145038 30
"6204" 0.382193697344811 31
"6205" 0.609098792540299 32
"6206" 0.292694057128419 33
"6207" 0.904919032329647 34
"6208" 0.984727702947417 35
"6209" 0.830154000168644 36
"6210" 0.514656178099657 37
"6211" 0.200321153394954 38
"6212" 0.191078714083779 39
"6213" 1.24979656809679 40
"6214" 0.690242565463118 41
"6215" 0.594621745914939 42
"6216" 0.557651922488125 43
"6217" 0.0776241278784665 44
"6218" 0.151559203892212 45
"6219" 1.34966077803987 46
"6220" 0.408323166818876 47
"6221" 0.238124587932427 48
"6222" 0.220781873448033 49
"6223" 0.902929451570743 50
"6224" 0.0299594033452301 51
"6225" 0.0137717460040421 52
"6226" 0.0252648831149376 53
"6227" 0.321930372653318 54
"6228" 0.25176769479009 55
"6229" 0.529749458706733 56
"6230" 0.774875058630623 57
"6231" 0.159092820987829 58
"6232" 0.149290940253974 59
"6233" 0.531711828949812 60
"6234" 0.2953648939832 61
"6235" 0.289422764512474 62
"6236" 0.486406225182807 63
"6237" 0.143946234192108 64
"6238" 0.121329764333799 65
"6239" 0.258472862494563 66
"6240" 0.422515298125848 67
"6241" 0.044285808852755 68
"6242" 0.290015935065111 69
"6243" 0.31552433373254 70
"6244" 0.049010569239642 71
"6245" 0.123008968388068 72
"6246" 0.199512358324212 73
"6247" 0.389065469774127 74
"6248" 0.382424333526893 75
"6249" 0.0889636742774025 76
"6250" 0.307534465485738 77
"6251" 0.0752165118811076 78
"6252" 0.127930027934732 79
"6253" 0.167979893215021 80
"6254" 0.00402134592004666 81
"6255" 0.0324385168410076 82
"6256" 0.0998363172743623 83
"6257" 0.248858588853177 84
"6258" 0.156219538639805 85
"6259" 0.118058096354753 86
"6260" 0.404063734002088 87
"6261" 0.285246242597498 88
"6262" 0.354426107889492 89
"6263" 0.165785050125687 90
"6264" 0.166724321061301 91
"6265" 0.0325336825145005 92
"6266" 0.058705456600389 93
"6267" 0.0766092790985416 94
"6268" 0.0650128698080411 95
"6269" 0.0996838208879295 96
"6270" 0.0982449601422812 97
"6271" 0.0177803479057614 98
"6272" 0 99
"6273" 7.80466283030611 2
"6274" 1.21722200132536 3
"6275" 6.45990273408281 4
"6276" 0.0207829446705782 5
"6277" 0.0703158015470408 6
"6278" 1.81947721150575 7
"6279" 1.70986450323676 8
"6280" 0.461116894051945 9
"6281" 1.41277988283663 10
"6282" 0.0800813005826101 11
"6283" 2.44078663832185 12
"6284" 0.4150956858246 13
"6285" 0.800851916142951 14
"6286" 0.296048831506125 15
"6287" 0.942300654978055 16
"6288" 1.28104306901206 17
"6289" 1.00447969785326 18
"6290" 1.08621071038143 19
"6291" 0.0499710195807597 20
"6292" 0.463636363449458 21
"6293" 1.21720496584943 22
"6294" 0.601728275465661 23
"6295" 2.1851961222825 24
"6296" 0.895383456520323 25
"6297" 1.01007346431409 26
"6298" 0.029684870291375 27
"6299" 0.65401601865643 28
"6300" 0.294493628059952 29
"6301" 0.0377430009089109 30
"6302" 0.47642413162663 31
"6303" 0.115943768710726 32
"6304" 0.0180470013299142 33
"6305" 0.131479550028347 34
"6306" 0.275576148879769 35
"6307" 0.334390100330865 36
"6308" 0.48081747286438 37
"6309" 1.19163769265878 38
"6310" 1.48891494851824 39
"6311" 0.237479003150641 40
"6312" 0.216147927090698 41
"6313" 0.496399433915633 42
"6314" 0.788092196543174 43
"6315" 0.244698408875182 44
"6316" 0.0206983169313017 45
"6317" 0.511005506612469 46
"6318" 0.0205609407175876 47
"6319" 0.335356805581313 48
"6320" 0.27905097504302 49
"6321" 0.309585086697908 50
"6322" 0.206032211139759 51
"6323" 0.0363879455617356 52
"6324" 0.200739414201941 53
"6325" 0.365392284646866 54
"6326" 0.972936092399687 55
"6327" 0.260474900053299 56
"6328" 0.345307624023306 57
"6329" 0.61646201399474 58
"6330" 1.26257763474165 59
"6331" 0.404960809883993 60
"6332" 0.121613141133988 61
"6333" 0.647421865925542 62
"6334" 0.344722321167948 63
"6335" 0.432820117274922 64
"6336" 0.708611177135031 65
"6337" 0.264371447814824 66
"6338" 0.544239668613375 67
"6339" 0.448377487148133 68
"6340" 0.270128886684555 69
"6341" 0.333776066885937 70
"6342" 0.334742232500904 71
"6343" 0.190676584139728 72
"6344" 0.519852930957376 73
"6345" 0.337040886149229 74
"6346" 0.380195736623387 75
"6347" 0.120211694097089 76
"6348" 0.174176930125364 77
"6349" 0.151696217069376 78
"6350" 0.141104620918283 79
"6351" 0.347163715178685 80
"6352" 0.139287659644294 81
"6353" 0.0775823822960828 82
"6354" 0.557380619370172 83
"6355" 0.341178788618412 84
"6356" 0.0867998871449582 85
"6357" 0.199488714129528 86
"6358" 0.165752870484812 87
"6359" 0.182721783958252 88
"6360" 0.105087216961608 89
"6361" 0.0536484159643764 90
"6362" 0.0294280089655032 91
"6363" 0.0744829789515485 92
"6364" 0.0235424554164954 93
"6365" 0.304430606716064 94
"6366" 0.0683055578592935 95
"6367" 0.139157903400674 96
"6368" 0.0693965598703778 97
"6369" 0.0019255458987957 98
"6370" 0 99
"6371" 4.32992556179622 2
"6372" 2.57498777744246 3
"6373" 0.977117724840767 4
"6374" 1.86336030947009 5
"6375" 3.87856236007703 6
"6376" 0.460614904630291 7
"6377" 2.7579096782221 8
"6378" 1.51601657931317 9
"6379" 1.59041878451217 10
"6380" 1.70023738846972 11
"6381" 1.71584606020862 12
"6382" 3.66444588915806 13
"6383" 1.30047955621944 14
"6384" 2.76840470826934 15
"6385" 1.34298767768004 16
"6386" 0.989960802942323 17
"6387" 1.52387569389728 18
"6388" 0.0867711411939975 19
"6389" 0.480755259216013 20
"6390" 0.406282790784426 21
"6391" 0.263112526513346 22
"6392" 0.994228937415633 23
"6393" 0.271004815807587 24
"6394" 1.04639902802142 25
"6395" 0.145988678983761 26
"6396" 1.80582806742834 27
"6397" 0.139195367034549 28
"6398" 0.719760929460077 29
"6399" 0.851447576780745 30
"6400" 2.30139131890829 31
"6401" 0.818469766184486 32
"6402" 0.354385580760346 33
"6403" 0.600944432392682 34
"6404" 0.939138719846303 35
"6405" 1.15015193510244 36
"6406" 1.16780218579295 37
"6407" 0.551644238821 38
"6408" 0.500562612105668 39
"6409" 0.649609028878145 40
"6410" 0.921695098382077 41
"6411" 0.305121543510958 42
"6412" 0.131213311358422 43
"6413" 0.30893796512455 44
"6414" 0.791202269955319 45
"6415" 1.21023910437089 46
"6416" 0.156820693129417 47
"6417" 0.400015990289938 48
"6418" 0.588312742011831 49
"6419" 0.81710495712399 50
"6420" 0.661065371406863 51
"6421" 0.11753642330195 52
"6422" 0.791202395178779 53
"6423" 0.00450667225244636 54
"6424" 0.457090304285692 55
"6425" 0.419961570464483 56
"6426" 0.143359489917381 57
"6427" 0.0531502563708353 58
"6428" 0.461608618765725 59
"6429" 0.423330777802238 60
"6430" 0.301288250145226 61
"6431" 0.0950363576165156 62
"6432" 0.188033337819021 63
"6433" 0.208491642101022 64
"6434" 0.327611187501104 65
"6435" 0.0742797821503715 66
"6436" 0.340860336070717 67
"6437" 0.085659878386977 68
"6438" 0.127103286436779 69
"6439" 0.164145193190561 70
"6440" 0.179554644069708 71
"6441" 0.0383661290692124 72
"6442" 0.356494762866599 73
"6443" 0.433552221034864 74
"6444" 0.129209835694468 75
"6445" 0.0121301234690812 76
"6446" 0.176621181917756 77
"6447" 0.151553725360859 78
"6448" 0.198501804129928 79
"6449" 0.218937119487876 80
"6450" 0.154459054989977 81
"6451" 0.271461127623672 82
"6452" 0.182907124842436 83
"6453" 0.239930270720208 84
"6454" 0.260578872792432 85
"6455" 0.10652270313063 86
"6456" 0.0059691287637249 87
"6457" 0.133683321251804 88
"6458" 0.0644177582499559 89
"6459" 0.172530163412152 90
"6460" 0.00419979946729534 91
"6461" 0.045902771913217 92
"6462" 0.220504021508127 93
"6463" 0.248986537908713 94
"6464" 0.0283768682491396 95
"6465" 0.10581127399656 96
"6466" 0.0709877672244688 97
"6467" 0.105837803948332 98
"6468" 0 99
"6469" 1.19306354070211 2
"6470" 1.19600968944286 3
"6471" 2.98010300085934 4
"6472" 1.1228590602905 5
"6473" 0.8513786541093 6
"6474" 0.0811434854201364 7
"6475" 2.26105776002899 8
"6476" 0.937421914593006 9
"6477" 0.821927668631748 10
"6478" 2.96859387633477 11
"6479" 0.430981365892661 12
"6480" 1.43952966980198 13
"6481" 0.0631824601954075 14
"6482" 2.69227524297348 15
"6483" 0.372849354711004 16
"6484" 1.42200629178533 17
"6485" 1.33285040390317 18
"6486" 1.24010762171053 19
"6487" 1.85591412351686 20
"6488" 0.274658926048283 21
"6489" 1.52594441914435 22
"6490" 0.740792973007076 23
"6491" 0.606420424822161 24
"6492" 0.704492859574809 25
"6493" 0.605565669184365 26
"6494" 0.902961273627813 27
"6495" 0.546686350702033 28
"6496" 0.0619995222438079 29
"6497" 0.104186110074883 30
"6498" 0.700812950320083 31
"6499" 0.281607402435268 32
"6500" 0.217114881025741 33
"6501" 0.515434204073455 34
"6502" 0.747318447468717 35
"6503" 1.4002473801603 36
"6504" 0.158328673392044 37
"6505" 0.364314374781138 38
"6506" 0.17010977865209 39
"6507" 0.391716397714202 40
"6508" 1.120490130433 41
"6509" 0.274481456652829 42
"6510" 0.150229262588478 43
"6511" 0.374510603728562 44
"6512" 1.09012643409036 45
"6513" 0.336238039753069 46
"6514" 0.863494290573102 47
"6515" 0.262423030548065 48
"6516" 0.422907755788176 49
"6517" 0.419578376819162 50
"6518" 0.308068782849578 51
"6519" 0.955752149106486 52
"6520" 0.279534145298858 53
"6521" 1.1673871330628 54
"6522" 0.249588272722012 55
"6523" 0.239605100209645 56
"6524" 0.0668933834885257 57
"6525" 0.778049473985588 58
"6526" 0.33050574634243 59
"6527" 0.0823775856326976 60
"6528" 0.338495488242707 61
"6529" 0.392975458434257 62
"6530" 0.246730238460657 63
"6531" 0.182681408675144 64
"6532" 0.0267552163503169 65
"6533" 0.00833495863412203 66
"6534" 0.0517028327617308 67
"6535" 0.649692410337453 68
"6536" 0.192321469428187 69
"6537" 0.612325565954139 70
"6538" 0.298203970539359 71
"6539" 0.18267605808073 72
"6540" 0.236932784385558 73
"6541" 0.798902396073268 74
"6542" 0.238336263604991 75
"6543" 0.141805372658339 76
"6544" 0.561661485987383 77
"6545" 0.308168203711077 78
"6546" 0.511280098537905 79
"6547" 0.146261069081603 80
"6548" 0.51281529369534 81
"6549" 0.171845212302528 82
"6550" 0.0489030660166614 83
"6551" 0.248135490222742 84
"6552" 0.517136787690107 85
"6553" 0.0342665495617949 86
"6554" 0.166943243499275 87
"6555" 0.0137661550762663 88
"6556" 0.0838521534393784 89
"6557" 0.00618654195192371 90
"6558" 0.0234919569340853 91
"6559" 0.198292672670099 92
"6560" 0.0769196690030623 93
"6561" 0.0336336527992827 94
"6562" 0.152591188744343 95
"6563" 0.0940501610707226 96
"6564" 0.0191953682354435 97
"6565" 0.0351450830088922 98
"6566" 0 99
"6567" 1.20262379278735 2
"6568" 0.425234840930477 3
"6569" 3.18840621489879 4
"6570" 0.804564572341424 5
"6571" 0.222254801696114 6
"6572" 1.27802591998868 7
"6573" 0.552537604191867 8
"6574" 1.77326857370302 9
"6575" 0.988431076144371 10
"6576" 1.19613761412291 11
"6577" 0.704290706714042 12
"6578" 1.53941206968182 13
"6579" 0.168846126803443 14
"6580" 0.332484166136462 15
"6581" 0.373913360566788 16
"6582" 0.791394694175758 17
"6583" 1.44505738346876 18
"6584" 0.642765314433872 19
"6585" 0.942161140989116 20
"6586" 1.21129807641647 21
"6587" 0.416188989052709 22
"6588" 1.61858452147445 23
"6589" 0.965312388019978 24
"6590" 2.29673092803452 25
"6591" 0.314558461076993 26
"6592" 0.42748344554506 27
"6593" 1.35056400057465 28
"6594" 2.46208723003218 29
"6595" 0.914896937194781 30
"6596" 1.2291439519615 31
"6597" 0.5730259411948 32
"6598" 0.953972057615225 33
"6599" 0.167401250843966 34
"6600" 0.155522967259029 35
"6601" 0.447521301630719 36
"6602" 0.120120668515388 37
"6603" 0.179539840171012 38
"6604" 0.362999891481518 39
"6605" 0.444424389699084 40
"6606" 0.647162623381017 41
"6607" 1.57366068181199 42
"6608" 1.12518319496456 43
"6609" 0.870364006166428 44
"6610" 0.61664591495364 45
"6611" 0.581180323676558 46
"6612" 0.209942294894708 47
"6613" 0.387335048596382 48
"6614" 0.501549162685721 49
"6615" 0.80987766294029 50
"6616" 0.643900727549833 51
"6617" 0.744829845740787 52
"6618" 0.195844405462514 53
"6619" 0.67114235778174 54
"6620" 0.369419205200372 55
"6621" 0.22169249557447 56
"6622" 0.611176363337349 57
"6623" 0.777340989011267 58
"6624" 0.415358742375717 59
"6625" 0.135665094239261 60
"6626" 0.476774149271402 61
"6627" 0.468252018469963 62
"6628" 0.157481177761001 63
"6629" 0.438069545220812 64
"6630" 0.402764614742046 65
"6631" 0.294143153778623 66
"6632" 0.6450893737004 67
"6633" 0.296658298401909 68
"6634" 0.448371925405196 69
"6635" 0.448822437856438 70
"6636" 0.671382484111721 71
"6637" 0.604608426830029 72
"6638" 0.326873161751031 73
"6639" 0.138147703249029 74
"6640" 0.209826836926476 75
"6641" 0.0715067376074646 76
"6642" 0.0227503616530929 77
"6643" 0.171368335994673 78
"6644" 0.22066581005126 79
"6645" 0.319117968179592 80
"6646" 0.00538490863608483 81
"6647" 0.186675241790592 82
"6648" 0.0663768473696994 83
"6649" 0.383206936808176 84
"6650" 0.256419912095342 85
"6651" 0.23597829167783 86
"6652" 0.00635159882449415 87
"6653" 0.389533948812568 88
"6654" 0.0286096129426051 89
"6655" 0.138102053806558 90
"6656" 0.0279270351364187 91
"6657" 0.0118295503810214 92
"6658" 0.268756403683449 93
"6659" 0.0597740247882719 94
"6660" 0.0681098194806207 95
"6661" 0.028561589272345 96
"6662" 0.0716625711245267 97
"6663" 0.051169431493205 98
"6664" 0 99
"6665" 4.76544636329684 2
"6666" 5.14245986293658 3
"6667" 2.79557807374066 4
"6668" 0.401183247219116 5
"6669" 2.95635556369095 6
"6670" 1.74242548114047 7
"6671" 1.91610983687693 8
"6672" 0.530847297365504 9
"6673" 1.04051192395094 10
"6674" 1.6488350679394 11
"6675" 2.01388333546418 12
"6676" 1.59629478362719 13
"6677" 2.25270563278163 14
"6678" 0.328923426713371 15
"6679" 0.333370923450113 16
"6680" 0.725953114331179 17
"6681" 0.16650285841543 18
"6682" 1.0132409365778 19
"6683" 1.07428873607443 20
"6684" 0.838378660246437 21
"6685" 0.204359075073804 22
"6686" 0.0263431650728827 23
"6687" 1.91538837458922 24
"6688" 0.787246272985264 25
"6689" 0.640467612065582 26
"6690" 1.40819025334798 27
"6691" 1.30947843970705 28
"6692" 0.917611388070062 29
"6693" 1.99998758191094 30
"6694" 0.187966240565743 31
"6695" 0.575420032228913 32
"6696" 0.476178563235965 33
"6697" 0.265459397297272 34
"6698" 0.589015793231408 35
"6699" 0.38405094716552 36
"6700" 0.934281468972372 37
"6701" 0.107446996039859 38
"6702" 0.555357297982387 39
"6703" 0.639953279571622 40
"6704" 0.853424676764932 41
"6705" 0.320149063805532 42
"6706" 0.283024332312423 43
"6707" 0.7651503698691 44
"6708" 1.45144694678527 45
"6709" 0.214113363272183 46
"6710" 0.256742214148648 47
"6711" 0.659587377260114 48
"6712" 0.960403020671004 49
"6713" 0.141893111734977 50
"6714" 0.023480990281751 51
"6715" 0.288646323139199 52
"6716" 0.0819667846413294 53
"6717" 0.020126740141692 54
"6718" 0.455294759806138 55
"6719" 0.391649140602968 56
"6720" 0.192763982640536 57
"6721" 0.0749236274859412 58
"6722" 0.722388607460627 59
"6723" 0.386505844846259 60
"6724" 0.656002880594623 61
"6725" 0.0954281352333923 62
"6726" 0.104421181547053 63
"6727" 0.167210671377772 64
"6728" 0.559158324453966 65
"6729" 0.0563118356329011 66
"6730" 0.326036584915089 67
"6731" 0.00533638938004018 68
"6732" 0.13610607446681 69
"6733" 0.0380284022349421 70
"6734" 0.0379939778322904 71
"6735" 0.0146695714873526 72
"6736" 0.339155148716195 73
"6737" 0.0627895888510589 74
"6738" 0.145226793620511 75
"6739" 0.115385774734948 76
"6740" 0.209261876080662 77
"6741" 0.14753938722666 78
"6742" 0.402056216740668 79
"6743" 0.109177915473503 80
"6744" 0.0870087458338354 81
"6745" 0.0180308382559329 82
"6746" 0.203443150877294 83
"6747" 0.116206639454059 84
"6748" 0.242889908690019 85
"6749" 0.00332802656512914 86
"6750" 0.178605405248561 87
"6751" 0.306793000173763 88
"6752" 0.385792494702158 89
"6753" 0.0628030720647862 90
"6754" 0.199426617125841 91
"6755" 0.109796361298487 92
"6756" 0.177682914752357 93
"6757" 0.00123955401702246 94
"6758" 0.00828326874141581 95
"6759" 0.101205745135796 96
"6760" 0.00142262807928995 97
"6761" 0.0390426634191163 98
"6762" 0 99
"6763" 2.52432184155007 2
"6764" 0.843638656905121 3
"6765" 1.78753000093938 4
"6766" 0.122603287255579 5
"6767" 0.358893018381654 6
"6768" 3.1892081521394 7
"6769" 0.643368186067616 8
"6770" 0.934368112098948 9
"6771" 0.127305252839079 10
"6772" 3.77222770012518 11
"6773" 1.81731025326212 12
"6774" 1.42169293926239 13
"6775" 0.557916719445466 14
"6776" 1.69078910447914 15
"6777" 1.7550600876645 16
"6778" 0.257866951182839 17
"6779" 0.0030548633335846 18
"6780" 0.340830465007451 19
"6781" 0.593300904016536 20
"6782" 0.037997067717656 21
"6783" 0.537622692783368 22
"6784" 2.1749353759169 23
"6785" 1.84065727348525 24
"6786" 0.326385005238521 25
"6787" 0.780187902653003 26
"6788" 0.35401888490644 27
"6789" 0.776234447896843 28
"6790" 0.353584359189639 29
"6791" 1.13780751076122 30
"6792" 0.442867961415517 31
"6793" 1.05431950125215 32
"6794" 0.341260231918386 33
"6795" 0.447406895695725 34
"6796" 0.46792344167137 35
"6797" 0.0810795222609868 36
"6798" 0.790275387315495 37
"6799" 0.418317078188284 38
"6800" 0.128985471976788 39
"6801" 0.363273037692187 40
"6802" 0.0156896827403894 41
"6803" 0.146863095113377 42
"6804" 0.186070953202741 43
"6805" 0.270393573692958 44
"6806" 1.12231742687049 45
"6807" 0.433206132166406 46
"6808" 0.379503916295595 47
"6809" 0.44473063269748 48
"6810" 0.44359663935226 49
"6811" 0.18202849975053 50
"6812" 0.455490370903825 51
"6813" 0.0375792492202824 52
"6814" 0.831120654595479 53
"6815" 0.885356298599101 54
"6816" 0.311206076548151 55
"6817" 0.0157652932344388 56
"6818" 0.422824032614985 57
"6819" 0.279027926440783 58
"6820" 0.580095911341564 59
"6821" 0.492866345533825 60
"6822" 0.260879551072662 61
"6823" 0.147786408879789 62
"6824" 0.0851115930535341 63
"6825" 0.131523921891705 64
"6826" 0.879861882369424 65
"6827" 0.403385618210973 66
"6828" 0.213864614111042 67
"6829" 0.309311789106759 68
"6830" 0.82819684533428 69
"6831" 0.371656058891653 70
"6832" 0.00952199126913924 71
"6833" 0.196416463695775 72
"6834" 0.0280332347626463 73
"6835" 0.247830131575864 74
"6836" 0.2313089223661 75
"6837" 0.149102474704018 76
"6838" 0.652059807521088 77
"6839" 0.21610861535332 78
"6840" 0.773863624097801 79
"6841" 0.271655786129179 80
"6842" 0.16532191521911 81
"6843" 0.131373532561039 82
"6844" 0.249569394963357 83
"6845" 0.771401110417782 84
"6846" 0.190624270676781 85
"6847" 0.0427261914730076 86
"6848" 0.176567075816301 87
"6849" 0.15305055666768 88
"6850" 0.0474398457526597 89
"6851" 0.236256046572635 90
"6852" 0.11487094646754 91
"6853" 0.0515425995627923 92
"6854" 0.0696764196329721 93
"6855" 0.133609882815199 94
"6856" 0.0535613468621922 95
"6857" 0.0029788875182453 96
"6858" 0.0607479757173894 97
"6859" 0.0390426634191163 98
"6860" 0 99
"6861" 3.80208469232098 2
"6862" 2.20855981934891 3
"6863" 0.334397308090919 4
"6864" 0.49719564237376 5
"6865" 1.57183511173996 6
"6866" 0.945929600733709 7
"6867" 1.45955146928175 8
"6868" 1.26456231971319 9
"6869" 0.783739790563681 10
"6870" 0.942033158534213 11
"6871" 1.9329495877781 12
"6872" 0.067731550909061 13
"6873" 0.391722826708799 14
"6874" 1.12715540900202 15
"6875" 0.0817236025558425 16
"6876" 1.19530448595894 17
"6877" 0.187656635870091 18
"6878" 0.312043558702855 19
"6879" 1.04277730370854 20
"6880" 2.62184218987057 21
"6881" 1.66524300092248 22
"6882" 0.887832337442793 23
"6883" 0.277407888022267 24
"6884" 1.33558733440121 25
"6885" 0.93464720985124 26
"6886" 1.30846824433159 27
"6887" 0.666198604820688 28
"6888" 0.932698146894095 29
"6889" 0.574572974362235 30
"6890" 0.668661520461744 31
"6891" 0.711592723622536 32
"6892" 1.00030675783729 33
"6893" 0.318304455372473 34
"6894" 1.76373960998427 35
"6895" 0.313080286446622 36
"6896" 0.257148311830513 37
"6897" 0.344442296062419 38
"6898" 0.711838484543059 39
"6899" 0.0202663750454358 40
"6900" 1.57984009508029 41
"6901" 0.696429471345479 42
"6902" 1.14144063675215 43
"6903" 0.174172703465003 44
"6904" 1.04899314703864 45
"6905" 0.0875129355441576 46
"6906" 0.0889916028042596 47
"6907" 0.510609053265271 48
"6908" 0.459753689820876 49
"6909" 0.178991184970735 50
"6910" 0.0972494738091544 51
"6911" 0.333521398796882 52
"6912" 0.0963674412778511 53
"6913" 0.0264864547334857 54
"6914" 0.855470311847381 55
"6915" 1.06399408599603 56
"6916" 0.0617426585341341 57
"6917" 0.16495505868086 58
"6918" 0.338378469076956 59
"6919" 0.322992438784175 60
"6920" 0.32715377044116 61
"6921" 0.435410438445756 62
"6922" 0.609652245129627 63
"6923" 0.430625430747486 64
"6924" 0.220641037774156 65
"6925" 0.0609598613703531 66
"6926" 0.101640543650966 67
"6927" 0.0169956642255899 68
"6928" 0.477542861622657 69
"6929" 0.283275546078699 70
"6930" 0.0967802515049446 71
"6931" 0.768935593645052 72
"6932" 0.323796349964912 73
"6933" 0.109990289356983 74
"6934" 0.124786272737085 75
"6935" 0.260018470234192 76
"6936" 0.777593995325386 77
"6937" 0.451320837093266 78
"6938" 0.058074637505329 79
"6939" 0.137143640191787 80
"6940" 0.0926910290874279 81
"6941" 0.203457989313528 82
"6942" 0.222725385913202 83
"6943" 0.331416273133756 84
"6944" 0.0202127537924093 85
"6945" 0.317291018371019 86
"6946" 0.246971927024824 87
"6947" 0.117648662214931 88
"6948" 0.0169537972385538 89
"6949" 0.234396775951157 90
"6950" 0.0693477323019591 91
"6951" 0.0070715911018625 92
"6952" 0.101406426914605 93
"6953" 0.0711000631213486 94
"6954" 0.0937965637110383 95
"6955" 0.212396073698694 96
"6956" 0.0717593635469873 97
"6957" 0.0440754675836648 98
"6958" 0 99
"6959" 0.846238742556663 2
"6960" 1.17249860223368 3
"6961" 1.42821937555362 4
"6962" 3.48456962382425 5
"6963" 0.928880874433039 6
"6964" 1.86832862791273 7
"6965" 0.936600032162978 8
"6966" 0.77403551175384 9
"6967" 1.75683592427092 10
"6968" 0.739483791040526 11
"6969" 0.102108648182688 12
"6970" 0.156248304332634 13
"6971" 0.385904147990221 14
"6972" 1.20114457894458 15
"6973" 0.417780260580614 16
"6974" 0.201078848550832 17
"6975" 0.312554680770594 18
"6976" 0.283335535041773 19
"6977" 0.249561559682997 20
"6978" 2.18605291469268 21
"6979" 0.243892888283012 22
"6980" 0.435302462711656 23
"6981" 0.117622931379572 24
"6982" 0.625162514853929 25
"6983" 0.493295083819248 26
"6984" 0.334986481794753 27
"6985" 0.0294545063555673 28
"6986" 0.727441928984931 29
"6987" 0.337204219164266 30
"6988" 1.07824503450642 31
"6989" 0.0560751966138485 32
"6990" 1.50180584685007 33
"6991" 0.348584363502311 34
"6992" 0.99356407713881 35
"6993" 1.05954828233351 36
"6994" 0.8343385337756 37
"6995" 0.774959973284794 38
"6996" 0.122400547559074 39
"6997" 0.443919074703052 40
"6998" 0.223509381250556 41
"6999" 0.243561067085536 42
"7000" 1.29696020288521 43
"7001" 0.40636480732469 44
"7002" 0.671442817623958 45
"7003" 0.112638431697556 46
"7004" 0.0500601091235105 47
"7005" 0.251102284215834 48
"7006" 0.36918289296224 49
"7007" 0.17417591790981 50
"7008" 0.522881587078139 51
"7009" 0.478793348601378 52
"7010" 0.484304907476634 53
"7011" 0.028595998711942 54
"7012" 0.376665768163622 55
"7013" 0.404073635712647 56
"7014" 0.674738339999559 57
"7015" 0.115421001821378 58
"7016" 0.387984848421093 59
"7017" 0.152185328249961 60
"7018" 0.445530613170443 61
"7019" 0.232391778648119 62
"7020" 0.188908814022093 63
"7021" 0.409571210828954 64
"7022" 0.851050563121168 65
"7023" 0.49930874968975 66
"7024" 0.255682450868341 67
"7025" 0.448819118804535 68
"7026" 0.26207817474148 69
"7027" 0.0202643035652921 70
"7028" 0.0364282609110267 71
"7029" 0.333925901616672 72
"7030" 0.350754303514729 73
"7031" 0.166466379951119 74
"7032" 0.176059484717754 75
"7033" 0.356682281170779 76
"7034" 0.342159199771393 77
"7035" 0.0095392602943829 78
"7036" 0.347127022238994 79
"7037" 0.178069130219052 80
"7038" 0.0379726288751648 81
"7039" 0.351933559800027 82
"7040" 0.0582545518660429 83
"7041" 0.259314276110919 84
"7042" 0.300383883782298 85
"7043" 0.240921641351755 86
"7044" 0.00212139123949533 87
"7045" 0.213072795572153 88
"7046" 0.244422845462638 89
"7047" 0.0734614543816857 90
"7048" 0.185402054532389 91
"7049" 0.0665722808441776 92
"7050" 0.0361508296610364 93
"7051" 0.0231639613351294 94
"7052" 0.219248195559568 95
"7053" 0.087233320384895 96
"7054" 0.109096988948833 97
"7055" 0.00851891981547314 98
"7056" 0 99
"7057" 0.683133140281589 2
"7058" 0.85351898477653 3
"7059" 2.73904319379425 4
"7060" 0.704107186607765 5
"7061" 2.40809347773147 6
"7062" 2.36417327950943 7
"7063" 1.8898192251193 8
"7064" 3.16117901849397 9
"7065" 0.849572905299103 10
"7066" 0.692906214360348 11
"7067" 0.679903059017777 12
"7068" 0.866474282706844 13
"7069" 0.42940241506634 14
"7070" 0.657515393367633 15
"7071" 1.92091138529295 16
"7072" 0.0999504918936454 17
"7073" 1.01705925781982 18
"7074" 2.38263611135469 19
"7075" 0.854836044531751 20
"7076" 2.51879112789675 21
"7077" 0.733095010083484 22
"7078" 0.189838562723059 23
"7079" 0.626358409364216 24
"7080" 0.760546156019248 25
"7081" 0.830317709442438 26
"7082" 0.839194173670773 27
"7083" 0.439145213538219 28
"7084" 1.09080411264652 29
"7085" 0.0972107370077384 30
"7086" 0.527080493632619 31
"7087" 1.48323348672974 32
"7088" 0.62280114563735 33
"7089" 0.245920031912035 34
"7090" 0.12232380646951 35
"7091" 0.269065100015134 36
"7092" 0.0302643287218972 37
"7093" 0.891872557931148 38
"7094" 0.271411812050325 39
"7095" 0.0333976894808208 40
"7096" 0.0360301983262921 41
"7097" 0.907836177504703 42
"7098" 0.351635533652854 43
"7099" 0.832256873085747 44
"7100" 0.375622606463698 45
"7101" 0.280178375352391 46
"7102" 0.703418899696924 47
"7103" 0.166496292946688 48
"7104" 0.903465878460333 49
"7105" 0.510046682274112 50
"7106" 0.303283718562579 51
"7107" 0.181117092695381 52
"7108" 0.650451946255089 53
"7109" 0.695549061290342 54
"7110" 0.377366199795645 55
"7111" 0.261889552572986 56
"7112" 0.399288725417614 57
"7113" 0.72740188147054 58
"7114" 0.0235213182148573 59
"7115" 0.575092967225541 60
"7116" 0.328955614297468 61
"7117" 0.464217176150798 62
"7118" 0.12559069015252 63
"7119" 0.311432190138016 64
"7120" 0.920333915006058 65
"7121" 0.132495223142645 66
"7122" 0.0560221569625714 67
"7123" 0.0444400340384581 68
"7124" 0.312001149362256 69
"7125" 0.491392718199101 70
"7126" 0.140876219993488 71
"7127" 0.206403112715181 72
"7128" 0.519665005850666 73
"7129" 0.176644925624593 74
"7130" 0.448033727180807 75
"7131" 0.345397824635115 76
"7132" 0.348295365014178 77
"7133" 0.164534831424197 78
"7134" 0.0504459630635912 79
"7135" 0.0816789757926532 80
"7136" 0.0379534540720486 81
"7137" 0.0631411941422075 82
"7138" 0.00437723953801905 83
"7139" 0.198239804498521 84
"7140" 0.00546767444923624 85
"7141" 0.247865928453929 86
"7142" 0.288660637583289 87
"7143" 0.320163849242821 88
"7144" 0.064304412659547 89
"7145" 0.0641693592809035 90
"7146" 0.106706213434463 91
"7147" 0.0555517651041211 92
"7148" 0.0534136895708847 93
"7149" 0.155563747525939 94
"7150" 0.101738352372703 95
"7151" 0.0950062737966514 96
"7152" 0.0325575357376799 97
"7153" 0.0442745659435846 98
"7154" 0 99
"7155" 0.7933727024904 2
"7156" 0.790495263984544 3
"7157" 1.88864003478902 4
"7158" 1.19308260824539 5
"7159" 2.26688938138756 6
"7160" 0.555079384109215 7
"7161" 1.82710419418244 8
"7162" 2.01930932352919 9
"7163" 1.26836969027144 10
"7164" 1.60530648201692 11
"7165" 0.965535380198632 12
"7166" 0.785346980909398 13
"7167" 0.0577378825796905 14
"7168" 0.754829780779533 15
"7169" 2.60568421583566 16
"7170" 2.67859768371984 17
"7171" 0.539727291924146 18
"7172" 1.88859996058779 19
"7173" 0.109373727058233 20
"7174" 1.10606311716713 21
"7175" 0.856824582635722 22
"7176" 0.398918164347774 23
"7177" 0.509218320527875 24
"7178" 0.591362454264114 25
"7179" 0.0985157678510598 26
"7180" 0.361682332865282 27
"7181" 0.165197613806296 28
"7182" 0.948003288419474 29
"7183" 1.83684433521154 30
"7184" 0.1903199654489 31
"7185" 0.352028684184761 32
"7186" 1.43296943812397 33
"7187" 0.509758673917437 34
"7188" 1.17956936219798 35
"7189" 1.06112261114292 36
"7190" 0.403917333925189 37
"7191" 0.419808967676967 38
"7192" 0.307252413350123 39
"7193" 0.390256748565713 40
"7194" 0.417828363716497 41
"7195" 0.0298846360656322 42
"7196" 0.653098095519928 43
"7197" 0.411344010010512 44
"7198" 0.10766790236332 45
"7199" 0.0395510270495936 46
"7200" 0.104757288794913 47
"7201" 0.904048319926965 48
"7202" 0.677479586088317 49
"7203" 0.469211837856655 50
"7204" 0.234237626372801 51
"7205" 0.30958937804138 52
"7206" 0.487241626739887 53
"7207" 0.851421692317987 54
"7208" 0.0695775353951835 55
"7209" 0.152839602667128 56
"7210" 0.630241108677337 57
"7211" 0.452286565828767 58
"7212" 0.52041038520921 59
"7213" 0.47628372253208 60
"7214" 0.722688640255776 61
"7215" 0.0279923533538546 62
"7216" 0.52876245544422 63
"7217" 0.5106867173272 64
"7218" 0.473174751050666 65
"7219" 0.56745390563449 66
"7220" 0.42767813386245 67
"7221" 0.100484337777666 68
"7222" 0.239322019483506 69
"7223" 0.116919763064882 70
"7224" 0.0644595076363771 71
"7225" 0.0259851258046508 72
"7226" 0.0616844616237264 73
"7227" 0.243198075657588 74
"7228" 0.536407835761517 75
"7229" 0.109416380596689 76
"7230" 0.0780042908486698 77
"7231" 0.0221971023249424 78
"7232" 0.763147281277097 79
"7233" 0.00268073068727589 80
"7234" 0.15013923276694 81
"7235" 0.0809908227175456 82
"7236" 0.329028643467676 83
"7237" 0.0693515219985805 84
"7238" 0.352570415479609 85
"7239" 0.260912468268097 86
"7240" 0.429217795812474 87
"7241" 0.312613249283254 88
"7242" 0.124656785056911 89
"7243" 0.131167290040169 90
"7244" 0.153012227429102 91
"7245" 0.123240465838115 92
"7246" 0.0527725349918345 93
"7247" 0.089293618101634 94
"7248" 0.0919775255539969 95
"7249" 0.0894811445094194 96
"7250" 0.0286902886462883 97
"7251" 0.0796006850322436 98
"7252" 0 99
"7253" 7.27310192812762 2
"7254" 4.31289575543824 3
"7255" 1.61448693754278 4
"7256" 4.51535339590736 5
"7257" 1.83056896488814 6
"7258" 5.37830592250368 7
"7259" 0.571904759973495 8
"7260" 3.60745610611351 9
"7261" 2.32318128549689 10
"7262" 0.673457097448599 11
"7263" 0.17306046927509 12
"7264" 0.496561746229262 13
"7265" 0.296618290324291 14
"7266" 0.524047488872742 15
"7267" 0.466040908312613 16
"7268" 0.868585344086394 17
"7269" 1.58851682381563 18
"7270" 1.36845447724467 19
"7271" 1.27904856533781 20
"7272" 0.893633424345294 21
"7273" 0.991726937258745 22
"7274" 0.404590662157269 23
"7275" 0.461887987368876 24
"7276" 0.74159195444848 25
"7277" 0.196025078767596 26
"7278" 0.9092024301917 27
"7279" 1.51800758241737 28
"7280" 0.486621313177877 29
"7281" 0.520406238323383 30
"7282" 0.953288046938065 31
"7283" 0.670885329707134 32
"7284" 0.377224489222089 33
"7285" 0.428545915623993 34
"7286" 0.807781399501642 35
"7287" 0.17421845129841 36
"7288" 0.833270985138643 37
"7289" 0.133076892421991 38
"7290" 0.0430462953505936 39
"7291" 0.0938339254060832 40
"7292" 0.508433347347203 41
"7293" 0.022535818051628 42
"7294" 0.0801240789422563 43
"7295" 0.454124736196379 44
"7296" 0.0705057369320847 45
"7297" 0.239197082048169 46
"7298" 0.691749674998291 47
"7299" 0.284117266779203 48
"7300" 0.0828037185791765 49
"7301" 0.41192336352312 50
"7302" 0.284765711013162 51
"7303" 0.419607870265169 52
"7304" 0.240542311894471 53
"7305" 0.345498004874405 54
"7306" 0.103819474690879 55
"7307" 0.275694524966982 56
"7308" 0.361710411045952 57
"7309" 0.288320518309319 58
"7310" 0.628482675286705 59
"7311" 0.461376210001656 60
"7312" 0.138140026300207 61
"7313" 0.231642086217253 62
"7314" 0.230594758652398 63
"7315" 0.453330000098588 64
"7316" 0.0536269517187909 65
"7317" 0.166289567991931 66
"7318" 0.487196701497527 67
"7319" 0.264877555270175 68
"7320" 0.352019115060576 69
"7321" 0.169078712308242 70
"7322" 0.249875735219986 71
"7323" 0.0107503616384121 72
"7324" 0.358880799985828 73
"7325" 0.121565551581686 74
"7326" 0.0527320419141945 75
"7327" 0.106378650412337 76
"7328" 0.0697114092791389 77
"7329" 0.16996567738505 78
"7330" 0.0411279941239281 79
"7331" 0.342247881608326 80
"7332" 0.129350584442957 81
"7333" 0.000799930449030483 82
"7334" 0.0857073650610529 83
"7335" 0.0339985036894491 84
"7336" 0.126514330114778 85
"7337" 0.24896684042377 86
"7338" 0.37551018119678 87
"7339" 0.0156590586008675 88
"7340" 0.11050877760684 89
"7341" 0.0712610657572753 90
"7342" 0.00825373679791344 91
"7343" 0.161082005123919 92
"7344" 0.0774948177442886 93
"7345" 0.0379175446160346 94
"7346" 0.154253717246848 95
"7347" 0.01765299654905 96
"7348" 0.01019319936772 97
"7349" 0.0177803479057614 98
"7350" 0 99
"7351" 4.51262692098079 2
"7352" 0.908295398361701 3
"7353" 1.15467764522314 4
"7354" 1.36198009720702 5
"7355" 1.59589504791694 6
"7356" 2.75198419431647 7
"7357" 0.941752384285107 8
"7358" 2.24464398022173 9
"7359" 0.388993171945838 10
"7360" 0.515016332950869 11
"7361" 0.552352137997276 12
"7362" 0.520769964131512 13
"7363" 0.00113433252007078 14
"7364" 0.996741238841965 15
"7365" 0.412108009805178 16
"7366" 0.557838591492164 17
"7367" 1.23603344857966 18
"7368" 0.279327491618167 19
"7369" 1.29502062072638 20
"7370" 0.343399478196191 21
"7371" 0.44949800635439 22
"7372" 1.41560457803851 23
"7373" 1.13837554869171 24
"7374" 0.275377477966572 25
"7375" 0.279974141228978 26
"7376" 2.16105450983941 27
"7377" 0.250556544153408 28
"7378" 0.342318961596556 29
"7379" 0.0246491805781885 30
"7380" 0.776944955369473 31
"7381" 0.104658819777697 32
"7382" 0.00875730904742215 33
"7383" 0.0663255730290533 34
"7384" 1.48612139736599 35
"7385" 0.427030376593101 36
"7386" 0.229097717813468 37
"7387" 1.30336777517564 38
"7388" 0.298371055291061 39
"7389" 0.162810278267779 40
"7390" 0.349148868270799 41
"7391" 0.164267470145915 42
"7392" 0.0717795256851847 43
"7393" 0.24191320089429 44
"7394" 0.139738647759458 45
"7395" 0.517555270108047 46
"7396" 0.160337452683366 47
"7397" 0.00677350370583558 48
"7398" 0.279542361274839 49
"7399" 0.408520862252694 50
"7400" 0.295219814498972 51
"7401" 0.264611954803355 52
"7402" 0.260919522036479 53
"7403" 0.403006082126538 54
"7404" 0.59263262060486 55
"7405" 0.29525510845828 56
"7406" 0.930428408444595 57
"7407" 0.0709269675676848 58
"7408" 0.40132099709788 59
"7409" 0.236529665132643 60
"7410" 0.441952625927066 61
"7411" 0.0839359417542379 62
"7412" 0.114423227339224 63
"7413" 0.233472102898045 64
"7414" 0.523869251449364 65
"7415" 0.307251868519281 66
"7416" 0.611255258826702 67
"7417" 0.199313749451112 68
"7418" 0.404190868831558 69
"7419" 0.646806036440632 70
"7420" 0.288552258217496 71
"7421" 0.0380563857392478 72
"7422" 0.597221660706451 73
"7423" 0.248930438113998 74
"7424" 0.4150612830703 75
"7425" 0.0909919198645524 76
"7426" 0.113650332383007 77
"7427" 0.405464210005242 78
"7428" 0.35358692596422 79
"7429" 0.163280274711169 80
"7430" 0.0638615182744343 81
"7431" 0.0220284965539042 82
"7432" 0.0612033681318763 83
"7433" 0.177706978200948 84
"7434" 0.0591563687644299 85
"7435" 0.128285727417032 86
"7436" 0.0481002412250941 87
"7437" 0.110000841449577 88
"7438" 0.182374429861934 89
"7439" 0.175753248315406 90
"7440" 0.000615069427779882 91
"7441" 0.0720425737587669 92
"7442" 0.159106743896751 93
"7443" 0.113505358946584 94
"7444" 0.0538061600986212 95
"7445" 0.139075040559453 96
"7446" 0.124482282463057 97
"7447" 0.0919907089418138 98
"7448" 0 99
"7449" 0.198219102467893 2
"7450" 0.761151209952065 3
"7451" 1.52545843454452 4
"7452" 2.4364953880925 5
"7453" 4.66130624052164 6
"7454" 1.45162435425492 7
"7455" 0.744655795088792 8
"7456" 1.78212500310056 9
"7457" 2.66059950737466 10
"7458" 2.79946011488983 11
"7459" 2.17439222839466 12
"7460" 0.868746266656893 13
"7461" 1.34962001139514 14
"7462" 1.12524090340192 15
"7463" 0.317303360151457 16
"7464" 0.735190518780294 17
"7465" 0.763747158901627 18
"7466" 0.889095427309132 19
"7467" 0.55691590870956 20
"7468" 1.24927004576771 21
"7469" 0.278438880524419 22
"7470" 1.21185330935321 23
"7471" 0.741278984679353 24
"7472" 1.6495549542113 25
"7473" 2.22945403570542 26
"7474" 1.29748890053358 27
"7475" 0.132211307575334 28
"7476" 0.6052113890927 29
"7477" 0.371501995712038 30
"7478" 0.70783420016026 31
"7479" 1.15799295236573 32
"7480" 1.49618174439608 33
"7481" 0.088437787955229 34
"7482" 0.656171468221936 35
"7483" 0.283050171910345 36
"7484" 0.303581952069854 37
"7485" 0.781966912964184 38
"7486" 0.906955644116226 39
"7487" 0.651363716055422 40
"7488" 0.795655482309493 41
"7489" 0.653871500506206 42
"7490" 0.154386160488342 43
"7491" 0.194178828634886 44
"7492" 0.890555340994517 45
"7493" 0.555560492667981 46
"7494" 0.386078664356369 47
"7495" 0.264289693709935 48
"7496" 0.486304100062975 49
"7497" 0.47315654506651 50
"7498" 0.0238854973088707 51
"7499" 0.289404044827305 52
"7500" 0.753231348287202 53
"7501" 0.177748753773792 54
"7502" 0.687366894226809 55
"7503" 0.498318170215976 56
"7504" 0.801949996382172 57
"7505" 0.596277702089666 58
"7506" 0.0953864867160323 59
"7507" 0.140410358384182 60
"7508" 0.226418862240874 61
"7509" 1.0317759693623 62
"7510" 0.41445708962738 63
"7511" 0.375132949410035 64
"7512" 0.409654983857551 65
"7513" 0.0194997590250007 66
"7514" 0.209904280920231 67
"7515" 0.128546101838988 68
"7516" 0.304448519990866 69
"7517" 0.359713079346884 70
"7518" 0.856146750526025 71
"7519" 0.760822443151457 72
"7520" 0.215557443331102 73
"7521" 0.245521014381251 74
"7522" 0.277333996220834 75
"7523" 0.0697202473063768 76
"7524" 0.126939383703132 77
"7525" 0.573565810662133 78
"7526" 0.0602916448565524 79
"7527" 0.00329030089675338 80
"7528" 0.338944778614365 81
"7529" 0.226596531463522 82
"7530" 0.263500959031376 83
"7531" 0.506206039525194 84
"7532" 0.0239472021386839 85
"7533" 0.175612861190194 86
"7534" 0.161777690677637 87
"7535" 0.297054290703888 88
"7536" 0.156684744613439 89
"7537" 0.167248675375614 90
"7538" 0.225247591169569 91
"7539" 0.181866120939467 92
"7540" 0.153561120691808 93
"7541" 0.0153158344911816 94
"7542" 0.0103660184236069 95
"7543" 0.096789716803051 96
"7544" 0.00696024609277836 97
"7545" 0.116713676299109 98
"7546" 0 99
"7547" 6.90816146090446 2
"7548" 0.711231383314692 3
"7549" 2.69965449686535 4
"7550" 3.21494198517154 5
"7551" 0.674860868924454 6
"7552" 1.87270995025848 7
"7553" 2.13682996454012 8
"7554" 1.0605502096396 9
"7555" 0.294693544532911 10
"7556" 1.58665370017008 11
"7557" 1.61328345043769 12
"7558" 2.78003887175376 13
"7559" 0.428122093134742 14
"7560" 0.366333063753558 15
"7561" 0.854810733715387 16
"7562" 1.89862123525048 17
"7563" 1.54260805504654 18
"7564" 1.84241913046556 19
"7565" 0.747005587810997 20
"7566" 0.53159407762008 21
"7567" 1.44532151150669 22
"7568" 0.984686533749944 23
"7569" 0.0119680150993899 24
"7570" 0.761033651601721 25
"7571" 0.946310809686469 26
"7572" 1.46688772074839 27
"7573" 1.29090810152839 28
"7574" 1.12235236847054 29
"7575" 0.841241491845966 30
"7576" 0.806084649361718 31
"7577" 0.63925448592991 32
"7578" 0.679071850430952 33
"7579" 0.804957552637729 34
"7580" 1.27479016591534 35
"7581" 1.09246302087409 36
"7582" 0.122957204461735 37
"7583" 0.0776519744024567 38
"7584" 0.563349067721438 39
"7585" 0.392354619014941 40
"7586" 0.277413856532372 41
"7587" 0.581256308768052 42
"7588" 0.581076863364899 43
"7589" 0.543647796065562 44
"7590" 0.774430985405105 45
"7591" 0.756293967021139 46
"7592" 0.480527907064939 47
"7593" 0.32458474383667 48
"7594" 1.08368032732453 49
"7595" 0.256286152301022 50
"7596" 0.456299947956155 51
"7597" 0.0124686708046776 52
"7598" 0.562563953022086 53
"7599" 0.350594928579359 54
"7600" 0.473819724255721 55
"7601" 0.125232043180075 56
"7602" 0.59621980481015 57
"7603" 0.0772650633209012 58
"7604" 0.781267806603561 59
"7605" 0.170680914514482 60
"7606" 0.27365691286614 61
"7607" 0.308453663924619 62
"7608" 0.271286548092295 63
"7609" 0.457766789558435 64
"7610" 0.242871807085982 65
"7611" 0.0364942878860958 66
"7612" 0.345266517838053 67
"7613" 0.0493834369397614 68
"7614" 0.570687125141881 69
"7615" 0.283392304357814 70
"7616" 0.0299875570533555 71
"7617" 0.528742198589518 72
"7618" 0.342722235658172 73
"7619" 0.0677713842521641 74
"7620" 0.202770778966677 75
"7621" 0.168499603826841 76
"7622" 0.0707789407038019 77
"7623" 0.00651626046095434 78
"7624" 0.255007701710652 79
"7625" 0.0314878112873065 80
"7626" 0.507860495524044 81
"7627" 0.241309326502398 82
"7628" 0.182751189525039 83
"7629" 0.0764988394027127 84
"7630" 0.217827264779093 85
"7631" 0.388091955529103 86
"7632" 0.374187365662269 87
"7633" 0.117710132102136 88
"7634" 0.223880340630032 89
"7635" 0.259534571224812 90
"7636" 0.120757188025596 91
"7637" 0.147598417313838 92
"7638" 0.25365923987041 93
"7639" 0.0948152576574171 94
"7640" 0.206413491368276 95
"7641" 0.0607503141408673 96
"7642" 0.1180850910318 97
"7643" 0.0125140626336794 98
"7644" 0 99
"7645" 0.766925389852674 2
"7646" 7.94980738987999 3
"7647" 2.06204682427323 4
"7648" 2.75333655557042 5
"7649" 1.19004216104338 6
"7650" 1.09889981050972 7
"7651" 3.25740016470281 8
"7652" 0.722054468222687 9
"7653" 0.849055064901766 10
"7654" 1.11949248216877 11
"7655" 0.804952612123554 12
"7656" 0.90542653965374 13
"7657" 0.129935938770155 14
"7658" 0.304682418460122 15
"7659" 0.146830432134579 16
"7660" 0.787316498570151 17
"7661" 0.568828861431954 18
"7662" 0.173836187580839 19
"7663" 1.31985649893323 20
"7664" 1.30777437174796 21
"7665" 1.16001773870033 22
"7666" 1.48899446907371 23
"7667" 1.26314322662278 24
"7668" 1.10581160704391 25
"7669" 1.30523098746358 26
"7670" 0.189829194408122 27
"7671" 0.54727561621759 28
"7672" 0.305784491582328 29
"7673" 1.60460692431161 30
"7674" 1.42740188478167 31
"7675" 0.263780923053313 32
"7676" 0.125174317448916 33
"7677" 0.417588344257071 34
"7678" 0.571306639799272 35
"7679" 1.00357378369241 36
"7680" 0.510181120019285 37
"7681" 0.152831650018598 38
"7682" 0.631557357641379 39
"7683" 0.679192301105228 40
"7684" 0.998171509964184 41
"7685" 0.513096001568475 42
"7686" 0.344143624256151 43
"7687" 0.347581631917683 44
"7688" 0.445509449706192 45
"7689" 0.549277271933192 46
"7690" 0.36919121962367 47
"7691" 0.361912221582193 48
"7692" 0.399380603377977 49
"7693" 0.741065905986443 50
"7694" 1.09114618865332 51
"7695" 0.379575089007842 52
"7696" 0.253042958034902 53
"7697" 0.192991092594108 54
"7698" 0.0843258215303267 55
"7699" 0.0852526812064864 56
"7700" 0.477742296854988 57
"7701" 0.273776041146874 58
"7702" 0.180956359989779 59
"7703" 0.389122135116941 60
"7704" 0.346115369790497 61
"7705" 0.418228889297721 62
"7706" 0.318987566259786 63
"7707" 0.0534413058665928 64
"7708" 0.340211916521091 65
"7709" 0.472167211629365 66
"7710" 0.132459725060586 67
"7711" 0.0418798110351413 68
"7712" 0.156015217897652 69
"7713" 0.308836832748981 70
"7714" 0.0480060850515302 71
"7715" 0.0187485027096674 72
"7716" 0.47527042331967 73
"7717" 0.0699988715877777 74
"7718" 0.0200769606869822 75
"7719" 0.362343418094436 76
"7720" 0.156974983617723 77
"7721" 0.133363546082292 78
"7722" 0.374699389084897 79
"7723" 0.407510224965341 80
"7724" 0.0964793574898968 81
"7725" 0.114870480136098 82
"7726" 0.0504539588835658 83
"7727" 0.236987221362335 84
"7728" 0.0184856482248366 85
"7729" 0.121116458193015 86
"7730" 0.119140984715045 87
"7731" 0.179585852552642 88
"7732" 0.121245582036977 89
"7733" 0.0214494744410786 90
"7734" 0.20422467594169 91
"7735" 0.0217521057588134 92
"7736" 0.278038326260534 93
"7737" 0.210712580022173 94
"7738" 0.0042491797024941 95
"7739" 0.10652979733011 96
"7740" 0.0164306161535811 97
"7741" 0.00851891981547314 98
"7742" 0 99
"7743" 1.62600956423198 2
"7744" 4.02368747221304 3
"7745" 0.592602283818808 4
"7746" 0.0499189121450601 5
"7747" 0.852070838120452 6
"7748" 0.282671135963276 7
"7749" 0.87010628738837 8
"7750" 0.811971829978339 9
"7751" 2.7693494833787 10
"7752" 0.0306004338527385 11
"7753" 0.200568303430855 12
"7754" 3.58033768247909 13
"7755" 0.533380269589991 14
"7756" 1.57739748924731 15
"7757" 1.04409719380074 16
"7758" 1.64671879890519 17
"7759" 1.78353362930118 18
"7760" 0.276399460273087 19
"7761" 1.24965688224744 20
"7762" 1.38227679770892 21
"7763" 0.794059656703135 22
"7764" 0.402793568319341 23
"7765" 0.143062488427109 24
"7766" 0.722558343527591 25
"7767" 0.107704548920529 26
"7768" 2.23055183130432 27
"7769" 1.22659440890514 28
"7770" 0.174203073821565 29
"7771" 0.152588974314113 30
"7772" 0.890259507564498 31
"7773" 0.103737106444912 32
"7774" 0.13383833289307 33
"7775" 1.28968506421199 34
"7776" 0.0807570779958743 35
"7777" 0.936639085798416 36
"7778" 0.014354458138866 37
"7779" 0.542216341785767 38
"7780" 0.389523176669875 39
"7781" 1.59492695957069 40
"7782" 1.12471144781006 41
"7783" 1.04608022460223 42
"7784" 0.108862704071213 43
"7785" 0.338922922398754 44
"7786" 0.0869698497752916 45
"7787" 0.49693504644776 46
"7788" 0.399594986239321 47
"7789" 0.511203326408881 48
"7790" 0.112997349611447 49
"7791" 0.0794076023384944 50
"7792" 0.46644931177695 51
"7793" 0.464574336732129 52
"7794" 0.0323901278995299 53
"7795" 0.0568892000619667 54
"7796" 0.355930122100066 55
"7797" 0.121451160823625 56
"7798" 0.496964611337324 57
"7799" 0.274775413277941 58
"7800" 0.0960442669428433 59
"7801" 0.134686905295689 60
"7802" 0.201294731323099 61
"7803" 0.669863696416028 62
"7804" 0.0993569891474045 63
"7805" 0.279954297367439 64
"7806" 0.311370203484121 65
"7807" 0.330380539386768 66
"7808" 0.324238918113331 67
"7809" 0.301934311414571 68
"7810" 0.0539120824894203 69
"7811" 0.0332897298797865 70
"7812" 0.14175725997887 71
"7813" 0.633544327772106 72
"7814" 0.277463959771769 73
"7815" 0.432379654031955 74
"7816" 0.247188593756416 75
"7817" 0.291552536931721 76
"7818" 0.249731955767999 77
"7819" 0.29837197504409 78
"7820" 0.330071466261755 79
"7821" 0.260683504779361 80
"7822" 0.504594615089658 81
"7823" 0.14401304908404 82
"7824" 0.221141848603878 83
"7825" 0.132556773434593 84
"7826" 0.34621271611768 85
"7827" 0.173192223840961 86
"7828" 0.0971441264758985 87
"7829" 0.233710769071361 88
"7830" 0.2787578032663 89
"7831" 0.071285203809601 90
"7832" 0.128542460320129 91
"7833" 0.0466060481985973 92
"7834" 0.0358987612616476 93
"7835" 0.0672538809761047 94
"7836" 0.130027014785964 95
"7837" 0.178942346704314 96
"7838" 0.0681188249974503 97
"7839" 0.00513901349146288 98
"7840" 0 99
"7841" 4.31387484724983 2
"7842" 0.480987332947287 3
"7843" 3.09526293767878 4
"7844" 1.66937791288684 5
"7845" 0.990666800863338 6
"7846" 1.04259662682147 7
"7847" 3.60155850435511 8
"7848" 1.36066317636479 9
"7849" 0.921346486093368 10
"7850" 0.31001253342837 11
"7851" 0.781360339666382 12
"7852" 0.495998752780741 13
"7853" 0.00130040813855514 14
"7854" 2.36877458882134 15
"7855" 1.20771347465915 16
"7856" 0.910554428786054 17
"7857" 0.533339926156802 18
"7858" 1.17726666446329 19
"7859" 1.061780742253 20
"7860" 0.662164991741796 21
"7861" 2.34062881188957 22
"7862" 0.208899303529291 23
"7863" 0.171403016188624 24
"7864" 1.05756436617587 25
"7865" 0.258895911930254 26
"7866" 0.577760394801486 27
"7867" 1.03609312426799 28
"7868" 1.84324572959649 29
"7869" 0.931176392211026 30
"7870" 1.24152776442076 31
"7871" 0.298894169800108 32
"7872" 0.073860974648913 33
"7873" 0.933790001035583 34
"7874" 0.852821454017581 35
"7875" 0.0600459968288077 36
"7876" 0.0983421446763108 37
"7877" 0.00760887652115558 38
"7878" 0.253632234877648 39
"7879" 0.377862405760373 40
"7880" 0.580539715395767 41
"7881" 0.0727848976932936 42
"7882" 0.489930728803763 43
"7883" 0.560625102968859 44
"7884" 1.29850785239046 45
"7885" 0.167215021227293 46
"7886" 0.215645385269421 47
"7887" 0.370580952408933 48
"7888" 0.47893027927922 49
"7889" 0.796497742853614 50
"7890" 0.18491570636818 51
"7891" 0.525305110597666 52
"7892" 0.60119106054575 53
"7893" 0.435770940500926 54
"7894" 0.191278408677605 55
"7895" 0.785713939488157 56
"7896" 0.675859478172023 57
"7897" 0.475677303672668 58
"7898" 0.383184511947184 59
"7899" 0.60053910980023 60
"7900" 0.0251710669664892 61
"7901" 0.485939100052228 62
"7902" 0.645861695239855 63
"7903" 0.164551119042909 64
"7904" 0.0961276347836524 65
"7905" 0.0801160509868563 66
"7906" 0.00954976153142447 67
"7907" 0.141500826604239 68
"7908" 0.349661391136528 69
"7909" 0.286302084334771 70
"7910" 0.286134698368863 71
"7911" 0.0980951339392717 72
"7912" 0.376723034212744 73
"7913" 0.194969365442163 74
"7914" 0.59281536597463 75
"7915" 0.474558278566669 76
"7916" 0.120195774021747 77
"7917" 0.22293699004409 78
"7918" 0.0793979496690553 79
"7919" 0.237398122682275 80
"7920" 0.0290073679622147 81
"7921" 0.321315149688902 82
"7922" 0.322331098365278 83
"7923" 0.243343952966007 84
"7924" 0.0373447522481343 85
"7925" 0.362549982697831 86
"7926" 0.101287403621957 87
"7927" 0.237887966623344 88
"7928" 0.120572387292366 89
"7929" 0.160320352702786 90
"7930" 0.0463062966761255 91
"7931" 0.176019316195985 92
"7932" 0.00628872061919439 93
"7933" 0.0248084514617607 94
"7934" 0.0696737528659096 95
"7935" 0.109587994451734 96
"7936" 0.0537412869649715 97
"7937" 0.0368275511707147 98
"7938" 0 99
"7939" 0.605924815944142 2
"7940" 0.0453316890282143 3
"7941" 1.29548674332006 4
"7942" 0.498112608820633 5
"7943" 3.20772719954482 6
"7944" 0.351257279628706 7
"7945" 1.37648681226076 8
"7946" 0.984894418927956 9
"7947" 0.312672591822186 10
"7948" 1.17607178183386 11
"7949" 0.996214675949367 12
"7950" 3.23969292110527 13
"7951" 0.567466272509141 14
"7952" 0.135482315210185 15
"7953" 1.44750266625521 16
"7954" 0.252119391598506 17
"7955" 0.609727686326349 18
"7956" 0.14943146543753 19
"7957" 1.11150036624851 20
"7958" 1.79029849002903 21
"7959" 0.288870346376728 22
"7960" 1.85183021767299 23
"7961" 0.914301923347683 24
"7962" 1.41234222726404 25
"7963" 0.42574029357155 26
"7964" 0.238197845068776 27
"7965" 0.129169718767653 28
"7966" 0.163367846137733 29
"7967" 0.297432210409921 30
"7968" 0.428566810314361 31
"7969" 0.844782245471385 32
"7970" 1.27166068437634 33
"7971" 0.598743701559643 34
"7972" 0.304429265993336 35
"7973" 0.264933594016148 36
"7974" 0.561353654087204 37
"7975" 0.291694698265835 38
"7976" 0.597238678822974 39
"7977" 1.37744588412975 40
"7978" 0.209838373348969 41
"7979" 0.00886883790364383 42
"7980" 0.699416824227516 43
"7981" 0.519821526080679 44
"7982" 0.422359890249957 45
"7983" 0.253023618829151 46
"7984" 0.0365921732591804 47
"7985" 0.44789707105174 48
"7986" 0.538582077155127 49
"7987" 0.00138174521608168 50
"7988" 0.1146965837555 51
"7989" 0.303775108958362 52
"7990" 0.350629453863816 53
"7991" 0.634210994380533 54
"7992" 0.583691942115171 55
"7993" 0.671450535732444 56
"7994" 0.0758829777352555 57
"7995" 0.262580320401313 58
"7996" 0.0412325208625379 59
"7997" 0.324518710185154 60
"7998" 0.763990198512615 61
"7999" 0.817570867874256 62
"8000" 0.351361769990576 63
"8001" 0.0580963306288579 64
"8002" 0.143164680024531 65
"8003" 0.164220573648416 66
"8004" 0.739525886380829 67
"8005" 0.215684302420054 68
"8006" 0.570557860363979 69
"8007" 0.445763066381364 70
"8008" 0.303528397612827 71
"8009" 0.296744275783721 72
"8010" 0.385615646193082 73
"8011" 0.0974021031334811 74
"8012" 0.128158853604491 75
"8013" 0.231962355541282 76
"8014" 0.113119446334445 77
"8015" 0.357594884887677 78
"8016" 0.249160472866006 79
"8017" 0.0466870348878178 80
"8018" 0.231920801077509 81
"8019" 0.356235192689532 82
"8020" 0.566362365845693 83
"8021" 0.00221742593188898 84
"8022" 0.0579934870807377 85
"8023" 0.0200041567808994 86
"8024" 0.0171873247653467 87
"8025" 0.010045012236807 88
"8026" 0.0477008789567763 89
"8027" 0.109124367016437 90
"8028" 0.196618580676847 91
"8029" 0.0475082079266585 92
"8030" 0.0343697698573989 93
"8031" 0.179487014341893 94
"8032" 0.148226380930588 95
"8033" 0.185111990707331 96
"8034" 0.0788423747860791 97
"8035" 0.104189975238819 98
"8036" 0 99
"8037" 2.57418758627199 2
"8038" 4.54139637386696 3
"8039" 0.322660259776781 4
"8040" 1.57044854863479 5
"8041" 0.474192088670116 6
"8042" 2.70579520489012 7
"8043" 2.23926830013902 8
"8044" 1.54519931848729 9
"8045" 0.258431721665176 10
"8046" 1.81938369169312 11
"8047" 1.85791600292871 12
"8048" 0.781275559493357 13
"8049" 0.936911636778315 14
"8050" 2.04200035497005 15
"8051" 0.222940402637038 16
"8052" 0.342714597654389 17
"8053" 0.235880143967057 18
"8054" 1.197260149869 19
"8055" 1.11935918437726 20
"8056" 0.708343861975909 21
"8057" 1.29449846833227 22
"8058" 0.616001223134663 23
"8059" 0.636092915017583 24
"8060" 0.813908875070617 25
"8061" 0.474069328569794 26
"8062" 0.729328159628959 27
"8063" 0.772418344166057 28
"8064" 0.858598471924385 29
"8065" 0.163965900728881 30
"8066" 0.648490846488275 31
"8067" 0.511262574293889 32
"8068" 0.643378934282351 33
"8069" 0.687717743859341 34
"8070" 1.39397317057814 35
"8071" 0.816759089589712 36
"8072" 0.276615468440036 37
"8073" 0.715721159514389 38
"8074" 0.423883660302447 39
"8075" 0.260772965241585 40
"8076" 0.107589017452492 41
"8077" 0.692921138143021 42
"8078" 0.154069036737403 43
"8079" 0.137093047932702 44
"8080" 0.268038650113517 45
"8081" 0.190345662179081 46
"8082" 0.325893991898896 47
"8083" 0.354104519875677 48
"8084" 0.315719782125527 49
"8085" 0.138151121710561 50
"8086" 0.464661134265351 51
"8087" 0.38622216261535 52
"8088" 0.00210446198214203 53
"8089" 0.190061054943297 54
"8090" 0.657513939205657 55
"8091" 0.0574724991482295 56
"8092" 0.320364015323724 57
"8093" 0.360402719716787 58
"8094" 0.716501500270845 59
"8095" 0.479687460595177 60
"8096" 0.6556409227483 61
"8097" 0.403415263193341 62
"8098" 0.101587447251204 63
"8099" 0.740192286946022 64
"8100" 0.5383369373928 65
"8101" 0.39991796206459 66
"8102" 0.0930368999024623 67
"8103" 0.235925257011694 68
"8104" 0.147288287633035 69
"8105" 0.371328868679552 70
"8106" 0.11574507520392 71
"8107" 0.33378956826406 72
"8108" 0.274781857431241 73
"8109" 0.126366819675793 74
"8110" 1.01324891305814 75
"8111" 0.07933835930895 76
"8112" 0.116707718324969 77
"8113" 0.201063925602749 78
"8114" 0.041643095874038 79
"8115" 0.201261592969779 80
"8116" 0.180120681277787 81
"8117" 0.208493002753203 82
"8118" 0.0566394265922091 83
"8119" 0.364400202852072 84
"8120" 0.375356811144598 85
"8121" 0.150966636142566 86
"8122" 0.0435628323728252 87
"8123" 0.200527751718209 88
"8124" 0.112451149213665 89
"8125" 0.137605018715624 90
"8126" 0.0786762395138166 91
"8127" 0.151387061693711 92
"8128" 0.0533478430449023 93
"8129" 0.04290340531775 94
"8130" 0.145985383160968 95
"8131" 0.111279419438011 96
"8132" 0.018209174003556 97
"8133" 0.10259240427032 98
"8134" 0 99
"8135" 1.0224854391259 2
"8136" 1.24475587968368 3
"8137" 0.85097047611103 4
"8138" 0.0477277268891394 5
"8139" 3.15535660333421 6
"8140" 0.10973532556293 7
"8141" 0.603409638215531 8
"8142" 1.4992674845964 9
"8143" 3.34350436350928 10
"8144" 0.647647723739035 11
"8145" 1.44315824633519 12
"8146" 0.136741862041056 13
"8147" 0.74390765919945 14
"8148" 1.90283518928339 15
"8149" 0.0239596751415188 16
"8150" 1.31651942023723 17
"8151" 0.330711803654771 18
"8152" 0.183684803734782 19
"8153" 0.826963292853508 20
"8154" 0.522870162085866 21
"8155" 0.349967244122536 22
"8156" 0.457854528945675 23
"8157" 0.0803280638307503 24
"8158" 0.00617005059330009 25
"8159" 0.410685881950713 26
"8160" 1.87593771911262 27
"8161" 0.809498744649199 28
"8162" 1.10503762094817 29
"8163" 0.625827931639566 30
"8164" 0.414760396655657 31
"8165" 0.785239954548653 32
"8166" 0.194010728399579 33
"8167" 0.0214392331340669 34
"8168" 0.512682331920663 35
"8169" 0.261270351188998 36
"8170" 0.390540697240551 37
"8171" 0.677296508012027 38
"8172" 0.435544111168522 39
"8173" 0.394189498100229 40
"8174" 0.153086605093979 41
"8175" 0.379507552587802 42
"8176" 0.41229816285648 43
"8177" 0.0213540409176011 44
"8178" 0.168310503929149 45
"8179" 0.205193485600741 46
"8180" 0.296489746283194 47
"8181" 0.758549647031786 48
"8182" 0.0460942012494821 49
"8183" 0.754113537902386 50
"8184" 0.00931195600791844 51
"8185" 0.329475022053749 52
"8186" 0.827579745592963 53
"8187" 0.701157784074257 54
"8188" 0.362796526143873 55
"8189" 0.0588023882533101 56
"8190" 0.191535940602123 57
"8191" 0.264371610569479 58
"8192" 0.380964127039326 59
"8193" 0.0497783858499624 60
"8194" 0.103075558492824 61
"8195" 0.0058992842663843 62
"8196" 0.49683777927788 63
"8197" 0.0299535478206138 64
"8198" 0.109424830407768 65
"8199" 0.195776799079196 66
"8200" 0.598070482623437 67
"8201" 0.2942525992741 68
"8202" 0.0876166332036636 69
"8203" 0.604731894675702 70
"8204" 0.192992094905519 71
"8205" 0.449961709727516 72
"8206" 0.473073936413016 73
"8207" 0.056321888233267 74
"8208" 0.00231382010611482 75
"8209" 0.12358790893139 76
"8210" 0.0142442353334108 77
"8211" 0.0519856223899145 78
"8212" 0.114541798773618 79
"8213" 0.0986029513691364 80
"8214" 0.337351137419398 81
"8215" 0.495322940460022 82
"8216" 0.20204499768443 83
"8217" 0.143054148413748 84
"8218" 0.268522697944478 85
"8219" 0.223309683127461 86
"8220" 0.20259289653082 87
"8221" 0.190863952359348 88
"8222" 0.395587187580002 89
"8223" 0.131376530357338 90
"8224" 0.00915540290229158 91
"8225" 0.269386788544987 92
"8226" 0.0345874228280079 93
"8227" 0.211081717612424 94
"8228" 0.137157550830446 95
"8229" 0.128519389593085 96
"8230" 0.0497536052621194 97
"8231" 0.00157026731380014 98
"8232" 0 99
"8233" 0.328480797122162 2
"8234" 2.00632978330563 3
"8235" 2.57670515446401 4
"8236" 0.159277627541715 5
"8237" 1.16854061667346 6
"8238" 0.337522815566888 7
"8239" 0.246186921844882 8
"8240" 0.765714129265854 9
"8241" 2.42116259615164 10
"8242" 0.722002749716331 11
"8243" 0.11577656310497 12
"8244" 0.0130621710607571 13
"8245" 1.41344034639255 14
"8246" 1.74531436796981 15
"8247" 1.00893651615053 16
"8248" 0.126103573151276 17
"8249" 0.0809513879200625 18
"8250" 0.514327451410519 19
"8251" 0.678628470094601 20
"8252" 1.7678855202852 21
"8253" 0.293181156754752 22
"8254" 0.0833462969095844 23
"8255" 0.48321570589071 24
"8256" 0.565849248896767 25
"8257" 1.07203582050577 26
"8258" 1.41573213090586 27
"8259" 0.51720613954627 28
"8260" 0.509341175543122 29
"8261" 1.2009457238929 30
"8262" 0.01510793479876 31
"8263" 1.28968103225191 32
"8264" 0.756595932487731 33
"8265" 0.166748019244811 34
"8266" 0.30743820629114 35
"8267" 0.397837055687991 36
"8268" 0.697015806998062 37
"8269" 0.337860427222382 38
"8270" 0.395169391462811 39
"8271" 0.328753335990413 40
"8272" 0.108084642848953 41
"8273" 0.953950469891157 42
"8274" 0.915951444525335 43
"8275" 0.245012164847819 44
"8276" 1.30960733684864 45
"8277" 0.0167395245427998 46
"8278" 0.111392683930532 47
"8279" 0.524848324714975 48
"8280" 0.343784444222089 49
"8281" 0.453882577651669 50
"8282" 0.363934005267173 51
"8283" 0.62897141372075 52
"8284" 0.281007308764827 53
"8285" 0.251871210878387 54
"8286" 0.6004425423888 55
"8287" 0.220310267121319 56
"8288" 0.581383955641488 57
"8289" 0.773770378431163 58
"8290" 0.217009286186889 59
"8291" 0.479315933314697 60
"8292" 0.627862714191866 61
"8293" 0.136545629521044 62
"8294" 0.3148381567307 63
"8295" 0.474045519233782 64
"8296" 0.27854644498347 65
"8297" 0.271932118066004 66
"8298" 0.422944815798147 67
"8299" 0.131620621379534 68
"8300" 0.157012212743887 69
"8301" 0.240277066755766 70
"8302" 0.228491389069181 71
"8303" 0.0460812326235149 72
"8304" 0.726315554678532 73
"8305" 0.0565437161438457 74
"8306" 0.572387041037089 75
"8307" 0.157595351476899 76
"8308" 0.244418058375573 77
"8309" 0.299953677368217 78
"8310" 0.623500291217465 79
"8311" 0.306934933258453 80
"8312" 0.423538577516003 81
"8313" 0.190761208166419 82
"8314" 0.0808410188281651 83
"8315" 0.27704433099017 84
"8316" 0.0106684196226836 85
"8317" 0.127123099079475 86
"8318" 0.0373862058139943 87
"8319" 0.192186434591055 88
"8320" 0.0627677608716871 89
"8321" 0.111020945671904 90
"8322" 0.484278455258389 91
"8323" 0.157055820072049 92
"8324" 0.131368607509206 93
"8325" 0.188846211245569 94
"8326" 0.0847739219904543 95
"8327" 0.227040770652136 96
"8328" 0.0587122667981744 97
"8329" 0.10259240427032 98
"8330" 0 99
"8331" 0.432744348576226 2
"8332" 3.18355585933707 3
"8333" 2.86460237614755 4
"8334" 2.91627646246661 5
"8335" 3.88078904230734 6
"8336" 0.87859464685803 7
"8337" 1.65859535263399 8
"8338" 1.55064584463971 9
"8339" 0.913772532543528 10
"8340" 0.598586779001646 11
"8341" 1.35468138382946 12
"8342" 1.2360116644315 13
"8343" 0.423650800146901 14
"8344" 0.573953135090818 15
"8345" 0.679139099846101 16
"8346" 3.0245192921447 17
"8347" 0.477784481268162 18
"8348" 0.497557278111382 19
"8349" 0.801088526103073 20
"8350" 0.715638717106154 21
"8351" 0.573834684059474 22
"8352" 1.16149025890768 23
"8353" 0.0217788545299419 24
"8354" 0.514244503049415 25
"8355" 0.0459919947675748 26
"8356" 0.951407020366574 27
"8357" 0.311309411623684 28
"8358" 0.653752141738765 29
"8359" 1.46135619626128 30
"8360" 0.103577946478172 31
"8361" 0.161613201976217 32
"8362" 0.0494558158792134 33
"8363" 0.581625840941526 34
"8364" 1.19536252903611 35
"8365" 0.0525398839502376 36
"8366" 0.369799993765498 37
"8367" 0.0221333825685503 38
"8368" 0.0356860336581541 39
"8369" 1.68041482291686 40
"8370" 0.372226387016567 41
"8371" 0.0410060679876472 42
"8372" 0.588424103016174 43
"8373" 0.321985650928152 44
"8374" 0.227627708581361 45
"8375" 0.568407028894231 46
"8376" 0.862713524864489 47
"8377" 0.396178091253178 48
"8378" 0.0991979715263829 49
"8379" 0.472232752978174 50
"8380" 0.431684654135166 51
"8381" 0.406857442756935 52
"8382" 0.587899134868317 53
"8383" 0.405544046543366 54
"8384" 0.913649185018952 55
"8385" 1.25720426283384 56
"8386" 0.168929777800973 57
"8387" 0.260152658804312 58
"8388" 0.135806481733764 59
"8389" 0.237523994501913 60
"8390" 0.276313512275873 61
"8391" 0.670109445837039 62
"8392" 0.0223519482492458 63
"8393" 0.202691696901622 64
"8394" 0.224602944623892 65
"8395" 0.101594836186314 66
"8396" 0.786553667643661 67
"8397" 0.110516201189505 68
"8398" 0.157719447305742 69
"8399" 0.136885477208942 70
"8400" 0.273221351335604 71
"8401" 0.110722343101744 72
"8402" 0.227033641741969 73
"8403" 0.0118026641575489 74
"8404" 0.394197786779656 75
"8405" 0.442539151147239 76
"8406" 0.150730151580134 77
"8407" 0.179430710382773 78
"8408" 0.199810340563449 79
"8409" 0.416471503774297 80
"8410" 0.107998632337724 81
"8411" 0.301128824729355 82
"8412" 0.12214428067906 83
"8413" 0.122106387145924 84
"8414" 0.128311286213499 85
"8415" 0.0444030858122229 86
"8416" 0.0441807889849701 87
"8417" 0.0667604247820831 88
"8418" 0.101342815383001 89
"8419" 0.214563428057061 90
"8420" 0.0576061845029554 91
"8421" 0.154775232706138 92
"8422" 0.12222302590683 93
"8423" 0.0579468108631082 94
"8424" 0.16625926433089 95
"8425" 0.131153433302365 96
"8426" 0.0745318028347383 97
"8427" 0.00513901349146288 98
"8428" 0 99
"8429" 5.98622395229629 2
"8430" 2.94737359849049 3
"8431" 3.74945193406199 4
"8432" 1.67307114260821 5
"8433" 2.30079989004377 6
"8434" 2.50905222184504 7
"8435" 1.01806491935441 8
"8436" 2.86063430982551 9
"8437" 0.83212527027462 10
"8438" 1.44292693383051 11
"8439" 0.34416719872777 12
"8440" 2.31121366897059 13
"8441" 0.3074283485332 14
"8442" 0.468046944162219 15
"8443" 0.321067465849662 16
"8444" 0.605623986999705 17
"8445" 3.17761512626681 18
"8446" 3.05086321355066 19
"8447" 0.196037119121718 20
"8448" 2.11993752747281 21
"8449" 0.192471426735336 22
"8450" 2.11589877415145 23
"8451" 1.03319904294928 24
"8452" 2.21801973012644 25
"8453" 0.0407270376169216 26
"8454" 0.763289586816448 27
"8455" 0.181951903129329 28
"8456" 0.185756400936205 29
"8457" 0.0401942454665903 30
"8458" 0.159854190483958 31
"8459" 0.195851328345256 32
"8460" 1.46353734013949 33
"8461" 0.77307787586003 34
"8462" 0.749219277402855 35
"8463" 0.663685484893207 36
"8464" 0.828195069182116 37
"8465" 0.371512178517661 38
"8466" 0.17922583827035 39
"8467" 0.172490665431032 40
"8468" 0.626373287131689 41
"8469" 0.28720411627074 42
"8470" 1.09821088691808 43
"8471" 0.871913225114218 44
"8472" 0.77734408986661 45
"8473" 0.507940175084351 46
"8474" 0.213438835388197 47
"8475" 0.28854446037684 48
"8476" 0.0565145159793853 49
"8477" 0.853097042780168 50
"8478" 0.0513454132279593 51
"8479" 0.970004928281022 52
"8480" 0.750253834468191 53
"8481" 0.581924814689701 54
"8482" 0.383205204109936 55
"8483" 0.100606342604707 56
"8484" 0.156077855265248 57
"8485" 0.213714421571137 58
"8486" 0.72294555750217 59
"8487" 0.312545120093971 60
"8488" 0.0313533674190182 61
"8489" 0.294113843432819 62
"8490" 0.146004833346484 63
"8491" 0.154041052807227 64
"8492" 0.57735513695447 65
"8493" 0.769700640130779 66
"8494" 0.35786819961261 67
"8495" 0.537891994674799 68
"8496" 0.420406123688086 69
"8497" 0.587594119828847 70
"8498" 0.50821320276614 71
"8499" 0.367900496462715 72
"8500" 0.608557670294929 73
"8501" 0.147763424534478 74
"8502" 0.0924761713946665 75
"8503" 0.120368109500424 76
"8504" 0.247068962572246 77
"8505" 0.291495244824405 78
"8506" 0.108785449926365 79
"8507" 0.24687831711351 80
"8508" 0.0246091985787653 81
"8509" 0.280668634204925 82
"8510" 0.243512601402182 83
"8511" 0.453563089256452 84
"8512" 0.0915879212568735 85
"8513" 0.00347952351281655 86
"8514" 0.420887864039114 87
"8515" 0.111709743916397 88
"8516" 0.107426400143354 89
"8517" 0.201482609871976 90
"8518" 0.0594207560158751 91
"8519" 0.138200307463732 92
"8520" 0.100041381998281 93
"8521" 0.10953236881368 94
"8522" 0.00802520508658158 95
"8523" 0.0625562555992987 96
"8524" 0.0531432161351053 97
"8525" 0.033401104094596 98
"8526" 0 99
"8527" 3.91005510416335 2
"8528" 1.83298885163297 3
"8529" 2.05365852908574 4
"8530" 2.99827013575168 5
"8531" 0.988972289187825 6
"8532" 1.71689546781912 7
"8533" 1.95072352646596 8
"8534" 1.52389175863301 9
"8535" 4.06263398385462 10
"8536" 0.031843329569849 11
"8537" 0.319705237877888 12
"8538" 0.305298238771736 13
"8539" 0.468036224248781 14
"8540" 0.675949016850874 15
"8541" 0.198144458939913 16
"8542" 0.201164156417867 17
"8543" 0.61760886566017 18
"8544" 0.279682264049572 19
"8545" 0.262156600674567 20
"8546" 0.333661237315947 21
"8547" 0.345813885622945 22
"8548" 0.0894105725973908 23
"8549" 0.000217426507620251 24
"8550" 0.118047723192734 25
"8551" 0.671694632503473 26
"8552" 0.0568929864876846 27
"8553" 1.39593617698918 28
"8554" 1.67960076188671 29
"8555" 0.475177135357557 30
"8556" 1.3050022570631 31
"8557" 1.63632540451141 32
"8558" 0.052461220786381 33
"8559" 0.401082822816643 34
"8560" 0.33942169530358 35
"8561" 0.32984264129468 36
"8562" 0.142443400381201 37
"8563" 0.614194638025967 38
"8564" 0.0849686496962168 39
"8565" 1.04925593447805 40
"8566" 0.30384776946886 41
"8567" 0.818848594573426 42
"8568" 0.453431868263108 43
"8569" 0.577252610947579 44
"8570" 0.0663524791251806 45
"8571" 0.300537587150029 46
"8572" 0.80195730817174 47
"8573" 0.356782385338426 48
"8574" 0.0728752589677742 49
"8575" 0.124262815202185 50
"8576" 0.118661388330818 51
"8577" 0.0168762957213928 52
"8578" 0.0441885243577111 53
"8579" 0.432659526888842 54
"8580" 0.920394675167559 55
"8581" 0.348988041535033 56
"8582" 0.000276963406310327 57
"8583" 0.497746964197864 58
"8584" 0.917926536462237 59
"8585" 0.266169597566591 60
"8586" 0.0560807215742556 61
"8587" 0.212847733591878 62
"8588" 0.098888386649184 63
"8589" 0.482807572956385 64
"8590" 0.062318209133224 65
"8591" 0.169689780585329 66
"8592" 0.300668429437092 67
"8593" 0.584299654984738 68
"8594" 0.492686863396563 69
"8595" 0.115200600884828 70
"8596" 0.179748306654331 71
"8597" 0.745034623059827 72
"8598" 0.280204461491891 73
"8599" 0.397488850073366 74
"8600" 0.352311798961482 75
"8601" 0.501985744624567 76
"8602" 0.0275787180196514 77
"8603" 0.903936018542274 78
"8604" 0.0572407583783605 79
"8605" 0.163573012429365 80
"8606" 0.0413354732322622 81
"8607" 0.231201349672993 82
"8608" 0.0233181598334514 83
"8609" 0.058852566469053 84
"8610" 0.0547066853854649 85
"8611" 0.0567191817253832 86
"8612" 0.11773374084738 87
"8613" 0.0606107825357322 88
"8614" 0.21563376311049 89
"8615" 0.27842577564505 90
"8616" 0.121072622285947 91
"8617" 0.11784815950266 92
"8618" 0.142762258460208 93
"8619" 0.0840769264445388 94
"8620" 0.0644433607843375 95
"8621" 0.0263832959822127 96
"8622" 0.0484742652914673 97
"8623" 0.0156779369847777 98
"8624" 0 99
"8625" 3.60831963849628 2
"8626" 2.90065961764567 3
"8627" 0.588147650404443 4
"8628" 4.30240360193784 5
"8629" 3.55724627769541 6
"8630" 1.47039053700389 7
"8631" 2.19836052177202 8
"8632" 1.06039377681033 9
"8633" 1.36662569498575 10
"8634" 0.595536206342107 11
"8635" 0.254230156651737 12
"8636" 1.19888971026126 13
"8637" 0.556947773879369 14
"8638" 1.00653425365976 15
"8639" 1.48869273782419 16
"8640" 1.12133679022992 17
"8641" 0.790889357761676 18
"8642" 0.925806752053887 19
"8643" 0.386429958369532 20
"8644" 0.633886003976339 21
"8645" 0.367150262368225 22
"8646" 0.971254948004166 23
"8647" 0.10029523687076 24
"8648" 1.0719125826623 25
"8649" 1.02663431892369 26
"8650" 0.754001676326094 27
"8651" 0.133308382221168 28
"8652" 1.08268117503054 29
"8653" 0.273000103291945 30
"8654" 0.63220376579285 31
"8655" 0.606362111127537 32
"8656" 1.03982449108169 33
"8657" 0.570315403761543 34
"8658" 0.406031509759503 35
"8659" 0.677328976650006 36
"8660" 0.341522814129565 37
"8661" 0.555871880304129 38
"8662" 1.07016701328812 39
"8663" 0.887420993805078 40
"8664" 0.640230558041173 41
"8665" 0.492374593927615 42
"8666" 0.0242037916387814 43
"8667" 0.449649594874904 44
"8668" 0.197905709378718 45
"8669" 0.567939449743323 46
"8670" 1.02991978096051 47
"8671" 0.842800897594403 48
"8672" 0.695302530178364 49
"8673" 0.0970230003832929 50
"8674" 0.226622533692925 51
"8675" 0.522511921686515 52
"8676" 0.603544730370194 53
"8677" 0.249110228282906 54
"8678" 0.38215610572353 55
"8679" 0.319084811527177 56
"8680" 0.122764074596286 57
"8681" 0.662296696179696 58
"8682" 0.354047421687657 59
"8683" 0.243317283437556 60
"8684" 0.137915569290093 61
"8685" 0.149189697853572 62
"8686" 0.129479991887367 63
"8687" 0.460366335393678 64
"8688" 0.446358495961577 65
"8689" 0.639419867869655 66
"8690" 0.272821163297515 67
"8691" 0.428087978476953 68
"8692" 0.026199125617075 69
"8693" 0.391568280347478 70
"8694" 0.287382231495861 71
"8695" 0.0951465075653771 72
"8696" 0.133446798838175 73
"8697" 0.00400021250087133 74
"8698" 0.0864010072681055 75
"8699" 0.159988175147548 76
"8700" 0.0490271553621084 77
"8701" 0.0736448061768987 78
"8702" 0.34380812998557 79
"8703" 0.237037949869749 80
"8704" 0.457849385384438 81
"8705" 0.12329875535737 82
"8706" 0.0631969728321252 83
"8707" 0.0324934034110454 84
"8708" 0.120401032730827 85
"8709" 0.379236101106883 86
"8710" 0.250829223549377 87
"8711" 0.167192017185918 88
"8712" 0.0217788758934957 89
"8713" 0.241422811164416 90
"8714" 0.231262916120231 91
"8715" 0.216664054782497 92
"8716" 0.0399034300615832 93
"8717" 0.0133006952079238 94
"8718" 0.207294572081356 95
"8719" 0.00953147279467443 96
"8720" 0.0431232858680093 97
"8721" 0.0673232622405642 98
"8722" 0 99
"8723" 4.99202748177513 2
"8724" 1.78268412788445 3
"8725" 3.0070355861671 4
"8726" 3.93341491908332 5
"8727" 4.28021141142872 6
"8728" 2.60843479596851 7
"8729" 0.332526788922341 8
"8730" 0.174167217202793 9
"8731" 1.58334637099225 10
"8732" 3.58471559843283 11
"8733" 1.48712924686779 12
"8734" 0.0817436266797496 13
"8735" 1.90234434724151 14
"8736" 1.38741631607542 15
"8737" 0.758553397487616 16
"8738" 0.480815630068125 17
"8739" 0.0607070559234996 18
"8740" 0.0325274910840884 19
"8741" 1.53734282034734 20
"8742" 0.220554812463729 21
"8743" 0.86763172150067 22
"8744" 0.739837149783201 23
"8745" 0.13442220911462 24
"8746" 1.3142502357295 25
"8747" 0.00565631666675959 26
"8748" 1.08930997325007 27
"8749" 1.03632373273004 28
"8750" 1.12023942282273 29
"8751" 0.0286479398810446 30
"8752" 0.0787971085880381 31
"8753" 0.59633490247376 32
"8754" 0.159097068445765 33
"8755" 0.840792884568072 34
"8756" 0.341470494521221 35
"8757" 0.359609146901634 36
"8758" 0.587675861516973 37
"8759" 0.0332181368006154 38
"8760" 0.434671312059044 39
"8761" 0.675467857256759 40
"8762" 0.276872831418501 41
"8763" 0.0226459678188251 42
"8764" 0.851699696260205 43
"8765" 0.588313164410537 44
"8766" 0.664100994531968 45
"8767" 1.42932704533621 46
"8768" 0.0557940604809951 47
"8769" 0.66275880381938 48
"8770" 0.0741678816270548 49
"8771" 0.844555534982612 50
"8772" 0.379427680932416 51
"8773" 0.168831997805774 52
"8774" 0.480724198311625 53
"8775" 0.309123614629212 54
"8776" 0.135634718568529 55
"8777" 0.0789875772239938 56
"8778" 0.117181319456032 57
"8779" 0.593361215818903 58
"8780" 0.618736673834465 59
"8781" 0.0525358265475747 60
"8782" 0.30939347700037 61
"8783" 0.563630004752772 62
"8784" 0.0827225238505353 63
"8785" 0.156920127369377 64
"8786" 0.443477146804822 65
"8787" 0.451350518464292 66
"8788" 0.0682491040429643 67
"8789" 0.481915566869346 68
"8790" 0.244676979861203 69
"8791" 0.346316726344071 70
"8792" 0.158032359965474 71
"8793" 0.325483920670578 72
"8794" 0.0297197059439028 73
"8795" 0.365346239095068 74
"8796" 0.236853230201721 75
"8797" 0.400595846253759 76
"8798" 0.0428695716589318 77
"8799" 0.0206244350717325 78
"8800" 0.0115318952158613 79
"8801" 0.0589719903652011 80
"8802" 0.0309591410003348 81
"8803" 0.413239781572911 82
"8804" 0.225947166198904 83
"8805" 0.539818004956919 84
"8806" 0.0287022218360885 85
"8807" 0.192774862730457 86
"8808" 0.173204097538567 87
"8809" 0.0946476767744066 88
"8810" 0.223273941596427 89
"8811" 0.0563058406107264 90
"8812" 0.0562700154883196 91
"8813" 0.0633554524250725 92
"8814" 0.127704497561083 93
"8815" 0.0835380894174929 94
"8816" 0.126893641901841 95
"8817" 0.0869992095485263 96
"8818" 0.0265864797943942 97
"8819" 0.0317492451358699 98
"8820" 0 99
"8821" 1.74725358046253 2
"8822" 0.593395168739021 3
"8823" 0.285401015394353 4
"8824" 4.41368469332631 5
"8825" 0.766722266820425 6
"8826" 1.10139322051827 7
"8827" 0.892167246739123 8
"8828" 1.19740980888141 9
"8829" 1.18388480472079 10
"8830" 0.111272687993961 11
"8831" 1.51541924152904 12
"8832" 1.31875943797483 13
"8833" 0.552546213530319 14
"8834" 0.0330947593710324 15
"8835" 1.86402488136744 16
"8836" 0.880818131938707 17
"8837" 1.39840503173968 18
"8838" 0.119450671183636 19
"8839" 1.47503683615582 20
"8840" 1.2186899678016 21
"8841" 0.79379334760699 22
"8842" 1.07032486988544 23
"8843" 0.455969386436719 24
"8844" 1.39780345122427 25
"8845" 0.286622763049571 26
"8846" 0.38626066321175 27
"8847" 0.320804611456656 28
"8848" 1.1013094243799 29
"8849" 0.481123833078291 30
"8850" 0.131024612951902 31
"8851" 0.0435028829545747 32
"8852" 0.579202618441305 33
"8853" 0.912076196511101 34
"8854" 0.0709287501921909 35
"8855" 0.061918820068491 36
"8856" 0.492804571630471 37
"8857" 0.0566144609308119 38
"8858" 0.643067079928717 39
"8859" 0.209460486049668 40
"8860" 0.96086884871983 41
"8861" 1.09062746281668 42
"8862" 1.29388325423065 43
"8863" 0.595106724501928 44
"8864" 1.15151283950228 45
"8865" 0.266578148603221 46
"8866" 0.126813725952198 47
"8867" 0.382423751382019 48
"8868" 0.0847032627510038 49
"8869" 1.12207243308483 50
"8870" 0.227275737375568 51
"8871" 0.451939570610327 52
"8872" 0.264169883121509 53
"8873" 0.447219450412515 54
"8874" 0.0270821652140396 55
"8875" 1.38573547951639 56
"8876" 0.378859670255457 57
"8877" 0.11362767852188 58
"8878" 0.232975617940266 59
"8879" 0.419391391410628 60
"8880" 0.451357258497704 61
"8881" 0.53731032770157 62
"8882" 0.557955850363958 63
"8883" 0.28623565614615 64
"8884" 0.1867402284325 65
"8885" 0.527757736824095 66
"8886" 0.715503031132441 67
"8887" 0.672238046333131 68
"8888" 0.0505715312844143 69
"8889" 0.336587006240888 70
"8890" 0.610279072134008 71
"8891" 0.464537210696124 72
"8892" 0.215061846957895 73
"8893" 0.380779887651545 74
"8894" 0.274091952782061 75
"8895" 0.063840475264053 76
"8896" 0.241218492923478 77
"8897" 0.159334723074429 78
"8898" 0.373595642032603 79
"8899" 0.0586841384838702 80
"8900" 0.321324474520692 81
"8901" 0.0159032224858533 82
"8902" 0.424579563753451 83
"8903" 0.064456824415243 84
"8904" 0.0650084103634509 85
"8905" 0.0404243013556272 86
"8906" 0.0500830957064975 87
"8907" 0.0728709661479177 88
"8908" 0.269708161876309 89
"8909" 0.0618213479959841 90
"8910" 0.0957498172870481 91
"8911" 0.292761851600405 92
"8912" 0.0566327604021055 93
"8913" 0.0393052693958434 94
"8914" 0.207110521445101 95
"8915" 0.120783631234884 96
"8916" 0.0199923505025413 97
"8917" 0.0173937833191665 98
"8918" 0 99
"8919" 0.582186226485951 2
"8920" 0.327006872249355 3
"8921" 2.33867567094772 4
"8922" 0.0854474824694808 5
"8923" 0.998489149807825 6
"8924" 2.20711169831664 7
"8925" 3.23827226673728 8
"8926" 2.29228115033984 9
"8927" 1.36310158662789 10
"8928" 1.50770445012529 11
"8929" 2.01750158954393 12
"8930" 0.00978281439424533 13
"8931" 0.66374506968109 14
"8932" 0.183005850063428 15
"8933" 0.73224874341476 16
"8934" 0.819511531180133 17
"8935" 2.05113174373444 18
"8936" 0.538477175010089 19
"8937" 0.00248985773798778 20
"8938" 0.842421108667014 21
"8939" 0.00586419397185984 22
"8940" 0.0142520029924824 23
"8941" 0.690811364977554 24
"8942" 0.387954225883491 25
"8943" 1.29692306651601 26
"8944" 0.44806332406502 27
"8945" 1.24475792541338 28
"8946" 0.0798766806293978 29
"8947" 0.648143418417567 30
"8948" 0.577994208563638 31
"8949" 0.672480944525819 32
"8950" 0.240796655268884 33
"8951" 0.568338119640031 34
"8952" 0.263624335279658 35
"8953" 1.08505382417145 36
"8954" 1.06673110269119 37
"8955" 0.818445969135947 38
"8956" 1.16614154023611 39
"8957" 0.797168401199637 40
"8958" 1.10915096392165 41
"8959" 0.648426762245439 42
"8960" 0.186629743228881 43
"8961" 0.457959237799877 44
"8962" 0.448040294741512 45
"8963" 0.911866969103336 46
"8964" 0.664693891539146 47
"8965" 0.0429618908223811 48
"8966" 0.732462534147043 49
"8967" 0.206334920992315 50
"8968" 0.416822673367005 51
"8969" 0.268278657681643 52
"8970" 0.0944349272520408 53
"8971" 0.809616784997451 54
"8972" 0.294676521711542 55
"8973" 0.099967015769884 56
"8974" 0.08474260053918 57
"8975" 0.15019167876142 58
"8976" 0.42082456490695 59
"8977" 1.00031550441238 60
"8978" 0.298656031249371 61
"8979" 0.655706849229595 62
"8980" 0.126615879281509 63
"8981" 0.428215791600977 64
"8982" 0.171837716220069 65
"8983" 0.0667993809979402 66
"8984" 0.211534588889333 67
"8985" 0.567702594948388 68
"8986" 0.252100665718378 69
"8987" 0.0694700484478551 70
"8988" 0.209175066049511 71
"8989" 0.672691410851514 72
"8990" 0.420469901733266 73
"8991" 0.382806896008709 74
"8992" 0.074502520782719 75
"8993" 0.185927880644856 76
"8994" 0.279356388020911 77
"8995" 0.405800375118596 78
"8996" 0.0932091085905505 79
"8997" 0.308193288678693 80
"8998" 0.0437177912781338 81
"8999" 0.296570479352612 82
"9000" 0.124664893052643 83
"9001" 0.173983166411681 84
"9002" 0.263410927909965 85
"9003" 0.250216576860352 86
"9004" 0.0574703440546853 87
"9005" 0.114075456704465 88
"9006" 0.297737829748277 89
"9007" 0.218352567658387 90
"9008" 0.101241778254062 91
"9009" 0.000791725607247003 92
"9010" 0.183029770439229 93
"9011" 0.089392739810484 94
"9012" 0.14901587497205 95
"9013" 0.171830610803297 96
"9014" 0.110986508593828 97
"9015" 0.0369061516001093 98
"9016" 0 99
"9017" 5.12286157766354 2
"9018" 3.85449754886054 3
"9019" 2.86964031471326 4
"9020" 0.680728543607103 5
"9021" 0.826212254894097 6
"9022" 0.928557410465152 7
"9023" 0.874711029388981 8
"9024" 0.686550228455985 9
"9025" 1.37973540383051 10
"9026" 0.142934364332513 11
"9027" 0.00129049455437727 12
"9028" 1.51608617242221 13
"9029" 0.0349743533555813 14
"9030" 1.3230622508517 15
"9031" 1.15604564990337 16
"9032" 1.06334543581039 17
"9033" 0.516017865726521 18
"9034" 1.00634062557218 19
"9035" 1.32957943387726 20
"9036" 0.073999993027778 21
"9037" 2.04931439341989 22
"9038" 0.709027950722921 23
"9039" 0.87879986265525 24
"9040" 0.562709789290553 25
"9041" 1.58669765147744 26
"9042" 0.386111982087021 27
"9043" 0.578311123076136 28
"9044" 0.874850292892531 29
"9045" 0.770340709676406 30
"9046" 0.22223837699352 31
"9047" 0.194714100385169 32
"9048" 0.141262672309549 33
"9049" 0.117181220208321 34
"9050" 0.42402174307378 35
"9051" 0.142612116406036 36
"9052" 0.0738984417365356 37
"9053" 0.671228809351169 38
"9054" 0.223114266951026 39
"9055" 1.01286534047944 40
"9056" 0.601715927372144 41
"9057" 0.13211573446851 42
"9058" 0.705113921034293 43
"9059" 0.0699958646668593 44
"9060" 0.368006683134954 45
"9061" 0.0369423562566418 46
"9062" 0.208122298021407 47
"9063" 0.381901093947613 48
"9064" 0.128601615707959 49
"9065" 0.483751018111879 50
"9066" 0.518821785442674 51
"9067" 0.247825243761184 52
"9068" 0.424032088989028 53
"9069" 0.452364408374338 54
"9070" 0.209165009087508 55
"9071" 0.181991705653479 56
"9072" 1.09704537254739 57
"9073" 0.288748561606551 58
"9074" 0.091509479154946 59
"9075" 0.132620270443748 60
"9076" 0.368162416415821 61
"9077" 0.984996120782867 62
"9078" 0.920330711127503 63
"9079" 0.103615006899517 64
"9080" 0.0210366476407707 65
"9081" 0.363252373286723 66
"9082" 0.182888691886131 67
"9083" 0.402903053460731 68
"9084" 0.00753444363364075 69
"9085" 0.127327990385627 70
"9086" 0.080876114687143 71
"9087" 0.249366591015943 72
"9088" 0.769911718229915 73
"9089" 0.0987886265430954 74
"9090" 0.0283261864078262 75
"9091" 0.19093224526762 76
"9092" 0.011924963994044 77
"9093" 0.221901014610037 78
"9094" 0.0536561813333986 79
"9095" 0.265215363441012 80
"9096" 0.274704702889644 81
"9097" 0.401733234242748 82
"9098" 0.0950211081967763 83
"9099" 0.042559012647658 84
"9100" 0.337820223662706 85
"9101" 0.0380124737515292 86
"9102" 0.164757817222806 87
"9103" 0.0959066067446624 88
"9104" 0.0720144450618405 89
"9105" 0.219753086755558 90
"9106" 0.0375891703009247 91
"9107" 0.228039273001064 92
"9108" 0.207365565218047 93
"9109" 0.0280515757411996 94
"9110" 0.0677460153604588 95
"9111" 0.0390699304084806 96
"9112" 0.0460668318044775 97
"9113" 0.00157026731380014 98
"9114" 0 99
"9115" 3.10953532765738 2
"9116" 2.46299324874933 3
"9117" 1.35877950392266 4
"9118" 2.12479689368785 5
"9119" 0.794957595619517 6
"9120" 0.87164418585723 7
"9121" 0.289114432850667 8
"9122" 0.795022082668994 9
"9123" 0.12644331693427 10
"9124" 1.77621361949047 11
"9125" 1.08243765520974 12
"9126" 1.87635123563252 13
"9127" 1.08756731004478 14
"9128" 0.816894836223487 15
"9129" 0.364711990534671 16
"9130" 1.78688213595763 17
"9131" 0.361594335513536 18
"9132" 1.46291821550265 19
"9133" 0.0202949831517934 20
"9134" 0.158821984376217 21
"9135" 0.304555676864757 22
"9136" 0.336653784621774 23
"9137" 0.0816938495003192 24
"9138" 0.689909414587686 25
"9139" 0.557513174939607 26
"9140" 1.17065231344967 27
"9141" 1.66832080549935 28
"9142" 0.430875512852138 29
"9143" 0.174077377930801 30
"9144" 0.768415492142849 31
"9145" 1.09307255485685 32
"9146" 0.227234931731515 33
"9147" 0.484302293404858 34
"9148" 0.891012113071382 35
"9149" 1.05618145100668 36
"9150" 0.127096606045286 37
"9151" 0.669140185770649 38
"9152" 0.26184422164713 39
"9153" 0.991390213775839 40
"9154" 0.124733494325603 41
"9155" 0.800911696393186 42
"9156" 0.516376429619073 43
"9157" 0.520608749130321 44
"9158" 0.139975977380224 45
"9159" 0.0619256632749379 46
"9160" 0.893855564048841 47
"9161" 0.699527501573081 48
"9162" 0.773121137595928 49
"9163" 0.349894651328396 50
"9164" 0.235205971904042 51
"9165" 0.462793865142712 52
"9166" 0.771982973149685 53
"9167" 0.359812571798302 54
"9168" 1.46743090966398 55
"9169" 0.224714730845405 56
"9170" 1.0731050270465 57
"9171" 0.15676817465654 58
"9172" 0.401677650461908 59
"9173" 0.553907244131899 60
"9174" 0.637531769707121 61
"9175" 0.505932909605832 62
"9176" 0.184572759812686 63
"9177" 0.467445281880221 64
"9178" 0.181643823843326 65
"9179" 0.215225801299812 66
"9180" 0.145170039886525 67
"9181" 0.0364272218990779 68
"9182" 0.167846489996631 69
"9183" 0.284734129721874 70
"9184" 0.675236391185762 71
"9185" 0.536855049273939 72
"9186" 0.0401395409712968 73
"9187" 0.0257456906630711 74
"9188" 0.398786741134426 75
"9189" 0.252803022120081 76
"9190" 0.102128116488526 77
"9191" 0.520909820339699 78
"9192" 0.162463598295444 79
"9193" 0.182480080693486 80
"9194" 0.0763810504149332 81
"9195" 0.106697404629372 82
"9196" 0.277159617777839 83
"9197" 0.133119151978189 84
"9198" 0.203090999411356 85
"9199" 0.402148935431477 86
"9200" 0.344474278762926 87
"9201" 0.0643724372974904 88
"9202" 0.058190651386032 89
"9203" 0.0742678742921856 90
"9204" 0.00684949321598103 91
"9205" 0.0504309297370813 92
"9206" 0.120370410112629 93
"9207" 0.157354044193742 94
"9208" 0.0740688053200293 95
"9209" 0.0165154365999556 96
"9210" 0.0536899017645674 97
"9211" 0.00350528562082749 98
"9212" 0 99
"9213" 2.68206572144544 2
"9214" 2.40484092440842 3
"9215" 2.21968563701588 4
"9216" 1.13106810173362 5
"9217" 0.447416337816583 6
"9218" 0.832898569751932 7
"9219" 0.0705558698527164 8
"9220" 0.217404708331288 9
"9221" 1.71309962855638 10
"9222" 1.47861371303931 11
"9223" 0.462854886913414 12
"9224" 0.266519710669059 13
"9225" 0.851760924998397 14
"9226" 0.782222138555966 15
"9227" 0.620738006998739 16
"9228" 1.72363190126781 17
"9229" 0.504672421486804 18
"9230" 0.369774076418925 19
"9231" 0.823401665354335 20
"9232" 0.75118294671506 21
"9233" 1.30603291500583 22
"9234" 0.337154601668423 23
"9235" 1.57660828559196 24
"9236" 0.498553590764229 25
"9237" 0.0924415269957245 26
"9238" 0.741807559852271 27
"9239" 0.25132886312663 28
"9240" 0.130412706326065 29
"9241" 0.815588775459442 30
"9242" 1.67343044948836 31
"9243" 1.50216626581569 32
"9244" 0.290665662127571 33
"9245" 0.259396386556402 34
"9246" 1.14232683387691 35
"9247" 1.00996083490562 36
"9248" 0.0842664478598733 37
"9249" 0.415294103919308 38
"9250" 0.105723752852038 39
"9251" 0.60004846994047 40
"9252" 0.212683260197981 41
"9253" 0.52944571688932 42
"9254" 0.391654289014017 43
"9255" 0.679777202938867 44
"9256" 0.156962062456082 45
"9257" 1.15702537363199 46
"9258" 0.869374797678604 47
"9259" 0.145317117930149 48
"9260" 0.283408551097038 49
"9261" 0.75843001594363 50
"9262" 0.419033441750899 51
"9263" 0.212846478829909 52
"9264" 0.0627133875336032 53
"9265" 0.0245761116041413 54
"9266" 0.226067760544281 55
"9267" 0.00421868413903228 56
"9268" 0.131263330580713 57
"9269" 0.600912781133082 58
"9270" 0.0985222701212174 59
"9271" 0.592018151528792 60
"9272" 0.238786129124031 61
"9273" 0.248223494493745 62
"9274" 0.22868751314024 63
"9275" 0.324804457062482 64
"9276" 0.320779292702736 65
"9277" 0.299522898750181 66
"9278" 0.0917140548544167 67
"9279" 0.0977493918600921 68
"9280" 0.0736590952614079 69
"9281" 0.00258022312728425 70
"9282" 0.119847438029621 71
"9283" 0.240877096282346 72
"9284" 0.284419305579609 73
"9285" 0.0590254579737966 74
"9286" 0.169647418443728 75
"9287" 0.162094763965518 76
"9288" 0.165420718798058 77
"9289" 0.156744909774216 78
"9290" 0.267733273488785 79
"9291" 0.104582765579956 80
"9292" 0.356612587872805 81
"9293" 0.219352265741606 82
"9294" 0.25388091350086 83
"9295" 0.437082833259296 84
"9296" 0.22940952745677 85
"9297" 0.0853886242658056 86
"9298" 0.260750580103777 87
"9299" 0.132144215479795 88
"9300" 0.131098326112317 89
"9301" 0.192016475616174 90
"9302" 0.160064492209168 91
"9303" 0.149996804736214 92
"9304" 0.275702669594084 93
"9305" 0.282456626442484 94
"9306" 0.115767372478851 95
"9307" 0.0546757673422689 96
"9308" 0.0174580392863003 97
"9309" 0.0227425045362662 98
"9310" 0 99
"9311" 0.104602259566892 2
"9312" 1.0844459945639 3
"9313" 1.45630705815884 4
"9314" 2.27022048488842 5
"9315" 2.57939685841622 6
"9316" 0.733705404216549 7
"9317" 0.0764112120751361 8
"9318" 1.47184870070497 9
"9319" 1.80141749484558 10
"9320" 0.516417097189953 11
"9321" 2.46402069592172 12
"9322" 0.609248458359023 13
"9323" 1.07145287395805 14
"9324" 0.104777074188833 15
"9325" 2.30931866034074 16
"9326" 1.19806901612509 17
"9327" 1.10070156320125 18
"9328" 0.459527263782659 19
"9329" 1.91756238495323 20
"9330" 0.517017914596107 21
"9331" 0.598801574567283 22
"9332" 0.982328941506181 23
"9333" 1.60032849516432 24
"9334" 0.0367891311641046 25
"9335" 0.506760777664547 26
"9336" 1.08890281940744 27
"9337" 0.429201394938244 28
"9338" 1.02214313759423 29
"9339" 1.20863557983343 30
"9340" 0.934434387450037 31
"9341" 0.490100204433897 32
"9342" 0.134384282399044 33
"9343" 0.444309963231959 34
"9344" 1.54078805935369 35
"9345" 0.443423912675096 36
"9346" 0.191225566424525 37
"9347" 0.914839274104685 38
"9348" 1.16121691646991 39
"9349" 0.0524949966680103 40
"9350" 0.500751760711509 41
"9351" 0.884138493376713 42
"9352" 1.31353257208931 43
"9353" 0.418316260360141 44
"9354" 0.256909879531413 45
"9355" 1.03621288937125 46
"9356" 0.280723338084188 47
"9357" 0.276760602683015 48
"9358" 0.671061494899402 49
"9359" 0.12090894028626 50
"9360" 0.193816825428413 51
"9361" 0.491692472413832 52
"9362" 1.12187550079403 53
"9363" 0.470106300584132 54
"9364" 0.0277589322610483 55
"9365" 0.288232850316861 56
"9366" 0.581852850388244 57
"9367" 0.350179055962774 58
"9368" 0.232006012882972 59
"9369" 0.416356866762073 60
"9370" 0.812971940406829 61
"9371" 0.0984554271777987 62
"9372" 0.321036559688876 63
"9373" 0.3865594647399 64
"9374" 0.0444598592621177 65
"9375" 0.22850584943247 66
"9376" 0.0712535744220847 67
"9377" 0.490693850605911 68
"9378" 0.365068394587433 69
"9379" 0.159198327173012 70
"9380" 0.148075632816446 71
"9381" 0.159957144408263 72
"9382" 0.375397569088163 73
"9383" 0.255197989846249 74
"9384" 0.372985767551541 75
"9385" 0.262500860243057 76
"9386" 0.257817089449806 77
"9387" 0.0125608719676025 78
"9388" 0.0861434842552322 79
"9389" 0.152860920980986 80
"9390" 0.339230280211185 81
"9391" 0.321450960670407 82
"9392" 0.0949419040606313 83
"9393" 0.0994394162957502 84
"9394" 0.220405119707223 85
"9395" 0.0120180353794332 86
"9396" 0.0911929326973577 87
"9397" 0.0295789857122422 88
"9398" 0.280423193867295 89
"9399" 0.0744899103586139 90
"9400" 0.181559638868856 91
"9401" 0.0409617308589102 92
"9402" 0.0906042787525536 93
"9403" 0.0481526854909796 94
"9404" 0.00854306760872448 95
"9405" 0.155516405003094 96
"9406" 0.0388260432183946 97
"9407" 0.0177995417595684 98
"9408" 0 99
"9409" 1.62500084818445 2
"9410" 2.84355652787471 3
"9411" 1.45804609367391 4
"9412" 1.1856349039871 5
"9413" 0.529768236307055 6
"9414" 0.287568944807412 7
"9415" 1.57204392015934 8
"9416" 2.14453802151326 9
"9417" 0.117329199320857 10
"9418" 2.08992804269251 11
"9419" 0.161427184080142 12
"9420" 1.7458399001716 13
"9421" 0.310321225015008 14
"9422" 0.452165544285417 15
"9423" 0.846031190796686 16
"9424" 1.28501523766056 17
"9425" 0.280708459267616 18
"9426" 0.347967210882431 19
"9427" 1.68065233369651 20
"9428" 1.56618411360924 21
"9429" 0.0304398884783874 22
"9430" 0.532513137224968 23
"9431" 0.0717958505680326 24
"9432" 0.575604555323442 25
"9433" 0.818822584262012 26
"9434" 0.861257006947375 27
"9435" 0.188953931457966 28
"9436" 0.232872982700159 29
"9437" 0.0376543155509488 30
"9438" 1.57901022799399 31
"9439" 0.13783432522327 32
"9440" 0.339387680451081 33
"9441" 0.265807559336235 34
"9442" 0.552525194650545 35
"9443" 1.13790557149773 36
"9444" 0.219898337050038 37
"9445" 0.387046328307402 38
"9446" 0.784645550946651 39
"9447" 0.709299888571017 40
"9448" 0.336708416152246 41
"9449" 0.346571455360659 42
"9450" 0.341536704998782 43
"9451" 0.387578477261561 44
"9452" 1.25882722334014 45
"9453" 0.0990602002909293 46
"9454" 0.774202565652918 47
"9455" 0.569238848577498 48
"9456" 0.203628150812779 49
"9457" 0.216840950483373 50
"9458" 0.417530190221077 51
"9459" 0.510167888552704 52
"9460" 0.34198540692645 53
"9461" 0.492665482296028 54
"9462" 0.619558537353851 55
"9463" 0.158682354435823 56
"9464" 0.105511003699806 57
"9465" 0.140342979922813 58
"9466" 0.161811565822081 59
"9467" 0.37569893630604 60
"9468" 0.499002532809826 61
"9469" 0.482922054442436 62
"9470" 0.134503341055934 63
"9471" 0.0705790889602103 64
"9472" 0.570858577771738 65
"9473" 0.10191767378184 66
"9474" 0.275206272338049 67
"9475" 0.0726486286075994 68
"9476" 0.132005076197807 69
"9477" 0.436938617435666 70
"9478" 0.410123980292382 71
"9479" 0.0772526469600738 72
"9480" 0.118760061411626 73
"9481" 0.568121373894431 74
"9482" 0.235986325785629 75
"9483" 0.0837426748880584 76
"9484" 0.45562019172343 77
"9485" 0.340057874046793 78
"9486" 0.216719833327921 79
"9487" 0.51112115966873 80
"9488" 0.350692988839319 81
"9489" 0.302503916346071 82
"9490" 0.0816481936389405 83
"9491" 0.259727804916793 84
"9492" 0.139875818350554 85
"9493" 0.147317108364497 86
"9494" 0.228465230664849 87
"9495" 0.519155464013789 88
"9496" 0.252392515928044 89
"9497" 0.0947266923352029 90
"9498" 0.0192748574221268 91
"9499" 0.134091114570934 92
"9500" 0.0173791434161545 93
"9501" 0.199715584125672 94
"9502" 0.174356262262437 95
"9503" 0.188668680116055 96
"9504" 0.0567193527357481 97
"9505" 0.0158535324705689 98
"9506" 0 99
"9507" 6.93529228881703 2
"9508" 3.10556482245496 3
"9509" 0.0636833476398187 4
"9510" 1.91386435905506 5
"9511" 1.48108198688911 6
"9512" 4.70802688902186 7
"9513" 0.699924074196564 8
"9514" 0.865952554838787 9
"9515" 1.57112554496323 10
"9516" 1.11601960688608 11
"9517" 2.88141025105923 12
"9518" 1.19906176375177 13
"9519" 1.00241909510842 14
"9520" 0.357880231906886 15
"9521" 1.42323586855187 16
"9522" 2.08564313872119 17
"9523" 0.120826371804655 18
"9524" 1.8898364519311 19
"9525" 2.08038492022508 20
"9526" 0.406312686033229 21
"9527" 1.38800017684403 22
"9528" 1.21051114970168 23
"9529" 0.720168660273 24
"9530" 2.46361109565958 25
"9531" 1.21702259710641 26
"9532" 0.0495022692869077 27
"9533" 0.117584976085119 28
"9534" 0.391221794774431 29
"9535" 1.21628169978974 30
"9536" 0.873768956865233 31
"9537" 1.36641735279009 32
"9538" 2.30520470754257 33
"9539" 0.505176136671708 34
"9540" 0.164771663206655 35
"9541" 0.207876198902521 36
"9542" 0.196922749638307 37
"9543" 0.522426293318303 38
"9544" 0.354567606911095 39
"9545" 0.70995408069334 40
"9546" 0.316941488586427 41
"9547" 0.0521191527295546 42
"9548" 0.190631115215867 43
"9549" 1.03130689804026 44
"9550" 1.18080787285275 45
"9551" 0.512416480645542 46
"9552" 0.356624047059996 47
"9553" 0.989966404941972 48
"9554" 0.066979993986033 49
"9555" 0.165860201104496 50
"9556" 1.3827069484573 51
"9557" 0.412101926870094 52
"9558" 0.746032046817782 53
"9559" 0.450755121428028 54
"9560" 0.42691373369077 55
"9561" 0.654039760431827 56
"9562" 0.0858270495475123 57
"9563" 0.0371344218960584 58
"9564" 0.135107066408943 59
"9565" 0.862185077757803 60
"9566" 0.601968352385263 61
"9567" 0.172315491302892 62
"9568" 0.00014723713765278 63
"9569" 0.0868451838320577 64
"9570" 0.111239072399068 65
"9571" 0.012516314838032 66
"9572" 0.383068110244863 67
"9573" 0.22215987063677 68
"9574" 0.228396624350697 69
"9575" 0.2820717566517 70
"9576" 0.0736053730274542 71
"9577" 0.525941248988959 72
"9578" 0.465659874478446 73
"9579" 0.0746938427217454 74
"9580" 0.12763235108106 75
"9581" 0.0846594225126642 76
"9582" 0.729075934517062 77
"9583" 0.442856169024997 78
"9584" 0.454542740815187 79
"9585" 0.261072810970673 80
"9586" 0.1633966929149 81
"9587" 0.215956851526079 82
"9588" 0.488412939880378 83
"9589" 0.0154346260268486 84
"9590" 0.214988759984203 85
"9591" 0.259575885964625 86
"9592" 0.064292330385531 87
"9593" 0.0411250883021948 88
"9594" 0.121916029220886 89
"9595" 0.0797675307346829 90
"9596" 0.178472926438427 91
"9597" 0.473772478594386 92
"9598" 0.283896965739769 93
"9599" 0.096702762827408 94
"9600" 0.0406875864288718 95
"9601" 0.00415286495656273 96
"9602" 0.0406916527405053 97
"9603" 0.00513901349146288 98
"9604" 0 99
"9605" 5.72712691504239 2
"9606" 1.93839111702729 3
"9607" 3.83640700363806 4
"9608" 0.0205648329535914 5
"9609" 2.84518473184615 6
"9610" 0.829138839586272 7
"9611" 0.719459368886837 8
"9612" 0.842727241689823 9
"9613" 0.253844537569874 10
"9614" 0.159414155468416 11
"9615" 0.110756230722602 12
"9616" 0.583069873348023 13
"9617" 1.54836399655211 14
"9618" 0.738661454614929 15
"9619" 0.52610406047802 16
"9620" 0.695387587967551 17
"9621" 0.745365175338451 18
"9622" 0.959253004750905 19
"9623" 0.879542917238296 20
"9624" 0.401893594812865 21
"9625" 0.246769358327199 22
"9626" 2.49060120002286 23
"9627" 0.020762361698699 24
"9628" 0.394541887251423 25
"9629" 0.105480715058972 26
"9630" 0.414453307583262 27
"9631" 1.10197760072429 28
"9632" 1.0293258340191 29
"9633" 0.0784397340696536 30
"9634" 0.0272273844980882 31
"9635" 0.242716502743838 32
"9636" 0.399380940174512 33
"9637" 0.165940813264006 34
"9638" 0.0200009893006987 35
"9639" 1.49385259050865 36
"9640" 0.0429547662998121 37
"9641" 0.0581674597033544 38
"9642" 0.340989280770323 39
"9643" 0.772719127322487 40
"9644" 0.629493938984218 41
"9645" 0.665951252380306 42
"9646" 0.753612806490555 43
"9647" 0.54838217619097 44
"9648" 1.22892035012849 45
"9649" 0.069800186191323 46
"9650" 0.529152316173276 47
"9651" 0.105972385522375 48
"9652" 0.790289029152285 49
"9653" 0.284658206788755 50
"9654" 0.177700976992114 51
"9655" 0.407779448879827 52
"9656" 0.0843556533276273 53
"9657" 0.180416708081026 54
"9658" 0.555586876971527 55
"9659" 0.534696130871717 56
"9660" 0.247914548848061 57
"9661" 0.804542036708801 58
"9662" 0.0674570289882232 59
"9663" 0.431986463783963 60
"9664" 0.224597140371888 61
"9665" 0.0316077159965615 62
"9666" 0.12333208154937 63
"9667" 0.0313697435770543 64
"9668" 0.398175499943814 65
"9669" 0.135227702573203 66
"9670" 0.698771008061694 67
"9671" 0.300100752203872 68
"9672" 0.751058028612302 69
"9673" 0.196040189350393 70
"9674" 0.359463079723382 71
"9675" 0.303163140832524 72
"9676" 0.118021674440349 73
"9677" 0.199856118624481 74
"9678" 0.0894968691727577 75
"9679" 0.0800925111458981 76
"9680" 0.199238992698925 77
"9681" 0.248776676777993 78
"9682" 0.15018941786886 79
"9683" 0.0166363443615575 80
"9684" 0.351244221469718 81
"9685" 0.121240981531908 82
"9686" 0.050429968327854 83
"9687" 0.125319334647031 84
"9688" 0.159134625669773 85
"9689" 0.114698203627121 86
"9690" 0.157249937646804 87
"9691" 0.214182757497062 88
"9692" 0.390550298082119 89
"9693" 0.0532882092322708 90
"9694" 0.108706843086519 91
"9695" 0.00436982737621853 92
"9696" 0.0639487739884889 93
"9697" 0.181135406102422 94
"9698" 0.0467377578432469 95
"9699" 0.0102257912158437 96
"9700" 0.0359938387299002 97
"9701" 0.0619508361866555 98
"9702" 0 99
"9703" 1.19432416463802 2
"9704" 1.42134125716253 3
"9705" 1.87251259445772 4
"9706" 0.401415340792718 5
"9707" 1.51214384074962 6
"9708" 0.30939663340736 7
"9709" 0.442990305802451 8
"9710" 0.793316431432952 9
"9711" 0.802160828120805 10
"9712" 1.4744234083844 11
"9713" 3.48085192619888 12
"9714" 0.933515251010483 13
"9715" 0.22109634191323 14
"9716" 1.1719339566367 15
"9717" 1.54005516131981 16
"9718" 1.26790663911589 17
"9719" 0.629135402629056 18
"9720" 2.04464339248857 19
"9721" 0.405662175491576 20
"9722" 1.00990079767976 21
"9723" 0.0730707417627927 22
"9724" 0.550716609274233 23
"9725" 1.79445291050101 24
"9726" 0.289386134986544 25
"9727" 0.70970706100483 26
"9728" 0.875748951937751 27
"9729" 0.0166898853312651 28
"9730" 1.1915515300233 29
"9731" 1.37151500103288 30
"9732" 0.399315235224934 31
"9733" 0.271362346847277 32
"9734" 1.28500271310637 33
"9735" 1.29759429875637 34
"9736" 0.36911119315329 35
"9737" 0.288435690362175 36
"9738" 0.117527286574995 37
"9739" 0.613601821623035 38
"9740" 0.974637878138516 39
"9741" 0.102622215612861 40
"9742" 1.17495778775597 41
"9743" 0.39009551975785 42
"9744" 0.304225129334148 43
"9745" 1.47665547583397 44
"9746" 0.215011728694771 45
"9747" 0.596161147570817 46
"9748" 0.750305631525534 47
"9749" 0.717956228385438 48
"9750" 0.483787411206878 49
"9751" 0.356152199376841 50
"9752" 0.0787636912548238 51
"9753" 0.6893925708278 52
"9754" 0.252115421008087 53
"9755" 0.133217391537599 54
"9756" 0.0904350773352996 55
"9757" 0.418051745341994 56
"9758" 0.290642690465925 57
"9759" 0.0226574497681324 58
"9760" 0.229633932383145 59
"9761" 0.467778522643114 60
"9762" 1.09701713682859 61
"9763" 1.05734122396558 62
"9764" 0.403143057150478 63
"9765" 0.36804739457363 64
"9766" 0.122278721009052 65
"9767" 0.206742658642385 66
"9768" 0.296227106956405 67
"9769" 0.726697742846876 68
"9770" 0.249401087346472 69
"9771" 0.335279341489303 70
"9772" 0.732106405966272 71
"9773" 0.0550344628185021 72
"9774" 0.102254287441362 73
"9775" 0.233552452826069 74
"9776" 0.424545068173318 75
"9777" 0.247296636896549 76
"9778" 0.125725698587915 77
"9779" 0.103772939358042 78
"9780" 0.634466642491462 79
"9781" 0.0959349742777982 80
"9782" 0.0698092713084549 81
"9783" 0.0318107209569342 82
"9784" 0.362237827201618 83
"9785" 0.666004751337016 84
"9786" 0.179004968112425 85
"9787" 0.0604893479675358 86
"9788" 0.0957546829588683 87
"9789" 0.0348730463227305 88
"9790" 0.0791856928386467 89
"9791" 0.0128839336255395 90
"9792" 0.208155711892338 91
"9793" 0.162941726028853 92
"9794" 0.0379134496810166 93
"9795" 0.00498130705373389 94
"9796" 0.0442747500906051 95
"9797" 0.0138418667099755 96
"9798" 0.112208070538968 97
"9799" 0.0019255458987957 98
"9800" 0 99
