# Supplementary material for: A functional vulnerability framework for biodiversity conservation
Source: Nat Commun. 2022 Sep 1;13:4774. doi: 10.1038/s41467-022-32331-y (PMC9437092; doi:10.1038/s41467-022-32331-y)
Supplement: Supplementary file 4 — Source data [file 41467_2022_32331_MOESM4_ESM.zip › SuppFig3.R]

setwd("...")

if(!require(ggplot2)){install.packages("ggplot2"); library(ggplot2)}


outputmatrix<-read.table("SuppFig3.txt",h=T)

for (i in 1:nrow(outputmatrix)) {
   if (i==1){medians<-median(as.numeric(outputmatrix[i,5:ncol(outputmatrix)]))}
   else {medians<-c(medians,median(as.numeric(outputmatrix[i,5:ncol(outputmatrix)])))}
                         }
outputmatrix$medians<-medians
plot(seq(1,nrow(outputmatrix),1),outputmatrix$medians,type="l", col="blue", lwd=4,ylim=c(85,97))
for (i in 1:(ncol(outputmatrix)-1)) {lines(outputmatrix[,i],col="grey", lwd=1)}
lines(outputmatrix$medians,col="blue", lwd=4)

# Computation of the optimal resolution
      head(outputmatrix)
      diffmat<-matrix(0,nrow(outputmatrix),ncol(outputmatrix))
      for (i in 5:(ncol(outputmatrix)-1)){diffmat[,i]<-outputmatrix[,i]-outputmatrix$medians}
      diffmat<-abs(diffmat)
      deviationfromthemedian<-matrix(0,ncol(diffmat)-6,2)
      for (i in 5:(ncol(diffmat)-1)){
            if (i==5){deviationfromthemedian<-mean(diffmat[,i])}
            else {deviationfromthemedian<-c(deviationfromthemedian,mean(diffmat[,i]))}
                   }
      deviationfromthemedian<-data.frame(deviationfromthemedian)
      deviationfromthemedian$resolution<-seq(5,50,1)
      colnames(deviationfromthemedian)<-c("deviation_from_median","gridresolution")
      head(deviationfromthemedian)
      qplot(gridresolution, deviation_from_median, data=deviationfromthemedian, geom="jitter") +
       theme_classic()+
       stat_smooth(size = 2) 
       +  xlab("") + ylab("")

 
