# Supplementary material for: A functional vulnerability framework for biodiversity conservation
Source: Nat Commun. 2022 Sep 1;13:4774. doi: 10.1038/s41467-022-32331-y (PMC9437092; doi:10.1038/s41467-022-32331-y)
Supplement: Supplementary file 4 — Source data [file 41467_2022_32331_MOESM4_ESM.zip › SuppFig4(1).txt]

"habitat" "feeding.mode" "tl" "offspring.size" "spawning.type" "age.maturity" "fecundity" "length.infinity"
"Agonus_cataphractus" "demersal" "benthivorous" 3.43 2 "non-guarder" 3 2550 15
"Alosa_alosa" "pelagic" "generalist" 2.95 1 "non-guarder" 3.5 312500 70
"Alosa_fallax" "pelagic" "generalist" 4.03 1 "non-guarder" 2.5 143750 52
"Amblyraja_radiata" "demersal" "generalist" 4.2 110 "non-guarder" 10.9 17 124
"Ammodytes_marinus" "benthopelagic" "planktivorous" 2.71 1.03 "non-guarder" 3.2 13133 25
"Ammodytes_tobianus" "demersal" "planktivorous" 3.08 0.85 "non-guarder" 1.5 13133 20
"Anarhichas_lupus" "demersal" "benthivorous" 3.55 6 "non-guarder" 9 25000 131
"Anarhichas_minor" "demersal" "benthivorous" 3.62 3.35 "guarder" 8 19700 153
"Anguilla_anguilla" "demersal" "generalist" 3.55 1.14 "non-guarder" 11 2500000 93
"Aphia_minuta" "benthopelagic" "planktivorous" 3.1 0.34 "guarder" 0.6 1792 5
"Argentina_silus" "bathydemersal" "generalist" 3.32 3.25 "non-guarder" 6.4 10000 45
"Argentina_sphyraena" "bathydemersal" "generalist" 3.62 1.72 "non-guarder" 2.5 10000 22
"Arnoglossus_imperialis" "demersal" "benthivorous" 3.84 0.75 "non-guarder" 1.5 50000 18
"Arnoglossus_laterna" "demersal" "benthivorous" 3.59 0.68 "non-guarder" 1.5 50000 17
"Artediellus_atlanticus" "demersal" "benthivorous" 3.42 2.25 "non-guarder" 3.5 62 19
"Atherina_presbyter" "pelagic" "planktivorous" 3.67 1.87 "non-guarder" 1 1500 15
"Belone_belone" "pelagic" "piscivorous" 4.16 3.1 "non-guarder" 2 18000 58
"Blennius_ocellaris" "demersal" "benthivorous" 3.49 1.16 "guarder" 2.5 500 15
"Brama_brama" "bathypelagic" "generalist" 4.08 1.6 "non-guarder" 4 NA 71
"Brosme_brosme" "demersal" "generalist" 3.9 1.35 "non-guarder" 7 2500000 79
"Buenia_jeffreysii" "demersal" "benthivorous" 3.62 1.04 "guarder" 1.2 4513 9
"Buglossidium_luteum" "demersal" "benthivorous" 3.31 0.84 "non-guarder" 3 13400 11
"Callionymus_lyra" "demersal" "benthivorous" 3.27 0.9 "non-guarder" 2.5 5000 21
"Callionymus_maculatus" "demersal" "benthivorous" 3.31 0.7 "non-guarder" 4 5000 21
"Callionymus_reticulatus" "demersal" "benthivorous" 3.28 0.8 "non-guarder" 3.3 5000 21
"Capros_aper" "demersal" "generalist" 3.14 0.4 "non-guarder" 3.3 NA 13
"Centrolabrus_exoletus" "reef-associated" "benthivorous" 3.5 0.91 "guarder" 3.2 160631 13
"Chelidonichthys_cuculus" "demersal" "generalist" 3.81 1.55 "non-guarder" 3.5 57500 39
"Chelon_labrosus" "demersal" "benthivorous" 2.59 1.32 "non-guarder" 3 851000 51
"Chimaera_monstrosa" "bathydemersal" "benthivorous" 3.52 135 "non-guarder" 11 100 88
"Chirolophis_ascanii" "benthopelagic" "benthivorous" 3.23 2.55 "guarder" 3.3 75323 48
"Ciliata_mustela" "demersal" "generalist" 3.5 0.82 "non-guarder" 1 19500 99
"Ciliata_septentrionalis" "demersal" "planktivorous" 3.5 0.82 "non-guarder" 1 19500 102
"Clupea_harengus" "benthopelagic" "planktivorous" 3.38 1.2 "non-guarder" 3.2 37783 31
"Coelorinchus_caelorhincus" "benthopelagic" "benthivorous" 3.49 1.5 "non-guarder" 12.4 31226 25
"Conger_conger" "demersal" "piscivorous" 4.31 2.58 "non-guarder" 10 5500000 229
"Coryphaenoides_rupestris" "bathypelagic" "generalist" 3.54 1.5 "non-guarder" 10 29976 108
"Crystallogobius_linearis" "demersal" "planktivorous" 3.4 1.35 "guarder" 0.4 3000 5
"Ctenolabrus_rupestris" "reef-associated" "benthivorous" 3.58 0.86 "non-guarder" 2 160631 17
"Cyclopterus_lumpus" "benthopelagic" "planktivorous" 3.89 2.2 "guarder" 3.5 225000 54
"Dicentrarchus_labrax" "demersal" "generalist" 3.47 1.3 "non-guarder" 3 520228 74
"Dipturus_batis" "demersal" "benthivorous" 3.52 170 "non-guarder" 11 40 254
"Dipturus_linteus" "bathydemersal" "benthivorous" 3.51 153.33 "non-guarder" 10.7 40 233
"Echiichthys_vipera" "demersal" "benthivorous" 4.41 1.2 "non-guarder" 1 160000 15
"Echiodon_drummondii" "bathydemersal" "generalist" 4.03 1.28 "non-guarder" NA NA NA
"Enchelyopus_cimbrius" "demersal" "benthivorous" 3.53 0.82 "non-guarder" 3 500000 37
"Engraulis_encrasicolus" "pelagic" "planktivorous" 3.11 1.5 "non-guarder" 1 174000 23
"Entelurus_aequoreus" "demersal" "generalist" 3.54 1.2 "bearer" 2 600 26
"Etmopterus_spinax" "bathydemersal" "generalist" 4.14 80 "bearer" 5 13 42
"Eutrigla_gurnardus" "demersal" "generalist" 3.87 1.35 "non-guarder" 2.8 244949 41
"Gadiculus_argenteus" "benthopelagic" "planktivorous" 3.6 1 "non-guarder" 2 2549502 18
"Gadus_morhua" "benthopelagic" "generalist" 4.09 1.52 "non-guarder" 5.1 3772791 132
"Gaidropsarus_argentatus" "bathydemersal" "generalist" 3.39 1.27 "non-guarder" 4 1644668 27
"Gaidropsarus_macrophthalmus" "demersal" "benthivorous" 3.5 0.78 "non-guarder" 2.8 2500000 27
"Gaidropsarus_mediterraneus" "demersal" "generalist" 3.47 0.78 "non-guarder" 1.5 2500000 27
"Gaidropsarus_vulgaris" "demersal" "benthivorous" 3.47 0.78 "non-guarder" 3 2500000 27
"Galeorhinus_galeus" "benthopelagic" "piscivorous" 4.34 280 "bearer" 5.5 29 172
"Galeus_melastomus" "demersal" "generalist" 4.17 42 "non-guarder" 3.5 93 46
"Glyptocephalus_cynoglossus" "demersal" "benthivorous" 3.17 1.16 "non-guarder" 7.9 100000 62
"Gobius_gasteveni" "demersal" "benthivorous" 3.3 1.96 "guarder" 2 4739 10
"Gobius_niger" "demersal" "benthivorous" 3.31 1.5 "guarder" 2 3500 10
"Gobius_paganellus" "demersal" "benthivorous" 3.3 2.42 "guarder" 1.5 3076 12
"Gymnammodytes_semisquamatus" "demersal" "planktivorous" 2.68 0.94 "non-guarder" 3.2 13133 19
"Helicolenus_dactylopterus" "bathydemersal" "generalist" 3.54 2.8 "non-guarder" 13 230055 34
"Hippocampus_hippocampus" "demersal" "generalist" 3.15 1.52 "bearer" 0.4 338 17
"Hippoglossoides_platessoides" "demersal" "generalist" 4.08 2.01 "non-guarder" 7.6 762611 66
"Hippoglossus_hippoglossus" "demersal" "piscivorous" 4 3.4 "non-guarder" 5.9 2400000 210
"Hyperoplus_immaculatus" "demersal" "piscivorous" 4.38 0.94 "non-guarder" 2 13133 30
"Hyperoplus_lanceolatus" "demersal" "generalist" 3.98 0.94 "non-guarder" 2 13133 30
"Labrus_bergylta" "reef-associated" "benthivorous" 3.2 1 "guarder" 2 160631 43
"Labrus_mixtus" "reef-associated" "benthivorous" 3.91 1 "guarder" 2 160631 39
"Lampetra_fluviatilis" "demersal" "piscivorous" 4.5 0.61 "non-guarder" 4 23250 22
"Lepadogaster_lepadogaster" "demersal" "benthivorous" 2.78 1.85 "guarder" NA 195 4
"Lepidorhombus_boscii" "demersal" "benthivorous" 3.74 1.1 "non-guarder" 1 500000 41
"Lepidorhombus_whiffiagonis" "bathydemersal" "benthivorous" 4.34 1.1 "non-guarder" 2.8 500000 58
"Leptagonus_decagonus" "demersal" "generalist" 3.21 2 "non-guarder" 3 1197 16
"Leptoclinus_maculatus" "demersal" "benthivorous" 3.28 1.5 "guarder" 3.3 1000 56
"Lesueurigobius_friesii" "demersal" "benthivorous" 3.55 1.8 "guarder" 2 6500 7
"Leucoraja_circularis" "demersal" "benthivorous" 3.5 60 "non-guarder" 6.4 48 75
"Leucoraja_fullonica" "bathydemersal" "benthivorous" 3.5 150 "non-guarder" 6.4 48 83
"Leucoraja_lentiginosa" "demersal" "generalist" 3.96 56 "non-guarder" 6.4 48 85
"Leucoraja_naevus" "demersal" "benthivorous" 4.21 50 "non-guarder" 8.5 63 75
"Limanda_limanda" "demersal" "benthivorous" 3.39 1.2 "non-guarder" 2.6 236000 31
"Liparis_montagui" "demersal" "benthivorous" 3.45 1.11 "non-guarder" 1 700 13
"Lophius_budegassa" "bathydemersal" "piscivorous" 4.41 1.8 "non-guarder" 8.2 200000 98
"Lophius_piscatorius" "bathydemersal" "piscivorous" 4.45 2.7 "non-guarder" 4.5 1500000 162
"Lumpenus_lampretaeformis" "demersal" "benthivorous" 3.59 0.8 "guarder" 3 700 48
"Lycenchelys_sarsii" "bathydemersal" "benthivorous" 3.21 5.4 "guarder" 4 25 107
"Lycodes_gracilis" "demersal" "benthivorous" 3.65 4.45 "guarder" 3 30 21
"Lycodes_vahlii" "bathydemersal" "generalist" 3.4 5 "guarder" 3.6 254 22
"Macroramphosus_scolopax" "demersal" "benthivorous" 3.47 1 "non-guarder" NA NA 18
"Maurolicus_muelleri" "bathypelagic" "planktivorous" 3.01 1.48 "non-guarder" 1 350 5
"Melanogrammus_aeglefinus" "demersal" "benthivorous" 4.03 1.38 "non-guarder" 3.4 969000 76
"Merlangius_merlangus" "benthopelagic" "generalist" 4.36 1.14 "non-guarder" 1.5 381095 46
"Merluccius_merluccius" "demersal" "generalist" 4.42 0.97 "non-guarder" 3.4 1834285 108
"Micrenophrys_lilljeborgii" "demersal" "generalist" 3.79 2 "non-guarder" 3.9 31696 25
"Microchirus_variegatus" "demersal" "benthivorous" 3.28 1.2 "non-guarder" 3 500000 19
"Micromesistius_poutassou" "bathypelagic" "generalist" 4.13 1.16 "non-guarder" 1.9 122000 45
"Microstomus_kitt" "demersal" "benthivorous" 3.21 1.29 "non-guarder" 4 95000 39
"Molva_dypterygia" "demersal" "generalist" 4.49 1.05 "non-guarder" 7 703839 143
"Molva_molva" "demersal" "generalist" 4.4 1.05 "non-guarder" 6 2000000 168
"Mullus_surmuletus" "demersal" "benthivorous" 3.45 0.87 "non-guarder" 1.5 20362 53
"Mustelus_asterias" "demersal" "benthivorous" 3.68 300 "bearer" 5 11 114
"Mustelus_mustelus" "demersal" "generalist" 3.75 390 "bearer" 13.5 10 175
"Myoxocephalus_scorpioides" "demersal" "benthivorous" 3.39 2.15 "guarder" 5.4 8228 46
"Myoxocephalus_scorpius" "demersal" "generalist" 3.89 2.15 "guarder" 2 11150 24
"Myxine_glutinosa" "demersal" "benthivorous" 4.54 5 "non-guarder" 8 25 112
"Nerophis_lumbriciformis" "demersal" "generalist" 4.03 1.3 "bearer" 0.5 357 30
"Nerophis_ophidion" "demersal" "generalist" 4.01 1.2 "bearer" 0.5 250 30
"Osmerus_eperlanus" "pelagic" "planktivorous" 3.46 0.95 "non-guarder" 2 27750 32
"Pagellus_erythrinus" "benthopelagic" "benthivorous" 3.48 0.8 "non-guarder" 3 141600 52
"Parablennius_gattorugine" "demersal" "benthivorous" 3.59 1.24 "guarder" 1 500 13
"Pegusa_lascaris" "demersal" "benthivorous" 3.29 1.35 "non-guarder" 4 500000 27
"Petromyzon_marinus" "demersal" "piscivorous" 4.37 1.1 "non-guarder" 7 234333 54
"Pholis_gunnellus" "demersal" "benthivorous" 3.54 1.94 "guarder" 2 100 22
"Phrynorhombus_norvegicus" "bathydemersal" "benthivorous" 3.98 1.04 "non-guarder" 2.7 10000000 55
"Phycis_blennoides" "benthopelagic" "benthivorous" 3.66 0.84 "non-guarder" 3.5 1643889 53
"Platichthys_flesus" "demersal" "benthivorous" 3.32 0.95 "non-guarder" 3.8 1177674 41
"Pleuronectes_platessa" "demersal" "benthivorous" 3.23 2.17 "non-guarder" 3.5 552000 55
"Pollachius_pollachius" "benthopelagic" "generalist" 4.32 1.16 "non-guarder" 2.5 4535500 86
"Pollachius_virens" "demersal" "generalist" 4.31 1.11 "non-guarder" 4.2 4535500 109
"Pomatoschistus_lozanoi" "demersal" "generalist" 3.13 1 "guarder" 1 1003 9
"Pomatoschistus_microps" "demersal" "benthivorous" 3.29 1.16 "guarder" 1 3517 11
"Pomatoschistus_minutus" "demersal" "benthivorous" 3.22 1.15 "guarder" 1 3654 8
"Pomatoschistus_norvegicus" "demersal" "benthivorous" 3.26 0.88 "guarder" 1 2995 9
"Pomatoschistus_pictus" "demersal" "benthivorous" 3.12 0.78 "guarder" 1 1000 9
"Pterycombus_brama" "pelagic" "generalist" 4.4 1.6 "non-guarder" 4 NA 71
"Raja_brachyura" "demersal" "generalist" 3.76 90 "non-guarder" 4.8 52 129
"Raja_clavata" "demersal" "generalist" 3.84 65 "non-guarder" 5.4 94 111
"Raja_microocellata" "demersal" "piscivorous" 3.89 75 "non-guarder" 4.8 58 137
"Raja_montagui" "demersal" "generalist" 3.88 60 "non-guarder" 3.8 42 74
"Raja_undulata" "demersal" "benthivorous" 3.5 70 "non-guarder" 8.8 38 111
"Raniceps_raninus" "demersal" "benthivorous" 3.77 0.83 "non-guarder" 3.3 2549502 54
"Salmo_salar" "benthopelagic" "generalist" 4.5 5.73 "non-guarder" 4.2 9606 137
"Sardina_pilchardus" "pelagic" "planktivorous" 3.06 1.3 "non-guarder" 1.7 169000 20
"Scomber_scombrus" "pelagic" "generalist" 3.63 1.15 "non-guarder" 2.2 598563 41
"Scophthalmus_maximus" "demersal" "benthivorous" 4.36 1 "non-guarder" 4 5000000 59
"Scophthalmus_rhombus" "demersal" "benthivorous" 4.42 1.3 "non-guarder" 3 10000000 44
"Scorpaena_scrofa" "demersal" "benthivorous" 4.25 0.88 "non-guarder" 2 247407 57
"Scyliorhinus_canicula" "demersal" "generalist" 3.82 80 "non-guarder" 5 2 88
"Scyliorhinus_stellaris" "reef-associated" "generalist" 4.03 160 "non-guarder" 5 77 88
"Sebastes_norvegicus" "benthopelagic" "generalist" 4.04 8 "bearer" 11 142988 39
"Sebastes_viviparus" "demersal" "generalist" 4.03 5.5 "bearer" 20 20000 36
"Solea_solea" "demersal" "benthivorous" 3.21 1.28 "non-guarder" 2.9 300000 36
"Somniosus_microcephalus" "benthopelagic" "piscivorous" 4.22 400 "bearer" 156 10 550
"Sparus_aurata" "demersal" "generalist" 3.7 1 "non-guarder" 3.1 856136 57
"Spinachia_spinachia" "benthopelagic" "generalist" 3.5 1.96 "guarder" 1 432 6
"Spondyliosoma_cantharus" "benthopelagic" "generalist" 3.34 1.09 "non-guarder" 2.8 90413 56
"Sprattus_sprattus" "pelagic" "planktivorous" 3.01 1.1 "non-guarder" 2 14630 15
"Squalus_acanthias" "benthopelagic" "generalist" 4.37 260 "bearer" 8.8 11 96
"Symphodus_bailloni" "reef-associated" "benthivorous" 3.36 0.91 "guarder" 1.7 160631 23
"Symphodus_melops" "reef-associated" "benthivorous" 3.38 0.91 "guarder" 3 160631 25
"Syngnathus_acus" "demersal" "benthivorous" 3.33 2.05 "bearer" 1.5 221 23
"Syngnathus_rostellatus" "demersal" "planktivorous" 3.69 1.41 "bearer" 1.5 100 20
"Syngnathus_typhle" "pelagic" "planktivorous" 4.31 1.98 "bearer" 1.5 175 26
"Taurulus_bubalis" "demersal" "benthivorous" 3.59 1.7 "non-guarder" 1 3800 19
"Trachinus_draco" "demersal" "generalist" 4.18 1 "non-guarder" 1 160000 35
"Trachipterus_arcticus" "bathypelagic" "piscivorous" 4.5 2.41 "non-guarder" NA 200000 303
"Trachurus_trachurus" "pelagic" "generalist" 3.71 0.9 "non-guarder" 2.6 263139 44
"Trachyrincus_murrayi" "benthopelagic" "generalist" 3.47 1.5 "non-guarder" 12.4 14191 47
"Triglops_murrayi" "demersal" "benthivorous" 3.45 2 "non-guarder" 3.5 450 33
"Trisopterus_esmarkii" "benthopelagic" "planktivorous" 3.24 1.14 "non-guarder" 1.7 205595 21
"Trisopterus_luscus" "benthopelagic" "generalist" 3.57 1.1 "non-guarder" 1.5 521738 46
"Trisopterus_minutus" "benthopelagic" "generalist" 3.73 1.04 "non-guarder" 2 363667 21
"Zeugopterus_punctatus" "demersal" "benthivorous" 3.99 1 "non-guarder" 2.7 10000000 55
"Zeugopterus_regius" "demersal" "generalist" 3.99 1.09 "non-guarder" 2.7 10000000 66
"Zeus_faber" "benthopelagic" "piscivorous" 4.5 2 "non-guarder" 4 30000 69
"Zoarces_viviparus" "demersal" "benthivorous" 3.73 45 "bearer" 1.5 100 107
