# Supplementary material for: A functional vulnerability framework for biodiversity conservation
Source: Nat Commun. 2022 Sep 1;13:4774. doi: 10.1038/s41467-022-32331-y (PMC9437092; doi:10.1038/s41467-022-32331-y)
Supplement: Supplementary file 4 — Source data [file 41467_2022_32331_MOESM4_ESM.zip › SuppFig4(3).txt]

obs_perc	obs_abs
1	91.83678597
2	90.79436517
3	91.74837012
4	91.14204405
5	90.30812315
6	91.33998924
7	91.36610271
8	91.05712505
9	90.63962678
10	88.81515892
11	89.97323765
12	90.61566256
13	90.19104167
14	89.31643577
15	90.26033752
16	90.77612153
17	90.96548889
18	90.23353495
19	89.69998326
20	90.41613357
21	89.05823374
22	88.52001993
23	90.17114667
24	87.83006598
25	86.24158772
26	84.8164183
27	85.05476292
28	85.68748802
29	86.85865777
30	82.52638394
31	84.72542305
32	88.65072672
33	88.25357037
34	90.04315592
35	88.79437127
36	87.37317862
37	90.09221568
38	86.77140365
