# Supplementary material for: A functional vulnerability framework for biodiversity conservation
Source: Nat Commun. 2022 Sep 1;13:4774. doi: 10.1038/s41467-022-32331-y (PMC9437092; doi:10.1038/s41467-022-32331-y)
Supplement: Supplementary file 4 — Source data [file 41467_2022_32331_MOESM4_ESM.zip › SuppFig4(4).txt]

"obs_perc" "obs_abs" "min" "max"
"1" 89.637134401011 4483.58560421046 1639.74468069389 29082.3559579646
"2" 87.0872986283564 5078.60085844564 1706.3521489395 27822.101382571
"3" 88.7964872527765 4618.69388603841 1493.53391659428 29387.9991611545
"4" 88.3179207940991 4819.77454328662 1548.63812772628 29549.95842273
"5" 90.6224074347811 4134.97029343273 1695.54326415336 27708.9045006727
"6" 91.0422363312324 4129.3332069839 1685.03118380474 28971.9982613303
"7" 89.4509846576758 4371.17636964247 1620.64091799417 27694.5005379792
"8" 89.2747882081791 4637.58366519423 1855.69186482504 27793.5647419898
"9" 88.2240579292196 5032.44151917448 1940.95730403957 28193.499958829
"10" 87.8328206688484 5011.10832560779 1841.35080873452 27893.0545816685
"11" 89.348752558532 4676.16617786003 1866.35124764336 28246.5001049249
"12" 89.2498272503134 4734.67723364733 1842.85202612248 28743.1193507491
"13" 88.1360365711045 5328.14942833437 2308.16784191503 27763.2495649753
"14" 87.3665189230383 5894.12657527602 2698.77472799746 27991.5014737997
"15" 88.2748379425965 5327.42561108521 2285.21761069498 28231.1958879788
"16" 85.6858747123319 6367.12252687751 2734.77389233163 28110.7473559369
"17" 88.4211380383719 5428.32116424793 2441.16809108372 28239.4985579597
"18" 85.7958881304764 6285.1362494359 2625.31383529321 28391.2501202307
"19" 85.9549499313388 6134.5362860157 2597.77452284643 27779.3277809645
"20" 87.0184387713781 5665.70380249128 2374.78768146771 27725.4836653045
"21" 86.8174581385649 5737.92725451837 2391.27500100203 27778.2776647814
"22" 86.7942522916515 6053.12131180284 2736.27357828264 27852.9712978926
"23" 86.7070922658035 6207.48130791824 2800.0900946278 28433.2418581414
"24" 84.7771481811893 6413.01987334685 2520.27349845295 28092.002246963
"25" 83.2918818720363 6644.84349345598 2978.81598384923 24920.4103724541
"26" 87.0875954812945 6255.22894769764 3076.48551725356 27694.2352619986
"27" 87.0548230713719 6416.85181867666 3133.80170319852 28494.9855138093
"28" 83.3152333615331 6635.46174288962 3066.19657854152 24458.555499038
"29" 85.6522895144662 6559.33352401469 3029.58808920932 27631.0423655852
"30" 83.1676666799562 6515.51952944603 2890.49925006851 24426.5525734713
"31" 85.1741049207045 7477.50591938807 3964.33112745538 27660.5381567286
"32" 81.8337436443923 7182.23239173059 3310.40905943938 24623.679424558
"33" 86.2091305244408 6722.88647643086 3893.32889241883 24410.9444715286
"34" 82.7111555186709 7030.1255273562 3377.69663069995 24503.6249748449
"35" 85.86619005225 6718.91449947893 3188.42125336957 28167.4839347055
"36" 88.0731382287415 6273.70577073365 3342.19612963543 27921.248837051
"37" 84.630176306774 6780.07327639194 3540.40840722107 24618.495793472
"38" 87.1982959525791 6317.12160387351 3653.51242554687 24460.1891652991
