# Supplementary material for: A functional vulnerability framework for biodiversity conservation
Source: Nat Commun. 2022 Sep 1;13:4774. doi: 10.1038/s41467-022-32331-y (PMC9437092; doi:10.1038/s41467-022-32331-y)
Supplement: Supplementary file 4 — Source data [file 41467_2022_32331_MOESM4_ESM.zip › SuppFig4(5).txt]

"obs_perc" "obs_abs" "min" "max"
"1" 91.2597781089998 4157.38759635807 1837.95685619309 28375.3922793521
"2" 87.963328801343 5006.82271138455 1992.61484788982 27034.4874200263
"3" 89.4954149558965 4603.40047952166 1732.35045019869 29063.7492371938
"4" 88.5478538521521 4652.83472851256 1557.84597110011 28583.2499212065
"5" 90.0210857426845 4192.85258126264 1608.34415192981 27508.039877225
"6" 90.3274909534917 4272.09272755469 1581.34555715191 29399.8480518499
"7" 90.8405668962259 4228.17694036577 1921.850720917 27101.6428905706
"8" 90.330166940758 4409.33776294724 1921.46584628141 27649.6444138321
"9" 88.7038989649543 5102.09788669474 2200.87302533354 27884.2911566009
"10" 89.8425315730819 4731.38770001445 2210.16899310289 27031.4984912101
"11" 88.2878659891079 4926.70629715912 2049.1647418472 26618.0567357046
"12" 90.0648495925194 4633.69894934744 1990.66745205879 28593.5007146393
"13" 88.9603368440809 5155.49220401998 2415.00001028587 27239.056279292
"14" 86.5002996381888 5784.64014669585 2423.09173681312 27324.0030147559
"15" 90.7174598508721 4986.70570385371 2648.14587146028 27841.2481346714
"16" 88.298046571794 5906.37625385149 3083.74932965765 27204.7385432214
"17" 88.5987747180904 5133.11274641311 2243.93261458582 27584.8943129005
"18" 88.4058004143825 5805.12344045572 2930.68073552113 27722.7561496817
"19" 89.8900106948829 5264.92645686728 2746.19557791502 27659.4848301343
"20" 88.8159170031136 5500.31125859929 2729.19675416066 27506.5030850427
"21" 89.0388535893567 5751.53265773638 3147.30120568614 26906.0519283433
"22" 85.6748316548955 6503.14056768743 3031.21021934316 27267.786465449
"23" 89.0137807932275 6001.12559683997 3359.11778063226 27407.4984517465
"24" 86.3296547196116 6170.52107372047 2863.19551165484 27056.6265789033
"25" 82.562301892727 6630.79795868566 3188.64516844926 22928.3652224438
"26" 88.1469698408242 6151.24638685578 3293.90779771895 27400.3054932051
"27" 87.023850715135 6290.62336165641 3139.00852763966 27426.7595763478
"28" 83.1401098206049 6470.62540634801 3186.51241517279 22665.3640341994
"29" 87.0627739735211 6189.95589362298 3077.51269590206 27135.554128823
"30" 85.7464126933911 6225.52040549647 3520.90856861563 22495.8639865181
"31" 84.8940574445349 7555.68839555266 4079.04001303401 27094.143968006
"32" 80.8501317640191 7217.85510079876 3661.22473539955 22233.8348524583
"33" 84.2807434426553 6833.94300628467 3898.93265013459 22570.3650136373
"34" 86.8769903459675 6222.53573205631 3747.56194650846 22607.3650770146
"35" 88.4048276378456 6309.51996311796 3545.72042732397 27381.498365518
"36" 87.2165384520889 6195.42928101925 3095.06451356198 27348.0006673371
"37" 86.9069873468327 6216.0879138661 3792.22052597146 22304.8994036497
"38" 87.9960567657797 5936.24731420774 3642.82936184125 22748.3674972476
