# Supplementary material for: A functional vulnerability framework for biodiversity conservation
Source: Nat Commun. 2022 Sep 1;13:4774. doi: 10.1038/s41467-022-32331-y (PMC9437092; doi:10.1038/s41467-022-32331-y)
Supplement: Supplementary file 4 — Source data [file 41467_2022_32331_MOESM4_ESM.zip › SuppFig4.R]

setwd("...")

# proportion of NA in traits data
   # global dataset
   traits<-read.table("SuppFig4(1).txt",h=T)
   head(traits)
   for (i in seq(1,ncol(traits),1)){
     if (i==1){nbNA<-length(which(is.na(traits[,i])==TRUE))}
     else {nbNA<-nbNA+length(which(is.na(traits[,i])==TRUE))}
                             }
     nbNA
     100*nbNA/(dim(traits)[1]*dim(traits)[2])# 0.7% of the traits data is composed of NA
     
# temporal variation of NA
tablocomplet<-read.table("SuppFig4(2).txt")
head(tablocomplet)
reference2<-tablocomplet
listing_years<-colnames(tablocomplet[,5:ncol(tablocomplet)])
listyears<-seq(1,length(listing_years),1)
finaloutput_NA<-matrix(0,length(listing_years),2)
head(traits)
traits$species<-rownames(traits)

        for (g in listyears) {
                          # nb NA
                        speciesofthecommunity<-reference2[which(reference2[,listing_years[g]]>0),1]
                        
                        for (o in 1:length(speciesofthecommunity)) {
                           if (o==1){substraits<-subset(traits,species==speciesofthecommunity[o])}
                           else {substraits<-rbind(substraits,subset(traits,species==speciesofthecommunity[o]))}
                                                                   }
                       for (i in 1:(ncol(substraits)-1)){
                      if (i==1) {numberofNA<-length(which(is.na(substraits[,i])==TRUE))}
                      else {numberofNA<-numberofNA+length(which(is.na(substraits[,i])==TRUE))}
                              }
                      proportionofNA<-numberofNA*100/((ncol(substraits)-1)*nrow(substraits))
                      proportionofNA    
                      finaloutput_NA[g,1]<-proportionofNA
                      finaloutput_NA[g,2]<-listing_years[g]   
                             }   
                      finaloutput_NA<-data.frame(finaloutput_NA)
                      colnames(finaloutput_NA)<-c("proportion_of_NA","year")
                      finaloutput_NA$year<-substr(finaloutput_NA$year,2,5)
                      head(finaloutput_NA)
                      plot(finaloutput_NA$proportion_of_NA~finaloutput_NA$year,pch=19,xlab="",ylab="Proportion of NA")               

# comparison with vulnerabilities computed with NA and those computed from imputed traits data 
  reference_vulnerabilities<-read.table("SuppFig4(3).txt",h=T);head(reference_vulnerabilities)
  imputed_vulnerabilities<-read.table("SuppFig4(4).txt",h=T);head(imputed_vulnerabilities)
  withoutNA_vulnerabilities<-read.table("SuppFig4(5).txt",h=T);head(withoutNA_vulnerabilities)
  
   plot(imputed_vulnerabilities[,1],col="red",type="l",lwd=2,ylim=c(82,94),xlab="Years",ylab="Vulnerability (%)")
   lines(reference_vulnerabilities[,2],col="blue",lwd=2)
   lines(withoutNA_vulnerabilities[,1],col="green",lwd=2)
