# Supplementary material for: A functional vulnerability framework for biodiversity conservation
Source: Nat Commun. 2022 Sep 1;13:4774. doi: 10.1038/s41467-022-32331-y (PMC9437092; doi:10.1038/s41467-022-32331-y)
Supplement: Supplementary file 4 — Source data [file 41467_2022_32331_MOESM4_ESM.zip › SuppFig5.R]

setwd("...")

if(!require(MESS)){install.packages("MESS"); library(MESS)}
if(!require(stats)){install.packages("stats"); library(stats)}
if(!require(mapdata)){install.packages("mapdata"); library(mapdata)}
if(!require(mapplots)){install.packages("mapplots"); library(mapplots)}
if(!require(maps)){install.packages("maps"); library(maps)}
if(!require(maptools)){install.packages("maptools"); library(maptools)}
if(!require(raster)){install.packages("raster"); library(raster)}
if(!require(rgeos)){install.packages("rgeos"); library(rgeos)}
if(!require(fields)){install.packages("fields"); library(fields)}
if(!require(lattice)){install.packages("lattice"); library(lattice)}
if(!require(latticeExtra)){install.packages("latticeExtra"); library(latticeExtra)}
if(!require(gstat)){install.packages("gstat"); library(gstat)}
if(!require(sp)){install.packages("sp"); library(sp)}
if(!require(reshape2)){install.packages("reshape2"); library(reshape2)}
if(!require(automap)){install.packages("automap"); library(automap)}
if(!require(grDevices)){install.packages("grDevices"); library(grDevices)}
if(!require(graphics)){install.packages("graphics"); library(graphics)}
if(!require(funrar)){install.packages("funrar"); library(funrar)}
if(!require(ggplot2)){install.packages("ggplot2"); library(ggplot2)}
if(!require(plot3D)){install.packages("plot3D"); library(plot3D)}
if(!require(classInt)){install.packages("classInt"); library(classInt)}
if(!require(mapproj)){install.packages("mapproj"); library(mapproj)}
if(!require(shades)){install.packages("shades"); library(shades)}
if(!require(RColorBrewer)){install.packages("RColorBrewer"); library(RColorBrewer)}
if(!require(ggplot2movies)){install.packages("ggplot2movies"); library(ggplot2movies)}
if(!require(ggridges)){install.packages("ggridges"); library(ggridges)}

# final map :
                                 
                                  res.DF <- read.table("SuppFig5.txt",header=T)     
                                  head(res.DF)
                                  mat<-matrix(NA,nrow(res.DF),3)
                                  mat[,1]<-res.DF$lon
                                  mat[,2]<-res.DF$lat
                                  mat[,3]<-res.DF$NAperc
                                  mat<-data.frame(mat)
                                  res.DF<-mat
                                  colnames(res.DF)<-c("lon","lat","perc")
                                  head(res.DF)
                                  dim(res.DF)
                                  summary(res.DF$perc)
                                  ### Define the WGS84 projection
                                  Proj <- "+proj=longlat +ellps=WGS84 +datum=WGS84 +no_defs +towgs84=0,0,0"
                                  
                                  ### Convert the data frame to a SpatialPointsDataFrame
                                  sp.res.DF <- SpatialPointsDataFrame(coords = res.DF[,c(1,2)], data = res.DF, proj4string = CRS(Proj))
                                  
                                  ### Load the shape file of the coast line
                                  coast <- readShapePoly("C:/Users/aauber/Desktop/papiers/Vulnerability paper/Marine mammals/oval worldmap/ShapeFiles/GSHHS_l_L1_disolve.shp",proj4string=CRS(Proj))
                                  
                                  #Cr�ation de la grille
                                  grd <- GridTopology (cellcentre.offset=c(-179 ,-89),cellsize=c(2,2),cells.dim=c(180,90))
                                  grd <- SpatialGrid (grd,proj4string=CRS(Proj))
                                  grd_coord <- as(grd,"SpatialPolygons")
                                  
                                  # Transform the shape file in World Robinson projection see the following web page for more info https://en.wikipedia.org/wiki/Robinson_projection
                                  Proj.Robinson <- "+proj=robin +lon_0=0 +x_0=0 +y_0=0 +ellps=WGS84 +datum=WGS84 +units=m +no_defs"
                                  
                                  # Transform the coastline shapefile projection 
                                  coast.Robinson <- spTransform(coast, Proj.Robinson)  # spTransform makes
                                  
                                  # Transform the SpatialPointDataFrame projection
                                  sp.res.DF.Robinson = spTransform(sp.res.DF, Proj.Robinson) 
                                  grd.Robinson <- spTransform(x=grd_coord,CRSobj = Proj.Robinson) 
                                  
                                  # intersection between the grid and the value of the variable
                                  a <- over(sp.res.DF.Robinson,grd.Robinson)
                                  
                                  vect <- rep(NA,length(grd.Robinson))
                                  for (i in 1:length(a)){
                                  vect[a[i]] <-  sp.res.DF@data[as.numeric(names(a[i])),3]
                                  }
                                  
                                  data <- data.frame(na.omit(cbind(long=coordinates(grd.Robinson)[,1],lat=coordinates(grd.Robinson)[,2],vect)))
                                  newdata <- data.frame(long=coordinates(grd.Robinson)[is.na(vect),1],lat=coordinates(grd.Robinson)[is.na(vect),2])
                                  
                                  ### Simple inverse distance weighted interpolation
                                  b <- krige(formula=vect~1,location=~long+lat,newdata=newdata,data=data,maxdist=450000)
                                  head(b)                                       
                                  vect[which(is.na(vect)==T)] <- b[,3]
                                  
                                  ### Define a range of colors for the resistance variable to be plotted.
                                  Colour = c("dodgerblue", "yellow", "red")
                                  jet.color <-  colorRampPalette(Colour)
                                  breaks=as.numeric(quantile(vect, seq(0, 1, 0.1), na.rm = T))
                                  breaks<-breaks[3:length(breaks)]
                                  # ou encore...
                                  breaks=seq(0,50,5)
                                  # ou encore...
                                  colour <-  jet.color(length(breaks)-1)
                                  rich <-  cut(vect,breaks=breaks,include.lowest=TRUE)
                                  vect_col <- colour[rich]
                                  vect_col[which(is.na(vect_col))] <- "azure4"
                                  

par(mar=c(2,2,2,2))
plot(grd.Robinson,col=vect_col,lwd=0.1,border=F,pch=1)
plot(coast.Robinson,col="grey",add=T)
 swatch(colour)
 
