# Supplementary material for: A functional vulnerability framework for biodiversity conservation
Source: Nat Commun. 2022 Sep 1;13:4774. doi: 10.1038/s41467-022-32331-y (PMC9437092; doi:10.1038/s41467-022-32331-y)
Supplement: Supplementary file 4 — Source data [file 41467_2022_32331_MOESM4_ESM.zip › SuppFig6.txt]

"lon" "lat" "perc"
"1" 68.625 72.625 44.4444444444444
"2" -114.125 72.375 23.8095238095238
"3" -110.625 72.375 25
"4" -108.125 72.375 21.4285714285714
"5" -102.625 72.375 15
"6" -95.125 72.375 25
"7" -92.625 72.375 26.5625
"8" -84.875 72.375 24.3589743589744
"9" -80.125 72.375 31.8181818181818
"10" -77.625 72.375 36.3636363636364
"11" -23.875 72.375 33.3333333333333
"12" 69.125 72.375 42.8571428571429
"13" -108.125 72.125 22.5
"14" -101.875 72.125 15.7894736842105
"15" -96.125 72.125 26.6666666666667
"16" -93.625 72.125 29.0322580645161
"17" -86.125 72.125 25.8064516129032
"18" -81.125 72.125 25
"19" -78.625 72.125 36.3636363636364
"20" -23.875 72.125 36.4864864864865
"21" 55.125 72.125 35
"22" -104.625 71.875 14.6341463414634
"23" -100.125 71.875 20.2702702702703
"24" -96.875 71.875 24.2857142857143
"25" -94.375 71.875 29.4117647058824
"26" -86.375 71.875 24.2857142857143
"27" -81.125 71.875 25
"28" -21.625 71.875 32.8571428571429
"29" 68.625 71.875 42
"30" -104.375 71.625 15.9090909090909
"31" -99.875 71.625 20.5128205128205
"32" -96.625 71.625 24.2857142857143
"33" -94.125 71.625 29.1666666666667
"34" -89.625 71.625 27.9411764705882
"35" -78.125 71.625 36.3636363636364
"36" -23.375 71.625 33.7837837837838
"37" 25.875 71.625 46.6666666666667
"38" 68.375 71.625 44.7368421052632
"39" -115.875 71.375 30
"40" -97.625 71.375 24.1935483870968
"41" -89.125 71.375 30
"42" -26.125 71.375 40.4761904761905
"43" 25.125 71.375 46.2962962962963
"44" 27.625 71.375 46.2962962962963
"45" 151.375 71.375 45.4545454545455
"46" -103.375 71.125 14.6341463414634
"47" -98.375 71.125 22.7272727272727
"48" -95.375 71.125 20.9302325581395
"49" -88.875 71.125 31.0344827586207
"50" -86.375 71.125 25
"51" -25.375 71.125 39.5833333333333
"52" -21.375 71.125 31.8181818181818
"53" 24.125 71.125 46.4285714285714
"54" 26.625 71.125 46.4285714285714
"55" 29.125 71.125 48.0769230769231
"56" 57.125 71.125 40
"57" 67.625 71.125 40.7407407407407
"58" 151.875 71.125 45.4545454545455
"59" -116.375 70.875 28.5714285714286
"60" -102.875 70.875 14.2857142857143
"61" -92.875 70.875 31.0344827586207
"62" -88.875 70.875 31.0344827586207
"63" -86.375 70.875 25
"64" -25.625 70.875 41.6666666666667
"65" -22.125 70.875 34.0909090909091
"66" 22.875 70.875 46.4285714285714
"67" 25.375 70.875 43.5483870967742
"68" 27.875 70.875 45
"69" 30.375 70.875 48.2142857142857
"70" 57.625 70.875 38.6363636363636
"71" 154.875 70.875 50
"72" -115.375 70.625 31.8181818181818
"73" -112.875 70.625 30
"74" -102.875 70.625 16.6666666666667
"75" -100.375 70.625 17.1875
"76" -95.875 70.625 24.2857142857143
"77" -26.875 70.625 40
"78" -24.375 70.625 38.3333333333333
"79" -21.875 70.625 35.9375
"80" 19.875 70.625 46.551724137931
"81" 22.375 70.625 43.9393939393939
"82" 24.875 70.625 42.4242424242424
"83" 27.375 70.625 43.9393939393939
"84" 29.875 70.625 44.2857142857143
"85" 55.625 70.625 36.3636363636364
"86" 58.125 70.625 38.8888888888889
"87" -114.125 70.375 33.3333333333333
"88" -111.625 70.375 21.1538461538462
"89" -101.625 70.375 16.6666666666667
"90" -97.375 70.375 25
"91" -91.875 70.375 29.0322580645161
"92" -87.875 70.375 23.75
"93" -82.625 70.375 23.4375
"94" -24.875 70.375 37.5
"95" -22.375 70.375 35.2941176470588
"96" 19.375 70.375 45
"97" 21.875 70.375 44.8275862068966
"98" 24.375 70.375 43.75
"99" 27.375 70.375 43.9393939393939
"100" 29.875 70.375 44.2857142857143
"101" 55.625 70.375 36.3636363636364
"102" 58.125 70.375 38.8888888888889
"103" 60.625 70.375 43.75
"104" -114.125 70.125 33.3333333333333
"105" -111.625 70.125 21.1538461538462
"106" -101.625 70.125 16.6666666666667
"107" -97.375 70.125 25
"108" -91.875 70.125 29.0322580645161
"109" -87.875 70.125 23.75
"110" -25.875 70.125 39.1304347826087
"111" -23.375 70.125 37.9310344827586
"112" 18.125 70.125 46.6666666666667
"113" 20.625 70.125 45.3125
"114" 23.125 70.125 43.75
"115" 28.625 70.125 43.75
"116" 31.125 70.125 44.6428571428571
"117" 55.375 70.125 36.3636363636364
"118" 60.375 70.125 40
"119" -102.625 69.875 20
"120" -96.875 69.875 24.1379310344828
"121" -94.375 69.875 26.1904761904762
"122" -91.875 69.875 29.0322580645161
"123" -86.875 69.875 23.75
"124" -84.375 69.875 21.6216216216216
"125" -81.875 69.875 26.0869565217391
"126" -22.125 69.875 35.9375
"127" 17.875 69.875 42.8571428571429
"128" 20.375 69.875 45
"129" 22.875 69.875 45.6521739130435
"130" 29.625 69.875 43.2432432432432
"131" 32.125 69.875 41.6666666666667
"132" 59.375 69.875 39.6551724137931
"133" 61.875 69.875 42.5925925925926
"134" 64.375 69.875 42.1052631578947
"135" 67.125 69.875 43.4782608695652
"136" -106.625 69.625 25
"137" -101.625 69.625 21.2121212121212
"138" -98.375 69.625 23.4375
"139" -95.875 69.625 26.5625
"140" -93.375 69.625 29.6296296296296
"141" -90.875 69.625 29.0322580645161
"142" -87.375 69.625 24.3589743589744
"143" -84.875 69.625 21.6216216216216
"144" -82.375 69.625 28.2608695652174
"145" -23.375 69.625 35.2941176470588
"146" 16.625 69.625 42.6470588235294
"147" 19.125 69.625 41.25
"148" 22.125 69.625 42.6470588235294
"149" 31.625 69.625 42.1052631578947
"150" 34.125 69.625 44.8275862068966
"151" 58.875 69.625 39.2857142857143
"152" 61.375 69.625 41.0714285714286
"153" 63.875 69.625 41.6666666666667
"154" 66.625 69.625 44.2307692307692
"155" -102.125 69.375 20
"156" -98.875 69.375 24.2424242424242
"157" -96.375 69.375 25
"158" -93.875 69.375 25.6410256410256
"159" -91.375 69.375 28.5714285714286
"160" -88.875 69.375 22.972972972973
"161" -85.875 69.375 23.6111111111111
"162" -83.375 69.375 23.4375
"163" -78.375 69.375 36.3636363636364
"164" -24.375 69.375 33.8235294117647
"165" 14.875 69.375 46.4285714285714
"166" 17.375 69.375 41.8918918918919
"167" 19.875 69.375 43.2432432432432
"168" 32.375 69.375 42.1052631578947
"169" 34.875 69.375 42.1875
"170" 58.625 69.375 38.8888888888889
"171" 63.625 69.375 42.5
"172" 66.375 69.375 44
"173" -115.375 69.125 28.125
"174" -107.875 69.125 30.7692307692308
"175" -105.375 69.125 20.8333333333333
"176" -102.875 69.125 20.3703703703704
"177" -100.375 69.125 20
"178" -94.125 69.125 28.125
"179" -89.875 69.125 27.5862068965517
"180" -85.875 69.125 22.7272727272727
"181" -81.375 69.125 34.375
"182" 14.625 69.125 42.6470588235294
"183" 17.125 69.125 42.1052631578947
"184" 19.625 69.125 44.7368421052632
"185" 34.625 69.125 42.3076923076923
"186" 37.125 69.125 43.75
"187" 59.125 69.125 39.6551724137931
"188" 64.625 69.125 43.4782608695652
"189" 67.875 69.125 44.7368421052632
"190" -115.125 68.875 28.125
"191" -110.375 68.875 28.125
"192" -107.625 68.875 30.7692307692308
"193" -105.125 68.875 20.8333333333333
"194" -102.625 68.875 19.6428571428571
"195" -100.125 68.875 22.9166666666667
"196" -97.625 68.875 25.8064516129032
"197" -93.875 68.875 30
"198" -88.125 68.875 27.4193548387097
"199" -82.125 68.875 27.0833333333333
"200" -26.875 68.875 40.9090909090909
"201" -24.375 68.875 36.2068965517241
"202" 16.375 68.875 42.3076923076923
"203" 33.375 68.875 42.3076923076923
"204" 37.625 68.875 46.1538461538462
"205" 57.125 68.875 38.0952380952381
"206" 59.625 68.875 38.4615384615385
"207" 65.875 68.875 40
"208" 68.375 68.875 47.0588235294118
"209" -114.625 68.625 30
"210" -109.625 68.625 28.5714285714286
"211" -107.125 68.625 25
"212" -104.625 68.625 20
"213" -102.125 68.625 19.6428571428571
"214" -99.625 68.625 22.7272727272727
"215" -95.875 68.625 25.9259259259259
"216" -93.375 68.625 30.7692307692308
"217" -87.625 68.625 25.7142857142857
"218" -84.875 68.625 23.5294117647059
"219" -25.125 68.625 40.9090909090909
"220" 14.625 68.625 42.6470588235294
"221" 17.125 68.625 41.8918918918919
"222" 38.375 68.625 45.2380952380952
"223" 57.875 68.625 39.2857142857143
"224" 60.375 68.625 42
"225" 69.125 68.625 41.6666666666667
"226" -113.375 68.375 29.4117647058824
"227" -110.875 68.375 30
"228" -108.375 68.375 30
"229" -105.875 68.375 17.1875
"230" -103.375 68.375 20.8333333333333
"231" -100.875 68.375 22.7272727272727
"232" -98.375 68.375 25
"233" -95.875 68.375 26.9230769230769
"234" -93.375 68.375 30.7692307692308
"235" -87.375 68.375 25.7142857142857
"236" -82.375 68.375 25
"237" -28.375 68.375 36.3636363636364
"238" -25.875 68.375 42.5
"239" 15.125 68.375 42.6829268292683
"240" 17.625 68.375 41.8918918918919
"241" 39.625 68.375 41.304347826087
"242" 57.375 68.375 37.5
"243" 68.125 68.375 40.4761904761905
"244" -113.875 68.125 30
"245" -111.375 68.125 30
"246" -108.875 68.125 30.7692307692308
"247" -106.375 68.125 16.1290322580645
"248" -103.875 68.125 20.8333333333333
"249" -101.375 68.125 22.7272727272727
"250" -98.875 68.125 22.0588235294118
"251" -96.375 68.125 27.7777777777778
"252" -88.125 68.125 24.3589743589744
"253" -85.625 68.125 23.6842105263158
"254" -29.125 68.125 40
"255" 14.125 68.125 42.1875
"256" 16.625 68.125 42.1052631578947
"257" 38.625 68.125 42.5925925925926
"258" -114.625 67.875 28.5714285714286
"259" -112.125 67.875 26.3157894736842
"260" -109.125 67.875 30
"261" -102.375 67.875 20.4545454545455
"262" -99.875 67.875 22.9166666666667
"263" -97.375 67.875 21.25
"264" -88.375 67.875 24.3589743589744
"265" 12.625 67.875 43.5483870967742
"266" 15.125 67.875 43.2432432432432
"267" -114.875 67.625 28.5714285714286
"268" -112.375 67.625 26.3157894736842
"269" -109.375 67.625 30
"270" -102.625 67.625 21.1538461538462
"271" -100.125 67.625 21.7391304347826
"272" -97.625 67.625 26.6666666666667
"273" -95.125 67.625 25
"274" -81.875 67.625 25
"275" 12.875 67.625 42.5925925925926
"276" 15.375 67.625 43.2432432432432
"277" -109.125 67.375 30
"278" -97.375 67.375 21.25
"279" 15.625 67.375 43.4210526315789
"280" -87.375 67.125 23.6842105263158
"281" 12.125 67.125 47.3684210526316
"282" 14.625 67.125 45
"283" 32.875 67.125 39.0243902439024
"284" -84.375 66.875 27.2727272727273
"285" -22.875 66.875 46.1538461538462
"286" 12.375 66.875 42.1875
"287" 32.125 66.875 39.5348837209302
"288" -85.125 66.625 24.1379310344828
"289" -82.625 66.625 26.3157894736842
"290" -22.625 66.625 45
"291" -17.375 66.625 32.3529411764706
"292" -14.875 66.625 29.4117647058824
"293" 13.375 66.625 43.4210526315789
"294" 33.625 66.625 39.7435897435897
"295" -85.625 66.375 25.9259259259259
"296" -83.125 66.375 27.5
"297" -23.125 66.375 45.9459459459459
"298" -20.375 66.375 45.8333333333333
"299" -17.875 66.375 31.6326530612245
"300" -15.375 66.375 30.2325581395349
"301" 12.875 66.375 43.4210526315789
"302" 33.625 66.375 39.7435897435897
"303" 36.125 66.375 40.4761904761905
"304" 40.125 66.375 45.4545454545455
"305" -85.625 66.125 25.9259259259259
"306" -83.125 66.125 27.5
"307" -23.375 66.125 46.3414634146341
"308" -20.875 66.125 50
"309" -18.375 66.125 33.6734693877551
"310" -15.875 66.125 41.1764705882353
"311" 12.125 66.125 42.1875
"312" 32.875 66.125 39.7727272727273
"313" 35.375 66.125 41.025641025641
"314" 39.375 66.125 42.3076923076923
"315" -89.875 65.875 36.3636363636364
"316" -85.875 65.875 28.2608695652174
"317" -83.375 65.875 27.7777777777778
"318" -23.125 65.875 43.4782608695652
"319" -20.375 65.875 46.1538461538462
"320" -17.875 65.875 41.8604651162791
"321" -13.875 65.875 28.3018867924528
"322" 13.125 65.875 41.9354838709677
"323" 23.875 65.875 44.1176470588235
"324" 35.375 65.875 40.9090909090909
"325" 38.125 65.875 43.3333333333333
"326" -88.625 65.625 22.7272727272727
"327" -85.125 65.625 25
"328" -22.625 65.625 41.6666666666667
"329" -20.125 65.625 43.5897435897436
"330" -13.625 65.625 28.7037037037037
"331" 13.125 65.625 42.1052631578947
"332" 23.875 65.625 44.1176470588235
"333" 35.375 65.625 40.9090909090909
"334" 38.125 65.625 43.3333333333333
"335" -89.125 65.375 33.3333333333333
"336" -86.625 65.375 29.1666666666667
"337" -83.375 65.375 26.4705882352941
"338" -23.875 65.375 41.4634146341463
"339" -21.375 65.375 44.7368421052632
"340" -13.125 65.375 32.7272727272727
"341" 12.625 65.375 41.25
"342" 22.875 65.375 45
"343" 34.625 65.375 39.2857142857143
"344" 37.125 65.375 37.8378378378378
"345" 39.625 65.375 38.8888888888889
"346" -87.375 65.125 28
"347" -84.125 65.125 23.9130434782609
"348" -24.375 65.125 41.25
"349" -21.875 65.125 41.8918918918919
"350" 10.375 65.125 40.5405405405405
"351" 12.875 65.125 43.0555555555556
"352" 24.125 65.125 42.1052631578947
"353" 35.125 65.125 40.3225806451613
"354" 37.625 65.125 41.6666666666667
"355" 40.125 65.125 45.4545454545455
"356" -86.875 64.875 27.0833333333333
"357" -23.875 64.875 40.9090909090909
"358" 10.625 64.875 39.2857142857143
"359" 24.375 64.875 40
"360" 35.375 64.875 40.625
"361" 37.875 64.875 43.1034482758621
"362" -165.375 64.625 45.4545454545455
"363" -162.875 64.625 45.4545454545455
"364" -86.375 64.625 25
"365" -23.625 64.625 41.4634146341463
"366" -14.875 64.625 42.1052631578947
"367" 10.875 64.625 40.2439024390244
"368" 23.625 64.625 44.4444444444444
"369" 35.375 64.625 36.6666666666667
"370" 37.875 64.625 42.1875
"371" -165.375 64.375 45.4545454545455
"372" -162.875 64.375 45.4545454545455
"373" -86.375 64.375 25
"374" -23.625 64.375 41.4634146341463
"375" -21.125 64.375 44
"376" 11.625 64.375 39.5348837209302
"377" 24.375 64.375 41.6666666666667
"378" 36.125 64.375 39.3939393939394
"379" -162.625 64.125 43.1818181818182
"380" -86.125 64.125 31.25
"381" -22.375 64.125 41.6666666666667
"382" -16.375 64.125 39.5348837209302
"383" 8.125 64.125 42.4242424242424
"384" 10.625 64.125 37.7777777777778
"385" 21.875 64.125 43.4782608695652
"386" 35.375 64.125 37.1794871794872
"387" 37.875 64.125 42.1875
"388" -161.125 63.875 35.4166666666667
"389" -21.125 63.875 40.9090909090909
"390" -16.625 63.875 39.5348837209302
"391" 9.875 63.875 40
"392" 21.125 63.875 44.7368421052632
"393" 23.625 63.875 43.75
"394" 36.875 63.875 35.4838709677419
"395" -163.875 63.625 45
"396" -161.375 63.625 37.037037037037
"397" -20.875 63.625 43.75
"398" -18.375 63.625 39.0243902439024
"399" 9.375 63.625 37.7777777777778
"400" 21.125 63.625 44.4444444444444
"401" -164.375 63.375 45
"402" -161.875 63.375 39.1304347826087
"403" -21.125 63.375 43.4210526315789
"404" -18.625 63.375 40
"405" 7.125 63.375 42.6470588235294
"406" 9.625 63.375 38.8888888888889
"407" 19.375 63.375 37.5
"408" 21.875 63.375 40
"409" -18.375 63.125 41.9354838709677
"410" 7.375 63.125 41.8604651162791
"411" 10.125 63.125 43.75
"412" 19.625 63.125 45
"413" -170.125 62.875 45.8333333333333
"414" -163.375 62.875 43.1818181818182
"415" 6.875 62.875 40.4761904761905
"416" 17.875 62.875 36
"417" 21.625 62.875 41.6666666666667
"418" 5.125 62.625 42.6470588235294
"419" 7.625 62.625 41.6666666666667
"420" 18.375 62.625 42
"421" -165.625 62.375 45
"422" -7.125 62.375 36.3636363636364
"423" 5.875 62.375 40.5405405405405
"424" 17.375 62.375 41.0714285714286
"425" -165.875 62.125 45
"426" -7.625 62.125 39.1304347826087
"427" 5.125 62.125 41.4634146341463
"428" 7.625 62.125 40.9090909090909
"429" 21.375 62.125 43.1818181818182
"430" 4.625 61.875 42.4242424242424
"431" 7.125 61.875 40.6976744186046
"432" 4.375 61.625 42.4242424242424
"433" 6.875 61.625 40.6976744186046
"434" 21.125 61.625 45
"435" -164.875 61.375 45.4545454545455
"436" -148.125 61.375 43.3333333333333
"437" 4.375 61.375 41.6666666666667
"438" 6.875 61.375 40.9090909090909
"439" 20.875 61.375 42.5
"440" -165.125 61.125 45.4545454545455
"441" -149.875 61.125 44.4444444444444
"442" -147.125 61.125 43.75
"443" -1.375 61.125 43.1034482758621
"444" 5.625 61.125 40.2173913043478
"445" -172.875 60.875 43.3333333333333
"446" -164.375 60.875 43.75
"447" -150.875 60.875 45.8333333333333
"448" -148.375 60.875 43.3333333333333
"449" -145.875 60.875 45.1612903225806
"450" 4.625 60.875 41.8918918918919
"451" 7.125 60.875 40.4761904761905
"452" 19.875 60.875 42.8571428571429
"453" -163.375 60.625 41.6666666666667
"454" -147.625 60.625 44
"455" -145.125 60.625 45.4545454545455
"456" 4.625 60.625 41.8918918918919
"457" 7.125 60.625 39.3617021276596
"458" 19.375 60.625 40.9090909090909
"459" 21.875 60.625 39.4736842105263
"460" -167.875 60.375 42.5
"461" -165.375 60.375 43.75
"462" -162.125 60.375 37.8378378378378
"463" -148.625 60.375 45.3125
"464" -146.125 60.375 44.4444444444444
"465" -2.125 60.375 37.1794871794872
"466" 4.875 60.375 40.7894736842105
"467" 17.625 60.375 43.1818181818182
"468" 20.125 60.375 42.8571428571429
"469" 22.625 60.375 40
"470" 166.125 60.375 21.6216216216216
"471" -172.875 60.125 41.6666666666667
"472" -163.875 60.125 43.1034482758621
"473" -152.125 60.125 45.6521739130435
"474" -148.625 60.125 45.3125
"475" -146.125 60.125 44.4444444444444
"476" -143.625 60.125 46.6666666666667
"477" -141.125 60.125 44.7368421052632
"478" 6.625 60.125 40
"479" 18.875 60.125 38.0952380952381
"480" 21.375 60.125 38.6363636363636
"481" 166.125 60.125 21.6216216216216
"482" -172.625 59.875 39.4736842105263
"483" -165.875 59.875 43.4782608695652
"484" -163.375 59.875 41.1764705882353
"485" -152.875 59.875 46
"486" -150.125 59.875 45.1612903225806
"487" -147.625 59.875 45.3125
"488" -144.875 59.875 44.4444444444444
"489" -142.375 59.875 44.2307692307692
"490" -139.875 59.875 45.7142857142857
"491" 4.625 59.875 40
"492" 10.625 59.875 33.6734693877551
"493" 20.625 59.875 41.304347826087
"494" 23.125 59.875 38.8888888888889
"495" 25.625 59.875 41.6666666666667
"496" 163.625 59.875 23.4375
"497" 166.125 59.875 24.2424242424242
"498" -167.375 59.625 42.8571428571429
"499" -162.375 59.625 38.5714285714286
"500" -152.375 59.625 45.6521739130435
"501" -149.875 59.625 45.1612903225806
"502" -147.375 59.625 43.75
"503" -144.875 59.625 44.6428571428571
"504" -142.375 59.625 44.4444444444444
"505" -139.875 59.625 44.4444444444444
"506" -2.625 59.625 41.9354838709677
"507" 5.125 59.625 40.2439024390244
"508" 10.875 59.625 34
"509" 20.375 59.625 41.304347826087
"510" 22.875 59.625 38.0952380952381
"511" 25.375 59.625 41.6666666666667
"512" 165.875 59.625 24.2424242424242
"513" -165.875 59.375 42
"514" -154.375 59.375 46
"515" -151.625 59.375 44.8275862068966
"516" -148.125 59.375 44.6428571428571
"517" -141.375 59.375 42.3076923076923
"518" -138.875 59.375 42.8571428571429
"519" -3.125 59.375 38.1578947368421
"520" 5.875 59.375 39.7727272727273
"521" 17.875 59.375 40.4761904761905
"522" 22.125 59.375 42.5
"523" 24.625 59.375 38.2352941176471
"524" 164.625 59.375 25.7142857142857
"525" -159.625 59.125 45.4545454545455
"526" -154.125 59.125 45.4545454545455
"527" -151.625 59.125 44.8275862068966
"528" -138.875 59.125 42.8571428571429
"529" -135.875 59.125 40
"530" -2.375 59.125 39.4736842105263
"531" 6.625 59.125 41.1111111111111
"532" 11.375 59.125 39.6551724137931
"533" 23.875 59.125 39.4736842105263
"534" 163.875 59.125 25
"535" -162.125 58.875 37.7551020408163
"536" -159.625 58.875 38.1818181818182
"537" -157.125 58.875 38.1818181818182
"538" -152.375 58.875 45.4545454545455
"539" -138.875 58.875 42
"540" -136.375 58.875 37.5
"541" -5.375 58.875 36.046511627907
"542" -2.875 58.875 37.8048780487805
"543" 6.375 58.875 39.3617021276596
"544" 10.875 58.875 34.4444444444444
"545" 17.875 58.875 39.5833333333333
"546" 22.625 58.875 40
"547" 163.375 58.875 23.5294117647059
"548" -162.125 58.625 37.7551020408163
"549" -159.625 58.625 38.1818181818182
"550" -157.125 58.625 37.5
"551" -152.375 58.625 45.4545454545455
"552" -136.375 58.625 37.5
"553" -7.125 58.625 36.7647058823529
"554" -4.625 58.625 35.2272727272727
"555" 8.875 58.625 36.2745098039216
"556" 11.375 58.625 38.2978723404255
"557" 17.875 58.625 39.5833333333333
"558" 21.875 58.625 41.1764705882353
"559" 162.375 58.625 20.8333333333333
"560" 164.875 58.625 23.5294117647059
"561" -160.375 58.375 37.962962962963
"562" -157.875 58.375 38.2352941176471
"563" -153.125 58.375 46.1538461538462
"564" -137.625 58.375 43.1034482758621
"565" -135.125 58.375 42.6470588235294
"566" -6.625 58.375 34.8837209302326
"567" -4.125 58.375 33.695652173913
"568" 6.125 58.375 38.0434782608696
"569" 9.125 58.375 34.0425531914894
"570" 16.625 58.375 36.5384615384615
"571" 19.375 58.375 42.1052631578947
"572" 23.375 58.375 36.8421052631579
"573" 162.875 58.375 22.7272727272727
"574" -157.375 58.125 37.9310344827586
"575" -153.875 58.125 45.8333333333333
"576" -151.375 58.125 45.8333333333333
"577" -135.375 58.125 43.0232558139535
"578" -5.375 58.125 35.5555555555556
"579" -2.625 58.125 34.6938775510204
"580" 6.875 58.125 35.8695652173913
"581" 19.125 58.125 42.5
"582" 23.125 58.125 38.8888888888889
"583" 162.625 58.125 21.1538461538462
"584" -155.375 57.875 44.6428571428571
"585" -152.875 57.875 46.551724137931
"586" -135.875 57.875 41.6666666666667
"587" -133.375 57.875 38.4615384615385
"588" -5.875 57.875 34.4444444444444
"589" -3.125 57.875 36.3636363636364
"590" 6.875 57.875 36.3636363636364
"591" 10.125 57.875 35.2941176470588
"592" 16.625 57.875 37.9310344827586
"593" 19.625 57.875 38.8888888888889
"594" 23.875 57.875 38.8888888888889
"595" 163.375 57.875 23.5294117647059
"596" -157.875 57.625 44.2857142857143
"597" -154.875 57.625 45.4545454545455
"598" -152.375 57.625 45.8333333333333
"599" -135.125 57.625 42.5
"600" -7.875 57.625 33.695652173913
"601" -5.375 57.625 34.0425531914894
"602" -2.625 57.625 39.7058823529412
"603" 7.625 57.625 40.625
"604" 10.125 57.625 36.2745098039216
"605" 16.375 57.625 36
"606" 18.875 57.625 38.8888888888889
"607" 22.625 57.625 38.8888888888889
"608" 162.875 57.625 23.4375
"609" -158.375 57.375 37.7358490566038
"610" -155.375 57.375 42.8571428571429
"611" -152.875 57.375 46.551724137931
"612" -135.375 57.375 42.1052631578947
"613" -132.875 57.375 39.7435897435897
"614" -5.625 57.375 34.7826086956522
"615" 8.375 57.375 36.3636363636364
"616" 10.875 57.375 34.375
"617" 17.125 57.375 38
"618" 21.125 57.375 40
"619" 24.125 57.375 36.8421052631579
"620" -170.375 57.125 37.5
"621" -159.125 57.125 38.1818181818182
"622" -156.625 57.125 43.4782608695652
"623" -153.875 57.125 46.6666666666667
"624" -135.625 57.125 43.0555555555556
"625" -133.125 57.125 41.025641025641
"626" -6.875 57.125 34.0425531914894
"627" -2.375 57.125 36.734693877551
"628" 9.375 57.125 43.3333333333333
"629" 12.125 57.125 35.2272727272727
"630" 17.875 57.125 35.4166666666667
"631" 21.625 57.125 45.4545454545455
"632" 163.125 57.125 22.7272727272727
"633" -160.125 56.875 38.8888888888889
"634" -157.125 56.875 43.75
"635" -153.625 56.875 45.8333333333333
"636" -134.875 56.875 41.025641025641
"637" -132.375 56.875 40.7894736842105
"638" -6.125 56.875 34.7826086956522
"639" 7.875 56.875 36.1702127659574
"640" 11.375 56.875 34.7826086956522
"641" 17.125 56.875 36
"642" 21.375 56.875 38.8888888888889
"643" 163.625 56.875 24.3589743589744
"644" -159.625 56.625 37.962962962963
"645" -157.125 56.625 44
"646" -153.625 56.625 45.6521739130435
"647" -134.125 56.625 41.4285714285714
"648" -7.875 56.625 34.0425531914894
"649" -5.375 56.625 35.8695652173913
"650" 7.875 56.625 35
"651" 11.625 56.625 35.2272727272727
"652" 16.875 56.625 36.5384615384615
"653" 162.875 56.625 22.0588235294118
"654" -161.625 56.375 45.4545454545455
"655" -156.625 56.375 43.1818181818182
"656" -133.875 56.375 40.5405405405405
"657" -131.375 56.375 41.6666666666667
"658" -5.625 56.375 34.0425531914894
"659" -2.625 56.375 35.5769230769231
"660" 10.625 56.375 35.2941176470588
"661" 13.125 56.375 36.8421052631579
"662" 16.875 56.375 36.5384615384615
"663" -161.625 56.125 37
"664" -158.875 56.125 42.4242424242424
"665" -156.375 56.125 42.8571428571429
"666" -135.375 56.125 40.3225806451613
"667" -132.875 56.125 42.6470588235294
"668" -129.875 56.125 38.1578947368421
"669" -4.875 56.125 37.7777777777778
"670" -2.125 56.125 35.1851851851852
"671" 11.125 56.125 35.5555555555556
"672" 14.875 56.125 37.9310344827586
"673" 20.875 56.125 39.4736842105263
"674" 163.125 56.125 22.972972972973
"675" -161.625 55.875 37
"676" -159.125 55.875 43.75
"677" -156.625 55.875 42.8571428571429
"678" -133.375 55.875 40.2777777777778
"679" -130.875 55.875 42.3076923076923
"680" -6.125 55.875 34.375
"681" -3.375 55.875 36.1702127659574
"682" 8.125 55.875 35.4166666666667
"683" 11.375 55.875 35.5555555555556
"684" 14.625 55.875 35.7142857142857
"685" 20.625 55.875 40
"686" 162.875 55.875 23.5294117647059
"687" -161.875 55.625 42.8571428571429
"688" -159.375 55.625 44.4444444444444
"689" -155.875 55.625 42.8571428571429
"690" -133.125 55.625 42.6470588235294
"691" -130.625 55.625 42.3076923076923
"692" -6.875 55.625 35.1063829787234
"693" -2.375 55.625 35.2941176470588
"694" 9.375 55.625 34
"695" 11.875 55.625 35.7142857142857
"696" 14.625 55.625 37.037037037037
"697" 155.125 55.625 21.875
"698" 163.125 55.625 24.2424242424242
"699" -164.375 55.375 37.1428571428571
"700" -161.875 55.375 41.4285714285714
"701" -159.375 55.375 43.4782608695652
"702" -133.625 55.375 41.4285714285714
"703" -131.125 55.375 44.4444444444444
"704" -8.125 55.375 34
"705" -5.625 55.375 33
"706" 9.375 55.375 33.9622641509434
"707" 11.875 55.375 37.5
"708" 14.375 55.375 36.6666666666667
"709" 21.125 55.375 39.4736842105263
"710" 165.625 55.375 22.8571428571429
"711" -164.875 55.125 35.9375
"712" -162.375 55.125 38.5714285714286
"713" -159.875 55.125 43.4782608695652
"714" -132.875 55.125 39.0625
"715" -130.375 55.125 40.5405405405405
"716" -7.375 55.125 33.6734693877551
"717" -4.875 55.125 34
"718" 7.875 55.125 33.0188679245283
"719" 10.625 55.125 34.8837209302326
"720" 13.125 55.125 36.4864864864865
"721" 15.625 55.125 37.5
"722" 19.875 55.125 40
"723" 161.625 55.125 20.3703703703704
"724" 166.875 55.125 20.5128205128205
"725" -163.875 54.875 35.4838709677419
"726" -161.375 54.875 37.5
"727" -158.875 54.875 42
"728" -131.625 54.875 39.6551724137931
"729" -8.875 54.875 34.0425531914894
"730" -5.875 54.875 33.3333333333333
"731" -3.375 54.875 34.3137254901961
"732" 8.125 54.875 32.6923076923077
"733" 10.875 54.875 34.0909090909091
"734" 13.375 54.875 38.5714285714286
"735" 16.875 54.875 36.5384615384615
"736" 19.375 54.875 40
"737" 155.375 54.875 23.2558139534884
"738" 166.375 54.875 22.5
"739" -165.625 54.625 38.4615384615385
"740" -163.125 54.625 33.9285714285714
"741" -160.625 54.625 40.3846153846154
"742" -133.375 54.625 40.3225806451613
"743" -130.875 54.625 42.6470588235294
"744" -9.375 54.625 35.2941176470588
"745" -3.875 54.625 36.734693877551
"746" -0.375 54.625 33.6363636363636
"747" 9.875 54.625 33.3333333333333
"748" 12.375 54.625 36.8421052631579
"749" 14.875 54.625 37.9310344827586
"750" 17.375 54.625 37.037037037037
"751" 19.875 54.625 40.4761904761905
"752" 155.875 54.625 21.2765957446809
"753" 166.875 54.625 20
"754" -166.375 54.375 32.1428571428571
"755" -163.875 54.375 33.3333333333333
"756" -159.625 54.375 39.1304347826087
"757" -131.375 54.375 38.3333333333333
"758" -10.125 54.375 34.7826086956522
"759" -5.625 54.375 33.3333333333333
"760" -3.125 54.375 33.6538461538462
"761" 8.375 54.375 31.7307692307692
"762" 11.125 54.375 33.3333333333333
"763" 13.625 54.375 37.5
"764" 16.125 54.375 37.037037037037
"765" 19.875 54.375 38.2352941176471
"766" 161.125 54.375 23.0769230769231
"767" 167.625 54.375 17.3076923076923
"768" -167.125 54.125 29.0322580645161
"769" -164.625 54.125 32.6923076923077
"770" -133.375 54.125 39.6551724137931
"771" -130.875 54.125 40
"772" -8.375 54.125 38.1578947368421
"773" -4.375 54.125 32.1428571428571
"774" -0.375 54.125 39.2156862745098
"775" 6.875 54.125 31.5384615384615
"776" 12.375 54.125 38.6363636363636
"777" 14.875 54.125 34.375
"778" 161.875 54.125 20
"779" -166.875 53.875 31.8181818181818
"780" -133.375 53.875 39.6551724137931
"781" -130.875 53.875 40
"782" -128.375 53.875 43.4210526315789
"783" -5.625 53.875 33.3333333333333
"784" -2.875 53.875 35.1851851851852
"785" 5.875 53.875 35.0877192982456
"786" 8.375 53.875 32.4074074074074
"787" 11.625 53.875 34.1463414634146
"788" 15.375 53.875 33.9285714285714
"789" -168.625 53.625 24.2857142857143
"790" -166.125 53.625 26.6666666666667
"791" -132.375 53.625 44.1176470588235
"792" -129.375 53.625 43.0555555555556
"793" -9.625 53.625 34
"794" -3.875 53.625 35.7142857142857
"795" 0.125 53.625 34.2105263157895
"796" 6.375 53.625 32.258064516129
"797" 8.875 53.625 31.5217391304348
"798" 155.875 53.625 22.8260869565217
"799" -169.125 53.375 32.5
"800" -166.625 53.375 28.5714285714286
"801" -132.875 53.375 40.2777777777778
"802" -130.125 53.375 39.1891891891892
"803" -10.625 53.375 33.6734693877551
"804" -5.875 53.375 33.0188679245283
"805" -3.125 53.375 33.0357142857143
"806" 0.875 53.375 40.7894736842105
"807" 6.125 53.375 31.7460317460317
"808" 8.625 53.375 34.0425531914894
"809" 155.625 53.375 22.3404255319149
"810" 173.125 53.375 38.0952380952381
"811" -168.875 53.125 22.2222222222222
"812" -166.375 53.125 33.3333333333333
"813" -130.375 53.125 39.0625
"814" -127.875 53.125 42.3076923076923
"815" -5.625 53.125 33.9622641509434
"816" -2.875 53.125 34.2592592592593
"817" 4.375 53.125 31.25
"818" 7.125 53.125 30.3921568627451
"819" 159.375 53.125 18.9189189189189
"820" 173.375 53.125 38.6363636363636
"821" -170.375 52.875 22.5
"822" -167.875 52.875 36.6666666666667
"823" -131.125 52.875 38.7096774193548
"824" -128.375 52.875 42.6829268292683
"825" -9.875 52.875 35
"826" -5.125 52.875 34.4827586206897
"827" 0.875 52.875 41.6666666666667
"828" 5.125 52.875 29.5454545454545
"829" 158.875 52.875 16.6666666666667
"830" 172.875 52.875 36.5384615384615
"831" -172.625 52.625 23.5294117647059
"832" -169.875 52.625 23.0769230769231
"833" -131.875 52.625 39.1891891891892
"834" -128.625 52.625 42.3076923076923
"835" -10.125 52.625 35.4166666666667
"836" -5.625 52.625 34.8214285714286
"837" 1.625 52.625 34.6153846153846
"838" 5.875 52.625 31.9672131147541
"839" 160.125 52.625 23.0769230769231
"840" 174.375 52.625 35.1851851851852
"841" -177.375 52.375 32.258064516129
"842" -174.875 52.375 30
"843" -172.375 52.375 22.5
"844" -169.875 52.375 24.2424242424242
"845" -130.625 52.375 40
"846" -127.375 52.375 40.7894736842105
"847" -10.375 52.375 33.3333333333333
"848" -6.625 52.375 31.7307692307692
"849" -3.875 52.375 34.8214285714286
"850" 5.375 52.375 29.6610169491525
"851" 172.625 52.375 36.9565217391304
"852" 175.875 52.375 33.8709677419355
"853" 179.375 52.375 33.3333333333333
"854" -177.375 52.125 32.258064516129
"855" -174.875 52.125 30
"856" -172.375 52.125 22.5
"857" -130.625 52.125 40
"858" -127.375 52.125 40.7894736842105
"859" -10.375 52.125 32.7272727272727
"860" -7.375 52.125 32.4074074074074
"861" -4.875 52.125 32.4561403508772
"862" 2.125 52.125 30.5084745762712
"863" 173.125 52.125 34.6153846153846
"864" 176.375 52.125 34.375
"865" 179.125 52.125 33.9285714285714
"866" -177.625 51.875 31.6666666666667
"867" -175.125 51.875 28.3333333333333
"868" -172.625 51.875 24.2857142857143
"869" -128.375 51.875 41.4285714285714
"870" -55.625 51.875 42.1052631578947
"871" -9.375 51.875 31.8181818181818
"872" -6.625 51.875 34.3137254901961
"873" -3.875 51.875 34.2105263157895
"874" 3.375 51.875 30.46875
"875" 142.875 51.875 22.5
"876" 176.875 51.875 33.3333333333333
"877" 179.375 51.875 33.3333333333333
"878" -177.875 51.625 32.258064516129
"879" -175.375 51.625 37.5
"880" -172.875 51.625 34.2105263157895
"881" -127.125 51.625 42.1052631578947
"882" -57.125 51.625 36.9565217391304
"883" -10.375 51.625 33
"884" -7.875 51.625 33.3333333333333
"885" -3.875 51.625 32.8125
"886" 0.875 51.625 31.3432835820896
"887" 3.375 51.625 29.1044776119403
"888" 141.375 51.625 24.4444444444444
"889" 156.375 51.625 20.2127659574468
"890" 177.375 51.625 34.4827586206897
"891" -179.625 51.375 33.3333333333333
"892" -177.125 51.375 30.7692307692308
"893" -127.375 51.375 43.2432432432432
"894" -57.375 51.375 39.1304347826087
"895" -10.625 51.375 31.9148936170213
"896" -8.125 51.375 32.6530612244898
"897" -3.375 51.375 31.3432835820896
"898" 1.625 51.375 30
"899" 4.125 51.375 32.5
"900" 143.125 51.375 23.8636363636364
"901" 157.625 51.375 20.4545454545455
"902" 179.375 51.375 33.3333333333333
"903" -128.625 51.125 40.625
"904" -126.125 51.125 43.0555555555556
"905" -57.625 51.125 34
"906" -10.375 51.125 31.5217391304348
"907" -4.375 51.125 33.0508474576271
"908" 0.875 51.125 32.5396825396825
"909" 3.375 51.125 31.3559322033898
"910" 143.375 51.125 23.4042553191489
"911" 156.875 51.125 19.7916666666667
"912" 179.875 51.125 33.3333333333333
"913" -127.375 50.875 40.7894736842105
"914" -124.875 50.875 42.6829268292683
"915" -57.875 50.875 37.5
"916" -55.125 50.875 40.4761904761905
"917" -3.125 50.875 31.8181818181818
"918" -0.625 50.875 30.7142857142857
"919" 1.875 50.875 39.1891891891892
"920" 143.625 50.875 27.1186440677966
"921" 156.625 50.875 15.3846153846154
"922" -128.125 50.625 41.6666666666667
"923" -125.625 50.625 43.0555555555556
"924" -59.125 50.625 39.5833333333333
"925" -55.875 50.625 42.5
"926" -4.125 50.625 33.3333333333333
"927" -1.375 50.625 31.0606060606061
"928" 1.125 50.625 31.5384615384615
"929" 143.875 50.625 26.8292682926829
"930" 156.875 50.625 13.8888888888889
"931" -126.625 50.375 41.8918918918919
"932" -124.125 50.375 41.8918918918919
"933" -58.625 50.375 38.0952380952381
"934" -55.375 50.375 40
"935" -3.875 50.375 33.3333333333333
"936" -1.375 50.375 30.7142857142857
"937" 1.125 50.375 31.0606060606061
"938" 143.875 50.375 28
"939" -123.625 50.125 44.8275862068966
"940" -57.875 50.125 37.5
"941" -6.125 50.125 32.7272727272727
"942" -3.625 50.125 33.6065573770492
"943" -1.125 50.125 30.5555555555556
"944" 1.375 50.125 30.3030303030303
"945" 143.875 50.125 28
"946" -128.125 49.875 39.7058823529412
"947" -125.375 49.875 39.7435897435897
"948" -61.125 49.875 42.3076923076923
"949" -57.625 49.875 39.5833333333333
"950" -54.875 49.875 42.5
"951" -5.125 49.875 32.2033898305085
"952" -2.375 49.875 33.59375
"953" 0.625 49.875 32.03125
"954" 142.375 49.875 22.463768115942
"955" 155.625 49.875 15.4545454545455
"956" -126.125 49.625 43.2432432432432
"957" -123.375 49.625 39.0243902439024
"958" -65.625 49.625 45.4545454545455
"959" -56.625 49.625 45.4545454545455
"960" -54.125 49.625 42.5925925925926
"961" -2.875 49.625 34.1269841269841
"962" -0.375 49.625 30.2816901408451
"963" 142.375 49.625 22.6027397260274
"964" 155.625 49.625 14.0350877192982
"965" -125.625 49.375 44
"966" -123.125 49.375 40.2173913043478
"967" -61.875 49.375 35.2941176470588
"968" -56.375 49.375 46
"969" -53.875 49.375 45
"970" -2.625 49.375 33.59375
"971" -0.125 49.375 29.5774647887324
"972" 144.125 49.375 27.5
"973" -126.875 49.125 41.6666666666667
"974" -124.375 49.125 39.0243902439024
"975" -65.625 49.125 46.6666666666667
"976" -61.625 49.125 28.9473684210526
"977" -55.375 49.125 39.2857142857143
"978" -52.875 49.125 40.9090909090909
"979" -2.375 49.125 32.089552238806
"980" 0.125 49.125 32.5396825396825
"981" 143.375 49.125 26.984126984127
"982" 154.375 49.125 9.21052631578947
"983" -124.875 48.875 41.4285714285714
"984" -69.125 48.875 38.0952380952381
"985" -66.625 48.875 40.625
"986" -62.125 48.875 30
"987" -57.875 48.875 38.8888888888889
"988" -52.625 48.875 40.4761904761905
"989" -3.125 48.875 31.4516129032258
"990" 140.625 48.875 23.3333333333333
"991" 143.875 48.875 25.3968253968254
"992" 154.875 48.875 10.3658536585366
"993" -124.125 48.625 38.3720930232558
"994" -68.625 48.625 38.2352941176471
"995" -64.375 48.625 46.4285714285714
"996" -61.625 48.625 29.4117647058824
"997" -5.125 48.625 32.7586206896552
"998" -2.625 48.625 31.8181818181818
"999" 144.125 48.625 26.2295081967213
"1000" -125.375 48.375 42.8571428571429
"1001" -122.875 48.375 43.2432432432432
"1002" -68.375 48.375 35.4166666666667
"1003" -59.375 48.375 27.7777777777778
"1004" -53.375 48.375 35.7142857142857
"1005" -4.125 48.375 32.5
"1006" 140.125 48.375 23.4177215189873
"1007" 144.375 48.375 26.984126984127
"1008" 154.375 48.375 9.43396226415094
"1009" -122.875 48.125 42.1052631578947
"1010" -66.875 48.125 34.2105263157895
"1011" -64.375 48.125 34.0909090909091
"1012" -53.875 48.125 34.4827586206897
"1013" -4.625 48.125 32.4561403508772
"1014" 142.125 48.125 23.75
"1015" -124.875 47.875 43.2432432432432
"1016" -122.375 47.875 43.4782608695652
"1017" -66.375 47.875 34.2105263157895
"1018" -59.625 47.875 27.7777777777778
"1019" -56.875 47.875 45
"1020" -53.125 47.875 38.6363636363636
"1021" -3.875 47.875 32.2033898305085
"1022" 153.375 47.875 9.27835051546392
"1023" -122.375 47.625 43.2432432432432
"1024" -65.125 47.625 33.3333333333333
"1025" -61.125 47.625 26.0869565217391
"1026" -58.125 47.625 33.3333333333333
"1027" -55.625 47.625 35.4166666666667
"1028" -53.125 47.625 40.9090909090909
"1029" -3.375 47.625 28.8135593220339
"1030" 141.625 47.625 16.796875
"1031" -122.125 47.375 43.2432432432432
"1032" -64.375 47.375 32.6086956521739
"1033" -60.875 47.375 25
"1034" -58.375 47.375 27.5
"1035" -55.875 47.375 37.5
"1036" -53.375 47.375 35.7142857142857
"1037" -3.375 47.375 28.8135593220339
"1038" 141.625 47.375 15.9090909090909
"1039" 152.625 47.375 14.7058823529412
"1040" -122.875 47.125 42.1052631578947
"1041" -65.125 47.125 34.6153846153846
"1042" -61.625 47.125 28.2608695652174
"1043" -59.125 47.125 27.7777777777778
"1044" -56.625 47.125 35.2941176470588
"1045" -54.125 47.125 34.7826086956522
"1046" 138.625 47.125 19.7183098591549
"1047" 143.375 47.125 25.3333333333333
"1048" -123.875 46.875 41.4634146341463
"1049" -65.375 46.875 32.1428571428571
"1050" -62.875 46.875 30.4347826086957
"1051" -60.375 46.875 31.25
"1052" -54.875 46.875 33.3333333333333
"1053" -3.375 46.875 26.0869565217391
"1054" 31.875 46.875 28.9473684210526
"1055" 142.625 46.875 26.063829787234
"1056" 151.625 46.875 13.1944444444444
"1057" -65.125 46.625 32.1428571428571
"1058" -62.625 46.625 32.6086956521739
"1059" -60.125 46.625 28.2608695652174
"1060" -54.875 46.625 30
"1061" -2.875 46.625 26.4285714285714
"1062" 31.125 46.625 30.952380952381
"1063" 36.125 46.625 30
"1064" 38.625 46.625 27.1428571428571
"1065" 142.375 46.625 22.972972972973
"1066" 150.875 46.625 13.013698630137
"1067" -123.625 46.375 40.4761904761905
"1068" -62.875 46.375 34
"1069" -60.375 46.375 28.8461538461538
"1070" -55.375 46.375 35
"1071" -2.125 46.375 26.875
"1072" 31.125 46.375 30.952380952381
"1073" 33.625 46.375 30.2631578947368
"1074" 36.375 46.375 30.5555555555556
"1075" 142.375 46.375 21.6981132075472
"1076" 150.125 46.375 16.6666666666667
"1077" -64.875 46.125 33.3333333333333
"1078" -62.375 46.125 32.6086956521739
"1079" -59.875 46.125 28.2608695652174
"1080" 30.375 46.125 29.1666666666667
"1081" 32.875 46.125 28.9473684210526
"1082" 35.625 46.125 29.1666666666667
"1083" 138.125 46.125 17.9611650485437
"1084" 142.875 46.125 22.6315789473684
"1085" 150.625 46.125 13.75
"1086" -63.875 45.875 34
"1087" -61.375 45.875 32.6923076923077
"1088" -1.625 45.875 26.5822784810127
"1089" 29.875 45.875 31.7073170731707
"1090" 32.625 45.875 30.4878048780488
"1091" 35.375 45.875 30
"1092" 38.125 45.875 27.2727272727273
"1093" 141.375 45.875 14.1104294478528
"1094" 147.875 45.875 14.4736842105263
"1095" 150.375 45.875 13.2911392405063
"1096" -63.875 45.625 34.6153846153846
"1097" -60.375 45.625 28
"1098" 12.375 45.625 18.5314685314685
"1099" 32.875 45.625 30
"1100" 35.875 45.625 29.0697674418605
"1101" 141.625 45.625 17.2185430463576
"1102" 148.375 45.625 15.7894736842105
"1103" -123.875 45.375 39.0243902439024
"1104" -65.125 45.375 32.6923076923077
"1105" -61.625 45.375 33.3333333333333
"1106" -1.125 45.375 27.3333333333333
"1107" 13.875 45.375 17.3076923076923
"1108" 32.375 45.375 30.952380952381
"1109" 36.125 45.375 29.0697674418605
"1110" 137.375 45.375 15.0862068965517
"1111" 142.375 45.375 17.96875
"1112" 149.125 45.375 13.5714285714286
"1113" -66.875 45.125 30.8823529411765
"1114" -64.375 45.125 32.8125
"1115" -61.375 45.125 26.9230769230769
"1116" 12.125 45.125 18.5714285714286
"1117" 14.625 45.125 16.0583941605839
"1118" 32.875 45.125 30.6818181818182
"1119" 36.375 45.125 29
"1120" 140.625 45.125 14.7849462365591
"1121" 146.875 45.125 14.2045454545455
"1122" 149.375 45.125 14.2857142857143
"1123" -66.625 44.875 29.6875
"1124" -63.875 44.875 30.7692307692308
"1125" -61.375 44.875 26
"1126" 12.625 44.875 18.4563758389262
"1127" 28.625 44.875 30.2325581395349
"1128" 33.375 44.875 30.6818181818182
"1129" 36.375 44.875 30.4347826086957
"1130" 136.875 44.875 14.3939393939394
"1131" 143.125 44.875 19.5121951219512
"1132" 147.875 44.875 21.4285714285714
"1133" -68.625 44.625 32.5
"1134" -66.125 44.625 30.6451612903226
"1135" -63.375 44.625 28.125
"1136" 12.375 44.625 18.4563758389262
"1137" 15.125 44.625 15.1408450704225
"1138" 33.125 44.625 31.1111111111111
"1139" 35.625 44.625 30.4347826086957
"1140" 38.125 44.625 31.25
"1141" 141.375 44.625 13.8020833333333
"1142" 144.125 44.625 17.9487179487179
"1143" 148.125 44.625 18.1034482758621
"1144" -68.375 44.375 31.4285714285714
"1145" -65.875 44.375 29.1666666666667
"1146" -62.625 44.375 28
"1147" 8.375 44.375 16.796875
"1148" 13.625 44.375 14.367816091954
"1149" 28.875 44.375 30.8510638297872
"1150" 34.625 44.375 30.8510638297872
"1151" 38.875 44.375 31.6326530612245
"1152" 143.125 44.375 20.2586206896552
"1153" 145.625 44.375 17.2413793103448
"1154" -124.375 44.125 41.6666666666667
"1155" -68.375 44.125 32.3529411764706
"1156" -64.625 44.125 26.6666666666667
"1157" -59.375 44.125 25
"1158" 8.375 44.125 16.40625
"1159" 12.625 44.125 17.515923566879
"1160" 15.875 44.125 14.0522875816993
"1161" 38.125 44.125 31.9148936170213
"1162" 136.375 44.125 14.0845070422535
"1163" 144.625 44.125 18.75
"1164" 147.125 44.125 18.2432432432432
"1165" -69.125 43.875 30.7692307692308
"1166" -65.625 43.875 31.4285714285714
"1167" -59.625 43.875 29.5454545454545
"1168" -6.625 43.875 25.3846153846154
"1169" -4.125 43.875 23.9130434782609
"1170" 7.125 43.875 16.9491525423729
"1171" 9.625 43.875 15.4676258992806
"1172" 14.625 43.875 13.1428571428571
"1173" 38.375 43.875 31.9148936170213
"1174" 140.875 43.875 14.3939393939394
"1175" 144.875 43.875 21.9047619047619
"1176" 147.375 43.875 18.75
"1177" -69.125 43.625 30
"1178" -65.625 43.625 31.4285714285714
"1179" -59.625 43.625 29.5454545454545
"1180" -7.375 43.625 24.2647058823529
"1181" -4.875 43.625 24.2424242424242
"1182" -2.375 43.625 25.9259259259259
"1183" 5.125 43.625 22.2972972972973
"1184" 8.375 43.625 17.4418604651163
"1185" 12.875 43.625 17.2077922077922
"1186" 15.625 43.625 13.6904761904762
"1187" 135.125 43.625 15.7142857142857
"1188" 141.625 43.625 17.2619047619048
"1189" 145.625 43.625 19.4117647058824
"1190" -124.375 43.375 41.304347826087
"1191" -66.125 43.375 27.5862068965517
"1192" -8.875 43.375 28.4722222222222
"1193" -6.125 43.375 25.7352941176471
"1194" -3.625 43.375 26.875
"1195" 3.125 43.375 21.078431372549
"1196" 5.625 43.375 17.7272727272727
"1197" 9.375 43.375 16.2962962962963
"1198" 15.125 43.375 13.4502923976608
"1199" 27.875 43.375 24.6268656716418
"1200" 40.625 43.375 32.2916666666667
"1201" 135.625 43.375 14.3356643356643
"1202" 144.875 43.375 22.8723404255319
"1203" -124.625 43.125 41.1111111111111
"1204" -9.625 43.125 28.8732394366197
"1205" -5.625 43.125 24.6153846153846
"1206" -3.125 43.125 26.3888888888889
"1207" 3.375 43.125 21.6346153846154
"1208" 5.875 43.125 16.9491525423729
"1209" 9.625 43.125 15
"1210" 15.625 43.125 13.2352941176471
"1211" 28.125 43.125 24.3055555555556
"1212" 41.125 43.125 32.9787234042553
"1213" 134.375 43.125 15.2671755725191
"1214" 141.125 43.125 18.944099378882
"1215" 145.875 43.125 20.9876543209877
"1216" 2.875 42.875 20.1923076923077
"1217" 6.125 42.875 17.3553719008264
"1218" 9.625 42.875 15.2482269503546
"1219" 14.125 42.875 15.1234567901235
"1220" 17.125 42.875 13.6075949367089
"1221" 27.875 42.875 23.972602739726
"1222" 130.625 42.875 20.8661417322835
"1223" 133.125 42.875 19.3965517241379
"1224" 139.875 42.875 12.8712871287129
"1225" 145.625 42.875 23.75
"1226" -9.625 42.625 27.3972602739726
"1227" 5.875 42.625 16.8103448275862
"1228" 9.625 42.625 15.3571428571429
"1229" 14.375 42.625 12.7906976744186
"1230" 17.625 42.625 13.4868421052632
"1231" 28.375 42.625 25.3424657534247
"1232" 131.625 42.625 18.503937007874
"1233" 134.125 42.625 15.6488549618321
"1234" 141.375 42.625 20.2054794520548
"1235" 144.625 42.625 19.7802197802198
"1236" -70.375 42.375 26.1904761904762
"1237" 3.375 42.375 20.1923076923077
"1238" 10.375 42.375 14.5454545454545
"1239" 14.875 42.375 12.2857142857143
"1240" 18.375 42.375 13.2911392405063
"1241" 33.375 42.375 30.6122448979592
"1242" 41.375 42.375 33.695652173913
"1243" 132.375 42.375 18.0769230769231
"1244" 139.875 42.375 11
"1245" 142.375 42.375 20.3125
"1246" -124.125 42.125 39.1304347826087
"1247" -8.875 42.125 28.4810126582278
"1248" 8.625 42.125 16.9172932330827
"1249" 11.625 42.125 12.7906976744186
"1250" 16.125 42.125 12.2093023255814
"1251" 28.125 42.125 24.025974025974
"1252" 34.125 42.125 30.8510638297872
"1253" 41.625 42.125 33.695652173913
"1254" 139.375 42.125 11.1111111111111
"1255" 141.875 42.125 14.8148148148148
"1256" -124.125 41.875 39
"1257" -69.625 41.875 26.9230769230769
"1258" 3.625 41.875 21.4285714285714
"1259" 11.125 41.875 18.2926829268293
"1260" 15.125 41.875 21.7105263157895
"1261" 19.125 41.875 13.4969325153374
"1262" 32.375 41.875 31.6326530612245
"1263" 34.875 41.875 32.3529411764706
"1264" 130.375 41.875 17.5757575757576
"1265" 140.875 41.875 12.5
"1266" 143.625 41.875 18.9189189189189
"1267" -70.375 41.625 24.4444444444444
"1268" 2.875 41.625 16.6666666666667
"1269" 11.625 41.625 12.7118644067797
"1270" 16.375 41.625 13.5802469135802
"1271" 28.625 41.625 24.025974025974
"1272" 31.375 41.625 30.188679245283
"1273" 35.875 41.625 30.6122448979592
"1274" 41.375 41.625 33.695652173913
"1275" 140.125 41.625 9.92217898832685
"1276" 143.375 41.625 19.4690265486726
"1277" -72.125 41.375 25.4545454545455
"1278" -69.625 41.375 25.609756097561
"1279" 2.625 41.375 17.3553719008264
"1280" 9.625 41.375 15.4605263157895
"1281" 15.875 41.375 14.7435897435897
"1282" 28.125 41.375 24.3589743589744
"1283" 30.625 41.375 30.5555555555556
"1284" 36.625 41.375 30.2083333333333
"1285" 39.125 41.375 30.6122448979592
"1286" 41.625 41.375 32.9787234042553
"1287" 141.125 41.375 11.2745098039216
"1288" -73.125 41.125 19.2857142857143
"1289" -70.625 41.125 25.5813953488372
"1290" 0.625 41.125 16.015625
"1291" 8.125 41.125 17.4418604651163
"1292" 12.625 41.125 12.1212121212121
"1293" 17.125 41.125 12.202380952381
"1294" 24.875 41.125 12.7232142857143
"1295" 29.125 41.125 24.6753246753247
"1296" 31.625 41.125 30.5555555555556
"1297" 38.625 41.125 31.25
"1298" 41.125 41.125 32.9787234042553
"1299" 139.875 41.125 10.5902777777778
"1300" -124.375 40.875 37.5
"1301" -72.375 40.875 23.3870967741935
"1302" -9.125 40.875 27.1604938271605
"1303" 1.875 40.875 20.1149425287356
"1304" 9.875 40.875 14.3712574850299
"1305" 14.625 40.875 11.4795918367347
"1306" 24.125 40.875 12.2641509433962
"1307" 26.625 40.875 16.0098522167488
"1308" 29.125 40.875 16.8449197860963
"1309" 37.875 40.875 32.8947368421053
"1310" 40.375 40.875 32.9268292682927
"1311" 140.375 40.875 9.34065934065934
"1312" -124.125 40.625 37.2549019607843
"1313" -72.125 40.625 23.015873015873
"1314" 7.875 40.625 17.741935483871
"1315" 13.375 40.625 12.0512820512821
"1316" 17.375 40.625 12.0588235294118
"1317" 22.625 40.625 12.1546961325967
"1318" 25.375 40.625 11.9565217391304
"1319" 27.875 40.625 13.0111524163569
"1320" 120.625 40.625 9.89847715736041
"1321" 129.375 40.625 19.4117647058824
"1322" 140.875 40.625 10.8786610878661
"1323" -74.375 40.375 19.1780821917808
"1324" -8.875 40.375 28.1609195402299
"1325" 3.625 40.375 16.412213740458
"1326" 10.125 40.375 13.953488372093
"1327" 17.125 40.375 11.7486338797814
"1328" 19.625 40.375 11.6161616161616
"1329" 24.625 40.375 11.6883116883117
"1330" 27.125 40.375 11.9642857142857
"1331" 120.375 40.375 10
"1332" 128.875 40.375 18.0327868852459
"1333" 141.625 40.375 15.9638554216867
"1334" -73.375 40.125 19.8630136986301
"1335" 0.875 40.125 16.030534351145
"1336" 4.375 40.125 16.2878787878788
"1337" 14.625 40.125 11.9170984455959
"1338" 17.375 40.125 11.8131868131868
"1339" 19.875 40.125 11.219512195122
"1340" 24.375 40.125 11.3733905579399
"1341" 27.375 40.125 12.0996441281139
"1342" 120.625 40.125 10.6818181818182
"1343" 127.875 40.125 17.5115207373272
"1344" 140.125 40.125 12.1900826446281
"1345" -75.625 39.875 17.5324675324675
"1346" -9.375 39.875 23.1578947368421
"1347" 2.125 39.875 15.530303030303
"1348" 4.625 39.875 16.5384615384615
"1349" 15.375 39.875 12.1052631578947
"1350" 18.125 39.875 12.2222222222222
"1351" 22.875 39.875 12.2395833333333
"1352" 25.375 39.875 11.2765957446809
"1353" 120.625 39.875 10.762331838565
"1354" 123.875 39.875 11.8090452261307
"1355" 128.375 39.875 15.8986175115207
"1356" -74.625 39.625 26.9230769230769
"1357" -9.625 39.625 23.1182795698925
"1358" 4.125 39.625 15.9420289855072
"1359" 17.375 39.625 12.2905027932961
"1360" 19.875 39.625 11.1111111111111
"1361" 24.375 39.625 11.3168724279835
"1362" 26.875 39.625 23.4177215189873
"1363" 121.125 39.625 11.2612612612613
"1364" 123.875 39.625 12.5
"1365" 127.875 39.625 16.1016949152542
"1366" 142.125 39.625 16.9753086419753
"1367" -75.375 39.375 17.6829268292683
"1368" -30.875 39.375 17
"1369" -0.125 39.375 15.1851851851852
"1370" 2.625 39.375 15.6716417910448
"1371" 8.625 39.375 14.9659863945578
"1372" 16.875 39.375 12.3655913978495
"1373" 20.375 39.375 10.6976744186047
"1374" 24.625 39.375 10.1532567049808
"1375" 117.875 39.375 11.0810810810811
"1376" 121.625 39.375 12.0772946859903
"1377" 124.125 39.375 12.4423963133641
"1378" 128.125 39.375 15.4320987654321
"1379" -76.625 39.125 16.2921348314607
"1380" -74.125 39.125 18.5185185185185
"1381" -27.375 39.125 16.9491525423729
"1382" 0.125 39.125 15.5555555555556
"1383" 2.625 39.125 15.5555555555556
"1384" 9.125 39.125 14.527027027027
"1385" 16.375 39.125 11.5591397849462
"1386" 20.875 39.125 11.2980769230769
"1387" 24.625 39.125 10.0760456273764
"1388" 27.125 39.125 12.0192307692308
"1389" 120.875 39.125 11.5555555555556
"1390" 123.375 39.125 12.2222222222222
"1391" 127.875 39.125 15.0205761316872
"1392" -124.125 38.875 35
"1393" -75.375 38.875 17.0103092783505
"1394" -27.875 38.875 16.6666666666667
"1395" -8.875 38.875 25.3086419753086
"1396" 1.875 38.875 15.1851851851852
"1397" 9.125 38.875 14.9350649350649
"1398" 15.875 38.875 11.7948717948718
"1399" 20.375 38.875 11.0091743119266
"1400" 23.625 38.875 10.2510460251046
"1401" 26.125 38.875 10.1593625498008
"1402" 118.625 38.875 11.6071428571429
"1403" 122.125 38.875 11.4224137931034
"1404" 125.375 38.875 12.7962085308057
"1405" 141.375 38.875 15.8031088082902
"1406" -77.375 38.625 17.2839506172839
"1407" -74.875 38.625 16.5178571428571
"1408" -27.125 38.625 16.3934426229508
"1409" -8.625 38.625 24.1573033707865
"1410" 1.375 38.625 15.2173913043478
"1411" 14.375 38.625 11.3300492610837
"1412" 16.875 38.625 11.9565217391304
"1413" 24.125 38.625 9.80769230769231
"1414" 26.625 38.625 9.60264900662252
"1415" 118.875 38.625 11.5555555555556
"1416" 122.625 38.625 13.7037037037037
"1417" 128.125 38.625 22.5352112676056
"1418" 139.375 38.625 11.6438356164384
"1419" -123.375 38.375 35.5769230769231
"1420" -75.875 38.375 14.6017699115044
"1421" -28.125 38.375 17.2413793103448
"1422" -9.125 38.375 23.936170212766
"1423" 0.875 38.375 15.4411764705882
"1424" 12.875 38.375 11.3861386138614
"1425" 15.375 38.375 11.6161616161616
"1426" 20.625 38.375 10.9090909090909
"1427" 23.125 38.375 11.1872146118721
"1428" 25.625 38.375 10.337552742616
"1429" 118.125 38.375 11.4678899082569
"1430" 121.625 38.375 11.8143459915612
"1431" 138.375 38.375 10.0299401197605
"1432" 141.875 38.375 14.4230769230769
"1433" -76.625 38.125 15
"1434" -28.375 38.125 16.9491525423729
"1435" -9.625 38.125 21.505376344086
"1436" 0.125 38.125 15.7894736842105
"1437" 13.125 38.125 11.1940298507463
"1438" 15.625 38.125 11.4213197969543
"1439" 20.875 38.125 10.5381165919283
"1440" 23.375 38.125 9.64566929133858
"1441" 25.875 38.125 10.3174603174603
"1442" 118.375 38.125 11.75
"1443" 121.375 38.125 11.6525423728814
"1444" 128.625 38.125 15.0406504065041
"1445" 139.625 38.125 8.47826086956522
"1446" -122.375 37.875 31.5068493150685
"1447" -75.125 37.875 15.8333333333333
"1448" -8.875 37.875 23.9130434782609
"1449" 0.625 37.875 15.3284671532847
"1450" 12.875 37.875 11.4832535885167
"1451" 15.625 37.875 11.4583333333333
"1452" 21.375 37.875 10.1769911504425
"1453" 24.625 37.875 9.88142292490119
"1454" 27.125 37.875 10.1785714285714
"1455" 120.625 37.875 11.3733905579399
"1456" 124.625 37.875 12.9098360655738
"1457" 128.625 37.875 14.6718146718147
"1458" 137.625 37.875 9.52380952380952
"1459" 141.375 37.875 13.2743362831858
"1460" -76.125 37.625 14.453125
"1461" -24.875 37.625 15.4545454545455
"1462" -0.375 37.625 15.6934306569343
"1463" 12.125 37.625 11.5
"1464" 15.875 37.625 11.3756613756614
"1465" 22.875 37.625 9.34959349593496
"1466" 25.375 37.625 9.68992248062015
"1467" 119.125 37.625 11.6228070175439
"1468" 121.625 37.625 11.3445378151261
"1469" 125.125 37.625 12.2262773722628
"1470" 129.125 37.625 13.2075471698113
"1471" 136.875 37.625 9.86301369863014
"1472" 141.125 37.625 13.4042553191489
"1473" -76.375 37.375 15.6488549618321
"1474" -7.125 37.375 20.0980392156863
"1475" 4.875 37.375 15.7258064516129
"1476" 7.375 37.375 14.3884892086331
"1477" 9.875 37.375 12.9518072289157
"1478" 12.375 37.375 11.3300492610837
"1479" 15.125 37.375 11.3636363636364
"1480" 22.625 37.375 14.4859813084112
"1481" 25.125 37.375 10
"1482" 27.625 37.375 9.65417867435158
"1483" 119.875 37.375 11.9512195121951
"1484" 122.875 37.375 12.9098360655738
"1485" 126.625 37.375 11.7924528301887
"1486" 131.125 37.375 13.1372549019608
"1487" 138.375 37.375 10.5633802816901
"1488" -77.125 37.125 15.1785714285714
"1489" -25.125 37.125 15.5172413793103
"1490" -7.625 37.125 20.6185567010309
"1491" -3.125 37.125 18.0327868852459
"1492" -0.625 37.125 15.4411764705882
"1493" 4.625 37.125 15.8536585365854
"1494" 7.125 37.125 15.1515151515152
"1495" 9.625 37.125 13.2075471698113
"1496" 12.125 37.125 11.3861386138614
"1497" 15.125 37.125 11.3636363636364
"1498" 23.375 37.125 9.05511811023622
"1499" 25.875 37.125 9.81132075471698
"1500" 28.375 37.125 8.24022346368715
"1501" 122.375 37.125 12.3318385650224
"1502" 129.125 37.125 14.0926640926641
"1503" 137.125 37.125 10.0583090379009
"1504" -122.625 36.875 33.3333333333333
"1505" -25.625 36.875 15.5172413793103
"1506" -8.125 36.875 19.8019801980198
"1507" -4.875 36.875 18.4426229508197
"1508" -2.375 36.875 17.8861788617886
"1509" 2.375 36.875 15.5038759689922
"1510" 4.875 36.875 15.983606557377
"1511" 7.375 36.875 15.0375939849624
"1512" 10.625 36.875 12.5
"1513" 13.875 36.875 11.4795918367347
"1514" 21.875 36.875 9.78723404255319
"1515" 24.375 36.875 9.21985815602837
"1516" 26.875 36.875 8.89967637540453
"1517" 30.375 36.875 8.13609467455621
"1518" 35.625 36.875 8.3969465648855
"1519" 122.375 36.875 12.5
"1520" 129.375 36.875 13.7218045112782
"1521" 138.125 36.875 10.5882352941176
"1522" -76.375 36.625 15.625
"1523" -8.875 36.625 16.504854368932
"1524" -5.375 36.625 18.3333333333333
"1525" -2.875 36.625 18.2926829268293
"1526" 1.125 36.625 14.9253731343284
"1527" 3.625 36.625 16.015625
"1528" 10.875 36.625 11.8279569892473
"1529" 14.625 36.625 11.7801047120419
"1530" 22.625 36.625 8.88888888888889
"1531" 25.125 36.625 9.39716312056738
"1532" 27.625 36.625 8.55072463768116
"1533" 31.125 36.625 8.90207715133531
"1534" 35.375 36.625 9.10852713178295
"1535" 121.875 36.625 13.2231404958678
"1536" 129.375 36.625 13.8059701492537
"1537" 136.625 36.625 10.4109589041096
"1538" -121.625 36.375 33.3333333333333
"1539" -5.875 36.375 17.7685950413223
"1540" -3.375 36.375 18.3333333333333
"1541" 0.375 36.375 14.5522388059701
"1542" 10.375 36.375 12.2282608695652
"1543" 14.625 36.375 10.8108108108108
"1544" 22.875 36.375 8.62676056338028
"1545" 25.625 36.375 9.27835051546392
"1546" 28.125 36.375 7.90229885057471
"1547" 30.625 36.375 8.59598853868195
"1548" 33.625 36.375 8.56697819314642
"1549" 36.125 36.375 8.59649122807017
"1550" 122.375 36.375 12.9482071713147
"1551" 132.875 36.375 10.126582278481
"1552" 140.625 36.375 12.6315789473684
"1553" -76.375 36.125 14.4366197183099
"1554" -5.625 36.125 18.4426229508197
"1555" 10.625 36.125 11.864406779661
"1556" 14.625 36.125 10.6666666666667
"1557" 26.625 36.125 14.1025641025641
"1558" 29.125 36.125 8.63509749303621
"1559" 32.375 36.125 8.97832817337461
"1560" 120.625 36.125 12.2093023255814
"1561" 129.375 36.125 9.21985815602837
"1562" 134.375 36.125 8.64978902953587
"1563" -121.125 35.875 31.0606060606061
"1564" -6.125 35.875 18.1818181818182
"1565" -1.375 35.875 14.8854961832061
"1566" 10.875 35.875 12.3529411764706
"1567" 14.875 35.875 10.7142857142857
"1568" 24.875 35.875 8.93470790378007
"1569" 28.375 35.875 8.16326530612245
"1570" 32.625 35.875 8.82352941176471
"1571" 35.375 35.875 8.86850152905199
"1572" 121.125 35.875 11.8473895582329
"1573" 132.875 35.875 9.64705882352941
"1574" 135.375 35.875 8.78378378378378
"1575" -121.625 35.625 32.5757575757576
"1576" -75.625 35.625 13.1578947368421
"1577" -4.625 35.625 17.2
"1578" -1.875 35.625 15.1162790697674
"1579" 10.875 35.625 14.3333333333333
"1580" 14.875 35.625 10.4347826086957
"1581" 25.125 35.625 8.36012861736334
"1582" 27.625 35.625 8.50439882697947
"1583" 34.375 35.625 8.40336134453782
"1584" 120.375 35.625 11.7063492063492
"1585" 129.875 35.625 11.609907120743
"1586" 134.625 35.625 6.84326710816777
"1587" 140.375 35.625 9.53389830508475
"1588" -76.875 35.375 12
"1589" -5.875 35.375 16.9354838709677
"1590" -3.125 35.375 16.9291338582677
"1591" 11.125 35.375 12.6506024096386
"1592" 23.375 35.375 8.65051903114187
"1593" 25.875 35.375 8.48765432098766
"1594" 32.375 35.375 8.70253164556962
"1595" 34.875 35.375 8.60655737704918
"1596" 126.125 35.375 11.7834394904459
"1597" 132.125 35.375 9.06113537117904
"1598" 135.125 35.375 6.6588785046729
"1599" 140.375 35.375 7.89473684210526
"1600" -76.375 35.125 12.1301775147929
"1601" -4.625 35.125 17.479674796748
"1602" -2.125 35.125 16.015625
"1603" 12.875 35.125 10.2173913043478
"1604" 25.375 35.125 8.70253164556962
"1605" 32.125 35.125 8.82352941176471
"1606" 35.625 35.125 8.55978260869565
"1607" 125.875 35.125 11.7088607594937
"1608" 129.125 35.125 7.90273556231003
"1609" 137.125 35.125 8.36236933797909
"1610" 140.625 35.125 5.76036866359447
"1611" -76.125 34.875 9.15178571428571
"1612" -4.125 34.875 17.6229508196721
"1613" 10.875 34.875 14.5695364238411
"1614" 24.875 34.875 8.78594249201278
"1615" 32.375 34.875 8.37765957446809
"1616" 35.625 34.875 8.60215053763441
"1617" 125.375 34.875 11.6242038216561
"1618" 127.875 34.875 8.38709677419355
"1619" 131.125 34.875 9.45054945054945
"1620" 135.125 34.875 8.07926829268293
"1621" 138.375 34.875 6.73575129533679
"1622" -121.125 34.625 31.9444444444444
"1623" -76.875 34.625 10.15625
"1624" 23.875 34.625 8.22147651006711
"1625" 26.375 34.625 8.54700854700855
"1626" 33.875 34.625 8.64864864864865
"1627" 119.875 34.625 11.9140625
"1628" 126.375 34.625 11.0144927536232
"1629" 128.875 34.625 7.6
"1630" 131.875 34.625 9.48275862068965
"1631" 134.875 34.625 8.23529411764706
"1632" 137.875 34.625 6.25
"1633" -78.125 34.375 10.2702702702703
"1634" -6.875 34.375 17.2727272727273
"1635" 11.625 34.375 10.8910891089109
"1636" 35.375 34.375 8.49056603773585
"1637" 125.125 34.375 11.8122977346278
"1638" 127.625 34.375 7.91925465838509
"1639" 130.625 34.375 9.43600867678959
"1640" 133.375 34.375 7.55968169761273
"1641" 136.625 34.375 6.54205607476636
"1642" 139.125 34.375 5.67010309278351
"1643" -119.375 34.125 28.2608695652174
"1644" -77.125 34.125 7.8544061302682
"1645" 10.875 34.125 13.0573248407643
"1646" 120.375 34.125 11.7760617760618
"1647" 126.625 34.125 7.6219512195122
"1648" 129.625 34.125 6.72514619883041
"1649" 132.125 34.125 7.54716981132075
"1650" 134.625 34.125 7.04787234042553
"1651" 138.375 34.125 5.74712643678161
"1652" -119.875 33.875 28.0898876404494
"1653" -78.625 33.875 10.2209944751381
"1654" -6.875 33.875 18.348623853211
"1655" 35.375 33.875 8.48806366047745
"1656" 126.375 33.875 7.47800586510264
"1657" 129.875 33.875 6.79513184584178
"1658" 132.375 33.875 7.64840182648402
"1659" 135.375 33.875 6.0077519379845
"1660" 139.375 33.875 5.76171875
"1661" -119.125 33.625 21.1711711711712
"1662" -78.375 33.625 8.26612903225806
"1663" -7.125 33.625 18.5185185185185
"1664" 35.375 33.625 7.92349726775956
"1665" 126.625 33.625 7.4438202247191
"1666" 130.125 33.625 7.12719298245614
"1667" 132.625 33.625 7.85024154589372
"1668" 135.375 33.625 5.88752196836555
"1669" -119.625 33.375 25.2577319587629
"1670" -79.375 33.375 10.1648351648352
"1671" -7.875 33.375 18.5185185185185
"1672" 21.625 33.375 8.62068965517241
"1673" 121.125 33.375 12.3046875
"1674" 129.125 33.375 6.25
"1675" 132.125 33.375 6.63265306122449
"1676" 134.875 33.375 5.70247933884298
"1677" 140.125 33.375 5.57692307692308
"1678" -117.625 33.125 18.3453237410072
"1679" -8.375 33.125 18.6440677966102
"1680" 12.125 33.125 10.7142857142857
"1681" 20.875 33.125 10.1744186046512
"1682" 34.625 33.125 9.01960784313725
"1683" 126.375 33.125 7.18157181571816
"1684" 129.625 33.125 6.69371196754564
"1685" 132.375 33.125 6.67330677290837
"1686" 140.125 33.125 5.56621880998081
"1687" -117.375 32.875 17.0886075949367
"1688" -64.875 32.875 6.16197183098592
"1689" -9.375 32.875 16.6666666666667
"1690" 13.125 32.875 10.4166666666667
"1691" 20.625 32.875 8.66935483870968
"1692" 23.125 32.875 8.55018587360595
"1693" 126.125 32.875 7.28571428571429
"1694" 129.875 32.875 6.40535372848948
"1695" 133.375 32.875 5.62678062678063
"1696" -118.625 32.625 14.9305555555556
"1697" -80.125 32.625 9.67741935483871
"1698" -17.625 32.625 14.6739130434783
"1699" -8.875 32.625 19.8198198198198
"1700" 14.625 32.625 10.4072398190045
"1701" 21.125 32.625 9.09090909090909
"1702" 34.625 32.625 8.18385650224215
"1703" 128.375 32.625 5.4416403785489
"1704" 130.875 32.625 7.00934579439252
"1705" 139.875 32.625 5.63106796116505
"1706" -80.375 32.375 8.49514563106796
"1707" -17.375 32.375 14.4859813084112
"1708" 14.625 32.375 10.6818181818182
"1709" 22.875 32.375 8.82352941176471
"1710" 34.375 32.375 7.847533632287
"1711" 128.625 32.375 5.37790697674419
"1712" 131.625 32.375 5.75757575757576
"1713" -116.625 32.125 19.0789473684211
"1714" -64.625 32.125 6.02836879432624
"1715" 15.125 32.125 10.5381165919283
"1716" 23.625 32.125 8.84476534296029
"1717" 34.875 32.125 7.43073047858942
"1718" 128.625 32.125 5.36211699164345
"1719" -117.125 31.875 14.873417721519
"1720" -80.875 31.875 8.57843137254902
"1721" 15.375 31.875 11.1363636363636
"1722" 24.875 31.875 8.57142857142857
"1723" 27.375 31.875 8.21325648414986
"1724" 34.125 31.875 7.847533632287
"1725" 121.375 31.875 9.68468468468468
"1726" 130.625 31.875 6.19694397283531
"1727" -114.875 31.625 17
"1728" -81.125 31.625 8.71559633027523
"1729" 16.125 31.625 10.3070175438596
"1730" 20.125 31.625 9.32539682539683
"1731" 27.125 31.625 8.28488372093023
"1732" 29.875 31.625 8.63013698630137
"1733" 32.375 31.625 9.29203539823009
"1734" 120.625 31.625 12.5
"1735" 129.875 31.625 5.29032258064516
"1736" -116.875 31.375 15.6804733727811
"1737" -113.375 31.375 15.6862745098039
"1738" 15.875 31.375 10.7305936073059
"1739" 19.875 31.375 9.01639344262295
"1740" 27.125 31.375 8.35777126099707
"1741" 29.875 31.375 8.78962536023055
"1742" 32.375 31.375 9.48012232415902
"1743" 121.375 31.375 9.27601809954751
"1744" 130.875 31.375 6.57142857142857
"1745" -114.875 31.125 16.6666666666667
"1746" -81.375 31.125 8.53080568720379
"1747" 16.875 31.125 10.2173913043478
"1748" 20.375 31.125 9.2741935483871
"1749" 29.625 31.125 9.02140672782875
"1750" 33.125 31.125 8.85416666666667
"1751" 122.625 31.125 8.47107438016529
"1752" -116.625 30.875 15.5688622754491
"1753" -112.875 30.875 10.9289617486339
"1754" 17.375 30.875 9.91379310344828
"1755" 20.125 30.875 9.43775100401606
"1756" 32.375 30.875 9.42492012779553
"1757" 122.375 30.875 8.53174603174603
"1758" 131.375 30.875 5.04694835680751
"1759" -112.875 30.625 9.70149253731343
"1760" -86.875 30.625 7.70676691729323
"1761" -9.625 30.625 20.952380952381
"1762" 20.125 30.625 9.4758064516129
"1763" 120.875 30.625 8.4070796460177
"1764" 129.875 30.625 4.96009122006842
"1765" -115.625 30.375 19.1275167785235
"1766" -89.875 30.375 10
"1767" -87.375 30.375 7.75193798449612
"1768" -81.625 30.375 9.2964824120603
"1769" 19.125 30.375 9.07172995780591
"1770" 49.375 30.375 8.52017937219731
"1771" 122.375 30.375 8.70445344129555
"1772" 131.375 30.375 4.89864864864865
"1773" -112.875 30.125 9.50226244343891
"1774" -89.125 30.125 9.44055944055944
"1775" -86.625 30.125 7.41379310344828
"1776" -83.625 30.125 12.2340425531915
"1777" 19.375 30.125 9.41422594142259
"1778" 120.125 30.125 8.66935483870968
"1779" 122.625 30.125 8.43137254901961
"1780" 131.375 30.125 4.88215488215488
"1781" -113.125 29.875 9.52380952380952
"1782" -93.375 29.875 10.9195402298851
"1783" -90.125 29.875 10.3305785123967
"1784" -87.625 29.875 8.29145728643216
"1785" -84.875 29.875 9.34343434343434
"1786" -10.375 29.875 18.0555555555556
"1787" 47.875 29.875 8.44594594594595
"1788" 121.625 29.875 8.33333333333333
"1789" 130.125 29.875 4.81400437636762
"1790" -115.125 29.625 32.3076923076923
"1791" -112.375 29.625 9.375
"1792" -92.875 29.625 10.752688172043
"1793" -89.875 29.625 10.2459016393443
"1794" -84.625 29.625 8.6864406779661
"1795" -13.875 29.625 15.3846153846154
"1796" 32.625 29.625 7.90697674418605
"1797" 48.625 29.625 9.57446808510638
"1798" 129.625 29.625 4.74372955288986
"1799" -115.875 29.375 14.327485380117
"1800" -113.125 29.375 9.31372549019608
"1801" -94.125 29.375 11.9047619047619
"1802" -91.625 29.375 14.7435897435897
"1803" -89.125 29.375 9.3984962406015
"1804" -83.625 29.375 11.5740740740741
"1805" -13.375 29.375 15.7657657657658
"1806" 32.875 29.375 7.847533632287
"1807" 48.625 29.375 9.5360824742268
"1808" 122.125 29.375 7.94223826714801
"1809" -118.375 29.125 12.6470588235294
"1810" -113.625 29.125 10.4838709677419
"1811" -94.625 29.125 11.4942528735632
"1812" -90.875 29.125 13.8888888888889
"1813" -85.125 29.125 7.66283524904215
"1814" -18.125 29.125 14.6017699115044
"1815" -11.375 29.125 15.8653846153846
"1816" 34.625 29.125 7.04365079365079
"1817" 50.125 29.125 8.05555555555556
"1818" 128.875 29.125 4.67546754675468
"1819" -117.875 28.875 12.5
"1820" -112.875 28.875 9.86842105263158
"1821" -95.625 28.875 9.35672514619883
"1822" -90.125 28.875 12.0689655172414
"1823" -82.625 28.875 11.1702127659574
"1824" -16.625 28.875 16.2393162393162
"1825" -11.625 28.875 18.0555555555556
"1826" 34.625 28.875 6.93069306930693
"1827" 50.875 28.875 7.4468085106383
"1828" 129.625 28.875 4.6943231441048
"1829" -118.625 28.625 13.030303030303
"1830" -114.125 28.625 15.0510204081633
"1831" -111.625 28.625 14
"1832" -91.125 28.625 14.0845070422535
"1833" -82.875 28.625 11.0091743119266
"1834" -17.375 28.625 15.6521739130435
"1835" -14.125 28.625 16.0550458715596
"1836" 32.875 28.625 7.78947368421053
"1837" 49.125 28.625 9.9537037037037
"1838" 128.875 28.625 4.75929978118162
"1839" -178.125 28.375 4.83271375464684
"1840" -115.125 28.375 13.6871508379888
"1841" -112.125 28.375 14.8148148148148
"1842" -95.625 28.375 7.93269230769231
"1843" -18.125 28.375 15.3846153846154
"1844" -15.625 28.375 16.6666666666667
"1845" -13.125 28.375 16.504854368932
"1846" 33.125 28.375 7.63747454175153
"1847" 49.875 28.375 7.5609756097561
"1848" 121.625 28.375 7.07865168539326
"1849" 130.375 28.375 4.63362068965517
"1850" -176.125 28.125 4.69314079422383
"1851" -114.125 28.125 15.9217877094972
"1852" -110.625 28.125 14.4067796610169
"1853" -93.625 28.125 8.69565217391304
"1854" -18.375 28.125 14.4736842105263
"1855" -15.875 28.125 16.3793103448276
"1856" -13.375 28.125 16.1904761904762
"1857" 33.375 28.125 7.5
"1858" 48.875 28.125 10.3351955307263
"1859" 51.375 28.125 8.33333333333333
"1860" 128.125 28.125 4.64362850971922
"1861" -177.625 27.875 4.76190476190476
"1862" -115.125 27.875 14.4067796610169
"1863" -111.625 27.875 12.5
"1864" -96.625 27.875 8.09523809523809
"1865" -82.375 27.875 9.68992248062015
"1866" -17.125 27.875 15.0862068965517
"1867" -14.625 27.875 15.9090909090909
"1868" -12.125 27.875 19.0909090909091
"1869" 35.625 27.875 6.43863179074447
"1870" 50.875 27.875 6.73076923076923
"1871" 128.375 27.875 4.73118279569892
"1872" -175.875 27.625 4.6594982078853
"1873" -112.875 27.625 13.2530120481928
"1874" -110.375 27.625 13.7096774193548
"1875" -93.625 27.625 7.71604938271605
"1876" -18.375 27.625 14.3478260869565
"1877" -15.875 27.625 15.4867256637168
"1878" -12.875 27.625 19.6629213483146
"1879" 35.625 27.625 6.71206225680934
"1880" 50.625 27.625 5.67010309278351
"1881" 121.125 27.625 6.97424892703863
"1882" 129.375 27.625 4.51086956521739
"1883" -114.375 27.375 16.6666666666667
"1884" -97.875 27.375 8.82352941176471
"1885" -80.125 27.375 6.46153846153846
"1886" -77.375 27.375 6.0702875399361
"1887" -13.125 27.375 19.5454545454545
"1888" 35.875 27.375 6.53465346534653
"1889" 51.125 27.375 8.10810810810811
"1890" 121.625 27.375 6.4
"1891" 142.125 27.375 4.66351829988194
"1892" -112.125 27.125 9.46969696969697
"1893" -97.625 27.125 8.82352941176471
"1894" -80.125 27.125 6.40243902439024
"1895" -77.625 27.125 6.15141955835962
"1896" 35.375 27.125 6.81818181818182
"1897" 50.625 27.125 6.4327485380117
"1898" 57.125 27.125 6.77233429394813
"1899" 128.125 27.125 4.68245425188375
"1900" -114.125 26.875 15.0510204081633
"1901" -110.625 26.875 12.5
"1902" -82.875 26.875 7.27272727272727
"1903" -79.125 26.875 5.90062111801242
"1904" -76.625 26.875 6.14886731391586
"1905" 35.625 26.875 6.54008438818565
"1906" 51.125 26.875 5.85106382978723
"1907" 55.875 26.875 7.05128205128205
"1908" 120.375 26.875 6.84210526315789
"1909" 128.125 26.875 4.6976241900648
"1910" -113.625 26.625 14.9253731343284
"1911" -110.125 26.625 12.3287671232877
"1912" -82.375 26.625 8.92857142857143
"1913" -78.875 26.625 6.17088607594937
"1914" -14.625 26.625 16.0377358490566
"1915" 35.125 26.625 6.53526970954357
"1916" 53.125 26.625 7.69230769230769
"1917" 55.625 26.625 7.5
"1918" 120.125 26.625 6.41282565130261
"1919" 127.875 26.625 4.53563714902808
"1920" -173.875 26.375 4.60992907801418
"1921" -112.375 26.375 13.7931034482759
"1922" -109.125 26.375 9.63302752293578
"1923" -81.625 26.375 8.10810810810811
"1924" -78.125 26.375 6.26959247648903
"1925" -14.125 26.375 19.3693693693694
"1926" 36.125 26.375 6.80851063829787
"1927" 54.375 26.375 6.85483870967742
"1928" 56.875 26.375 6.1381074168798
"1929" 124.625 26.375 4.88069414316703
"1930" 128.625 26.375 4.54545454545455
"1931" -173.375 26.125 4.62633451957295
"1932" -112.375 26.125 13.75
"1933" -109.125 26.125 9.54545454545454
"1934" -80.375 26.125 6.13496932515337
"1935" -77.875 26.125 6.25
"1936" 34.375 26.125 6.86070686070686
"1937" 50.125 26.125 7.4468085106383
"1938" 55.625 26.125 7.18562874251497
"1939" 119.875 26.125 6.43939393939394
"1940" 126.375 26.125 4.61783439490446
"1941" 131.125 26.125 4.46327683615819
"1942" -172.875 25.875 4.64285714285714
"1943" -169.875 25.875 4.60992907801418
"1944" -111.125 25.875 9.30735930735931
"1945" -96.875 25.875 7.64705882352941
"1946" -79.375 25.875 5.9375
"1947" -76.875 25.875 6.05095541401274
"1948" 36.125 25.875 6.42398286937901
"1949" 54.875 25.875 6.57370517928287
"1950" 57.375 25.875 6.25
"1951" 123.125 25.875 4.71698113207547
"1952" 127.125 25.875 4.42764578833693
"1953" -173.875 25.625 4.60992907801418
"1954" -171.375 25.625 4.60992907801418
"1955" -112.375 25.625 11.8357487922705
"1956" -109.375 25.625 12.3076923076923
"1957" -81.625 25.625 7.28476821192053
"1958" -78.875 25.625 6.91823899371069
"1959" -76.375 25.625 6.21019108280255
"1960" 36.375 25.625 6.47948164146868
"1961" 55.125 25.625 7.08333333333333
"1962" 57.625 25.625 6.21890547263682
"1963" 60.625 25.625 7.05596107055961
"1964" 119.125 25.625 6.73469387755102
"1965" 123.125 25.625 4.5929018789144
"1966" 131.125 25.625 4.4683257918552
"1967" -170.875 25.375 4.62633451957295
"1968" -112.125 25.375 13.0952380952381
"1969" -108.625 25.375 14.0625
"1970" -81.125 25.375 7.93103448275862
"1971" -78.625 25.375 7.09677419354839
"1972" -76.125 25.375 6.25
"1973" 36.125 25.375 6.47948164146868
"1974" 51.125 25.375 9.09090909090909
"1975" 56.875 25.375 6.48648648648649
"1976" 59.375 25.375 6.69014084507042
"1977" 61.875 25.375 7.47549019607843
"1978" 64.375 25.375 7.78894472361809
"1979" 66.875 25.375 7.54716981132075
"1980" 121.625 25.375 5.90433482810164
"1981" 125.625 25.375 4.57894736842105
"1982" -170.375 25.125 4.59363957597173
"1983" -112.625 25.125 10.8695652173913
"1984" -109.375 25.125 14.2857142857143
"1985" -97.125 25.125 6.58307210031348
"1986" -81.125 25.125 7.19178082191781
"1987" -78.625 25.125 6.91823899371069
"1988" -76.125 25.125 6.13496932515337
"1989" 35.125 25.125 6.68724279835391
"1990" 50.375 25.125 6.94444444444444
"1991" 58.125 25.125 6.5406976744186
"1992" 60.625 25.125 6.98689956331878
"1993" 63.125 25.125 7.34966592427617
"1994" 65.625 25.125 7.24299065420561
"1995" 118.625 25.125 6.27272727272727
"1996" 121.125 25.125 6.4878892733564
"1997" -167.375 24.875 4.57746478873239
"1998" -110.125 24.875 11.25
"1999" -83.375 24.875 6.25
"2000" -80.875 24.875 7.08955223880597
"2001" -78.375 24.875 6.91823899371069
"2002" -75.875 24.875 6.19047619047619
"2003" 35.375 24.875 6.68058455114823
"2004" 50.625 24.875 8.33333333333333
"2005" 60.625 24.875 6.82819383259912
"2006" 63.125 24.875 7.45412844036697
"2007" 65.625 24.875 7.38095238095238
"2008" 119.125 24.875 6.27118644067797
"2009" 121.875 24.875 5.35714285714286
"2010" 124.875 24.875 4.48383733055266
"2011" 141.625 24.875 4.44839857651246
"2012" -111.625 24.625 12.719298245614
"2013" -107.875 24.625 13.0434782608696
"2014" -82.375 24.625 6.25
"2015" -79.875 24.625 5.91054313099042
"2016" -77.125 24.625 6.28415300546448
"2017" -74.375 24.625 6.19047619047619
"2018" 36.125 24.625 6.19565217391304
"2019" 56.875 24.625 6.96022727272727
"2020" 66.875 24.625 7.63546798029557
"2021" 119.375 24.625 6.34441087613293
"2022" 123.375 24.625 4.60732984293194
"2023" 125.875 24.625 4.60805084745763
"2024" 153.875 24.625 4.16133162612036
"2025" -111.875 24.375 11.7224880382775
"2026" -109.375 24.375 8.45410628019324
"2027" -83.375 24.375 6.27009646302251
"2028" -80.875 24.375 5.59105431309904
"2029" -78.375 24.375 6.9620253164557
"2030" -75.875 24.375 6.0702875399361
"2031" -15.375 24.375 18.1818181818182
"2032" 36.875 24.375 6.3034188034188
"2033" 57.125 24.375 6.52173913043478
"2034" 118.375 24.375 6.38474295190713
"2035" 122.625 24.375 4.68589083419156
"2036" 125.125 24.375 4.57894736842105
"2037" 153.875 24.375 4.17737789203085
"2038" -165.875 24.125 4.52961672473868
"2039" -109.875 24.125 7.54716981132075
"2040" -97.375 24.125 6.34674922600619
"2041" -80.875 24.125 5.76923076923077
"2042" -78.375 24.125 7.05128205128205
"2043" -75.875 24.125 6.10932475884244
"2044" -15.625 24.125 17.6767676767677
"2045" 37.625 24.125 6.15866388308977
"2046" 57.125 24.125 6.55080213903743
"2047" 67.625 24.125 7.24465558194774
"2048" 118.625 24.125 6.63026521060842
"2049" 121.875 24.125 4.56878850102669
"2050" 124.625 24.125 4.61215932914046
"2051" -166.875 23.875 4.51388888888889
"2052" -111.625 23.875 10.5504587155963
"2053" -109.125 23.875 7.58196721311475
"2054" -88.625 23.875 6.19047619047619
"2055" -78.625 23.875 6.9620253164557
"2056" -76.125 23.875 5.94855305466238
"2057" -16.125 23.875 17.3267326732673
"2058" 37.125 23.875 6.38528138528139
"2059" 57.125 23.875 6.33423180592992
"2060" 67.625 23.875 7.19424460431655
"2061" 117.875 23.875 6.49762282091918
"2062" 121.625 23.875 4.503582395087
"2063" -166.625 23.625 4.51388888888889
"2064" -110.875 23.625 10.3365384615385
"2065" -106.875 23.625 8.74439461883408
"2066" -82.125 23.625 5.89171974522293
"2067" -79.625 23.625 5.90062111801242
"2068" -77.125 23.625 5.99369085173502
"2069" -74.625 23.625 6.21019108280255
"2070" 36.125 23.625 6.25
"2071" 57.625 23.625 7.14285714285714
"2072" 67.875 23.625 7.24465558194774
"2073" 117.625 23.625 6.49762282091918
"2074" 121.625 23.625 4.58290422245108
"2075" -164.625 23.375 4.49826989619377
"2076" -110.125 23.375 8.99122807017544
"2077" -97.625 23.375 6.30769230769231
"2078" -82.625 23.375 6.17088607594937
"2079" -80.125 23.375 6.09375
"2080" -77.625 23.375 7.00636942675159
"2081" -75.125 23.375 6.15141955835962
"2082" -15.875 23.375 18.9814814814815
"2083" 38.875 23.375 6.27572016460905
"2084" 68.125 23.375 7.32860520094563
"2085" 117.875 23.375 6.45645645645646
"2086" 121.875 23.375 4.64994775339603
"2087" -160.875 23.125 4.41176470588235
"2088" -106.375 23.125 9.09090909090909
"2089" -83.875 23.125 6.08974358974359
"2090" -81.375 23.125 6
"2091" -78.875 23.125 6.1128526645768
"2092" -76.375 23.125 6.42458100558659
"2093" -73.875 23.125 5.94855305466238
"2094" 36.125 23.125 6.1965811965812
"2095" 59.375 23.125 6.91964285714286
"2096" 70.375 23.125 7.04545454545455
"2097" 116.625 23.125 6.57686212361331
"2098" 120.125 23.125 5.75447570332481
"2099" -161.625 22.875 4.44078947368421
"2100" -109.125 22.875 7.16783216783217
"2101" -89.625 22.875 6.25
"2102" -83.625 22.875 6.05590062111801
"2103" -81.125 22.875 6.18556701030928
"2104" -78.625 22.875 6.09375
"2105" -76.125 22.875 6.30630630630631
"2106" -73.625 22.875 5.91054313099042
"2107" 36.375 22.875 6.39412997903564
"2108" 59.625 22.875 6.97940503432494
"2109" 70.125 22.875 7.24137931034483
"2110" 113.875 22.875 7.18336483931947
"2111" 116.625 22.875 6.29860031104199
"2112" 121.375 22.875 4.63541666666667
"2113" -160.625 22.625 4.38311688311688
"2114" -106.125 22.625 7.75510204081633
"2115" -90.125 22.625 6.26959247648903
"2116" -84.375 22.625 6.07476635514019
"2117" -81.875 22.625 7.2289156626506
"2118" -77.875 22.625 5.9748427672956
"2119" -75.375 22.625 5.92948717948718
"2120" -72.875 22.625 5.94855305466238
"2121" 36.875 22.625 6.39412997903564
"2122" 59.875 22.625 7.10955710955711
"2123" 89.875 22.625 6.49350649350649
"2124" 113.375 22.625 7.1285140562249
"2125" 115.875 22.625 6.3915857605178
"2126" 121.125 22.625 4.64426877470356
"2127" -159.875 22.375 4.34083601286174
"2128" -97.375 22.375 6.03174603174603
"2129" -89.375 22.375 6.25
"2130" -84.125 22.375 6.17283950617284
"2131" -81.625 22.375 7.14285714285714
"2132" -77.875 22.375 5.9375
"2133" -75.375 22.375 5.99369085173502
"2134" -72.875 22.375 5.78125
"2135" 36.125 22.375 6.2111801242236
"2136" 39.375 22.375 6.30081300813008
"2137" 69.625 22.375 6.91144708423326
"2138" 89.625 22.375 6.4755838641189
"2139" 112.875 22.375 6.99029126213592
"2140" 115.375 22.375 6.57894736842105
"2141" 121.375 22.375 4.60992907801418
"2142" -158.875 22.125 4.32692307692308
"2143" -97.375 22.125 6.25
"2144" -89.875 22.125 6.40625
"2145" -84.875 22.125 5.9190031152648
"2146" -82.375 22.125 13.0434782608696
"2147" -78.625 22.125 6.81818181818182
"2148" -76.125 22.125 5.9190031152648
"2149" -73.625 22.125 6.29032258064516
"2150" -17.375 22.125 14.8936170212766
"2151" 38.375 22.125 6.27615062761506
"2152" 69.375 22.125 6.41821946169772
"2153" 88.625 22.125 6.37149028077754
"2154" 91.125 22.125 6.59229208924949
"2155" 113.375 22.125 6.51785714285714
"2156" 120.625 22.125 4.73107569721116
"2157" -159.875 21.875 4.32692307692308
"2158" -106.875 21.875 6.64335664335664
"2159" -97.125 21.875 5.88235294117647
"2160" -90.125 21.875 6.5015479876161
"2161" -87.625 21.875 6.08974358974359
"2162" -84.125 21.875 6.06060606060606
"2163" -81.625 21.875 6.875
"2164" -76.125 21.875 6.01851851851852
"2165" -73.625 21.875 6.23003194888179
"2166" -71.125 21.875 6.27240143369176
"2167" 37.125 21.875 6.44490644490644
"2168" 60.125 21.875 7.04697986577181
"2169" 89.875 21.875 6.16570327552987
"2170" 108.125 21.875 8.77976190476191
"2171" 112.375 21.875 7.26915520628684
"2172" -160.875 21.625 4.39739413680782
"2173" -158.125 21.625 4.5016077170418
"2174" -106.375 21.625 7.11538461538461
"2175" -96.875 21.625 5.99369085173502
"2176" -89.875 21.625 6.44171779141104
"2177" -87.375 21.625 6.5015479876161
"2178" -84.125 21.625 5.92948717948718
"2179" -81.625 21.625 6.9620253164557
"2180" -79.125 21.625 7.1875
"2181" -76.125 21.625 6.17088607594937
"2182" -72.875 21.625 6.19047619047619
"2183" -17.375 21.625 15.625
"2184" 39.375 21.625 6.08519269776876
"2185" 72.375 21.625 6.59574468085106
"2186" 88.375 21.625 6.5
"2187" 90.875 21.625 6.42857142857143
"2188" 108.625 21.625 6.90661478599222
"2189" 111.375 21.625 7.17054263565892
"2190" 113.875 21.625 6.59509202453988
"2191" -160.875 21.375 4.5
"2192" -157.125 21.375 4.5016077170418
"2193" -105.625 21.375 7.55102040816327
"2194" -91.625 21.375 6.36645962732919
"2195" -88.875 21.375 6.60377358490566
"2196" -86.375 21.375 6.28834355828221
"2197" -82.125 21.375 6.28571428571429
"2198" -79.375 21.375 6.83229813664596
"2199" -76.125 21.375 6.15141955835962
"2200" -72.625 21.375 6.36942675159236
"2201" -17.125 21.375 14.8936170212766
"2202" 58.875 21.375 7.5
"2203" 72.125 21.375 6.91144708423326
"2204" 88.375 21.375 6.2874251497006
"2205" 91.625 21.375 6.40243902439024
"2206" 109.125 21.375 6.81818181818182
"2207" 111.625 21.375 6.77816901408451
"2208" -157.625 21.125 4.61783439490446
"2209" -106.125 21.125 7.08955223880597
"2210" -92.375 21.125 6.17283950617284
"2211" -89.625 21.125 6.60377358490566
"2212" -82.875 21.125 5.91054313099042
"2213" -79.375 21.125 6.25
"2214" -75.625 21.125 6.03715170278638
"2215" -72.625 21.125 6.19047619047619
"2216" -16.875 21.125 16.6666666666667
"2217" 58.875 21.125 7.5
"2218" 71.875 21.125 6.88172043010753
"2219" 88.125 21.125 6.13861386138614
"2220" 106.625 21.125 7.19769673704415
"2221" 109.125 21.125 6.66041275797373
"2222" 111.625 21.125 6.50470219435737
"2223" 122.125 21.125 4.6535677352637
"2224" -156.125 20.875 4.5016077170418
"2225" -97.125 20.875 6.34674922600619
"2226" -90.375 20.875 6.62460567823344
"2227" -83.875 20.875 6.03174603174603
"2228" -77.625 20.875 7.27848101265823
"2229" -74.375 20.875 6.13207547169811
"2230" -71.625 20.875 6.0126582278481
"2231" 37.125 20.875 6.13496932515337
"2232" 59.125 20.875 7.47126436781609
"2233" 71.875 20.875 6.65983606557377
"2234" 92.125 20.875 6.17529880478088
"2235" 108.125 20.875 6.92821368948247
"2236" 110.875 20.875 6.59722222222222
"2237" 122.125 20.875 4.6583850931677
"2238" -156.375 20.625 4.51612903225806
"2239" -97.125 20.625 6.19195046439629
"2240" -90.875 20.625 6.23052959501558
"2241" -84.375 20.625 6.05095541401274
"2242" -77.875 20.625 6.83229813664596
"2243" -74.625 20.625 5.9190031152648
"2244" -16.875 20.625 13.6363636363636
"2245" 57.875 20.625 7.27699530516432
"2246" 70.875 20.625 6.5173116089613
"2247" 86.875 20.625 6.43459915611814
"2248" 106.625 20.625 6.88729874776386
"2249" 109.625 20.625 6.6543438077634
"2250" 117.375 20.625 4.87046632124352
"2251" 144.625 20.625 4.13122721749696
"2252" -155.625 20.375 4.48717948717949
"2253" -96.625 20.375 6.2111801242236
"2254" -90.625 20.375 6.70926517571885
"2255" -84.125 20.375 6.15141955835962
"2256" -76.875 20.375 6.28272251308901
"2257" -71.875 20.375 5.85443037974684
"2258" 37.125 20.375 6.02040816326531
"2259" 57.875 20.375 7.30593607305936
"2260" 71.125 20.375 6.3963963963964
"2261" 92.125 20.375 6.02517985611511
"2262" 107.125 20.375 6.94682675814751
"2263" 110.875 20.375 6.61764705882353
"2264" 122.375 20.375 4.57856399583767
"2265" -156.625 20.125 4.54545454545455
"2266" -105.375 20.125 8.6283185840708
"2267" -90.875 20.125 6.4873417721519
"2268" -79.875 20.125 6.0702875399361
"2269" -76.625 20.125 6.01374570446735
"2270" -74.125 20.125 5.9748427672956
"2271" -71.625 20.125 5.64263322884013
"2272" -16.125 20.125 15.7142857142857
"2273" 40.375 20.125 5.67226890756303
"2274" 72.625 20.125 6.70731707317073
"2275" 92.875 20.125 6.2124248496994
"2276" 108.875 20.125 6.78513731825525
"2277" 111.375 20.125 5.70388349514563
"2278" 136.375 20.125 3.99753997539975
"2279" -155.375 19.875 4.53074433656958
"2280" -96.375 19.875 6.17283950617284
"2281" -87.625 19.875 6.19195046439629
"2282" -78.375 19.875 6.04026845637584
"2283" -75.875 19.875 6.36042402826855
"2284" -73.375 19.875 5.98006644518272
"2285" -70.875 19.875 5.90909090909091
"2286" 37.125 19.875 5.97165991902834
"2287" 40.625 19.875 5.74468085106383
"2288" 72.875 19.875 6.95296523517382
"2289" 92.875 19.875 6.13026819923372
"2290" 108.875 19.875 6.67726550079491
"2291" 111.375 19.875 5.61926605504587
"2292" -156.375 19.625 4.60526315789474
"2293" -110.875 19.625 6.41025641025641
"2294" -95.875 19.625 5.9748427672956
"2295" -81.125 19.625 5.91054313099042
"2296" -77.375 19.625 6.69144981412639
"2297" -74.875 19.625 5.92105263157895
"2298" -72.375 19.625 5.92705167173252
"2299" -69.875 19.625 5.84615384615385
"2300" 37.375 19.625 6.12244897959184
"2301" 40.875 19.625 5.79399141630901
"2302" 85.375 19.625 6.1
"2303" 93.625 19.625 6.50406504065041
"2304" 109.125 19.625 7.10479573712256
"2305" 121.875 19.625 4.46058091286307
"2306" -156.375 19.375 4.59016393442623
"2307" -112.125 19.375 6.34328358208955
"2308" -104.625 19.375 7.80590717299578
"2309" -91.875 19.375 6.13496932515337
"2310" -81.625 19.375 6.08974358974359
"2311" -77.625 19.375 6.43939393939394
"2312" -69.125 19.375 5.66037735849057
"2313" 37.875 19.375 5.91286307053942
"2314" 41.125 19.375 5.96026490066225
"2315" 85.125 19.375 6.15942028985507
"2316" 94.125 19.375 6.31364562118126
"2317" 110.875 19.375 5.78105781057811
"2318" 145.125 19.375 4.0097205346294
"2319" -155.875 19.125 4.60526315789474
"2320" -111.375 19.125 6.22641509433962
"2321" -104.125 19.125 7.67634854771784
"2322" -92.125 19.125 6.34674922600619
"2323" -87.125 19.125 6.23052959501558
"2324" -73.625 19.125 6.32411067193676
"2325" -68.625 19.125 5.99369085173502
"2326" 37.375 19.125 6.3894523326572
"2327" 40.625 19.125 5.69620253164557
"2328" 72.625 19.125 6.56996587030717
"2329" 93.625 19.125 6.12052730696799
"2330" 110.375 19.125 6.02883355176933
"2331" 122.375 19.125 4.33155080213904
"2332" -155.875 18.875 4.56026058631922
"2333" -111.125 18.875 6.20300751879699
"2334" -96.125 18.875 6.05590062111801
"2335" -92.875 18.875 6.36645962732919
"2336" -87.625 18.875 5.95611285266458
"2337" -77.875 18.875 6.51340996168582
"2338" -74.875 18.875 6.11888111888112
"2339" -72.375 18.875 10.625
"2340" -66.875 18.875 6.03174603174603
"2341" -64.125 18.875 6.28930817610063
"2342" 38.625 18.875 5.59139784946237
"2343" 57.375 18.875 7.39030023094688
"2344" 84.875 18.875 5.9463986599665
"2345" 106.125 18.875 6.84039087947883
"2346" 121.125 18.875 4.70941883767535
"2347" 146.125 18.875 3.96039603960396
"2348" -114.625 18.625 6.49606299212598
"2349" -104.375 18.625 6.40569395017794
"2350" -94.875 18.625 6.32716049382716
"2351" -92.375 18.625 6.43086816720257
"2352" -87.375 18.625 6.34674922600619
"2353" -76.875 18.625 6.50557620817844
"2354" -74.375 18.625 6.22775800711744
"2355" -70.625 18.625 5.76923076923077
"2356" -67.875 18.625 5.9748427672956
"2357" -65.375 18.625 5.95611285266458
"2358" -62.875 18.625 6.26959247648903
"2359" 38.625 18.625 5.54371002132196
"2360" 57.375 18.625 7.1264367816092
"2361" 84.625 18.625 5.9504132231405
"2362" 106.125 18.625 7.01168614357262
"2363" 110.875 18.625 4.83706720977597
"2364" 122.375 18.625 4.42522889114954
"2365" -111.125 18.375 6.29770992366412
"2366" -102.375 18.375 7.77310924369748
"2367" -93.125 18.375 6.67701863354037
"2368" -87.875 18.375 6.07476635514019
"2369" -77.375 18.375 6.22775800711744
"2370" -74.875 18.375 6.52985074626866
"2371" -72.375 18.375 6.42201834862385
"2372" -69.375 18.375 5.78125
"2373" -66.875 18.375 6
"2374" -64.375 18.375 6.25
"2375" -15.875 18.375 16.0869565217391
"2376" 41.375 18.375 6.32183908045977
"2377" 84.125 18.375 6.50887573964497
"2378" 106.125 18.375 7.11775043936731
"2379" 109.875 18.375 5.55555555555556
"2380" 121.625 18.375 5.81395348837209
"2381" -114.875 18.125 6.32411067193676
"2382" -102.125 18.125 7.77310924369748
"2383" -87.875 18.125 5.90062111801242
"2384" -77.125 18.125 6.10169491525424
"2385" -74.625 18.125 6.60377358490566
"2386" -72.125 18.125 6.31970260223048
"2387" -69.625 18.125 5.85443037974684
"2388" -67.125 18.125 5.95611285266458
"2389" -64.625 18.125 6.15141955835962
"2390" -61.875 18.125 6.08974358974359
"2391" 40.625 18.125 5.45267489711934
"2392" 56.875 18.125 7.7906976744186
"2393" 93.875 18.125 5.13803680981595
"2394" 108.625 18.125 5.49768518518519
"2395" 120.625 18.125 4.8618219037871
"2396" -103.625 17.875 7.04225352112676
"2397" -88.375 17.875 6.0126582278481
"2398" -77.875 17.875 6.35593220338983
"2399" -74.375 17.875 6.75182481751825
"2400" -71.875 17.875 6.56934306569343
"2401" -68.875 17.875 5.95611285266458
"2402" -66.375 17.875 6.01851851851852
"2403" -63.625 17.875 6.15141955835962
"2404" -16.375 17.875 14.1592920353982
"2405" 41.125 17.875 5.96234309623431
"2406" 56.625 17.875 7.51173708920188
"2407" 84.125 17.875 5.41543026706231
"2408" 109.375 17.875 5.30785562632696
"2409" 145.625 17.875 3.86503067484663
"2410" -101.125 17.625 7.31707317073171
"2411" -83.625 17.625 6.16666666666667
"2412" -75.875 17.625 6.70289855072464
"2413" -71.125 17.625 6.03174603174603
"2414" -66.375 17.625 5.87301587301587
"2415" -63.875 17.625 6.1128526645768
"2416" -61.375 17.625 5.98705501618123
"2417" 39.375 17.625 5.75313807531381
"2418" 55.375 17.625 7.26681127982646
"2419" 83.125 17.625 5.81395348837209
"2420" 106.625 17.625 7.0048309178744
"2421" 145.375 17.625 3.96825396825397
"2422" -101.125 17.375 7.38007380073801
"2423" -87.375 17.375 6.1128526645768
"2424" -77.375 17.375 6.61764705882353
"2425" -71.375 17.375 5.99369085173502
"2426" -63.125 17.375 6.03174603174603
"2427" -25.125 17.375 14.1221374045802
"2428" -16.375 17.375 14.1592920353982
"2429" 41.875 17.375 6.25
"2430" 55.375 17.375 7.1875
"2431" 82.625 17.375 5.77235772357724
"2432" 96.875 17.375 5.68807339449541
"2433" 111.375 17.375 4.78443743427971
"2434" 122.125 17.375 4.27631578947368
"2435" -169.125 17.125 4.40140845070423
"2436" -88.125 17.125 6.23052959501558
"2437" -77.875 17.125 6.61764705882353
"2438" -64.125 17.125 5.91054313099042
"2439" -61.625 17.125 6.23003194888179
"2440" -23.125 17.125 12.2881355932203
"2441" 41.375 17.125 6.13107822410148
"2442" 54.875 17.125 7.68398268398268
"2443" 82.125 17.125 6.37254901960784
"2444" 96.875 17.125 5.91715976331361
"2445" 111.875 17.125 4.73186119873817
"2446" 122.875 17.125 4.29769392033543
"2447" -101.125 16.875 7.0631970260223
"2448" -88.125 16.875 6.28930817610063
"2449" -78.125 16.875 6.73758865248227
"2450" -62.625 16.875 5.94855305466238
"2451" -24.875 16.875 12.5
"2452" -16.625 16.875 14.0350877192982
"2453" 41.125 16.875 6.14754098360656
"2454" 53.625 16.875 7.11382113821138
"2455" 73.375 16.875 6.25
"2456" 96.125 16.875 5.93561368209255
"2457" 107.875 16.875 5.89711417816813
"2458" 119.875 16.875 4.66666666666667
"2459" 145.375 16.875 3.89768574908648
"2460" -100.125 16.625 7.03422053231939
"2461" -87.875 16.625 5.95611285266458
"2462" -78.375 16.625 6.81003584229391
"2463" -61.375 16.625 6.08974358974359
"2464" -24.125 16.625 12.1739130434783
"2465" 39.125 16.625 6.38297872340426
"2466" 41.875 16.625 6.36160714285714
"2467" 53.625 16.625 6.71936758893281
"2468" 73.625 16.625 6.03603603603604
"2469" 96.625 16.625 6.12033195020747
"2470" 108.125 16.625 5.93112244897959
"2471" 113.125 16.625 4.73404255319149
"2472" 143.125 16.625 4.0097205346294
"2473" -169.125 16.375 4.40140845070423
"2474" -94.875 16.375 7.47863247863248
"2475" -87.125 16.375 6.0126582278481
"2476" -84.625 16.375 6.26959247648903
"2477" -61.375 16.375 6.16883116883117
"2478" -23.625 16.375 12.1621621621622
"2479" 39.375 16.375 6.575682382134
"2480" 42.375 16.375 7.01970443349754
"2481" 53.875 16.375 6.26134301270417
"2482" 82.375 16.375 6.10412926391382
"2483" 96.375 16.375 6.187624750499
"2484" 108.125 16.375 6.58682634730539
"2485" 112.875 16.375 4.77200424178155
"2486" 122.375 16.375 4.52209660842754
"2487" -99.125 16.125 9.40594059405941
"2488" -95.375 16.125 7.29166666666667
"2489" -88.125 16.125 5.9748427672956
"2490" -85.625 16.125 5.9190031152648
"2491" -82.875 16.125 6.12903225806452
"2492" -60.875 16.125 5.96026490066225
"2493" -22.375 16.125 11.9266055045872
"2494" 40.625 16.125 6.92124105011933
"2495" 52.375 16.125 6.90721649484536
"2496" 81.875 16.125 6.01769911504425
"2497" 95.625 16.125 6.04166666666667
"2498" 108.125 16.125 6.58730158730159
"2499" 112.375 16.125 4.81481481481481
"2500" 121.875 16.125 4.6046046046046
"2501" 146.375 16.125 4.0590405904059
"2502" -96.375 15.875 7.5187969924812
"2503" -93.875 15.875 7.48987854251012
"2504" -87.375 15.875 6.25
"2505" -84.875 15.875 6.15384615384615
"2506" -82.375 15.875 6.0655737704918
"2507" -61.125 15.875 5.96026490066225
"2508" 39.125 15.875 6.95876288659794
"2509" 41.875 15.875 7.01559020044543
"2510" 73.625 15.875 5.89700996677741
"2511" 93.875 15.875 5.60200668896321
"2512" 97.125 15.875 6.04606525911708
"2513" 111.125 15.875 4.69583778014941
"2514" 119.875 15.875 4.73107569721116
"2515" 142.875 15.875 4.1820418204182
"2516" -97.125 15.625 6.78294573643411
"2517" -94.125 15.625 7.11462450592885
"2518" -87.625 15.625 5.87301587301587
"2519" -84.125 15.625 6.03174603174603
"2520" -63.875 15.625 5.83333333333333
"2521" -23.875 15.625 11.3636363636364
"2522" 39.375 15.625 6.81198910081744
"2523" 41.875 15.625 6.97940503432494
"2524" 73.375 15.625 5.53846153846154
"2525" 94.125 15.625 6.07476635514019
"2526" 97.875 15.625 6.1046511627907
"2527" 111.875 15.625 4.7542735042735
"2528" 121.625 15.625 4.57746478873239
"2529" 146.125 15.625 3.91304347826087
"2530" -93.375 15.375 7.29166666666667
"2531" -82.625 15.375 6.27009646302251
"2532" -61.125 15.375 6.04026845637584
"2533" -17.375 15.375 13.3620689655172
"2534" 40.875 15.375 7.10659898477157
"2535" 51.125 15.375 7.31707317073171
"2536" 74.125 15.375 6.27306273062731
"2537" 94.625 15.375 6.10902255639098
"2538" 108.875 15.375 5.95238095238095
"2539" 119.375 15.375 4.68262226847034
"2540" 142.375 15.375 3.97515527950311
"2541" -93.375 15.125 6.99588477366255
"2542" -82.625 15.125 6.12903225806452
"2543" -25.125 15.125 11.214953271028
"2544" -22.625 15.125 11.214953271028
"2545" 40.875 15.125 6.79487179487179
"2546" 50.625 15.125 7.37240075614367
"2547" 74.125 15.125 6.4030131826742
"2548" 97.875 15.125 6.51828298887122
"2549" 119.875 15.125 4.66531440162272
"2550" 145.375 15.125 3.82244143033292
"2551" -92.375 14.875 11.7283950617284
"2552" -81.125 14.875 6.65467625899281
"2553" -25.125 14.875 10.7476635514019
"2554" -17.875 14.875 13.4453781512605
"2555" 40.875 14.875 6.92520775623269
"2556" 49.375 14.875 6.75438596491228
"2557" 73.625 14.875 5.3834808259587
"2558" 93.625 14.875 4.89130434782609
"2559" 117.375 14.875 4.7008547008547
"2560" 121.375 14.875 4.61847389558233
"2561" 145.125 14.875 3.87016229712859
"2562" -92.625 14.625 9.89010989010989
"2563" -81.375 14.625 6.65467625899281
"2564" -60.875 14.625 6.02006688963211
"2565" -23.375 14.625 11.4285714285714
"2566" 41.375 14.625 7.19895287958115
"2567" 49.375 14.625 6.54450261780105
"2568" 80.125 14.625 5.87188612099644
"2569" 98.125 14.625 6.53907496012759
"2570" 120.875 14.625 6.01719197707736
"2571" 123.375 14.625 4.55
"2572" -92.375 14.375 10.2272727272727
"2573" -81.625 14.375 6.63082437275986
"2574" -61.125 14.375 6.29251700680272
"2575" -17.125 14.375 14.7826086956522
"2576" 48.875 14.375 6.8259385665529
"2577" 79.875 14.375 6.06060606060606
"2578" 97.875 14.375 6.22347949080622
"2579" 120.875 14.375 6.2888198757764
"2580" 123.625 14.375 4.54091816367265
"2581" 168.875 14.375 3.82716049382716
"2582" -90.625 14.125 11.046511627907
"2583" -81.375 14.125 6.67870036101083
"2584" -60.625 14.125 6.36042402826855
"2585" 42.625 14.125 6.68934240362812
"2586" 49.375 14.125 6.18971061093248
"2587" 93.375 14.125 4.67625899280576
"2588" 109.625 14.125 4.85036119711042
"2589" 122.375 14.125 4.9800796812749
"2590" 144.625 14.125 3.72474747474747
"2591" -91.375 13.875 10.3658536585366
"2592" -82.875 13.875 6.50793650793651
"2593" -80.375 13.875 6.65467625899281
"2594" -16.375 13.875 13.7614678899083
"2595" 47.625 13.875 6.7287784679089
"2596" 80.125 13.875 6.21301775147929
"2597" 94.375 13.875 4.53995157384988
"2598" 119.875 13.875 4.69556243550052
"2599" 122.375 13.875 4.99500499500499
"2600" 124.875 13.875 4.28265524625268
"2601" -90.875 13.625 10.1123595505618
"2602" -87.375 13.625 7.9185520361991
"2603" -81.375 13.625 6.67870036101083
"2604" -60.625 13.625 6.36042402826855
"2605" -15.625 13.625 14.0909090909091
"2606" 46.375 13.625 6.4
"2607" 48.875 13.625 6.57084188911704
"2608" 92.875 13.625 4.77075588599752
"2609" 98.125 13.625 6.0958904109589
"2610" 109.625 13.625 4.9740932642487
"2611" 121.875 13.625 4.7357926221336
"2612" 124.375 13.625 4.42842430484037
"2613" -89.875 13.375 10.1123595505618
"2614" -87.375 13.375 8.10810810810811
"2615" -81.375 13.375 6.78571428571429
"2616" -60.875 13.375 6.36042402826855
"2617" -16.375 13.375 12.621359223301
"2618" 43.375 13.375 7.25995316159251
"2619" 47.625 13.375 6.4484126984127
"2620" 92.625 13.375 4.49640287769784
"2621" 98.375 13.375 6.15384615384615
"2622" 109.625 13.375 4.92227979274611
"2623" 122.125 13.375 4.71414242728185
"2624" 124.625 13.375 4.36842105263158
"2625" -89.125 13.125 10.3092783505155
"2626" -83.375 13.125 6.1128526645768
"2627" -80.375 13.125 6.65467625899281
"2628" -59.375 13.125 6.14035087719298
"2629" 43.125 13.125 6.87645687645688
"2630" 47.125 13.125 6.25
"2631" 80.125 13.125 5.63973063973064
"2632" 94.125 13.125 4.50391644908616
"2633" 100.375 13.125 6.87397708674304
"2634" 120.625 13.125 4.63340122199593
"2635" 123.375 13.125 4.91071428571429
"2636" 144.625 13.125 3.70138017565872
"2637" -87.375 12.875 7.70833333333333
"2638" -81.875 12.875 6.54545454545455
"2639" -69.625 12.875 6.23052959501558
"2640" -17.125 12.875 14.3564356435644
"2641" 44.125 12.875 6.5359477124183
"2642" 53.125 12.875 6.64621676891616
"2643" 74.625 12.875 5.91666666666667
"2644" 93.375 12.875 4.26309378806334
"2645" 100.375 12.875 6.67177914110429
"2646" 119.625 12.875 4.63752665245203
"2647" 122.375 12.875 4.61767626613704
"2648" 124.875 12.875 4.43298969072165
"2649" -87.375 12.625 7.78210116731517
"2650" -81.875 12.625 6.81003584229391
"2651" -70.875 12.625 6.26911314984709
"2652" -68.125 12.625 6.28930817610063
"2653" -16.625 12.625 13.6792452830189
"2654" 44.625 12.625 6.41821946169772
"2655" 53.125 12.625 6.63900414937759
"2656" 72.125 12.625 4.80059084194978
"2657" 92.625 12.625 4.4205495818399
"2658" 98.875 12.625 6.5359477124183
"2659" 102.125 12.625 5.98755832037325
"2660" 120.375 12.625 4.57818930041152
"2661" 122.875 12.625 4.58624127617149
"2662" 125.375 12.625 4.45492662473795
"2663" -87.625 12.375 7.30337078651685
"2664" -82.625 12.375 6.78571428571429
"2665" -71.625 12.375 6.61538461538461
"2666" -68.875 12.375 6.25
"2667" -66.375 12.375 6.26959247648903
"2668" -16.375 12.375 12.3711340206186
"2669" 44.875 12.375 6.33663366336634
"2670" 52.875 12.375 6.55737704918033
"2671" 71.875 12.375 4.82912332838039
"2672" 80.375 12.375 4.92040520984081
"2673" 97.875 12.375 6.38138138138138
"2674" 101.125 12.375 5.79896907216495
"2675" 109.875 12.375 4.81171548117155
"2676" 120.375 12.375 4.58762886597938
"2677" 122.875 12.375 4.65465465465465
"2678" 125.375 12.375 4.43298969072165
"2679" 170.625 12.375 4.1256157635468
"2680" -82.625 12.125 6.81003584229391
"2681" -72.125 12.125 6.59509202453988
"2682" -69.625 12.125 6.44171779141104
"2683" -67.125 12.125 6.32716049382716
"2684" -62.125 12.125 6.6793893129771
"2685" -15.875 12.125 12.6315789473684
"2686" 50.375 12.125 6.38075313807531
"2687" 52.875 12.125 6.71487603305785
"2688" 71.875 12.125 4.88165680473373
"2689" 79.875 12.125 5.99647266313933
"2690" 97.125 12.125 4.95818399044205
"2691" 100.375 12.125 5.9445178335535
"2692" 109.125 12.125 5.33617929562433
"2693" 117.875 12.125 4.63973799126638
"2694" 121.125 12.125 4.83383685800604
"2695" 123.625 12.125 5.62429696287964
"2696" 162.125 12.125 4.01505646173149
"2697" -87.125 11.875 7.32600732600733
"2698" -82.875 11.875 6.88405797101449
"2699" -71.625 11.875 5.9190031152648
"2700" -69.125 11.875 6.44171779141104
"2701" -66.625 11.875 6.32716049382716
"2702" -63.125 11.875 6.36704119850187
"2703" -15.875 11.875 12.6315789473684
"2704" 49.375 11.875 6.3
"2705" 51.875 11.875 6.86070686070686
"2706" 71.375 11.875 4.73684210526316
"2707" 75.125 11.875 6.36042402826855
"2708" 92.625 11.875 4.75903614457831
"2709" 98.625 11.875 6.30397236614853
"2710" 102.875 11.875 5.94227504244482
"2711" 116.125 11.875 4.44078947368421
"2712" 119.125 11.875 4.72689075630252
"2713" 121.625 11.875 4.74525474525475
"2714" 124.125 11.875 5.15
"2715" 162.375 11.875 3.99500624219725
"2716" 167.375 11.875 4.02439024390244
"2717" -85.625 11.625 8.90688259109312
"2718" -73.125 11.625 6.32716049382716
"2719" -70.625 11.625 6.28834355828221
"2720" -68.125 11.625 6.36645962732919
"2721" -64.875 11.625 6.40243902439024
"2722" -62.125 11.625 6.71936758893281
"2723" -16.375 11.625 12.8865979381443
"2724" 43.125 11.625 6.45879732739421
"2725" 49.125 11.625 6.3
"2726" 53.375 11.625 6.57894736842105
"2727" 74.875 11.625 5.55555555555556
"2728" 92.625 11.625 4.6218487394958
"2729" 98.625 11.625 6.30397236614853
"2730" 103.125 11.625 6.25
"2731" 115.125 11.625 4.39077936333699
"2732" 118.125 11.625 4.78260869565217
"2733" 120.875 11.625 4.76673427991886
"2734" 123.375 11.625 5.22540983606557
"2735" 125.875 11.625 4.48239060832444
"2736" 165.875 11.625 4.0097205346294
"2737" 169.625 11.625 4.09535452322738
"2738" -83.875 11.375 6.00649350649351
"2739" -73.375 11.375 6.28834355828221
"2740" -70.375 11.375 6.81114551083591
"2741" -67.125 11.375 6.42201834862385
"2742" -64.375 11.375 6.46153846153846
"2743" -60.625 11.375 6.62878787878788
"2744" -15.125 11.375 12.7659574468085
"2745" 47.125 11.375 6.47058823529412
"2746" 49.625 11.375 7.12530712530712
"2747" 72.125 11.375 4.81927710843374
"2748" 79.625 11.375 5.91304347826087
"2749" 97.625 11.375 5.14705882352941
"2750" 102.125 11.375 5.16241299303944
"2751" 109.375 11.375 5.13626834381551
"2752" 116.125 11.375 4.55037919826652
"2753" 118.875 11.375 4.61699895068206
"2754" 121.375 11.375 4.66399197592778
"2755" 123.875 11.375 5.12820512820513
"2756" 161.625 11.375 3.95232120451694
"2757" 165.875 11.375 4.07542579075426
"2758" 169.375 11.375 4.06553398058252
"2759" -83.625 11.125 6.3973063973064
"2760" -73.625 11.125 6.25
"2761" -70.125 11.125 6.73981191222571
"2762" -65.625 11.125 6.15384615384615
"2763" -63.125 11.125 7.36434108527132
"2764" -60.625 11.125 6.8
"2765" -15.125 11.125 13.0434782608696
"2766" 46.125 11.125 6.16438356164384
"2767" 48.625 11.125 6.93430656934307
"2768" 72.125 11.125 4.75113122171946
"2769" 75.875 11.125 7.00636942675159
"2770" 93.125 11.125 4.46960667461263
"2771" 102.375 11.125 5.21077283372365
"2772" 108.875 11.125 5.74365175332527
"2773" 115.375 11.125 4.43107221006565
"2774" 117.875 11.125 4.72103004291846
"2775" 120.375 11.125 4.7112462006079
"2776" 123.125 11.125 5.11064278187566
"2777" 125.625 11.125 4.40414507772021
"2778" 165.875 11.125 4.08536585365854
"2779" 169.375 11.125 3.96341463414634
"2780" -83.625 10.875 6.20567375886525
"2781" -74.125 10.875 5.90062111801242
"2782" -67.125 10.875 6.25
"2783" -64.625 10.875 6.34674922600619
"2784" -62.125 10.875 7.6171875
"2785" -16.125 10.875 12.5
"2786" 44.125 10.875 6.16161616161616
"2787" 46.625 10.875 6.5439672801636
"2788" 51.625 10.875 6.61322645290581
"2789" 73.875 10.875 5.01497005988024
"2790" 92.125 10.875 4.29411764705882
"2791" 98.625 10.875 6.45933014354067
"2792" 103.625 10.875 6.52985074626866
"2793" 113.625 10.875 4.41657579062159
"2794" 116.125 10.875 4.57974137931035
"2795" 118.625 10.875 4.60251046025105
"2796" 121.125 10.875 4.65465465465465
"2797" 123.625 10.875 4.89510489510489
"2798" 126.125 10.875 4.29645542427497
"2799" 167.375 10.875 3.95858708891596
"2800" -86.125 10.625 7.24907063197026
"2801" -75.125 10.625 6.09756097560976
"2802" -67.125 10.625 6.53495440729483
"2803" -64.625 10.625 6.5015479876161
"2804" -62.125 10.625 7.45967741935484
"2805" -15.375 10.625 13.5416666666667
"2806" 45.125 10.625 6.18556701030928
"2807" 51.375 10.625 7.15767634854772
"2808" 73.625 10.625 4.97737556561086
"2809" 92.125 10.625 4.46533490011751
"2810" 99.125 10.625 5.98639455782313
"2811" 104.125 10.625 6.3963963963964
"2812" 108.375 10.625 5.47566371681416
"2813" 114.625 10.625 4.6286329386437
"2814" 117.125 10.625 4.56026058631922
"2815" 119.625 10.625 4.85338725985844
"2816" 122.125 10.625 4.90890688259109
"2817" 124.625 10.625 4.58624127617149
"2818" 166.375 10.625 4.01459854014599
"2819" -109.125 10.375 7.67634854771784
"2820" -82.875 10.375 6.65399239543726
"2821" -67.625 10.375 6.25
"2822" -64.625 10.375 6.54205607476636
"2823" -61.875 10.375 7.20338983050847
"2824" -14.125 10.375 14.5569620253165
"2825" 51.375 10.375 7.51565762004175
"2826" 73.875 10.375 5.01497005988024
"2827" 80.375 10.375 5.52922590837283
"2828" 98.625 10.375 6.41379310344828
"2829" 103.375 10.375 6.12535612535613
"2830" 106.875 10.375 6.45669291338583
"2831" 109.375 10.375 4.9740932642487
"2832" 115.625 10.375 4.46623093681917
"2833" 118.125 10.375 4.60805084745763
"2834" 120.625 10.375 4.60122699386503
"2835" 123.125 10.375 5.3014553014553
"2836" 125.625 10.375 4.43877551020408
"2837" 166.125 10.375 4.01948842874543
"2838" 170.625 10.375 3.84615384615385
"2839" -85.625 10.125 7.80590717299578
"2840" -76.375 10.125 6.37860082304527
"2841" -65.875 10.125 6.83229813664596
"2842" -62.125 10.125 7.26141078838174
"2843" -14.125 10.125 14.7435897435897
"2844" 72.375 10.125 4.57317073170732
"2845" 79.125 10.125 7.11009174311927
"2846" 97.375 10.125 4.55075845974329
"2847" 99.875 10.125 5.35077288941736
"2848" 104.375 10.125 6.50943396226415
"2849" 107.125 10.125 6.71296296296296
"2850" 113.875 10.125 4.62365591397849
"2851" 116.375 10.125 4.48087431693989
"2852" 118.875 10.125 4.76434426229508
"2853" 121.625 10.125 4.60593654042989
"2854" 124.125 10.125 5.59210526315789
"2855" 138.125 10.125 3.75757575757576
"2856" 160.875 10.125 3.95913154533844
"2857" 169.625 10.125 3.92038600723764
"2858" -85.875 9.875 6.94444444444444
"2859" -82.125 9.875 6.03448275862069
"2860" -76.125 9.875 8.49056603773585
"2861" -70.875 9.875 14.1025641025641
"2862" -60.875 9.875 7.17299578059072
"2863" 51.125 9.875 6.63983903420523
"2864" 76.125 9.875 6.47810218978102
"2865" 80.875 9.875 5.17751479289941
"2866" 100.125 9.875 5.7840616966581
"2867" 104.625 9.875 6.55737704918033
"2868" 112.125 9.875 4.6524064171123
"2869" 114.625 9.875 4.61215932914046
"2870" 117.375 9.875 4.50597176981542
"2871" 119.875 9.875 4.61065573770492
"2872" 122.875 9.875 5.37806176783813
"2873" 125.375 9.875 4.71698113207547
"2874" 139.375 9.875 3.84615384615385
"2875" 161.125 9.875 4.00254129606099
"2876" 169.125 9.875 3.88631090487239
"2877" -85.625 9.625 7.17213114754098
"2878" -82.125 9.625 6.82730923694779
"2879" -78.375 9.625 6.36704119850187
"2880" -71.875 9.625 13.1578947368421
"2881" -60.875 9.625 6.93877551020408
"2882" 72.375 9.625 4.63525835866261
"2883" 79.875 9.625 6.77966101694915
"2884" 98.125 9.625 5.14429109159348
"2885" 102.875 9.625 5.03432494279176
"2886" 106.125 9.625 6.47058823529412
"2887" 113.625 9.625 4.62962962962963
"2888" 116.625 9.625 4.50597176981542
"2889" 119.125 9.625 4.67625899280576
"2890" 122.375 9.625 4.61460446247465
"2891" 124.875 9.625 4.68594217347956
"2892" 138.125 9.625 3.75446960667461
"2893" 145.125 9.625 3.75757575757576
"2894" 161.375 9.625 3.95408163265306
"2895" 167.875 9.625 3.98550724637681
"2896" -85.625 9.375 7.08502024291498
"2897" -82.125 9.375 7.17299578059072
"2898" -79.625 9.375 6.5
"2899" -76.625 9.375 5.98290598290598
"2900" -71.125 9.375 13.1578947368421
"2901" -13.125 9.375 13.0434782608696
"2902" 79.125 9.375 6.85654008438819
"2903" 92.625 9.375 4.4611819235226
"2904" 99.375 9.375 6.12244897959184
"2905" 104.375 9.375 6.33802816901408
"2906" 112.375 9.375 4.69255663430421
"2907" 115.625 9.375 4.55037919826652
"2908" 118.125 9.375 4.75946775844422
"2909" 121.375 9.375 4.5594262295082
"2910" 124.125 9.375 4.7
"2911" 126.625 9.375 4.45757250268528
"2912" 140.625 9.375 3.7888198757764
"2913" 150.125 9.375 3.98069963811821
"2914" 166.625 9.375 3.9015606242497
"2915" 169.625 9.375 3.96449704142012
"2916" -84.125 9.125 10
"2917" -80.875 9.125 6.93877551020408
"2918" -77.125 9.125 6.42570281124498
"2919" -60.875 9.125 6.53061224489796
"2920" 50.875 9.125 6.54545454545455
"2921" 79.125 9.125 6.16319444444444
"2922" 92.625 9.125 4.43548387096774
"2923" 99.375 9.125 6.2043795620438
"2924" 104.625 9.125 6.49149922720247
"2925" 112.125 9.125 4.71289274106176
"2926" 114.625 9.125 4.51086956521739
"2927" 117.625 9.125 4.62962962962963
"2928" 120.375 9.125 4.5643153526971
"2929" 123.625 9.125 4.81444332998997
"2930" 126.125 9.125 4.61928934010152
"2931" 147.625 9.125 3.79518072289157
"2932" 150.375 9.125 4.08163265306122
"2933" 166.125 9.125 4.07542579075426
"2934" 169.875 9.125 3.8953488372093
"2935" -83.625 8.875 10.3448275862069
"2936" -80.875 8.875 6.91489361702128
"2937" -76.875 8.875 6.92307692307692
"2938" -60.375 8.875 6.82730923694779
"2939" 76.125 8.875 6.0530679933665
"2940" 79.625 8.875 6.26102292768959
"2941" 93.125 8.875 4.44059976931949
"2942" 99.875 8.875 5.81222056631893
"2943" 105.125 8.875 6.62650602409639
"2944" 111.875 8.875 4.78494623655914
"2945" 114.375 8.875 4.36681222707424
"2946" 117.375 8.875 4.62577962577963
"2947" 120.375 8.875 4.55486542443064
"2948" 124.375 8.875 4.68594217347956
"2949" 134.625 8.875 3.87409200968523
"2950" 145.125 8.875 3.86052303860523
"2951" 149.125 8.875 3.85542168674699
"2952" 151.875 8.875 4.07185628742515
"2953" 166.625 8.875 4
"2954" 170.375 8.875 3.98550724637681
"2955" -83.375 8.625 10.4651162790698
"2956" -79.375 8.625 8.50202429149798
"2957" -76.625 8.625 9.30232558139535
"2958" -13.625 8.625 12.3456790123457
"2959" 73.125 8.625 4.68277945619335
"2960" 79.625 8.625 6.01001669449082
"2961" 93.625 8.625 4.41860465116279
"2962" 100.375 8.625 6.14035087719298
"2963" 106.125 8.625 5.97402597402597
"2964" 112.875 8.625 4.62962962962963
"2965" 116.125 8.625 4.57018498367791
"2966" 118.625 8.625 4.61618257261411
"2967" 123.875 8.625 4.65465465465465
"2968" 126.875 8.625 4.43722943722944
"2969" 144.125 8.625 3.83647798742138
"2970" 147.125 8.625 3.85556915544676
"2971" 149.625 8.625 3.92390011890606
"2972" 152.125 8.625 4.1087962962963
"2973" 166.625 8.625 4
"2974" 170.875 8.625 3.85514018691589
"2975" -82.625 8.375 10.9756097560976
"2976" -79.125 8.375 8.78661087866109
"2977" -60.875 8.375 6.95652173913043
"2978" -13.375 8.375 12.3376623376623
"2979" 76.375 8.375 6.00649350649351
"2980" 79.375 8.375 5.33333333333333
"2981" 93.375 8.375 4.4340723453909
"2982" 98.875 8.375 6.15595075239398
"2983" 105.125 8.375 6.64556962025316
"2984" 111.875 8.375 4.70779220779221
"2985" 114.375 8.375 4.55531453362256
"2986" 118.125 8.375 4.61139896373057
"2987" 122.875 8.375 5.47368421052632
"2988" 126.375 8.375 4.4478527607362
"2989" 137.375 8.375 3.83734249713631
"2990" 144.875 8.375 3.88958594730238
"2991" 147.375 8.375 3.78973105134474
"2992" 149.875 8.375 3.85542168674699
"2993" 152.375 8.375 4.22705314009662
"2994" 168.125 8.375 3.9426523297491
"2995" -83.375 8.125 10.4395604395604
"2996" -80.625 8.125 8.64978902953587
"2997" -78.125 8.125 9.14893617021277
"2998" -58.625 8.125 6.45161290322581
"2999" 72.625 8.125 4.68509984639017
"3000" 78.125 8.125 6.28227194492255
"3001" 93.125 8.125 4.35540069686411
"3002" 98.875 8.125 5.90015128593041
"3003" 109.375 8.125 4.96760259179266
"3004" 112.375 8.125 4.55531453362256
"3005" 114.875 8.125 4.76956055734191
"3006" 118.375 8.125 4.60251046025105
"3007" 123.625 8.125 4.7952047952048
"3008" 134.625 8.125 3.93063583815029
"3009" 140.625 8.125 3.80774032459426
"3010" 146.375 8.125 3.98230088495575
"3011" 148.875 8.125 3.97390272835113
"3012" 151.625 8.125 3.88349514563107
"3013" 167.875 8.125 3.9426523297491
"3014" 171.625 8.125 3.95209580838323
"3015" -81.125 7.875 8.54922279792746
"3016" -78.625 7.875 7.75193798449612
"3017" -58.375 7.875 6.4
"3018" 50.375 7.875 5.79029733959311
"3019" 79.625 7.875 5.84935897435897
"3020" 93.875 7.875 4.33255269320843
"3021" 100.625 7.875 5.51470588235294
"3022" 111.875 7.875 4.80561555075594
"3023" 114.375 7.875 4.67091295116773
"3024" 117.875 7.875 4.59710743801653
"3025" 122.625 7.875 5.43601359003398
"3026" 126.875 7.875 4.48164146868251
"3027" 140.625 7.875 3.84615384615385
"3028" 146.125 7.875 3.89030612244898
"3029" 148.625 7.875 3.91095066185319
"3030" 152.125 7.875 3.93462469733656
"3031" 167.625 7.875 3.9119804400978
"3032" 171.375 7.875 4.07319952774498
"3033" -80.875 7.625 9.00900900900901
"3034" -58.375 7.625 6.30252100840336
"3035" 50.125 7.625 5.93354430379747
"3036" 93.125 7.625 4.21478060046189
"3037" 99.125 7.625 5.85585585585586
"3038" 110.375 7.625 4.85436893203883
"3039" 113.875 7.625 4.73908413205538
"3040" 117.875 7.625 4.64876033057851
"3041" 122.875 7.625 5.36117381489842
"3042" 134.125 7.625 3.92609699769053
"3043" 144.375 7.625 3.80154639175258
"3044" 146.875 7.625 3.78787878787879
"3045" 149.375 7.625 3.9119804400978
"3046" 154.125 7.625 3.99262899262899
"3047" 168.625 7.625 3.85078219013237
"3048" -82.375 7.375 10.9375
"3049" -79.875 7.375 7.6171875
"3050" -13.125 7.375 12.1052631578947
"3051" 72.625 7.375 4.69953775038521
"3052" 93.125 7.375 4.1135573580533
"3053" 99.125 7.375 5.94879518072289
"3054" 109.875 7.375 4.82123510292524
"3055" 116.375 7.375 4.73738414006179
"3056" 118.875 7.375 4.56932773109244
"3057" 123.875 7.375 4.71502590673575
"3058" 134.375 7.375 3.94588500563698
"3059" 144.875 7.375 3.85109114249037
"3060" 147.625 7.375 3.87016229712859
"3061" 151.125 7.375 3.76078914919852
"3062" 155.375 7.375 3.85527876631079
"3063" 168.375 7.375 3.89768574908648
"3064" 171.875 7.375 3.8961038961039
"3065" -80.375 7.125 7.42971887550201
"3066" -57.875 7.125 6.22489959839357
"3067" 49.625 7.125 6.49241146711636
"3068" 79.875 7.125 6.27177700348432
"3069" 98.375 7.125 4.98704663212435
"3070" 101.125 7.125 6.10079575596817
"3071" 116.125 7.125 4.73738414006179
"3072" 118.625 7.125 4.55486542443064
"3073" 122.875 7.125 4.46521287642783
"3074" 126.125 7.125 4.8162859980139
"3075" 143.125 7.125 3.96618985695709
"3076" 146.375 7.125 3.8562091503268
"3077" 149.125 7.125 3.89447236180905
"3078" 152.625 7.125 3.90334572490706
"3079" 158.125 7.125 3.86977886977887
"3080" 170.875 7.125 3.77697841726619
"3081" -81.875 6.875 7.6271186440678
"3082" -77.375 6.875 7.66129032258065
"3083" -11.625 6.875 13.0681818181818
"3084" 72.875 6.875 4.74006116207951
"3085" 93.375 6.875 4.29732868757259
"3086" 100.125 6.875 6.60749506903353
"3087" 115.625 6.875 4.89690721649485
"3088" 118.125 6.875 4.62012320328542
"3089" 122.125 6.875 5.18672199170125
"3090" 125.625 6.875 4.79041916167665
"3091" 134.625 6.875 3.88291517323775
"3092" 146.625 6.875 3.89876880984952
"3093" 151.625 6.875 3.74823196605375
"3094" 158.125 6.875 3.84615384615385
"3095" 170.625 6.875 3.77245508982036
"3096" -162.375 6.625 4.0045766590389
"3097" -57.875 6.625 7.01357466063348
"3098" 3.375 6.625 11.734693877551
"3099" 73.125 6.625 4.76190476190476
"3100" 93.625 6.625 4.26401869158879
"3101" 101.375 6.625 6.21428571428571
"3102" 116.625 6.625 5.48712206047033
"3103" 120.375 6.625 4.47070914696814
"3104" 122.875 6.625 4.46428571428571
"3105" 126.625 6.625 4.35016111707841
"3106" 147.125 6.625 3.70722433460076
"3107" 152.625 6.625 4.0650406504065
"3108" 159.875 6.625 3.92670157068063
"3109" 171.875 6.625 3.86904761904762
"3110" -77.375 6.375 7.83132530120482
"3111" -56.625 6.375 6.69291338582677
"3112" -54.125 6.375 7.17299578059072
"3113" 2.125 6.375 11
"3114" 4.625 6.375 13.1868131868132
"3115" 73.625 6.375 4.81651376146789
"3116" 93.875 6.375 4.21545667447307
"3117" 100.375 6.375 6.84007707129094
"3118" 115.875 6.375 5.07853403141361
"3119" 118.625 6.375 4.55005055611729
"3120" 121.875 6.375 4.99490316004077
"3121" 125.875 6.375 4.39393939393939
"3122" 149.625 6.375 4.18760469011725
"3123" 159.625 6.375 3.84615384615385
"3124" 169.875 6.375 3.91095066185319
"3125" -161.875 6.125 4.02038505096263
"3126" -57.125 6.125 7.08154506437768
"3127" -54.625 6.125 7.41525423728814
"3128" 0.625 6.125 10.8910891089109
"3129" 3.125 6.125 10.6796116504854
"3130" 49.375 6.125 5.80029368575624
"3131" 79.875 6.125 5.34883720930233
"3132" 94.875 6.125 4.39229843561974
"3133" 102.375 6.125 6.23306233062331
"3134" 116.125 6.125 5.38628944504897
"3135" 119.625 6.125 4.67005076142132
"3136" 122.125 6.125 4.48521916411825
"3137" 125.625 6.125 4.36344969199179
"3138" 160.625 6.125 3.99408284023669
"3139" 171.625 6.125 3.96732788798133
"3140" -87.125 5.875 6.97211155378486
"3141" -56.375 5.875 7.6271186440678
"3142" -53.875 5.875 8.08510638297872
"3143" 0.125 5.875 11.3861386138614
"3144" 2.625 5.875 10.7476635514019
"3145" 49.125 5.875 5.95975232198142
"3146" 80.125 5.875 5.810147299509
"3147" 95.375 5.875 4.5338441890166
"3148" 103.125 5.875 4.87012987012987
"3149" 118.125 5.875 6.10098176718093
"3150" 120.625 5.875 5.15995872033024
"3151" 124.375 5.875 4.46808510638298
"3152" 126.875 5.875 4.21225382932166
"3153" 169.625 5.875 3.86444708680143
"3154" -162.125 5.625 4.09652076318743
"3155" -77.125 5.625 8.36909871244635
"3156" -53.125 5.625 7.70925110132159
"3157" 0.125 5.625 11.214953271028
"3158" 5.625 5.625 12.5
"3159" 73.875 5.625 4.54545454545455
"3160" 95.625 5.625 4.70262793914246
"3161" 102.875 5.625 5.04484304932735
"3162" 116.125 5.625 5.950991831972
"3163" 120.125 5.625 4.84199796126402
"3164" 124.625 5.625 4.48239060832444
"3165" 131.875 5.625 4.03409090909091
"3166" 168.125 5.625 3.88409371146732
"3167" 172.125 5.625 3.93192488262911
"3168" -53.625 5.375 7.60869565217391
"3169" -9.375 5.375 12.3529411764706
"3170" -3.375 5.375 11.3861386138614
"3171" 1.125 5.375 10.8490566037736
"3172" 72.625 5.375 4.609375
"3173" 95.625 5.375 4.99334221038615
"3174" 102.875 5.375 5.39772727272727
"3175" 115.625 5.375 6.0625
"3176" 120.375 5.375 5.20169851380042
"3177" 126.125 5.375 4.2483660130719
"3178" 163.125 5.375 3.80228136882129
"3179" -160.625 5.125 4.05701754385965
"3180" -53.125 5.125 7.83410138248848
"3181" -8.875 5.125 12.3529411764706
"3182" -3.875 5.125 11.6504854368932
"3183" -1.125 5.125 11.214953271028
"3184" 8.375 5.125 13.2183908045977
"3185" 73.625 5.125 4.55950540958269
"3186" 97.875 5.125 6.04203152364273
"3187" 114.125 5.125 5.09013785790032
"3188" 118.875 5.125 5.65819861431871
"3189" 125.125 5.125 4.35233160621762
"3190" 132.125 5.125 3.97727272727273
"3191" -160.625 4.875 4.08496732026144
"3192" -51.625 4.875 8.33333333333333
"3193" -6.375 4.875 12.1212121212121
"3194" -3.875 4.875 11.2745098039216
"3195" -1.375 4.875 11.214953271028
"3196" 8.125 4.875 12.7906976744186
"3197" 73.125 4.875 4.59501557632399
"3198" 103.625 4.875 4.82123510292524
"3199" 114.125 4.875 5.91073582629674
"3200" 118.625 4.875 4.80081716036772
"3201" 125.125 4.875 4.35466946484785
"3202" 131.625 4.875 3.99325084364454
"3203" -160.875 4.625 4.16210295728368
"3204" -51.875 4.625 7.8125
"3205" -7.875 4.625 11.8279569892473
"3206" -3.375 4.625 11.1650485436893
"3207" 5.375 4.625 11.3636363636364
"3208" 7.875 4.625 13.953488372093
"3209" 72.625 4.625 4.55259026687598
"3210" 98.625 4.625 5.62678062678063
"3211" 113.625 4.625 5.43113101903695
"3212" 118.875 4.625 4.7569803516029
"3213" 125.875 4.625 4.29815016322089
"3214" 132.125 4.625 3.92491467576792
"3215" -159.375 4.375 4.34310532030402
"3216" -51.875 4.375 8.46153846153846
"3217" -7.625 4.375 11.7021276595745
"3218" 5.625 4.375 11.6279069767442
"3219" 8.125 4.375 13.3720930232558
"3220" 72.625 4.375 4.53834115805947
"3221" 98.625 4.375 6.02006688963211
"3222" 108.625 4.375 4.83870967741935
"3223" 119.375 4.375 4.63812436289501
"3224" 126.375 4.375 4.26105717367853
"3225" 168.375 4.375 3.92768079800499
"3226" -81.375 4.125 7.39299610894942
"3227" -51.125 4.125 9.17159763313609
"3228" 5.875 4.125 11.6279069767442
"3229" 8.375 4.125 13.75
"3230" 48.125 4.125 5.65770862800566
"3231" 98.875 4.125 6.17283950617284
"3232" 108.625 4.125 4.90301724137931
"3233" 118.375 4.125 5.23446019629226
"3234" 125.875 4.125 4.24731182795699
"3235" 132.625 4.125 4.01376146788991
"3236" -81.375 3.875 7.17131474103586
"3237" -50.875 3.875 9.27152317880795
"3238" 8.875 3.875 13.2183908045977
"3239" 72.625 3.875 4.7581903276131
"3240" 99.375 3.875 6.09452736318408
"3241" 108.375 3.875 4.60526315789474
"3242" 117.875 3.875 6.33587786259542
"3243" 125.875 3.875 4.16666666666667
"3244" -159.625 3.625 4.35729847494553
"3245" -76.875 3.625 9.29203539823009
"3246" 9.375 3.625 14.0449438202247
"3247" 73.125 3.625 4.74339035769829
"3248" 103.375 3.625 6.14973262032086
"3249" 108.125 3.625 4.8884165781084
"3250" 117.625 3.625 6.09756097560976
"3251" 126.625 3.625 4.30851063829787
"3252" -78.375 3.375 7.28346456692913
"3253" 8.125 3.375 12.3595505617978
"3254" 46.875 3.375 5.78871201157742
"3255" 74.125 3.375 4.5958795562599
"3256" 106.125 3.375 4.86631016042781
"3257" 108.625 3.375 4.65872156013001
"3258" 117.125 3.375 6.47709320695103
"3259" 126.125 3.375 4.34100418410042
"3260" 172.375 3.375 4.25531914893617
"3261" -77.375 3.125 8.84955752212389
"3262" 9.625 3.125 13.6363636363636
"3263" 73.125 3.125 4.7581903276131
"3264" 105.125 3.125 4.77223427331887
"3265" 107.625 3.125 4.69583778014941
"3266" 111.625 3.125 6.67701863354037
"3267" 117.875 3.125 6.10795454545455
"3268" 131.375 3.125 4.15766738660907
"3269" -78.375 2.875 8.40336134453782
"3270" 8.875 2.875 13.0681818181818
"3271" 72.625 2.875 4.50949367088608
"3272" 104.125 2.875 5.06186726659168
"3273" 107.625 2.875 4.85436893203883
"3274" 111.375 2.875 6.14886731391586
"3275" 118.125 2.875 5.29875986471251
"3276" 128.875 2.875 4.32033719704953
"3277" 173.125 2.875 4.28730512249443
"3278" 9.375 2.625 12.9213483146067
"3279" 72.875 2.625 4.57413249211356
"3280" 103.625 2.625 6.33903133903134
"3281" 106.375 2.625 4.79009687836383
"3282" 109.625 2.625 4.82646420824295
"3283" 118.625 2.625 4.56932773109244
"3284" 128.375 2.625 4.49844881075491
"3285" 172.625 2.625 4.33333333333333
"3286" -77.875 2.375 9.50226244343891
"3287" 46.125 2.375 5.36649214659686
"3288" 101.625 2.375 6.92307692307692
"3289" 105.625 2.375 4.67391304347826
"3290" 109.625 2.375 5.32036613272311
"3291" 118.625 2.375 4.52653485952133
"3292" 127.875 2.375 4.39672801635992
"3293" 173.125 2.375 4.41014332965821
"3294" -79.125 2.125 7.25806451612903
"3295" 7.625 2.125 12.3595505617978
"3296" 72.625 2.125 3.91517128874388
"3297" 102.625 2.125 6.85557586837294
"3298" 109.375 2.125 5.90500641848524
"3299" 117.875 2.125 6.09397944199706
"3300" 125.375 2.125 4.47368421052632
"3301" 129.125 2.125 3.74592833876221
"3302" -157.125 1.875 4.41988950276243
"3303" -78.375 1.875 8.66666666666667
"3304" 7.875 1.875 12.6373626373626
"3305" 72.625 1.875 4.00981996726678
"3306" 102.375 1.875 7.02702702702703
"3307" 109.125 1.875 5.97609561752988
"3308" 117.625 1.875 6.09756097560976
"3309" 124.875 1.875 4.55974842767296
"3310" 128.625 1.875 4.44801714898178
"3311" -157.625 1.625 4.37636761487965
"3312" -78.875 1.625 8.47826086956522
"3313" 7.375 1.625 12.2222222222222
"3314" 45.125 1.625 5.18934081346424
"3315" 101.625 1.625 6.8
"3316" 104.125 1.625 6.28453038674033
"3317" 109.125 1.625 6.34696755994358
"3318" 117.875 1.625 6.04551920341394
"3319" 121.375 1.625 4.53575240128068
"3320" 125.625 1.625 4.57317073170732
"3321" 128.625 1.625 4.33155080213904
"3322" -157.375 1.375 4.40528634361233
"3323" -79.375 1.375 7.70833333333333
"3324" 7.625 1.375 11.7977528089888
"3325" 73.125 1.375 3.71287128712871
"3326" 102.875 1.375 6.99815837937385
"3327" 106.625 1.375 4.84221980413493
"3328" 110.625 1.375 6.5989847715736
"3329" 119.375 1.375 4.49260042283298
"3330" 122.375 1.375 4.53575240128068
"3331" 124.875 1.375 4.6218487394958
"3332" 127.375 1.375 4.40573770491803
"3333" 131.625 1.375 2.6525198938992
"3334" -176.375 1.125 4.48863636363636
"3335" -79.125 1.125 8.66666666666667
"3336" 7.375 1.125 11.7977528089888
"3337" 44.625 1.125 5.12640449438202
"3338" 102.375 1.125 6.6793893129771
"3339" 104.875 1.125 5.51470588235294
"3340" 108.625 1.125 6.23287671232877
"3341" 119.375 1.125 4.52155625657203
"3342" 122.125 1.125 4.53575240128068
"3343" 124.625 1.125 4.54065469904963
"3344" 127.125 1.125 4.35450819672131
"3345" 131.125 1.125 2.66666666666667
"3346" -90.875 0.875 7.55555555555556
"3347" -50.375 0.875 14.1025641025641
"3348" 9.125 0.875 12.3529411764706
"3349" 73.375 0.875 4.45151033386327
"3350" 102.625 0.875 6.62313432835821
"3351" 105.125 0.875 5.410225921522
"3352" 108.625 0.875 6.25
"3353" 119.375 0.875 4.4831223628692
"3354" 122.375 0.875 4.65367965367965
"3355" 124.875 0.875 4.58715596330275
"3356" 127.625 0.875 3.59897172236504
"3357" 173.125 0.875 4.38116100766703
"3358" -90.875 0.625 7.74336283185841
"3359" -50.375 0.625 14.6341463414634
"3360" 6.625 0.625 10.7954545454545
"3361" 43.875 0.625 5.0561797752809
"3362" 97.375 0.625 4.26267281105991
"3363" 103.125 0.625 6.93693693693694
"3364" 106.375 0.625 4.90088105726872
"3365" 108.875 0.625 6.40194489465154
"3366" 119.625 0.625 4.49260042283298
"3367" 123.125 0.625 4.69255663430421
"3368" 126.875 0.625 4.54545454545455
"3369" 129.625 0.625 4.38084112149533
"3370" 174.375 0.625 4.52562704471101
"3371" -90.625 0.375 7.9185520361991
"3372" -50.375 0.375 14.1025641025641
"3373" 7.125 0.375 10.9195402298851
"3374" 43.875 0.375 4.98595505617978
"3375" 97.875 0.375 4.22374429223744
"3376" 103.375 0.375 6.63793103448276
"3377" 107.125 0.375 4.94565217391304
"3378" 117.625 0.375 5.02207505518764
"3379" 122.125 0.375 3.25814536340852
"3380" 124.625 0.375 4.57782299084435
"3381" 128.875 0.375 4.55020920502092
"3382" 173.625 0.375 4.52562704471101
"3383" -91.375 0.125 8.1447963800905
"3384" -80.125 0.125 7.98319327731092
"3385" -49.375 0.125 12.1052631578947
"3386" 6.625 0.125 11.6666666666667
"3387" 43.125 0.125 5.16039051603905
"3388" 97.625 0.125 4.24311926605505
"3389" 102.625 0.125 6.60550458715596
"3390" 105.125 0.125 5.41362530413625
"3391" 108.875 0.125 6.31313131313131
"3392" 119.875 0.125 4.61454940282302
"3393" 126.875 0.125 4.49438202247191
"3394" 129.375 0.125 4.51713395638629
"3395" 174.125 0.125 4.49069003285871
"3396" -91.875 -0.125 8.53658536585366
"3397" -80.625 -0.125 8.09128630705394
"3398" -49.625 -0.125 13.2530120481928
"3399" -45.125 -0.125 7.02479338842975
"3400" 9.375 -0.125 12.9411764705882
"3401" 73.625 -0.125 3.77358490566038
"3402" 99.375 -0.125 4.46224256292906
"3403" 104.875 -0.125 6.29228687415426
"3404" 108.875 -0.125 6.34390651085142
"3405" 123.125 -0.125 3.98373983739837
"3406" 127.875 -0.125 4.5929018789144
"3407" 130.375 -0.125 4.21303656597774
"3408" -160.375 -0.375 4.3859649122807
"3409" -90.625 -0.375 8.13397129186603
"3410" -80.375 -0.375 8.55855855855856
"3411" -49.375 -0.375 13.75
"3412" -46.875 -0.375 13.9705882352941
"3413" 8.375 -0.375 12.0481927710843
"3414" 73.125 -0.375 3.70994940978078
"3415" 99.125 -0.375 4.28893905191874
"3416" 104.375 -0.375 6.8676716917923
"3417" 109.375 -0.375 6.44067796610169
"3418" 126.625 -0.375 4.63340122199593
"3419" 129.125 -0.375 4.47991761071061
"3420" 167.375 -0.375 4.53474676089517
"3421" -159.875 -0.625 4.3859649122807
"3422" -89.875 -0.625 8.06451612903226
"3423" -51.875 -0.625 6.47840531561462
"3424" -47.875 -0.625 9.21052631578947
"3425" -45.125 -0.625 7.53424657534247
"3426" 9.375 -0.625 13.3720930232558
"3427" 97.875 -0.625 4.23250564334086
"3428" 100.375 -0.625 4.86270022883295
"3429" 105.375 -0.625 5.46116504854369
"3430" 117.625 -0.625 6.00801068090788
"3431" 127.125 -0.625 4.56827309236948
"3432" 129.875 -0.625 4.55465587044534
"3433" 169.625 -0.625 4.66351829988194
"3434" -91.125 -0.875 8.80952380952381
"3435" -81.375 -0.875 8.76068376068376
"3436" -50.875 -0.875 6.70926517571885
"3437" -46.875 -0.875 9.64285714285714
"3438" -44.375 -0.875 6.3758389261745
"3439" 42.625 -0.875 5.09065550906555
"3440" 99.375 -0.875 4.31131019036954
"3441" 104.375 -0.875 6.85413005272408
"3442" 109.125 -0.875 6.46203554119548
"3443" 119.375 -0.875 3.03867403314917
"3444" 127.875 -0.875 4.50404858299595
"3445" 130.375 -0.875 4.58167330677291
"3446" 173.875 -0.875 4.51002227171492
"3447" -91.875 -1.125 8.49056603773585
"3448" -89.375 -1.125 7.74336283185841
"3449" -51.375 -1.125 6.61290322580645
"3450" -46.875 -1.125 9.86842105263158
"3451" -44.375 -1.125 6.33561643835616
"3452" 41.625 -1.125 5.02092050209205
"3453" 99.125 -1.125 4.32584269662921
"3454" 104.375 -1.125 6.80212014134276
"3455" 109.125 -1.125 6.38801261829653
"3456" 117.875 -1.125 5.0314465408805
"3457" 123.875 -1.125 4.57286432160804
"3458" 128.375 -1.125 4.49438202247191
"3459" 130.875 -1.125 5.93419506462985
"3460" 174.125 -1.125 4.42825112107623
"3461" 176.625 -1.125 4.31693989071038
"3462" -90.875 -1.375 8.10810810810811
"3463" -80.875 -1.375 10.126582278481
"3464" -50.875 -1.375 6.72131147540984
"3465" -46.125 -1.375 8.01526717557252
"3466" 5.375 -1.375 11.046511627907
"3467" 42.375 -1.375 5.11921458625526
"3468" 100.375 -1.375 4.46927374301676
"3469" 106.375 -1.375 5.10321100917431
"3470" 116.625 -1.375 6.0958904109589
"3471" 122.875 -1.375 4.7052740434333
"3472" 125.375 -1.375 4.54545454545455
"3473" 127.875 -1.375 4.51776649746193
"3474" 130.375 -1.375 4.91718426501035
"3475" 138.375 -1.375 4.7970479704797
"3476" 175.875 -1.375 4.2483660130719
"3477" -90.875 -1.625 7.67543859649123
"3478" -80.625 -1.625 9.27601809954751
"3479" -50.375 -1.625 6.50684931506849
"3480" -47.875 -1.625 12.5
"3481" 5.875 -1.625 11.046511627907
"3482" 98.625 -1.625 4.35267857142857
"3483" 104.375 -1.625 6.69642857142857
"3484" 108.375 -1.625 5.05813953488372
"3485" 116.625 -1.625 6.02165087956698
"3486" 122.875 -1.625 4.57782299084435
"3487" 125.375 -1.625 4.61460446247465
"3488" 127.875 -1.625 4.77642276422764
"3489" 130.375 -1.625 4.9738219895288
"3490" 138.375 -1.625 5.2757793764988
"3491" 174.625 -1.625 4.41834451901566
"3492" -175.375 -1.875 4.40835266821346
"3493" -52.375 -1.875 6.6006600660066
"3494" -48.875 -1.875 15
"3495" -43.625 -1.875 6.61016949152542
"3496" 41.125 -1.875 5.18207282913165
"3497" 100.125 -1.875 4.32098765432099
"3498" 105.875 -1.875 5.79531442663379
"3499" 109.125 -1.875 5.81550802139037
"3500" 117.375 -1.875 4.9163179916318
"3501" 122.875 -1.875 4.67625899280576
"3502" 125.375 -1.875 4.5866935483871
"3503" 127.875 -1.875 4.53629032258065
"3504" 130.375 -1.875 5.05675954592363
"3505" 138.875 -1.875 4.84581497797357
"3506" 143.625 -1.875 3.61111111111111
"3507" 176.625 -1.875 4.36241610738255
"3508" -50.625 -2.125 6.50684931506849
"3509" -44.125 -2.125 7.24299065420561
"3510" 9.625 -2.125 13.0681818181818
"3511" 99.875 -2.125 4.32098765432099
"3512" 105.625 -2.125 6.54362416107383
"3513" 108.125 -2.125 5.07328072153326
"3514" 116.375 -2.125 6.26865671641791
"3515" 121.625 -2.125 5.83850931677019
"3516" 124.125 -2.125 4.59132189707366
"3517" 126.625 -2.125 4.50861195542047
"3518" 130.125 -2.125 4.67196819085487
"3519" 132.625 -2.125 6.47482014388489
"3520" 139.875 -2.125 4.54545454545455
"3521" 175.125 -2.125 4.41834451901566
"3522" -80.875 -2.375 10.8510638297872
"3523" -44.875 -2.375 6.70103092783505
"3524" -42.375 -2.375 6.57894736842105
"3525" 9.375 -2.375 13.3720930232558
"3526" 99.375 -2.375 4.25531914893617
"3527" 104.875 -2.375 6.30990415335463
"3528" 107.375 -2.375 5.10321100917431
"3529" 110.125 -2.375 6.3758389261745
"3530" 118.125 -2.375 4.65116279069767
"3531" 123.125 -2.375 4.60526315789474
"3532" 125.625 -2.375 4.54081632653061
"3533" 129.625 -2.375 4.60526315789474
"3534" 132.125 -2.375 5.62015503875969
"3535" 139.875 -2.375 5.29475982532751
"3536" 175.625 -2.375 4.32098765432099
"3537" -171.375 -2.625 4.35294117647059
"3538" -49.625 -2.625 7.89473684210526
"3539" -43.125 -2.625 6.59722222222222
"3540" -40.625 -2.625 7.38916256157635
"3541" 40.125 -2.625 5.70776255707763
"3542" 100.625 -2.625 4.47427293064877
"3543" 106.125 -2.625 6.66118421052632
"3544" 108.625 -2.625 5.28789659224442
"3545" 116.125 -2.625 6.20094191522763
"3546" 118.625 -2.625 4.75609756097561
"3547" 122.625 -2.625 4.60186142709411
"3548" 126.625 -2.625 4.46700507614213
"3549" 129.625 -2.625 4.49494949494949
"3550" 132.125 -2.625 5.64903846153846
"3551" 140.625 -2.625 4.72081218274112
"3552" 175.625 -2.625 4.28410372040586
"3553" -171.375 -2.875 4.35806831566549
"3554" -44.625 -2.875 6.87285223367698
"3555" -41.375 -2.875 7.42574257425743
"3556" 9.625 -2.875 13.6363636363636
"3557" 100.125 -2.875 4.34298440979955
"3558" 106.375 -2.875 6.43879173290938
"3559" 108.875 -2.875 5.19253208868145
"3560" 111.625 -2.875 6.57894736842105
"3561" 117.375 -2.875 5.08196721311475
"3562" 120.625 -2.875 5.08571428571429
"3563" 126.125 -2.875 4.53156822810591
"3564" 128.625 -2.875 4.78615071283096
"3565" 131.375 -2.875 4.6046046046046
"3566" 140.875 -2.875 4.83214649033571
"3567" 143.375 -2.875 4.36793422404933
"3568" 176.125 -2.875 4.19501133786848
"3569" -170.875 -3.125 4.34272300469484
"3570" -44.125 -3.125 7.38007380073801
"3571" -38.625 -3.125 7
"3572" 99.875 -3.125 4.30167597765363
"3573" 106.125 -3.125 6.48464163822526
"3574" 108.625 -3.125 5.35924617196702
"3575" 111.875 -3.125 6.42361111111111
"3576" 114.375 -3.125 6.32377740303541
"3577" 117.875 -3.125 5
"3578" 122.125 -3.125 4.89690721649485
"3579" 126.625 -3.125 4.79591836734694
"3580" 129.125 -3.125 4.90296220633299
"3581" 131.875 -3.125 4.77611940298507
"3582" 142.375 -3.125 4.44444444444444
"3583" 144.875 -3.125 4.4478527607362
"3584" -171.875 -3.375 4.31738623103851
"3585" -80.125 -3.375 11.9815668202765
"3586" -33.875 -3.375 7.14285714285714
"3587" 55.625 -3.375 4.49775112443778
"3588" 101.875 -3.375 5.73671497584541
"3589" 107.625 -3.375 5.69371727748691
"3590" 110.875 -3.375 6.27009646302251
"3591" 113.375 -3.375 6.39344262295082
"3592" 116.875 -3.375 5.36332179930796
"3593" 119.375 -3.375 5.97104945717732
"3594" 122.875 -3.375 4.78128179043744
"3595" 127.375 -3.375 4.6046046046046
"3596" 129.875 -3.375 4.7112462006079
"3597" 132.625 -3.375 4.87077534791252
"3598" 143.625 -3.375 4.45544554455446
"3599" 147.375 -3.375 2.72511848341232
"3600" -170.625 -3.625 4.22943221320973
"3601" -39.125 -3.625 7.1078431372549
"3602" -32.625 -3.625 10.4477611940299
"3603" 40.375 -3.625 5.16265912305516
"3604" 101.375 -3.625 4.41988950276243
"3605" 107.125 -3.625 5.70291777188329
"3606" 111.625 -3.625 6.32621951219512
"3607" 114.125 -3.625 6.48464163822526
"3608" 117.125 -3.625 5.23917995444191
"3609" 119.625 -3.625 6.0377358490566
"3610" 123.125 -3.625 4.61928934010152
"3611" 127.375 -3.625 4.53629032258065
"3612" 129.875 -3.625 4.7
"3613" 132.875 -3.625 4.93027888446215
"3614" 143.875 -3.625 4.62143559488692
"3615" 148.375 -3.625 2.66666666666667
"3616" -170.375 -3.875 4.29732868757259
"3617" -38.375 -3.875 6.72043010752688
"3618" -32.375 -3.875 12.037037037037
"3619" 55.375 -3.875 4.74452554744526
"3620" 102.125 -3.875 5.01710376282782
"3621" 107.875 -3.875 5.4375
"3622" 112.625 -3.875 6.17198335644938
"3623" 115.625 -3.875 6.31424375917768
"3624" 118.875 -3.875 4.87152034261242
"3625" 121.375 -3.875 4.6908315565032
"3626" 126.375 -3.875 4.65931863727455
"3627" 128.875 -3.875 4.57746478873239
"3628" 131.375 -3.875 4.5589692765114
"3629" 134.125 -3.875 5.33405172413793
"3630" 145.125 -3.875 4.45544554455446
"3631" -172.375 -4.125 4.24418604651163
"3632" -154.875 -4.125 4.23925667828107
"3633" -37.375 -4.125 6.68604651162791
"3634" 10.875 -4.125 13.8888888888889
"3635" 55.375 -4.125 4.73071324599709
"3636" 102.375 -4.125 5.24364406779661
"3637" 108.875 -4.125 5.15643105446118
"3638" 116.375 -4.125 5.875
"3639" 119.875 -4.125 5.12820512820513
"3640" 122.875 -4.125 4.88798370672098
"3641" 127.625 -4.125 4.59081836327345
"3642" 130.625 -4.125 4.62686567164179
"3643" 133.375 -4.125 4.91071428571429
"3644" 144.875 -4.125 4.6039603960396
"3645" 148.125 -4.125 4.21313506815366
"3646" -172.375 -4.375 4.25029515938607
"3647" -81.625 -4.375 11.5740740740741
"3648" 11.625 -4.375 14.2857142857143
"3649" 55.625 -4.375 4.88505747126437
"3650" 101.375 -4.375 4.22691879866518
"3651" 114.375 -4.375 6.25889046941679
"3652" 116.875 -4.375 5.16458569807037
"3653" 120.125 -4.375 5.17817371937639
"3654" 122.875 -4.375 4.79591836734694
"3655" 130.375 -4.375 4.52286282306163
"3656" 133.375 -4.375 4.72249269717624
"3657" 135.875 -4.375 6.60377358490566
"3658" 147.875 -4.375 4.0929203539823
"3659" -174.125 -4.625 4.16171224732461
"3660" -81.375 -4.625 11.5702479338843
"3661" -35.875 -4.625 6.47058823529412
"3662" 40.125 -4.625 4.95689655172414
"3663" 56.125 -4.625 4.80349344978166
"3664" 102.625 -4.625 4.71794871794872
"3665" 114.875 -4.625 6.22462787550744
"3666" 117.625 -4.625 4.87540628385699
"3667" 120.625 -4.625 4.81675392670157
"3668" 123.125 -4.625 4.67289719626168
"3669" 131.875 -4.625 4.65230166503428
"3670" 135.625 -4.625 6.22406639004149
"3671" 146.375 -4.625 4.22680412371134
"3672" 153.125 -4.625 2.53164556962025
"3673" -81.625 -4.875 11.965811965812
"3674" -36.125 -4.875 6.85714285714286
"3675" 39.125 -4.875 5.28913963328632
"3676" 53.875 -4.875 4.74452554744526
"3677" 71.625 -4.875 4.16666666666667
"3678" 102.875 -4.875 4.69867211440245
"3679" 107.125 -4.875 5.54821664464993
"3680" 116.625 -4.875 5.09868421052632
"3681" 119.125 -4.875 5.16866158868335
"3682" 121.875 -4.875 5.0468262226847
"3683" 124.375 -4.875 4.61538461538461
"3684" 131.875 -4.875 4.65686274509804
"3685" 135.375 -4.875 5.38116591928251
"3686" 145.625 -4.875 4.49494949494949
"3687" 148.125 -4.875 4.20305676855895
"3688" -174.625 -5.125 2.77777777777778
"3689" -36.375 -5.125 6.74157303370786
"3690" 38.875 -5.125 5.16039051603905
"3691" 53.625 -5.125 4.78645066273932
"3692" 71.875 -5.125 4.25531914893617
"3693" 103.375 -5.125 4.74489795918367
"3694" 107.125 -5.125 5.45454545454545
"3695" 116.375 -5.125 5.03791982665222
"3696" 118.875 -5.125 4.8728813559322
"3697" 121.625 -5.125 4.5594262295082
"3698" 124.125 -5.125 4.66188524590164
"3699" 131.875 -5.125 4.61689587426326
"3700" 134.625 -5.125 5.58060879368658
"3701" 137.875 -5.125 6.5587734241908
"3702" 147.625 -5.125 4.19766206163656
"3703" 152.125 -5.125 4.20609884332282
"3704" -81.125 -5.375 11.8951612903226
"3705" 38.875 -5.375 5.11756569847856
"3706" 53.875 -5.375 4.90483162518302
"3707" 101.625 -5.375 4.36382754994742
"3708" 104.375 -5.375 5.67765567765568
"3709" 106.875 -5.375 5.38764783180026
"3710" 112.625 -5.375 4.92341356673961
"3711" 116.875 -5.375 4.95156081808396
"3712" 119.375 -5.375 5.71600481347774
"3713" 122.125 -5.375 4.65235173824131
"3714" 124.625 -5.375 4.62962962962963
"3715" 132.375 -5.375 4.52775073028238
"3716" 134.875 -5.375 5.69155446756426
"3717" 145.875 -5.375 4.62226640159046
"3718" 148.375 -5.375 4.18875927889714
"3719" 151.875 -5.375 4.22314911366006
"3720" -80.875 -5.625 10.2620087336245
"3721" 39.375 -5.625 5.20393811533052
"3722" 54.875 -5.625 4.87627365356623
"3723" 72.625 -5.625 4.53074433656958
"3724" 104.125 -5.625 5.39772727272727
"3725" 106.625 -5.625 5.35031847133758
"3726" 109.875 -5.625 4.76718403547672
"3727" 114.125 -5.625 4.90628445424476
"3728" 118.125 -5.625 4.90506329113924
"3729" 120.625 -5.625 4.60251046025105
"3730" 123.375 -5.625 4.71014492753623
"3731" 127.875 -5.625 4.54081632653061
"3732" 133.625 -5.625 4.61689587426326
"3733" 138.125 -5.625 6.60377358490566
"3734" 147.375 -5.625 4.49494949494949
"3735" 149.875 -5.625 4.75030450669915
"3736" -155.625 -5.875 4.44444444444444
"3737" 11.875 -5.875 14.9425287356322
"3738" 39.875 -5.875 5.07868383404864
"3739" 55.375 -5.875 4.83405483405483
"3740" 72.875 -5.875 4.36187399030695
"3741" 105.125 -5.875 5.12820512820513
"3742" 107.625 -5.875 5.24044389642417
"3743" 110.875 -5.875 4.73506200676437
"3744" 117.125 -5.875 4.77707006369427
"3745" 119.625 -5.875 5.5683122847302
"3746" 122.625 -5.875 4.76190476190476
"3747" 127.375 -5.875 4.52209660842754
"3748" 132.625 -5.875 4.67836257309941
"3749" 137.625 -5.875 6.6334991708126
"3750" 147.875 -5.875 4.37625754527163
"3751" 150.875 -5.875 4.44214876033058
"3752" -80.875 -6.125 10.2678571428571
"3753" 12.875 -6.125 14.2857142857143
"3754" 53.125 -6.125 4.8132183908046
"3755" 71.375 -6.125 4.66237942122186
"3756" 104.625 -6.125 5.13245033112583
"3757" 107.125 -6.125 6.33693972179289
"3758" 110.375 -6.125 4.78841870824053
"3759" 114.875 -6.125 4.88069414316703
"3760" 117.625 -6.125 4.80464625131996
"3761" 120.375 -6.125 4.66321243523316
"3762" 123.375 -6.125 4.64876033057851
"3763" 130.375 -6.125 4.4955044955045
"3764" 133.875 -6.125 4.70127326150832
"3765" 138.625 -6.125 6.59722222222222
"3766" 149.125 -6.125 4.45344129554656
"3767" 151.625 -6.125 4.0187891440501
"3768" 11.875 -6.375 14.6067415730337
"3769" 52.625 -6.375 4.77941176470588
"3770" 71.625 -6.375 4.67741935483871
"3771" 105.125 -6.375 4.9554565701559
"3772" 108.625 -6.375 5.73204419889503
"3773" 111.375 -6.375 5.09849362688297
"3774" 115.125 -6.375 4.8884165781084
"3775" 118.375 -6.375 4.82180293501048
"3776" 121.125 -6.375 4.67289719626168
"3777" 124.375 -6.375 4.60186142709411
"3778" 130.875 -6.375 4.61767626613704
"3779" 133.875 -6.375 4.86947791164659
"3780" 147.625 -6.375 4.54081632653061
"3781" 150.125 -6.375 4.45696721311475
"3782" -80.375 -6.625 10.6796116504854
"3783" 38.875 -6.625 5.18207282913165
"3784" 53.375 -6.625 4.88888888888889
"3785" 72.625 -6.625 4.37601296596434
"3786" 108.625 -6.625 6.02941176470588
"3787" 111.125 -6.625 5.80110497237569
"3788" 113.625 -6.625 4.89864864864865
"3789" 116.125 -6.625 4.86257928118393
"3790" 119.625 -6.625 4.67775467775468
"3791" 122.125 -6.625 4.53125
"3792" 129.625 -6.625 4.4
"3793" 132.125 -6.625 4.57643622200584
"3794" 138.125 -6.625 6.58333333333333
"3795" 148.625 -6.625 4.38144329896907
"3796" 155.125 -6.625 2.72277227722772
"3797" -34.625 -6.875 6.79611650485437
"3798" 40.375 -6.875 5.05050505050505
"3799" 70.875 -6.875 4.44078947368421
"3800" 105.125 -6.875 5.01066098081023
"3801" 109.125 -6.875 6.08424336973479
"3802" 111.875 -6.875 6.15275813295615
"3803" 114.375 -6.875 4.93273542600897
"3804" 117.375 -6.875 4.79666319082378
"3805" 119.875 -6.875 4.68262226847034
"3806" 122.375 -6.875 4.4979079497908
"3807" 130.125 -6.875 4.45
"3808" 134.375 -6.875 6.25
"3809" 147.125 -6.875 4.93827160493827
"3810" 156.375 -6.875 2.66666666666667
"3811" 12.625 -7.125 14.6067415730337
"3812" 53.125 -7.125 4.75482912332838
"3813" 71.875 -7.125 4.33715220949264
"3814" 106.125 -7.125 5.60640732265446
"3815" 113.125 -7.125 6.2406015037594
"3816" 115.625 -7.125 4.9468085106383
"3817" 118.125 -7.125 5.06863780359028
"3818" 121.125 -7.125 4.62577962577963
"3819" 127.375 -7.125 4.54545454545455
"3820" 130.625 -7.125 4.43995963673057
"3821" 134.375 -7.125 6.1711079943899
"3822" 146.875 -7.125 4.80081716036772
"3823" 156.375 -7.125 3.97590361445783
"3824" 12.625 -7.375 14.5348837209302
"3825" 52.875 -7.375 4.74777448071217
"3826" 71.375 -7.375 4.53074433656958
"3827" 106.125 -7.375 5.48847420417124
"3828" 113.125 -7.375 6.02739726027397
"3829" 115.625 -7.375 4.85744456177402
"3830" 118.375 -7.375 4.71014492753623
"3831" 121.625 -7.375 4.64876033057851
"3832" 126.375 -7.375 4.54545454545455
"3833" 128.875 -7.375 4.42522889114954
"3834" 131.375 -7.375 4.52334630350195
"3835" 138.125 -7.375 6.50406504065041
"3836" 144.625 -7.375 6.60377358490566
"3837" 156.125 -7.375 4
"3838" -79.375 -7.625 10.6976744186047
"3839" 13.125 -7.625 14.5348837209302
"3840" 56.125 -7.625 4.71556886227545
"3841" 72.375 -7.625 4.2833607907743
"3842" 107.875 -7.625 6.15727002967359
"3843" 112.875 -7.625 6.31911532385466
"3844" 115.375 -7.625 4.76939203354298
"3845" 118.375 -7.625 4.64509394572025
"3846" 122.375 -7.625 4.66804979253112
"3847" 126.125 -7.625 4.64396284829721
"3848" 128.625 -7.625 4.4806517311609
"3849" 131.125 -7.625 4.69506292352372
"3850" 138.875 -7.625 6.72131147540984
"3851" 145.375 -7.625 6.47590361445783
"3852" 155.625 -7.625 3.94456289978678
"3853" -141.125 -7.875 2.30414746543779
"3854" -34.875 -7.875 6.30434782608696
"3855" 13.125 -7.875 14.2857142857143
"3856" 70.875 -7.875 4.44810543657331
"3857" 107.875 -7.875 5.74365175332527
"3858" 110.375 -7.875 6.52818991097923
"3859" 115.125 -7.875 4.79957805907173
"3860" 117.625 -7.875 4.68262226847034
"3861" 120.375 -7.875 4.50310559006211
"3862" 122.875 -7.875 4.5881126173097
"3863" 125.375 -7.875 4.57348406988695
"3864" 127.875 -7.875 4.55010224948875
"3865" 130.375 -7.875 4.37625754527163
"3866" 137.875 -7.875 6.36645962732919
"3867" 143.875 -7.875 5.91715976331361
"3868" 147.375 -7.875 5.06792058516196
"3869" 149.875 -7.875 4.55486542443064
"3870" 156.875 -7.875 3.93133997785161
"3871" -140.625 -8.125 2.30414746543779
"3872" -34.375 -8.125 6.51162790697674
"3873" 39.375 -8.125 5.55555555555556
"3874" 108.625 -8.125 5.175983436853
"3875" 111.125 -8.125 6.35838150289017
"3876" 114.625 -8.125 4.65968586387435
"3877" 117.125 -8.125 4.71794871794872
"3878" 119.625 -8.125 4.55015511892451
"3879" 122.125 -8.125 4.60251046025105
"3880" 124.625 -8.125 4.62012320328542
"3881" 127.125 -8.125 4.60593654042989
"3882" 129.625 -8.125 4.32790224032587
"3883" 135.875 -8.125 5.9748427672956
"3884" 138.875 -8.125 6.55226209048362
"3885" 143.125 -8.125 6.71091445427729
"3886" 145.625 -8.125 5.94771241830065
"3887" 149.125 -8.125 4.5271629778672
"3888" 156.125 -8.125 4.02969247083775
"3889" 158.625 -8.125 3.7542662116041
"3890" -139.625 -8.375 2.30414746543779
"3891" 12.875 -8.375 13.3333333333333
"3892" 51.125 -8.375 4.54545454545455
"3893" 112.125 -8.375 5.92885375494071
"3894" 114.625 -8.375 5.4083885209713
"3895" 117.125 -8.375 4.71014492753623
"3896" 119.625 -8.375 4.66188524590164
"3897" 122.125 -8.375 4.59710743801653
"3898" 124.625 -8.375 4.8918640576725
"3899" 127.125 -8.375 4.66666666666667
"3900" 129.625 -8.375 4.40573770491803
"3901" 136.125 -8.375 6.08974358974359
"3902" 138.875 -8.375 6.26843657817109
"3903" 142.625 -8.375 6.61870503597122
"3904" 146.125 -8.375 5.73170731707317
"3905" 150.125 -8.375 4.46516192345437
"3906" 156.375 -8.375 3.98089171974522
"3907" 158.875 -8.375 3.83351588170865
"3908" -157.875 -8.625 4.21052631578947
"3909" -79.125 -8.625 10.2325581395349
"3910" 13.375 -8.625 13.8297872340426
"3911" 51.375 -8.625 4.73372781065089
"3912" 112.875 -8.625 5.12690355329949
"3913" 115.375 -8.625 4.99515033947624
"3914" 117.875 -8.625 5.02487562189055
"3915" 120.375 -8.625 4.83870967741935
"3916" 122.875 -8.625 4.75718533201189
"3917" 125.375 -8.625 4.60122699386503
"3918" 127.875 -8.625 4.23542354235424
"3919" 130.625 -8.625 4.19389978213508
"3920" 138.125 -8.625 5.72254335260116
"3921" 146.125 -8.625 4.84790874524715
"3922" 149.375 -8.625 4.51895043731778
"3923" 151.875 -8.625 4.41932168550874
"3924" 156.375 -8.625 3.74507227332457
"3925" 158.875 -8.625 3.91304347826087
"3926" 161.375 -8.625 3.62953692115144
"3927" -139.625 -8.875 2.30414746543779
"3928" 12.625 -8.875 12.9032258064516
"3929" 50.875 -8.875 4.77611940298507
"3930" 114.125 -8.875 5.65583634175692
"3931" 116.625 -8.875 5.04495504495504
"3932" 119.125 -8.875 5.21783181357649
"3933" 121.625 -8.875 4.67336683417085
"3934" 124.125 -8.875 4.91388044579534
"3935" 126.625 -8.875 4.65235173824131
"3936" 140.375 -8.875 6.16621983914209
"3937" 145.875 -8.875 4.69798657718121
"3938" 149.375 -8.875 4.51895043731778
"3939" 151.875 -8.875 4.38144329896907
"3940" 157.125 -8.875 3.92781316348195
"3941" 159.625 -8.875 4.06147091108672
"3942" -158.125 -9.125 4.23875432525952
"3943" -79.125 -9.125 10.2803738317757
"3944" 13.125 -9.125 14.1304347826087
"3945" 50.375 -9.125 4.66666666666667
"3946" 115.375 -9.125 5.04950495049505
"3947" 117.875 -9.125 4.79723046488625
"3948" 120.375 -9.125 4.70941883767535
"3949" 122.875 -9.125 4.65
"3950" 125.875 -9.125 4.5643153526971
"3951" 140.875 -9.125 6.08465608465608
"3952" 143.375 -9.125 5.92686002522068
"3953" 146.625 -9.125 5.28898582333697
"3954" 150.125 -9.125 4.4564152791381
"3955" 152.625 -9.125 4.33231396534149
"3956" 157.875 -9.125 3.9572192513369
"3957" 160.375 -9.125 4.40356744704571
"3958" -157.625 -9.375 4.21779141104294
"3959" -78.875 -9.375 10.6796116504854
"3960" 13.125 -9.375 13.1578947368421
"3961" 46.875 -9.375 4.72383720930233
"3962" 115.875 -9.375 4.99021526418787
"3963" 118.375 -9.375 4.85148514851485
"3964" 120.875 -9.375 4.61847389558233
"3965" 124.625 -9.375 5
"3966" 129.125 -9.375 4.52209660842754
"3967" 141.875 -9.375 6.07541899441341
"3968" 144.375 -9.375 4.67863894139887
"3969" 149.125 -9.375 4.58089668615984
"3970" 151.625 -9.375 4.26954732510288
"3971" 154.125 -9.375 4.30051813471503
"3972" 160.125 -9.375 4.3859649122807
"3973" 166.125 -9.375 3.76884422110553
"3974" -140.375 -9.625 2.30414746543779
"3975" -78.375 -9.625 10.7317073170732
"3976" 39.625 -9.625 4.83405483405483
"3977" 47.625 -9.625 4.80631276901004
"3978" 118.625 -9.625 4.95049504950495
"3979" 121.125 -9.625 4.6953046953047
"3980" 129.125 -9.625 4.41025641025641
"3981" 141.125 -9.625 5.87885985748219
"3982" 143.625 -9.625 5.07389162561576
"3983" 146.375 -9.625 4.51488952929875
"3984" 150.125 -9.625 4.43101711983887
"3985" 152.625 -9.625 4.34782608695652
"3986" 159.875 -9.625 4.25867507886435
"3987" 162.375 -9.625 3.76914016489988
"3988" -160.875 -9.875 2.2108843537415
"3989" -140.125 -9.875 2.30414746543779
"3990" -78.125 -9.875 10.5392156862745
"3991" 40.125 -9.875 4.92040520984081
"3992" 47.875 -9.875 4.74137931034483
"3993" 56.625 -9.875 4.80182926829268
"3994" 120.875 -9.875 4.58167330677291
"3995" 125.375 -9.875 4.42247658688866
"3996" 136.125 -9.875 5.07889546351085
"3997" 143.125 -9.875 5.21783181357649
"3998" 145.625 -9.875 4.42913385826772
"3999" 148.625 -9.875 5.49510337323177
"4000" 151.875 -9.875 4.33884297520661
"4001" 160.625 -9.875 3.83369330453564
"4002" 165.875 -9.875 3.85071090047393
"4003" -179.375 -10.125 3.66108786610879
"4004" -150.625 -10.125 3.3955857385399
"4005" -78.375 -10.125 10.4265402843602
"4006" 13.625 -10.125 13.6363636363636
"4007" 47.625 -10.125 4.74137931034483
"4008" 56.375 -10.125 4.83128834355828
"4009" 119.875 -10.125 5.34079348931841
"4010" 122.375 -10.125 4.75475475475475
"4011" 125.125 -10.125 4.40871369294606
"4012" 135.875 -10.125 5.0395256916996
"4013" 142.625 -10.125 5.31019978969506
"4014" 145.125 -10.125 4.51837140019861
"4015" 148.375 -10.125 5.50213675213675
"4016" 150.875 -10.125 4.42913385826772
"4017" 159.875 -10.125 4.16221985058698
"4018" 162.375 -10.125 3.76157407407407
"4019" 167.625 -10.125 4.06698564593301
"4020" -161.375 -10.375 3.54077253218884
"4021" -139.125 -10.375 2.30414746543779
"4022" -35.875 -10.375 6.52173913043478
"4023" 47.625 -10.375 4.65793304221252
"4024" 56.125 -10.375 4.78395061728395
"4025" 119.625 -10.375 4.76190476190476
"4026" 122.125 -10.375 4.65465465465465
"4027" 124.625 -10.375 4.41787941787942
"4028" 141.125 -10.375 5.02415458937198
"4029" 143.625 -10.375 4.98137802607076
"4030" 146.125 -10.375 4.43227091633466
"4031" 149.625 -10.375 4.78983382209189
"4032" 152.125 -10.375 4.41025641025641
"4033" 160.875 -10.375 3.7746170678337
"4034" 165.875 -10.375 4.21965317919075
"4035" 179.625 -10.375 3.92464678178964
"4036" -160.625 -10.625 4.04984423676012
"4037" -36.625 -10.625 6.92640692640693
"4038" 40.375 -10.625 4.87106017191977
"4039" 57.125 -10.625 4.72
"4040" 120.875 -10.625 4.59081836327345
"4041" 123.375 -10.625 4.81064483111566
"4042" 132.625 -10.625 4.92610837438424
"4043" 141.625 -10.625 5.21042084168337
"4044" 144.125 -10.625 4.6875
"4045" 148.625 -10.625 4.41030723488603
"4046" 151.125 -10.625 4.5668549905838
"4047" 153.625 -10.625 4.22314911366006
"4048" 162.125 -10.625 3.65853658536585
"4049" 166.875 -10.625 4.26900584795322
"4050" -171.375 -10.875 2.7027027027027
"4051" -77.875 -10.875 10.2941176470588
"4052" 40.375 -10.875 4.84804630969609
"4053" 105.875 -10.875 4.47916666666667
"4054" 123.125 -10.875 4.61384152457372
"4055" 131.125 -10.875 5.01012145748988
"4056" 133.625 -10.875 5.00500500500501
"4057" 141.625 -10.875 5.15515515515516
"4058" 144.125 -10.875 4.73537604456825
"4059" 150.875 -10.875 4.57979225684608
"4060" 153.375 -10.875 4.29606625258799
"4061" 159.625 -10.875 3.8961038961039
"4062" 165.375 -10.875 4.26267281105991
"4063" 179.625 -10.875 3.80952380952381
"4064" -165.625 -11.125 1.90839694656489
"4065" -37.125 -11.125 6.55021834061135
"4066" 42.875 -11.125 4.85294117647059
"4067" 121.625 -11.125 4.60921843687375
"4068" 130.125 -11.125 5.85305105853051
"4069" 132.625 -11.125 5.86734693877551
"4070" 136.625 -11.125 5.38793103448276
"4071" 142.875 -11.125 5.22088353413655
"4072" 150.625 -11.125 4.443359375
"4073" 153.125 -11.125 4.43786982248521
"4074" 156.125 -11.125 4.30220356768101
"4075" 162.625 -11.125 3.8121546961326
"4076" 169.625 -11.125 3.82746051032807
"4077" 179.875 -11.125 3.78890392422192
"4078" -171.375 -11.375 3.72714486638537
"4079" -78.125 -11.375 10.5670103092784
"4080" 13.625 -11.375 12.8865979381443
"4081" 43.625 -11.375 4.84581497797357
"4082" 122.875 -11.375 4.4932079414838
"4083" 130.625 -11.375 5.60509554140127
"4084" 133.125 -11.375 5.69544364508393
"4085" 136.375 -11.375 5.70913461538461
"4086" 143.375 -11.375 4.92753623188406
"4087" 151.875 -11.375 4.45544554455446
"4088" 154.375 -11.375 4.25752855659398
"4089" 162.375 -11.375 3.89254385964912
"4090" 169.875 -11.375 4.11622276029056
"4091" 179.875 -11.375 3.79494007989348
"4092" -177.375 -11.625 3.97039030955585
"4093" -77.625 -11.625 10.8585858585859
"4094" 40.375 -11.625 5.22058823529412
"4095" 43.875 -11.625 4.76539589442815
"4096" 47.875 -11.625 4.68521229868228
"4097" 123.125 -11.625 4.45278969957082
"4098" 130.875 -11.625 5.87808417997097
"4099" 133.375 -11.625 6.53789004457652
"4100" 135.875 -11.625 5.73047858942066
"4101" 142.125 -11.625 6.35391923990499
"4102" 151.375 -11.625 4.41478439425051
"4103" 153.875 -11.625 4.51422963689892
"4104" 166.125 -11.625 4.23825887743414
"4105" 170.375 -11.625 4.16666666666667
"4106" -179.625 -11.875 3.86125654450262
"4107" -177.125 -11.875 3.87182910547397
"4108" -77.625 -11.875 10.8585858585859
"4109" 40.625 -11.875 5.1063829787234
"4110" 43.875 -11.875 4.72673559822747
"4111" 47.125 -11.875 4.64601769911504
"4112" 96.625 -11.875 4.24799081515499
"4113" 129.625 -11.875 4.68061674008811
"4114" 132.125 -11.875 6.42335766423358
"4115" 134.625 -11.875 6.28612716763006
"4116" 137.125 -11.875 5.14342235410485
"4117" 143.875 -11.875 4.6617915904936
"4118" 154.375 -11.875 4.25079702444208
"4119" 166.625 -11.875 4.22374429223744
"4120" 170.375 -11.875 4.1970802919708
"4121" -179.875 -12.125 3.92535392535393
"4122" -177.375 -12.125 3.80507343124166
"4123" -77.375 -12.125 10.4878048780488
"4124" 40.375 -12.125 4.78260869565217
"4125" 43.625 -12.125 4.90483162518302
"4126" 46.625 -12.125 4.63917525773196
"4127" 49.625 -12.125 4.96350364963504
"4128" 123.375 -12.125 4.55519828510182
"4129" 131.375 -12.125 6.54044750430293
"4130" 134.625 -12.125 6.3588850174216
"4131" 137.125 -12.125 5.16385302879841
"4132" 143.875 -12.125 4.65753424657534
"4133" 160.125 -12.125 3.94736842105263
"4134" 169.125 -12.125 4.18632075471698
"4135" 176.375 -12.125 4.04509283819629
"4136" -178.125 -12.375 3.80577427821522
"4137" -175.625 -12.375 3.751617076326
"4138" -37.625 -12.375 6.52173913043478
"4139" 41.375 -12.375 4.88338192419825
"4140" 45.125 -12.375 4.84581497797357
"4141" 47.625 -12.375 4.61200585651537
"4142" 50.125 -12.375 4.70149253731343
"4143" 123.625 -12.375 4.58860759493671
"4144" 131.375 -12.375 6.72043010752688
"4145" 135.375 -12.375 6.438127090301
"4146" 141.375 -12.375 5.4228855721393
"4147" 159.625 -12.375 3.91832229580574
"4148" 170.125 -12.375 4.2719614921781
"4149" -178.875 -12.625 4.01034928848642
"4150" -175.875 -12.625 3.72272143774069
"4151" -37.875 -12.625 6.46551724137931
"4152" 41.125 -12.625 4.84581497797357
"4153" 45.125 -12.625 5.07757404795487
"4154" 48.125 -12.625 4.84804630969609
"4155" 96.875 -12.625 4.25776754890679
"4156" 124.625 -12.625 4.55112219451372
"4157" 136.625 -12.625 5.50161812297735
"4158" 143.375 -12.625 5.34499514091351
"4159" 166.625 -12.625 3.93063583815029
"4160" -179.375 -12.875 4.08038976857491
"4161" -176.375 -12.875 3.79266750948167
"4162" -76.875 -12.875 10.6598984771574
"4163" 12.625 -12.875 12.8205128205128
"4164" 45.125 -12.875 4.92857142857143
"4165" 48.875 -12.875 6.27413127413127
"4166" 123.625 -12.875 4.51127819548872
"4167" 130.625 -12.875 6.3600782778865
"4168" 141.625 -12.875 6
"4169" 160.125 -12.875 4.04371584699454
"4170" 167.875 -12.875 4.03690888119954
"4171" -176.375 -13.125 3.90334572490706
"4172" -163.625 -13.125 4.11392405063291
"4173" -38.875 -13.125 6.43776824034335
"4174" 40.625 -13.125 5.06512301013025
"4175" 48.375 -13.125 5.15759312320917
"4176" 123.625 -13.125 4.51612903225806
"4177" 129.875 -13.125 5.87248322147651
"4178" 141.375 -13.125 5.9331797235023
"4179" 160.625 -13.125 4.052573932092
"4180" 167.875 -13.125 3.97923875432526
"4181" -175.875 -13.375 3.9119804400978
"4182" -163.375 -13.375 4.18641390205371
"4183" -38.375 -13.375 6.19469026548673
"4184" 45.125 -13.375 4.90483162518302
"4185" 50.125 -13.375 5.08474576271186
"4186" 123.875 -13.375 4.5510455104551
"4187" 126.625 -13.375 4.94335736354274
"4188" 135.875 -13.375 6.62393162393162
"4189" 143.375 -13.375 5.56133056133056
"4190" 166.125 -13.375 4.22297297297297
"4191" -179.375 -13.625 4.23031727379554
"4192" -172.625 -13.625 4.11124546553809
"4193" -141.375 -13.625 3.46283783783784
"4194" 40.375 -13.625 4.76190476190476
"4195" 49.875 -13.625 5.05540166204986
"4196" 123.625 -13.625 4.49438202247191
"4197" 126.625 -13.625 5.48847420417124
"4198" 135.625 -13.625 6.61914460285132
"4199" 141.625 -13.625 6.63841807909604
"4200" 146.625 -13.625 4.437564499484
"4201" -179.375 -13.875 4.11694510739857
"4202" -172.375 -13.875 3.93192488262911
"4203" -169.625 -13.875 3.8265306122449
"4204" -76.625 -13.875 10.5128205128205
"4205" 40.625 -13.875 5.07868383404864
"4206" 50.625 -13.875 4.52488687782805
"4207" 124.125 -13.875 4.5346062052506
"4208" 127.375 -13.875 6.1875
"4209" 136.625 -13.875 5.81761006289308
"4210" 144.125 -13.875 5.31154239019408
"4211" 147.125 -13.875 4.43169968717414
"4212" -178.125 -14.125 3.96449704142012
"4213" -171.125 -14.125 3.94896719319563
"4214" -168.125 -14.125 3.78486055776892
"4215" -144.625 -14.125 3.4804753820034
"4216" -38.875 -14.125 6.49350649350649
"4217" 47.125 -14.125 4.83405483405483
"4218" 121.875 -14.125 4.52488687782805
"4219" 125.375 -14.125 5.08390918065153
"4220" 127.875 -14.125 5.63186813186813
"4221" 136.625 -14.125 5.96707818930041
"4222" 144.125 -14.125 5.52516411378556
"4223" 146.625 -14.125 4.48453608247423
"4224" -178.125 -14.375 3.87779083431257
"4225" -170.375 -14.375 3.89851485148515
"4226" -148.625 -14.375 3.42465753424658
"4227" -144.375 -14.375 3.47457627118644
"4228" -75.875 -14.375 10.3015075376884
"4229" 40.875 -14.375 4.97866287339972
"4230" 121.375 -14.375 4.39356435643564
"4231" 124.625 -14.375 4.64285714285714
"4232" 127.875 -14.375 6.30885122410546
"4233" 135.625 -14.375 6.5121412803532
"4234" 141.625 -14.375 6.72937771345876
"4235" 145.875 -14.375 4.49897750511247
"4236" 167.875 -14.375 4.02038505096263
"4237" -169.875 -14.625 3.84615384615385
"4238" -148.625 -14.625 3.42465753424658
"4239" -145.875 -14.625 3.41296928327645
"4240" -138.875 -14.625 3.40715502555366
"4241" 11.875 -14.625 11.8852459016393
"4242" 47.875 -14.625 6.68549905838041
"4243" 124.875 -14.625 5.01949317738791
"4244" 128.875 -14.625 6.54761904761905
"4245" 136.125 -14.625 5.84070796460177
"4246" 144.625 -14.625 5.81395348837209
"4247" 159.875 -14.625 3.84615384615385
"4248" 168.375 -14.625 3.9727582292849
"4249" -147.625 -14.875 3.5
"4250" -145.125 -14.875 3.49829351535836
"4251" -75.875 -14.875 9.70149253731343
"4252" 40.625 -14.875 5.07757404795487
"4253" 50.375 -14.875 5.07757404795487
"4254" 125.375 -14.875 5.38461538461539
"4255" 129.625 -14.875 6.43712574850299
"4256" 141.625 -14.875 6.77710843373494
"4257" 159.625 -14.875 3.83759733036707
"4258" 168.125 -14.875 4.07366071428571
"4259" -148.375 -15.125 3.53535353535354
"4260" -145.875 -15.125 3.40715502555366
"4261" -138.625 -15.125 3.44234079173838
"4262" 12.125 -15.125 12.6016260162602
"4263" 46.875 -15.125 6.4484126984127
"4264" 122.125 -15.125 4.71230158730159
"4265" 125.125 -15.125 5.38888888888889
"4266" 129.625 -15.125 6.99558173784978
"4267" 137.625 -15.125 5.18672199170125
"4268" 145.125 -15.125 5.65217391304348
"4269" 159.625 -15.125 3.88026607538803
"4270" 168.125 -15.125 4.05701754385965
"4271" -174.125 -15.375 3.82746051032807
"4272" -147.625 -15.375 3.48258706467662
"4273" -145.125 -15.375 3.41296928327645
"4274" -75.375 -15.375 10.2941176470588
"4275" 40.625 -15.375 5.07649513212796
"4276" 47.125 -15.375 6.59229208924949
"4277" 122.125 -15.375 5.05893909626719
"4278" 124.625 -15.375 5.42505592841163
"4279" 129.625 -15.375 6.73076923076923
"4280" 138.125 -15.375 5.11756569847856
"4281" 145.375 -15.375 5.37745604963806
"4282" 149.875 -15.375 4.36170212765957
"4283" 167.875 -15.375 4.22535211267606
"4284" -179.625 -15.625 3.9647577092511
"4285" -175.375 -15.625 3.86007237635706
"4286" -154.125 -15.625 3.47593582887701
"4287" -146.375 -15.625 3.47107438016529
"4288" -142.625 -15.625 3.37954939341421
"4289" -75.375 -15.625 10.1415094339623
"4290" -5.375 -15.625 2.08333333333333
"4291" 45.125 -15.625 4.9929676511955
"4292" 49.625 -15.625 6.61157024793388
"4293" 121.625 -15.625 4.88647581441264
"4294" 124.125 -15.625 5.23690773067332
"4295" 136.375 -15.625 6.7351598173516
"4296" 138.875 -15.625 5.23338048090523
"4297" 145.125 -15.625 5.68544102019129
"4298" 149.125 -15.625 4.44444444444444
"4299" 167.125 -15.625 4.13090128755365
"4300" 176.125 -15.625 4.0929203539823
"4301" -176.875 -15.875 3.84615384615385
"4302" -154.875 -15.875 3.50719424460432
"4303" -147.875 -15.875 3.43642611683849
"4304" -144.875 -15.875 3.42465753424658
"4305" -141.875 -15.875 3.45423143350604
"4306" -74.875 -15.875 10.1415094339623
"4307" -5.875 -15.875 2.08333333333333
"4308" 40.625 -15.875 4.9645390070922
"4309" 45.875 -15.875 6.88259109311741
"4310" 54.375 -15.875 4.09698996655518
"4311" 123.125 -15.875 5.38213132400431
"4312" 136.875 -15.875 6.69371196754564
"4313" 139.625 -15.875 5.49169859514687
"4314" 145.875 -15.875 4.67111534795043
"4315" 150.125 -15.875 4.40084835630965
"4316" 167.625 -15.875 4.18478260869565
"4317" 179.125 -15.875 3.95299145299145
"4318" -176.875 -16.125 3.80499405469679
"4319" -154.125 -16.125 3.4330985915493
"4320" -147.875 -16.125 3.42465753424658
"4321" -144.875 -16.125 3.50584307178631
"4322" -142.375 -16.125 3.55371900826446
"4323" -74.625 -16.125 9.81735159817352
"4324" -5.875 -16.125 2.08333333333333
"4325" 40.625 -16.125 4.92857142857143
"4326" 46.125 -16.125 6.76229508196721
"4327" 54.625 -16.125 4.19463087248322
"4328" 123.375 -16.125 5.67567567567568
"4329" 137.375 -16.125 6.99774266365688
"4330" 140.125 -16.125 5.68820224719101
"4331" 147.875 -16.125 4.38413361169102
"4332" 165.625 -16.125 4.21558164354322
"4333" 168.125 -16.125 4.39914163090129
"4334" 179.625 -16.125 4.6875
"4335" -173.625 -16.375 3.82281553398058
"4336" -151.875 -16.375 3.51629502572899
"4337" -145.625 -16.375 3.57723577235772
"4338" -143.125 -16.375 3.46283783783784
"4339" -73.875 -16.375 10.1382488479263
"4340" -5.375 -16.375 2.08333333333333
"4341" 43.625 -16.375 4.95810055865922
"4342" 50.125 -16.375 5.18934081346424
"4343" 122.375 -16.375 5.05836575875486
"4344" 124.875 -16.375 6.51890482398957
"4345" 139.375 -16.375 5.78583765112263
"4346" 145.875 -16.375 4.72222222222222
"4347" 149.375 -16.375 4.33646812957158
"4348" 166.875 -16.375 4.28265524625268
"4349" 177.625 -16.375 4.48785638859557
"4350" -179.875 -16.625 4.51837140019861
"4351" -154.125 -16.625 3.43915343915344
"4352" -150.875 -16.625 3.48639455782313
"4353" -145.125 -16.625 3.46283783783784
"4354" -142.625 -16.625 3.52112676056338
"4355" -72.625 -16.625 10.2325581395349
"4356" 39.625 -16.625 6.02006688963211
"4357" 44.625 -16.625 6.92148760330578
"4358" 119.375 -16.625 4.58377239199157
"4359" 123.625 -16.625 6.17173524150268
"4360" 138.875 -16.625 7.01559020044543
"4361" 141.375 -16.625 7.19101123595506
"4362" 147.875 -16.625 4.40573770491803
"4363" 150.625 -16.625 4.29025423728814
"4364" 168.375 -16.625 4.43376068376068
"4365" 178.625 -16.625 4.77315689981096
"4366" -178.875 -16.875 4.12748171368861
"4367" -152.375 -16.875 3.37370242214533
"4368" -149.375 -16.875 3.45699831365936
"4369" -143.875 -16.875 3.48432055749129
"4370" -138.625 -16.875 3.59649122807018
"4371" -39.125 -16.875 6.68103448275862
"4372" 39.375 -16.875 5.99369085173502
"4373" 44.125 -16.875 6.34328358208955
"4374" 59.625 -16.875 4.6875
"4375" 122.375 -16.875 5.41158536585366
"4376" 138.625 -16.875 6.87645687645688
"4377" 141.375 -16.875 7.40318906605923
"4378" 147.875 -16.875 4.38413361169102
"4379" 150.375 -16.875 4.32033719704953
"4380" 167.125 -16.875 4.30393198724761
"4381" 176.875 -16.875 4.33862433862434
"4382" 179.375 -16.875 4.5320197044335
"4383" -174.375 -17.125 3.9838337182448
"4384" -150.875 -17.125 3.56536502546689
"4385" -145.125 -17.125 3.46620450606586
"4386" -142.625 -17.125 3.52112676056338
"4387" -138.125 -17.125 3.51493848857645
"4388" -38.875 -17.125 6.52173913043478
"4389" 39.125 -17.125 5.90111642743222
"4390" 43.875 -17.125 5.82922824302135
"4391" 59.625 -17.125 4.53846153846154
"4392" 122.125 -17.125 5.40364583333333
"4393" 139.375 -17.125 6.96821515892421
"4394" 146.375 -17.125 4.70479704797048
"4395" 149.125 -17.125 4.3274244004171
"4396" 151.625 -17.125 4.34782608695652
"4397" 168.125 -17.125 4.27215189873418
"4398" 177.875 -17.125 4.78424015009381
"4399" -179.625 -17.375 4.37044745057232
"4400" -151.625 -17.375 3.53448275862069
"4401" -148.875 -17.375 3.47457627118644
"4402" -143.875 -17.375 3.52112676056338
"4403" -141.375 -17.375 3.53356890459364
"4404" -72.375 -17.375 9.74025974025974
"4405" 11.375 -17.375 13.9097744360902
"4406" 39.125 -17.375 5.15536723163842
"4407" 49.375 -17.375 6.25
"4408" 119.875 -17.375 4.45240532241556
"4409" 139.375 -17.375 7.19424460431655
"4410" 146.125 -17.375 5.45829042224511
"4411" 149.125 -17.375 4.26765015806112
"4412" 151.625 -17.375 4.27835051546392
"4413" 156.375 -17.375 4.36507936507936
"4414" 177.625 -17.375 4.93827160493827
"4415" -179.875 -17.625 4.39958592132505
"4416" -174.375 -17.625 4.0386803185438
"4417" -150.125 -17.625 3.56536502546689
"4418" -145.625 -17.625 3.49040139616056
"4419" -142.625 -17.625 3.50262697022767
"4420" -138.875 -17.625 3.61552028218695
"4421" -38.875 -17.625 6.55021834061135
"4422" 37.875 -17.625 6.41952983725136
"4423" 49.375 -17.625 5.97738287560582
"4424" 122.375 -17.625 5.65149136577708
"4425" 145.875 -17.625 5.89887640449438
"4426" 148.875 -17.625 4.41329179646937
"4427" 151.625 -17.625 4.41787941787942
"4428" 162.875 -17.625 4.32033719704953
"4429" 177.125 -17.625 4.642166344294
"4430" 179.625 -17.625 4.37242798353909
"4431" -177.875 -17.875 4.25985090521832
"4432" -163.125 -17.875 3.01953818827709
"4433" -148.875 -17.875 3.46283783783784
"4434" -143.375 -17.875 3.51493848857645
"4435" -140.875 -17.875 3.50877192982456
"4436" -70.625 -17.875 10.5726872246696
"4437" 11.875 -17.875 15.3846153846154
"4438" 44.125 -17.875 7.03933747412008
"4439" 122.375 -17.875 5.96026490066225
"4440" 147.125 -17.875 4.35
"4441" 149.875 -17.875 4.27974947807933
"4442" 155.875 -17.875 4.60157126823793
"4443" 168.875 -17.875 4.15352260778128
"4444" 179.375 -17.875 4.59486166007905
"4445" -178.125 -18.125 4.41932168550874
"4446" -168.125 -18.125 3.92422192151556
"4447" -149.625 -18.125 3.21100917431193
"4448" -142.625 -18.125 3.52112676056338
"4449" -136.125 -18.125 3.42960288808664
"4450" -39.625 -18.125 6.79824561403509
"4451" 12.125 -18.125 15.4471544715447
"4452" 43.875 -18.125 6.52985074626866
"4453" 122.125 -18.125 6.09756097560976
"4454" 147.625 -18.125 4.58494208494209
"4455" 150.125 -18.125 3.97022332506203
"4456" 163.625 -18.125 4.41478439425051
"4457" 169.125 -18.125 4.16666666666667
"4458" 178.625 -18.125 4.91329479768786
"4459" -178.875 -18.375 4.41478439425051
"4460" -173.625 -18.375 4.05555555555556
"4461" -148.125 -18.375 3.51629502572899
"4462" -140.375 -18.375 3.53356890459364
"4463" -136.375 -18.375 3.43580470162749
"4464" -39.375 -18.375 6.55021834061135
"4465" 36.875 -18.375 6.61080074487896
"4466" 49.625 -18.375 5.14492753623188
"4467" 146.625 -18.375 4.90740740740741
"4468" 149.875 -18.375 4.17972831765935
"4469" 164.875 -18.375 4.26954732510288
"4470" 177.875 -18.375 4.75961538461539
"4471" -179.625 -18.625 4.45344129554656
"4472" -174.625 -18.625 4.12595005428882
"4473" -168.125 -18.625 3.90835579514825
"4474" -141.125 -18.625 3.55871886120996
"4475" -137.375 -18.625 3.45454545454545
"4476" -39.875 -18.625 6.66666666666667
"4477" 36.875 -18.625 6.10510046367852
"4478" 49.375 -18.625 5.20110957004161
"4479" 147.125 -18.625 4.87132352941176
"4480" 152.125 -18.625 4.29645542427497
"4481" 163.125 -18.625 4.54545454545455
"4482" 169.125 -18.625 4.07636738906089
"4483" 178.875 -18.625 4.48588709677419
"4484" -178.625 -18.875 4.5135406218656
"4485" -170.375 -18.875 3.71120107962213
"4486" -158.875 -18.875 3.19926873857404
"4487" -139.375 -18.875 3.59712230215827
"4488" -70.125 -18.875 10.5381165919283
"4489" 36.125 -18.875 7.11382113821138
"4490" 44.125 -18.875 6.57142857142857
"4491" 146.125 -18.875 6.84438040345821
"4492" 148.625 -18.875 4.48717948717949
"4493" 158.375 -18.875 4.50054884742042
"4494" 163.875 -18.875 4.30327868852459
"4495" 177.375 -18.875 4.49844881075491
"4496" -179.875 -19.125 4.37436419125127
"4497" -174.875 -19.125 4.27350427350427
"4498" -169.375 -19.125 3.71120107962213
"4499" -141.625 -19.125 3.55871886120996
"4500" -138.625 -19.125 3.59712230215827
"4501" 12.625 -19.125 14.8305084745763
"4502" 43.125 -19.125 5.07246376811594
"4503" 120.875 -19.125 5.19765739385066
"4504" 147.875 -19.125 4.80591497227357
"4505" 152.125 -19.125 4.55020920502092
"4506" 159.375 -19.125 4.38401775804661
"4507" 169.125 -19.125 4.38328236493374
"4508" 178.625 -19.125 4.46700507614213
"4509" -178.375 -19.375 4.22680412371134
"4510" -170.125 -19.375 3.69623655913978
"4511" -158.125 -19.375 3.19343065693431
"4512" -140.375 -19.375 3.59712230215827
"4513" -70.125 -19.375 9.90990990990991
"4514" 35.875 -19.375 6.51438240270728
"4515" 57.625 -19.375 4.65648854961832
"4516" 120.625 -19.375 5.37065052950076
"4517" 148.125 -19.375 5.14018691588785
"4518" 150.625 -19.375 4.20124481327801
"4519" 159.125 -19.375 4.42139737991266
"4520" 165.375 -19.375 4.17940876656473
"4521" 170.625 -19.375 4.40552016985138
"4522" -178.375 -19.625 4.24430641821946
"4523" -169.875 -19.625 3.74331550802139
"4524" -145.125 -19.625 3.49040139616056
"4525" -139.375 -19.625 3.584229390681
"4526" -39.625 -19.625 6.79824561403509
"4527" 35.875 -19.625 6.04651162790698
"4528" 57.625 -19.625 4.76550680786687
"4529" 118.625 -19.625 5.53763440860215
"4530" 121.125 -19.625 6.51769087523277
"4531" 149.125 -19.625 5.57213930348259
"4532" 152.375 -19.625 4.31769722814499
"4533" 163.125 -19.625 4.61460446247465
"4534" 165.875 -19.625 4.24671385237614
"4535" 177.875 -19.625 4.37693099897013
"4536" -175.125 -19.875 4.42571127502634
"4537" -157.625 -19.875 3.18181818181818
"4538" -140.125 -19.875 3.5778175313059
"4539" 12.875 -19.875 16.4948453608247
"4540" 44.625 -19.875 7.20250521920668
"4541" 63.125 -19.875 4.22764227642276
"4542" 118.625 -19.875 5.63282336578581
"4543" 147.375 -19.875 6.58409387222947
"4544" 149.875 -19.875 5.56650246305419
"4545" 158.875 -19.875 4.56498388829216
"4546" 164.875 -19.875 4.17956656346749
"4547" 169.625 -19.875 4.29769392033543
"4548" -175.375 -20.125 4.4350580781415
"4549" -157.875 -20.125 3.17028985507246
"4550" -143.625 -20.125 3.54609929078014
"4551" -40.125 -20.125 7.07964601769912
"4552" 13.375 -20.125 16.0550458715596
"4553" 49.125 -20.125 4.93372606774669
"4554" 115.375 -20.125 5.11089681774349
"4555" 118.125 -20.125 5.70175438596491
"4556" 147.875 -20.125 6.64516129032258
"4557" 150.375 -20.125 5.76730190571715
"4558" 159.125 -20.125 4.40217391304348
"4559" 165.125 -20.125 4.30327868852459
"4560" 169.875 -20.125 4.35466946484785
"4561" -175.375 -20.375 4.43974630021142
"4562" -158.375 -20.375 3.17604355716878
"4563" -143.625 -20.375 3.55239786856128
"4564" -70.375 -20.375 10.2222222222222
"4565" -28.625 -20.375 6.16113744075829
"4566" 44.125 -20.375 6.11888111888112
"4567" 57.625 -20.375 4.81927710843374
"4568" 116.875 -20.375 5.94530321046373
"4569" 148.375 -20.375 6.3905325443787
"4570" 150.875 -20.375 5.56612749762131
"4571" 163.375 -20.375 4.39330543933054
"4572" 165.875 -20.375 4.37436419125127
"4573" 169.875 -20.375 4.29319371727749
"4574" -175.125 -20.625 4.39330543933054
"4575" -160.875 -20.625 3.24324324324324
"4576" -139.625 -20.625 3.48837209302326
"4577" -40.875 -20.625 7.11009174311927
"4578" -28.375 -20.625 6.16113744075829
"4579" 43.875 -20.625 5.68535825545171
"4580" 57.125 -20.625 4.57317073170732
"4581" 116.125 -20.625 5.49568965517241
"4582" 118.625 -20.625 6.88487584650113
"4583" 150.875 -20.625 6.09007164790174
"4584" 154.375 -20.625 4.44801714898178
"4585" 159.625 -20.625 4.40528634361233
"4586" 165.875 -20.625 4.45344129554656
"4587" 169.875 -20.625 4.3274244004171
"4588" -174.875 -20.875 4.30497925311203
"4589" -160.625 -20.875 3.21428571428571
"4590" -139.375 -20.875 3.48214285714286
"4591" -70.375 -20.875 10.3211009174312
"4592" -28.625 -20.875 6.16113744075829
"4593" 44.125 -20.875 6.52591170825336
"4594" 57.125 -20.875 4.5662100456621
"4595" 116.375 -20.875 7.03479576399395
"4596" 149.375 -20.875 6.37472283813747
"4597" 151.875 -20.875 4.98065764023211
"4598" 154.875 -20.875 4.40386680988185
"4599" 159.375 -20.875 4.48087431693989
"4600" 165.875 -20.875 4.43995963673057
"4601" -179.125 -21.125 4.45387062566278
"4602" -164.125 -21.125 3.22299651567944
"4603" -142.875 -21.125 3.52622061482821
"4604" -136.625 -21.125 3.33333333333333
"4605" -40.875 -21.125 6.98198198198198
"4606" 35.625 -21.125 5.12465373961219
"4607" 48.625 -21.125 5.19480519480519
"4608" 114.875 -21.125 5.20732883317261
"4609" 149.625 -21.125 6.30865484880083
"4610" 152.125 -21.125 5.20446096654275
"4611" 155.375 -21.125 4.6524064171123
"4612" 159.625 -21.125 4.57079152731327
"4613" 165.875 -21.125 4.79921645445642
"4614" 168.375 -21.125 4.36105476673428
"4615" -164.125 -21.375 3.23426573426573
"4616" -140.625 -21.375 3.49462365591398
"4617" -135.875 -21.375 3.32167832167832
"4618" 13.375 -21.375 16.8674698795181
"4619" 39.875 -21.375 4.29864253393665
"4620" 48.875 -21.375 4.95562130177515
"4621" 114.625 -21.375 5.15911282545805
"4622" 150.125 -21.375 5.93719332679097
"4623" 152.625 -21.375 5.48837209302326
"4624" 155.625 -21.375 4.60385438972163
"4625" 164.125 -21.375 4.38871473354232
"4626" 166.625 -21.375 4.53172205438066
"4627" 174.625 -21.375 4.34516523867809
"4628" -159.625 -21.625 3.20855614973262
"4629" -140.625 -21.625 3.50089766606822
"4630" -136.625 -21.625 3.31010452961672
"4631" -69.875 -21.625 10.1851851851852
"4632" 35.625 -21.625 5.29573590096286
"4633" 48.125 -21.625 5.09776536312849
"4634" 114.125 -21.625 5.32868525896414
"4635" 149.875 -21.625 6.95970695970696
"4636" 152.375 -21.625 5.88235294117647
"4637" 155.875 -21.625 4.69255663430421
"4638" 164.875 -21.625 4.62097611630322
"4639" 167.375 -21.625 4.5271629778672
"4640" 175.125 -21.625 4.33455433455433
"4641" -154.875 -21.875 3.24909747292419
"4642" -138.875 -21.875 3.25704225352113
"4643" -70.625 -21.875 9.81308411214953
"4644" 35.125 -21.875 6.20629370629371
"4645" 43.125 -21.875 5.08474576271186
"4646" 114.375 -21.875 6.90406976744186
"4647" 150.875 -21.875 5.83732057416268
"4648" 153.375 -21.875 4.62776659959759
"4649" 158.875 -21.875 4.90196078431373
"4650" 166.125 -21.875 5.18962075848303
"4651" 168.625 -21.875 4.50861195542047
"4652" -175.875 -22.125 4.45168295331162
"4653" -151.125 -22.125 3.3271719038817
"4654" -136.375 -22.125 3.29289428076257
"4655" -40.875 -22.125 6.98198198198198
"4656" 39.875 -22.125 4.45619335347432
"4657" 48.375 -22.125 5.09915014164306
"4658" 150.125 -22.125 7.33333333333333
"4659" 152.625 -22.125 6.00616016427105
"4660" 155.625 -22.125 5.01583949313622
"4661" 166.375 -22.125 5.3680981595092
"4662" 168.875 -22.125 4.67955239064089
"4663" -158.125 -22.375 3.17919075144509
"4664" -150.875 -22.375 3.2967032967033
"4665" -42.125 -22.375 7.17703349282297
"4666" 35.125 -22.375 5.23097826086957
"4667" 43.125 -22.375 5.0414364640884
"4668" 113.875 -22.375 5.70131180625631
"4669" 150.875 -22.375 6.37966804979253
"4670" 153.375 -22.375 4.19198055893074
"4671" 165.875 -22.375 4.81865284974093
"4672" 168.625 -22.375 4.77642276422764
"4673" -152.375 -22.625 3.27272727272727
"4674" -134.875 -22.625 3.36787564766839
"4675" -42.875 -22.625 6.97115384615385
"4676" 35.625 -22.625 5.27045769764216
"4677" 48.125 -22.625 5.24475524475525
"4678" 150.125 -22.625 8.31005586592179
"4679" 152.625 -22.625 5.51330798479087
"4680" 166.875 -22.625 5.73419078242229
"4681" -152.875 -22.875 3.27868852459016
"4682" -136.875 -22.875 3.35628227194492
"4683" -44.625 -22.875 6.63507109004739
"4684" -42.125 -22.875 6.63507109004739
"4685" 40.375 -22.875 4.52522255192878
"4686" 113.875 -22.875 6.20998719590269
"4687" 152.375 -22.875 5.56612749762131
"4688" 166.875 -22.875 5.47520661157025
"4689" -152.625 -23.125 3.26086956521739
"4690" -135.375 -23.125 3.37370242214533
"4691" -44.875 -23.125 6.66666666666667
"4692" -42.375 -23.125 6.66666666666667
"4693" 43.125 -23.125 5.11921458625526
"4694" 150.625 -23.125 7.70252324037185
"4695" 155.625 -23.125 4.85386221294363
"4696" -179.125 -23.375 4.70974808324206
"4697" -137.125 -23.375 3.36787564766839
"4698" -70.375 -23.375 10.8585858585859
"4699" -43.125 -23.375 6.69856459330144
"4700" 35.625 -23.375 5.33980582524272
"4701" 113.625 -23.375 5.70505920344456
"4702" 152.375 -23.375 5.52884615384615
"4703" -178.875 -23.625 4.67546754675468
"4704" -147.125 -23.625 3.23475046210721
"4705" -130.875 -23.625 3.4412955465587
"4706" -45.125 -23.625 7.17703349282297
"4707" 35.625 -23.625 5.36211699164345
"4708" 113.125 -23.625 5.50505050505051
"4709" 151.875 -23.625 6.34020618556701
"4710" -179.375 -23.875 4.82796892341842
"4711" -147.125 -23.875 3.21691176470588
"4712" -70.875 -23.875 9.75609756097561
"4713" -44.875 -23.875 6.76328502415459
"4714" 43.875 -23.875 5.23415977961433
"4715" 151.625 -23.875 7.24094881398252
"4716" -178.875 -24.125 4.652466367713
"4717" -128.625 -24.125 3.4412955465587
"4718" -46.375 -24.125 6.90476190476191
"4719" 35.125 -24.125 5.98086124401914
"4720" 47.875 -24.125 5.06607929515418
"4721" 152.875 -24.125 5.68627450980392
"4722" -130.625 -24.375 3.4412955465587
"4723" -70.375 -24.375 10
"4724" 14.125 -24.375 18.1034482758621
"4725" 43.875 -24.375 5.33240997229917
"4726" 152.375 -24.375 6.55650319829424
"4727" -128.125 -24.625 3.43434343434343
"4728" -47.625 -24.625 7.83783783783784
"4729" 14.625 -24.625 18.8679245283019
"4730" 43.875 -24.625 5.36959553695955
"4731" 152.125 -24.625 8.54383358098068
"4732" -128.375 -24.875 3.44827586206897
"4733" -47.875 -24.875 7.89473684210526
"4734" 34.375 -24.875 6.49241146711636
"4735" 47.125 -24.875 5.9967585089141
"4736" 152.375 -24.875 8.73715124816446
"4737" -124.875 -25.125 3.4375
"4738" -47.375 -25.125 7.14285714285714
"4739" 34.375 -25.125 5.56390977443609
"4740" 45.875 -25.125 5.99369085173502
"4741" 113.375 -25.125 8.20770519262982
"4742" -130.375 -25.375 3.38983050847458
"4743" -48.125 -25.375 7.25
"4744" 33.375 -25.375 5.50070521861777
"4745" 45.125 -25.375 5.59701492537313
"4746" 112.625 -25.375 6.53266331658291
"4747" 152.875 -25.375 7.10290827740492
"4748" -48.375 -25.625 7.47422680412371
"4749" 33.375 -25.625 5.55555555555556
"4750" 45.875 -25.625 5.61299852289513
"4751" 113.875 -25.625 9.25925925925926
"4752" -70.625 -25.875 11.5384615384615
"4753" 32.875 -25.875 7.18685831622177
"4754" 112.625 -25.875 6.66235446313066
"4755" 153.375 -25.875 6.83030949839915
"4756" -48.375 -26.125 7.28643216080402
"4757" 112.625 -26.125 6.59411011523688
"4758" 153.375 -26.125 6.7338282078473
"4759" -48.875 -26.375 8.43023255813953
"4760" 33.375 -26.375 5.37482319660537
"4761" 153.125 -26.375 7.15896279594138
"4762" -70.625 -26.625 12.2754491017964
"4763" 33.125 -26.625 5.43785310734463
"4764" 153.625 -26.625 6.08651911468813
"4765" -70.875 -26.875 10.7594936708861
"4766" 32.625 -26.875 5.41310541310541
"4767" 153.375 -26.875 7.54385964912281
"4768" -109.125 -27.125 10.7142857142857
"4769" 14.875 -27.125 18.75
"4770" 152.875 -27.125 9.44350758853288
"4771" -109.875 -27.375 10.7142857142857
"4772" -48.375 -27.375 7.67195767195767
"4773" 113.625 -27.375 7.90697674418605
"4774" -144.375 -27.625 3.61842105263158
"4775" -70.875 -27.625 12.6760563380282
"4776" 33.125 -27.625 5.57142857142857
"4777" -144.375 -27.875 3.7117903930131
"4778" -48.875 -27.875 9.79020979020979
"4779" 32.625 -27.875 5.49132947976879
"4780" 153.375 -27.875 7.45762711864407
"4781" -71.125 -28.125 12.5954198473282
"4782" 32.625 -28.125 5.4014598540146
"4783" 153.375 -28.125 7.59193357058126
"4784" -48.625 -28.375 8.49673202614379
"4785" 113.375 -28.375 7.40740740740741
"4786" -71.625 -28.625 11.4173228346457
"4787" 16.375 -28.625 17.5438596491228
"4788" 114.375 -28.625 9.78062157221207
"4789" -178.125 -28.875 5.33536585365854
"4790" -48.625 -28.875 9.12162162162162
"4791" 113.375 -28.875 7.61834319526627
"4792" 167.625 -28.875 6.48702594810379
"4793" -71.375 -29.125 13.0434782608696
"4794" 31.625 -29.125 8.11138014527845
"4795" 114.875 -29.125 12.2828784119107
"4796" 168.125 -29.125 6.75675675675676
"4797" -49.875 -29.375 10.4761904761905
"4798" 31.875 -29.375 6.97026022304833
"4799" 153.875 -29.375 6.15711252653928
"4800" -178.125 -29.625 5.76323987538941
"4801" 16.625 -29.625 19.4915254237288
"4802" 153.125 -29.625 9.73154362416107
"4803" -178.375 -29.875 5.9375
"4804" 30.875 -29.875 6.66666666666667
"4805" 153.625 -29.875 6.61521499448732
"4806" -72.125 -30.125 12.8318584070796
"4807" -49.875 -30.125 10.2040816326531
"4808" 115.125 -30.125 11.6470588235294
"4809" -178.875 -30.375 5.5205047318612
"4810" -50.875 -30.375 11.6504854368932
"4811" 31.125 -30.375 5.96885813148789
"4812" 159.125 -30.375 6.28366247755835
"4813" -51.375 -30.625 12
"4814" 17.625 -30.625 18
"4815" 152.875 -30.625 9.12828947368421
"4816" -51.375 -30.875 12.1052631578947
"4817" 30.125 -30.875 6.55737704918033
"4818" 153.375 -30.875 6.82634730538922
"4819" -51.125 -31.125 11.9791666666667
"4820" 30.625 -31.125 5.63607085346216
"4821" 159.375 -31.125 6.18081180811808
"4822" -51.875 -31.375 9.89583333333333
"4823" 18.125 -31.375 19.5945945945946
"4824" 129.875 -31.375 21.2264150943396
"4825" 153.375 -31.375 6.96125907990315
"4826" -71.375 -31.625 14.0776699029126
"4827" 17.875 -31.625 20.6349206349206
"4828" 115.375 -31.625 12.2828784119107
"4829" 130.125 -31.625 21.2264150943396
"4830" 152.875 -31.625 9.01898734177215
"4831" 29.875 -31.875 6.04203152364273
"4832" 128.375 -31.875 22.1910112359551
"4833" 130.875 -31.875 20.7547169811321
"4834" 133.625 -31.875 24.6666666666667
"4835" 159.375 -31.875 6.44859813084112
"4836" 17.875 -32.125 19.5652173913043
"4837" 115.625 -32.125 15.9810126582278
"4838" 127.625 -32.125 21.1363636363636
"4839" 131.875 -32.125 20.7547169811321
"4840" 152.375 -32.125 11.9205298013245
"4841" -52.375 -32.375 13.5294117647059
"4842" 28.875 -32.375 7.4390243902439
"4843" 125.875 -32.375 19.9095022624434
"4844" 128.375 -32.375 20
"4845" 133.875 -32.375 23.224043715847
"4846" -71.875 -32.625 15.9340659340659
"4847" 18.375 -32.625 17.5324675324675
"4848" 124.875 -32.625 20.1298701298701
"4849" 127.375 -32.625 20.0913242009132
"4850" 137.875 -32.625 21.2328767123288
"4851" -71.625 -32.875 14.0243902439024
"4852" 18.125 -32.875 17.8082191780822
"4853" 115.875 -32.875 18.0084745762712
"4854" 133.375 -32.875 20.959595959596
"4855" 151.375 -32.875 12.5
"4856" -71.375 -33.125 14.5161290322581
"4857" 18.125 -33.125 19.0789473684211
"4858" 115.625 -33.125 19.2622950819672
"4859" 133.625 -33.125 21.2121212121212
"4860" 151.125 -33.125 12.1951219512195
"4861" -58.375 -33.375 17.3076923076923
"4862" 18.125 -33.375 19.1780821917808
"4863" 115.125 -33.375 17.7083333333333
"4864" 124.875 -33.375 20.3703703703704
"4865" 137.375 -33.375 21.9730941704036
"4866" -80.875 -33.625 17.8571428571429
"4867" -71.625 -33.625 14.375
"4868" 18.125 -33.625 19.7183098591549
"4869" 26.375 -33.625 12
"4870" 115.625 -33.625 19.5652173913043
"4871" 122.875 -33.625 19.4690265486726
"4872" 135.125 -33.625 22.2488038277512
"4873" 151.375 -33.625 12.914691943128
"4874" -78.625 -33.875 17.8571428571429
"4875" -53.625 -33.875 15.4929577464789
"4876" 22.375 -33.875 14.4230769230769
"4877" 25.125 -33.875 12.751677852349
"4878" 114.625 -33.875 13.0208333333333
"4879" 120.875 -33.875 19.4570135746606
"4880" 123.375 -33.875 19.7368421052632
"4881" 134.875 -33.875 21.7821782178218
"4882" 150.875 -33.875 12.533692722372
"4883" -79.125 -34.125 15.3846153846154
"4884" -53.875 -34.125 15.9420289855072
"4885" 20.875 -34.125 17.6136363636364
"4886" 23.625 -34.125 15.9090909090909
"4887" 26.125 -34.125 12.1621621621622
"4888" 119.625 -34.125 18.3760683760684
"4889" 122.125 -34.125 19.8660714285714
"4890" 133.875 -34.125 20.8542713567839
"4891" 136.875 -34.125 22.5352112676056
"4892" 151.375 -34.125 12.2787610619469
"4893" -72.125 -34.375 16.6666666666667
"4894" -54.125 -34.375 16.4179104477612
"4895" 20.375 -34.375 18.2352941176471
"4896" 22.875 -34.375 16.1458333333333
"4897" 25.375 -34.375 13.0057803468208
"4898" 118.875 -34.375 17.6
"4899" 121.625 -34.375 19.5454545454545
"4900" 134.125 -34.375 20.935960591133
"4901" 136.625 -34.375 22.7053140096618
"4902" 151.125 -34.375 14.030612244898
"4903" -72.375 -34.625 18.1159420289855
"4904" -56.875 -34.625 18.3823529411765
"4905" -54.125 -34.625 16.6666666666667
"4906" 19.625 -34.625 17.6470588235294
"4907" 22.125 -34.625 15.9340659340659
"4908" 116.375 -34.625 17.0909090909091
"4909" 119.625 -34.625 19.6035242290749
"4910" 134.875 -34.625 21.3235294117647
"4911" 137.375 -34.625 22.3004694835681
"4912" 151.375 -34.625 11.4432989690722
"4913" -57.125 -34.875 16.4285714285714
"4914" -54.625 -34.875 13.3802816901408
"4915" 20.125 -34.875 16.4893617021277
"4916" 116.375 -34.875 16.9520547945205
"4917" 118.875 -34.875 19.0677966101695
"4918" 135.875 -34.875 21.8446601941748
"4919" 138.375 -34.875 22.2222222222222
"4920" 172.875 -34.875 21.830985915493
"4921" -72.625 -35.125 17.910447761194
"4922" -56.125 -35.125 15.3846153846154
"4923" 19.625 -35.125 18.0232558139535
"4924" 117.125 -35.125 18.0232558139535
"4925" 135.375 -35.125 21.2871287128713
"4926" 137.875 -35.125 22.463768115942
"4927" 172.625 -35.125 19.3333333333333
"4928" -72.875 -35.375 19.4029850746269
"4929" -55.125 -35.375 15.3225806451613
"4930" 118.125 -35.375 18.6440677966102
"4931" 137.375 -35.375 22.2488038277512
"4932" 150.625 -35.375 17.003367003367
"4933" 174.375 -35.375 19.0217391304348
"4934" -56.875 -35.625 16.1971830985915
"4935" 138.125 -35.625 23.6040609137056
"4936" 150.875 -35.625 14.6974063400576
"4937" 175.125 -35.625 16.6666666666667
"4938" -56.875 -35.875 15.9420289855072
"4939" 138.125 -35.875 22.636815920398
"4940" 150.625 -35.875 15.7894736842105
"4941" 175.375 -35.875 18.0412371134021
"4942" 136.125 -36.125 21.8592964824121
"4943" 138.625 -36.125 23.4375
"4944" 173.375 -36.125 20.1298701298701
"4945" 175.875 -36.125 17.1428571428571
"4946" -56.375 -36.375 14.5833333333333
"4947" 150.375 -36.375 16.2337662337662
"4948" 175.375 -36.375 18.4782608695652
"4949" -56.375 -36.625 14.5833333333333
"4950" 173.625 -36.625 20.5128205128205
"4951" 176.125 -36.625 18.1818181818182
"4952" 150.125 -36.875 19.7628458498024
"4953" 175.875 -36.875 19.8863636363636
"4954" -56.625 -37.125 15
"4955" 139.875 -37.125 23.9583333333333
"4956" 175.125 -37.125 24.1379310344828
"4957" 177.875 -37.125 15.2542372881356
"4958" -56.875 -37.375 16.3636363636364
"4959" 139.375 -37.375 22.9591836734694
"4960" 149.625 -37.375 21.6981132075472
"4961" 175.875 -37.375 22.65625
"4962" 178.375 -37.375 18.6170212765957
"4963" -57.125 -37.625 18.1034482758621
"4964" 144.875 -37.625 23.2804232804233
"4965" 149.375 -37.625 22.1428571428571
"4966" 177.875 -37.625 16.8224299065421
"4967" -57.375 -37.875 16.6666666666667
"4968" 140.625 -37.875 23.2843137254902
"4969" 147.375 -37.875 24.1935483870968
"4970" 149.875 -37.875 21.3333333333333
"4971" 176.875 -37.875 19.8795180722892
"4972" -74.125 -38.125 22.9166666666667
"4973" 141.875 -38.125 23.5751295336788
"4974" 145.125 -38.125 24.3169398907104
"4975" 148.875 -38.125 21.889400921659
"4976" 177.375 -38.125 19.8795180722892
"4977" -58.875 -38.375 18.1818181818182
"4978" 141.125 -38.375 22.8855721393035
"4979" 144.375 -38.375 24.7222222222222
"4980" 147.875 -38.375 23.6979166666667
"4981" -73.625 -38.625 23
"4982" -58.625 -38.625 17.7777777777778
"4983" 142.375 -38.625 23.6979166666667
"4984" 144.875 -38.625 24.4505494505494
"4985" 147.375 -38.625 23.8095238095238
"4986" 178.625 -38.625 19.6428571428571
"4987" -61.625 -38.875 20.2702702702703
"4988" -59.125 -38.875 18.4782608695652
"4989" 15.625 77.125 21.5909090909091
"4990" 144.375 -38.875 23.6842105263158
"4991" 146.875 -38.875 23.6040609137056
"4992" 177.375 -38.875 28.9473684210526
"4993" -62.125 -39.125 17.4418604651163
"4994" -59.625 -39.125 15.9090909090909
"4995" 145.875 -39.125 23.3160621761658
"4996" 173.875 -39.125 25.8333333333333
"4997" 178.375 -39.125 19.8795180722892
"4998" -60.875 -39.375 17.4418604651163
"4999" 146.375 -39.375 23.6979166666667
"5000" 173.875 -39.375 26.4150943396226
"5001" -73.625 -39.625 25
"5002" 144.125 -39.625 24.8571428571429
"5003" 148.625 -39.625 25.2840909090909
"5004" 177.875 -39.625 24.5901639344262
"5005" -61.875 -39.875 18.6046511627907
"5006" 144.375 -39.875 26.0606060606061
"5007" 148.625 -39.875 25.4437869822485
"5008" 174.875 -39.875 30.4347826086957
"5009" -73.375 -40.125 22.5490196078431
"5010" 143.625 -40.125 25.1552795031056
"5011" 148.125 -40.125 23.9247311827957
"5012" 175.125 -40.125 30.6818181818182
"5013" -62.375 -40.375 20.2380952380952
"5014" 144.375 -40.375 27.1241830065359
"5015" 148.375 -40.375 24.0932642487047
"5016" 173.875 -40.375 31.9444444444444
"5017" -73.875 -40.625 23.2558139534884
"5018" 145.875 -40.625 24.5664739884393
"5019" 148.625 -40.625 25.1445086705202
"5020" 173.875 -40.625 31.9444444444444
"5021" 176.875 -40.625 29.3478260869565
"5022" -64.125 -40.875 18.6046511627907
"5023" 144.125 -40.875 25.1592356687898
"5024" 146.625 -40.875 24.8633879781421
"5025" 171.875 -40.875 30.2325581395349
"5026" 174.375 -40.875 29.2682926829268
"5027" -74.375 -41.125 21.4285714285714
"5028" -63.875 -41.125 19.2307692307692
"5029" -22.875 76.875 35.7142857142857
"5030" -20.375 76.875 27.7777777777778
"5031" 144.625 -41.125 27.7777777777778
"5032" 147.125 -41.125 24.585635359116
"5033" 172.875 -41.125 32.1428571428571
"5034" 175.875 -41.125 32.0512820512821
"5035" -72.625 -41.375 17.7083333333333
"5036" -63.375 -41.375 20.5128205128205
"5037" 16.375 76.875 26.056338028169
"5038" 25.625 76.875 46.4285714285714
"5039" 146.375 -41.375 25.5813953488372
"5040" 171.875 -41.375 30.3030303030303
"5041" 174.875 -41.375 29.1666666666667
"5042" -73.625 -41.625 18
"5043" -64.625 -41.625 19.047619047619
"5044" 66.125 76.875 43.0555555555556
"5045" 147.875 -41.625 23.6979166666667
"5046" 174.125 -41.625 31.0810810810811
"5047" -74.375 -41.875 17.0454545454545
"5048" -65.375 -41.875 21.0526315789474
"5049" 144.875 -41.875 26.6891891891892
"5050" 171.375 -41.875 30
"5051" 175.375 -41.875 31.4814814814815
"5052" -72.875 -42.125 20
"5053" -63.875 -42.125 20.7317073170732
"5054" 148.375 -42.125 25.1479289940828
"5055" -74.375 -42.375 17.0731707317073
"5056" -65.125 -42.375 18.9189189189189
"5057" 145.125 -42.375 28.5714285714286
"5058" 170.875 -42.375 31.25
"5059" -73.875 -42.625 16.6666666666667
"5060" -64.875 -42.625 18.5714285714286
"5061" 145.375 -42.625 26.4331210191083
"5062" 170.625 -42.625 30.3030303030303
"5063" -74.375 -42.875 17.5
"5064" -65.125 -42.875 20.2702702702703
"5065" 145.375 -42.875 26.1904761904762
"5066" 147.875 -42.875 26.158940397351
"5067" 171.125 -42.875 28.5714285714286
"5068" -74.125 -43.125 17.5675675675676
"5069" -64.375 -43.125 18.1818181818182
"5070" 146.375 -43.125 26.4900662251656
"5071" 169.625 -43.125 30
"5072" 173.625 -43.125 27.7777777777778
"5073" -74.375 -43.375 18.5714285714286
"5074" -64.625 -43.375 18.3333333333333
"5075" 147.125 -43.375 25.974025974026
"5076" 169.875 -43.375 31.0344827586207
"5077" -177.125 -43.625 34.7826086956522
"5078" -74.125 -43.625 17.741935483871
"5079" -64.625 -43.625 18.3333333333333
"5080" -20.625 76.625 31.25
"5081" 147.875 -43.625 24.8407643312102
"5082" 170.125 -43.625 30.6451612903226
"5083" -177.125 -43.875 32
"5084" -74.125 -43.875 16.6666666666667
"5085" 17.125 76.625 32.4561403508772
"5086" 145.875 -43.875 27.0408163265306
"5087" 168.125 -43.875 32.7586206896552
"5088" 171.875 -43.875 30
"5089" -176.375 -44.125 34.7826086956522
"5090" -73.125 -44.125 16.6666666666667
"5091" 61.875 76.625 40.7407407407407
"5092" 64.375 76.625 45
"5093" 167.625 -44.125 33.3333333333333
"5094" 171.625 -44.125 28.3333333333333
"5095" -176.375 -44.375 34.7826086956522
"5096" -73.625 -44.375 20.6896551724138
"5097" 167.625 -44.375 34.6153846153846
"5098" -176.625 -44.625 32.6086956521739
"5099" -74.125 -44.625 18.3333333333333
"5100" -65.375 -44.625 22.9166666666667
"5101" 171.375 -44.625 28.8461538461538
"5102" 152.875 76.625 41.6666666666667
"5103" -74.625 -44.875 18.5185185185185
"5104" -66.625 -44.875 25
"5105" 166.875 -44.875 31.6666666666667
"5106" -75.375 -45.125 16.6666666666667
"5107" -67.125 -45.125 22.5
"5108" 166.375 -45.125 31.0344827586207
"5109" -74.875 -45.375 18.5185185185185
"5110" -67.375 -45.375 22.5
"5111" 166.375 -45.375 34.6153846153846
"5112" -75.125 -45.625 19.2307692307692
"5113" -72.625 -45.625 23.3333333333333
"5114" 170.625 -45.625 28
"5115" -73.625 -45.875 20.3703703703704
"5116" 170.625 -45.875 28
"5117" -73.875 -46.125 22
"5118" -20.625 76.375 31.8181818181818
"5119" 166.875 -46.125 32.6086956521739
"5120" 170.875 -46.125 30.4347826086957
"5121" -73.875 -46.375 21.1538461538462
"5122" 24.875 76.375 46.4285714285714
"5123" 167.125 -46.375 30.3571428571429
"5124" 169.625 -46.375 31.4814814814815
"5125" -74.625 -46.625 16.6666666666667
"5126" -66.375 -46.625 18.4210526315789
"5127" 60.375 76.375 41.6666666666667
"5128" 62.875 76.375 42.8571428571429
"5129" 65.375 76.375 43.0555555555556
"5130" 68.875 76.375 46
"5131" 168.125 -46.625 27.5
"5132" -75.625 -46.875 18.75
"5133" -66.875 -46.875 21.0526315789474
"5134" 167.875 -46.875 32.6086956521739
"5135" -75.625 -47.125 18.75
"5136" -66.375 -47.125 20.4545454545455
"5137" 167.375 -47.125 33.3333333333333
"5138" 152.375 76.375 45.4545454545455
"5139" -75.625 -47.375 18.75
"5140" 167.375 -47.375 33.3333333333333
"5141" -75.375 -47.625 18.1818181818182
"5142" -65.625 -47.625 23.6842105263158
"5143" -74.875 -47.875 18.75
"5144" -65.625 -47.875 21.0526315789474
"5145" -73.875 -48.125 19.2307692307692
"5146" -87.625 76.125 36.3636363636364
"5147" -85.125 76.125 36.3636363636364
"5148" -75.875 -48.375 19.5652173913043
"5149" -73.375 -48.375 20.3703703703704
"5150" -74.125 -48.625 21.1538461538462
"5151" -20.375 76.125 28.5714285714286
"5152" -75.625 -48.875 17.3076923076923
"5153" -67.125 -48.875 18.1818181818182
"5154" 25.125 76.125 46.4285714285714
"5155" -75.125 -49.125 17.3076923076923
"5156" -66.875 -49.125 20
"5157" 59.875 76.125 44.6428571428571
"5158" 62.375 76.125 40.7407407407407
"5159" 64.875 76.125 43.0555555555556
"5160" 67.375 76.125 42.4242424242424
"5161" -73.875 -49.375 19.2307692307692
"5162" 179.125 -49.375 40.9090909090909
"5163" -73.625 -49.625 20
"5164" 178.875 -49.625 40.9090909090909
"5165" 152.875 76.125 45.4545454545455
"5166" -73.875 -49.875 18.75
"5167" 178.625 -49.875 44.4444444444444
"5168" -74.125 -50.125 18
"5169" 166.375 -50.125 38.4615384615385
"5170" -74.125 -50.375 19.2307692307692
"5171" -67.625 -50.375 18.1818181818182
"5172" -116.625 75.875 18
"5173" -111.625 75.875 19.6428571428571
"5174" 165.625 -50.375 45
"5175" -109.125 75.875 21.1538461538462
"5176" -106.625 75.875 20
"5177" -104.125 75.875 14.6341463414634
"5178" -101.625 75.875 14.2857142857143
"5179" -75.125 -50.625 19.5652173913043
"5180" -68.875 -50.625 17.5
"5181" -95.875 75.875 21.25
"5182" -93.375 75.875 22.3684210526316
"5183" -90.625 75.875 34.6153846153846
"5184" -88.125 75.875 29.4117647058824
"5185" -85.625 75.875 27.027027027027
"5186" -83.125 75.875 37.5
"5187" -80.625 75.875 30.7692307692308
"5188" 166.625 -50.625 41.6666666666667
"5189" -73.625 -50.875 18.5185185185185
"5190" -61.625 -50.875 14.2857142857143
"5191" -59.125 -50.875 16.0714285714286
"5192" 166.375 -50.875 41.6666666666667
"5193" -73.625 -51.125 18.5185185185185
"5194" -61.375 -51.125 14.8148148148148
"5195" -58.875 -51.125 16.0714285714286
"5196" -22.125 75.875 30.6451612903226
"5197" -19.625 75.875 29.6875
"5198" 166.625 -51.125 41.6666666666667
"5199" -73.375 -51.375 18.5185185185185
"5200" -61.375 -51.375 14.2857142857143
"5201" -58.875 -51.375 16.0714285714286
"5202" -75.375 -51.625 16
"5203" -72.875 -51.625 20
"5204" -61.625 -51.625 14.2857142857143
"5205" -59.125 -51.625 25
"5206" 57.875 75.875 41.1764705882353
"5207" 60.375 75.875 39.2857142857143
"5208" 65.375 75.875 47.3684210526316
"5209" -75.125 -51.875 16
"5210" -72.625 -51.875 20
"5211" -61.125 -51.875 16.0714285714286
"5212" -58.625 -51.875 20
"5213" -74.375 -52.125 17.3076923076923
"5214" -69.375 -52.125 25
"5215" -60.625 -52.125 20
"5216" -58.125 -52.125 13.7931034482759
"5217" -74.375 -52.375 17.8571428571429
"5218" -71.875 -52.375 26.6666666666667
"5219" -68.375 -52.375 21.875
"5220" -59.875 -52.375 16.6666666666667
"5221" -73.875 -52.625 18.75
"5222" -71.375 -52.625 19.2307692307692
"5223" -68.875 -52.625 25
"5224" -59.375 -52.625 14.2857142857143
"5225" 169.125 -52.625 44.4444444444444
"5226" -73.375 -52.875 19.2307692307692
"5227" -70.875 -52.875 22
"5228" -68.375 -52.875 26.6666666666667
"5229" -117.875 75.625 27.7777777777778
"5230" -115.375 75.625 20
"5231" -110.375 75.625 18.5185185185185
"5232" -107.125 75.625 19.4444444444444
"5233" -104.125 75.625 15.2777777777778
"5234" -101.625 75.625 14.2857142857143
"5235" -98.125 75.625 25
"5236" -73.875 -53.125 17.3913043478261
"5237" -71.375 -53.125 18.75
"5238" -68.125 -53.125 26.6666666666667
"5239" -95.625 75.625 21.5909090909091
"5240" -89.125 75.625 23.6842105263158
"5241" -86.625 75.625 24.3589743589744
"5242" -84.125 75.625 35.2941176470588
"5243" -80.625 75.625 30.7692307692308
"5244" -74.125 -53.375 18
"5245" -71.625 -53.375 18.75
"5246" -69.125 -53.375 19.047619047619
"5247" -72.375 -53.625 17.2413793103448
"5248" -69.875 -53.625 20.8333333333333
"5249" -67.125 -53.625 35
"5250" -22.125 75.625 30.6451612903226
"5251" -19.625 75.625 29.6875
"5252" -73.125 -53.875 16
"5253" -70.625 -53.875 20.8333333333333
"5254" -66.625 -53.875 15.9090909090909
"5255" -71.625 -54.125 18
"5256" -65.625 -54.125 15.3846153846154
"5257" 57.875 75.625 41.1764705882353
"5258" 62.125 75.625 42.5925925925926
"5259" 64.625 75.625 47.2222222222222
"5260" -73.625 -54.375 16
"5261" -71.125 -54.375 17.3076923076923
"5262" -67.125 -54.375 26.6666666666667
"5263" -64.625 -54.375 15.3846153846154
"5264" -72.375 -54.625 16
"5265" -69.875 -54.625 20
"5266" -67.375 -54.625 19.047619047619
"5267" -64.625 -54.625 15.3846153846154
"5268" 150.125 75.625 50
"5269" -72.375 -54.875 16.0714285714286
"5270" -69.875 -54.875 17.8571428571429
"5271" -67.375 -54.875 18.75
"5272" -64.875 -54.875 14.2857142857143
"5273" -71.375 -55.125 16.6666666666667
"5274" -68.875 -55.125 15.3846153846154
"5275" -66.375 -55.125 16.6666666666667
"5276" -63.875 -55.125 15.625
"5277" -69.375 -55.375 15.5172413793103
"5278" -66.875 -55.375 14.2857142857143
"5279" -116.125 75.375 19.5652173913043
"5280" -113.375 75.375 23.8095238095238
"5281" -110.875 75.375 18.5185185185185
"5282" -105.625 75.375 15
"5283" -103.125 75.375 14.6341463414634
"5284" -100.625 75.375 16.6666666666667
"5285" -97.125 75.375 25
"5286" -70.125 -55.625 16.6666666666667
"5287" -67.625 -55.625 14.2857142857143
"5288" -94.625 75.375 25.6410256410256
"5289" -92.125 75.375 23.0769230769231
"5290" -87.875 75.375 31.25
"5291" -85.375 75.375 28.5714285714286
"5292" -79.125 75.375 36.3636363636364
"5293" -68.875 -55.875 19.047619047619
"5294" -68.125 -56.125 14.8148148148148
"5295" -20.625 75.375 28.5714285714286
"5296" -18.125 75.375 31.8181818181818
"5297" 56.875 75.375 41.304347826087
"5298" 61.875 75.375 40
"5299" 64.375 75.375 44.4444444444444
"5300" 151.125 75.375 50
"5301" -117.125 75.125 25
"5302" -114.625 75.125 22.7272727272727
"5303" -112.125 75.125 18.3333333333333
"5304" -104.625 75.125 14.6341463414634
"5305" -102.125 75.125 14.2857142857143
"5306" -99.625 75.125 18.6046511627907
"5307" -97.125 75.125 24.2424242424242
"5308" -92.125 75.125 23.0769230769231
"5309" -79.625 75.125 36.3636363636364
"5310" -21.125 75.125 28.5714285714286
"5311" -18.625 75.125 30.4347826086957
"5312" 56.375 75.125 38.8888888888889
"5313" 61.375 75.125 40.3225806451613
"5314" 150.375 75.125 50
"5315" -116.375 74.875 19.5652173913043
"5316" -113.875 74.875 20.3703703703704
"5317" -111.375 74.875 19.6428571428571
"5318" -108.875 74.875 21.875
"5319" -103.625 74.875 20.5882352941176
"5320" -98.875 74.875 21.7948717948718
"5321" -96.375 74.875 26.9230769230769
"5322" -93.875 74.875 25.6410256410256
"5323" -91.375 74.875 27.1428571428571
"5324" -88.875 74.875 25.7142857142857
"5325" -20.125 74.875 31.6666666666667
"5326" 18.625 74.875 35.8695652173913
"5327" 56.125 74.875 33.3333333333333
"5328" 59.625 74.875 41.0714285714286
"5329" 150.625 74.875 45.4545454545455
"5330" -113.625 74.625 19.6428571428571
"5331" -111.125 74.625 20.3703703703704
"5332" -99.875 74.625 18.9189189189189
"5333" -97.375 74.625 24.3243243243243
"5334" -94.875 74.625 27.2727272727273
"5335" -92.375 74.625 27.2727272727273
"5336" -89.875 74.625 27.1428571428571
"5337" -87.375 74.625 24.3243243243243
"5338" -84.875 74.625 25
"5339" -82.375 74.625 25.6756756756757
"5340" -79.875 74.625 36.3636363636364
"5341" -21.125 74.625 34.6153846153846
"5342" -18.625 74.625 31.0344827586207
"5343" 55.125 74.625 37.5
"5344" 58.625 74.625 39.7058823529412
"5345" -118.125 74.375 27.7777777777778
"5346" -114.125 74.375 20.3703703703704
"5347" -111.625 74.375 19.6428571428571
"5348" -100.125 74.375 18.5714285714286
"5349" -97.625 74.375 24.3243243243243
"5350" -94.375 74.375 27.1428571428571
"5351" -91.875 74.375 25.7575757575758
"5352" -89.375 74.375 26.4705882352941
"5353" -86.875 74.375 24.2857142857143
"5354" -84.375 74.375 24.390243902439
"5355" -81.875 74.375 25.6756756756757
"5356" -22.625 74.375 35
"5357" -20.125 74.375 31.6666666666667
"5358" 18.625 74.375 35.8695652173913
"5359" 56.125 74.375 33.3333333333333
"5360" 59.625 74.375 41.0714285714286
"5361" 150.125 74.375 45.4545454545455
"5362" -118.375 74.125 27.7777777777778
"5363" -112.625 74.125 19.6428571428571
"5364" -99.375 74.125 21.25
"5365" -96.875 74.125 25
"5366" -93.875 74.125 26.3157894736842
"5367" -91.375 74.125 27.2727272727273
"5368" -88.875 74.125 26.4705882352941
"5369" -86.375 74.125 25
"5370" -83.875 74.125 23.75
"5371" -81.375 74.125 27.4193548387097
"5372" -20.625 74.125 34.6153846153846
"5373" 55.625 74.125 36.3636363636364
"5374" 59.125 74.125 40
"5375" -115.375 73.875 19.2307692307692
"5376" -107.625 73.875 16.25
"5377" -105.125 73.875 14.2857142857143
"5378" -100.625 73.875 15.3846153846154
"5379" -98.125 73.875 20.2380952380952
"5380" -95.375 73.875 26.3888888888889
"5381" -86.875 73.875 25.7142857142857
"5382" -84.375 73.875 25.6410256410256
"5383" -81.875 73.875 25.6756756756757
"5384" -79.375 73.875 37.5
"5385" -22.375 73.875 34.6153846153846
"5386" -19.875 73.875 31.25
"5387" 57.375 73.875 39.3939393939394
"5388" 70.875 73.875 50
"5389" -114.875 73.625 19.2307692307692
"5390" -107.125 73.625 15.7894736842105
"5391" -104.625 73.625 15.1162790697674
"5392" -100.125 73.625 16.2790697674419
"5393" -97.625 73.625 25.7142857142857
"5394" -94.875 73.625 27.027027027027
"5395" -88.875 73.625 27.2727272727273
"5396" -86.375 73.625 27.1428571428571
"5397" -83.875 73.625 25.6756756756757
"5398" -81.375 73.625 28.125
"5399" -78.875 73.625 36.3636363636364
"5400" -24.125 73.625 32.258064516129
"5401" -21.625 73.625 33.3333333333333
"5402" 55.375 73.625 39.2857142857143
"5403" 58.125 73.625 40
"5404" -114.375 73.375 20.3703703703704
"5405" -107.625 73.375 16.2162162162162
"5406" -101.375 73.375 14.2857142857143
"5407" -89.125 73.375 26.3888888888889
"5408" -84.125 73.375 26.3157894736842
"5409" -25.625 73.375 35
"5410" -23.125 73.375 33.75
"5411" -20.625 73.375 30
"5412" 56.625 73.375 40.7407407407407
"5413" 70.125 73.375 50
"5414" -113.375 73.125 22.2222222222222
"5415" -110.875 73.125 24
"5416" -108.375 73.125 20.8333333333333
"5417" -102.625 73.125 15.3846153846154
"5418" -100.125 73.125 16.2790697674419
"5419" -96.875 73.125 20.7317073170732
"5420" -91.375 73.125 30
"5421" -84.875 73.125 23.75
"5422" -80.375 73.125 27.2727272727273
"5423" -77.875 73.125 36.3636363636364
"5424" -24.625 73.125 30.3030303030303
"5425" -22.125 73.125 33.8709677419355
"5426" 56.125 73.125 33.3333333333333
"5427" 70.375 73.125 50
"5428" -113.375 72.875 23.0769230769231
"5429" -110.875 72.875 25
"5430" -108.375 72.875 20.4545454545455
"5431" -104.375 72.875 27.2727272727273
"5432" -100.875 72.875 16.1764705882353
"5433" -97.375 72.875 20.7317073170732
"5434" -94.375 72.875 27.7777777777778
"5435" -91.875 72.875 26.4705882352941
"5436" -86.875 72.875 27.2727272727273
"5437" -84.375 72.875 23.8095238095238
"5438" -79.625 72.875 35
"5439" -77.125 72.875 36.3636363636364
"5440" -23.625 72.875 35.8974358974359
"5441" 68.875 72.875 46.6666666666667
"5442" -113.375 72.625 22.9166666666667
"5443" -109.875 72.625 21.4285714285714
"5444" -105.375 72.625 16.304347826087
"5445" -101.125 72.625 14.8648648648649
"5446" -96.375 72.625 26.5625
"5447" -93.375 72.625 25.7142857142857
"5448" -90.125 72.625 30.3571428571429
"5449" -85.625 72.625 29.3103448275862
"5450" -80.625 72.625 30.7692307692308
"5451" -78.125 72.625 36.3636363636364
"5452" -24.375 72.625 33.75
"5453" -21.875 72.625 32.258064516129
