# Supplementary material for: A functional vulnerability framework for biodiversity conservation
Source: Nat Commun. 2022 Sep 1;13:4774. doi: 10.1038/s41467-022-32331-y (PMC9437092; doi:10.1038/s41467-022-32331-y)
Supplement: Supplementary file 4 — Source data [file 41467_2022_32331_MOESM4_ESM.zip › SuppFig7.txt]

"lon" "lat" "vulnerability"
"1" 106.5 -62.5 17.9208098666163
"2" 116.5 -62.5 6.64037456609645
"3" 126.5 -62.5 6.27981970956441
"4" 136.5 -62.5 7.01969487822213
"5" 146.5 -62.5 9.82956205102008
"6" 156.5 -62.5 9.11333955417887
"7" 166.5 -62.5 3.32298856029742
"8" 176.5 -62.5 7.88476171382433
"9" -173.5 -61.5 5.5830231981335
"10" -163.5 -61.5 6.20329760896702
"11" -153.5 -61.5 15.5410045846644
"12" -143.5 -61.5 3.23761099183879
"13" -133.5 -61.5 8.41667505787304
"14" -123.5 -61.5 5.59703913604678
"15" -113.5 -61.5 12.2401825540875
"16" -103.5 -61.5 8.96542719270798
"17" -93.5 -61.5 11.0508227387651
"18" -83.5 -61.5 7.02933971370365
"19" -73.5 -61.5 5.37644671487451
"20" -63.5 -61.5 3.02933740587986
"21" -49.5 -61.5 17.2496792367172
"22" -39.5 -61.5 13.2771691229314
"23" -29.5 -61.5 17.6266749313412
"24" -19.5 -61.5 11.2262530118252
"25" -9.5 -61.5 16.2084490131431
"26" 0.5 -61.5 13.5388179554142
"27" 10.5 -61.5 21.3882362746659
"28" 20.5 -61.5 21.5484854476325
"29" 30.5 -61.5 4.92632815235413
"30" 40.5 -61.5 7.26352138588766
"31" 50.5 -61.5 9.56793040507316
"32" 60.5 -61.5 17.376549919821
"33" 70.5 -61.5 16.2956032254538
"34" 80.5 -61.5 12.3884094173345
"35" 90.5 -61.5 14.6372721084319
"36" 100.5 -61.5 15.5075748231226
"37" 110.5 -61.5 15.9080216428025
"38" 120.5 -61.5 7.10408243426567
"39" 130.5 -61.5 6.95745015745194
"40" 140.5 -61.5 7.81332779920926
"41" 150.5 -61.5 5.46396152901302
"42" 160.5 -61.5 6.95395542836534
"43" 170.5 -61.5 6.49756525337812
"44" -179.5 -60.5 7.10729966689493
"45" -169.5 -60.5 4.90464435732138
"46" -159.5 -60.5 1.09802576380411
"47" -149.5 -60.5 10.2752713685906
"48" -139.5 -60.5 8.76750150974491
"49" -129.5 -60.5 11.4021840853692
"50" -119.5 -60.5 6.36987072599724
"51" -109.5 -60.5 5.09146885234438
"52" -99.5 -60.5 6.36919067393833
"53" -89.5 -60.5 5.18782730789084
"54" -79.5 -60.5 5.81669759840798
"55" -69.5 -60.5 5.09554120275194
"56" -59.5 -60.5 10.7025009200947
"57" -48.5 -60.5 18.8732792998783
"58" -37.5 -60.5 13.3663529220507
"59" -27.5 -60.5 18.9703838673375
"60" -17.5 -60.5 13.1117304252371
"61" -7.5 -60.5 13.9855157154294
"62" 2.5 -60.5 21.5120674057946
"63" 12.5 -60.5 12.5085826504956
"64" 22.5 -60.5 11.2913581520912
"65" 32.5 -60.5 5.55433773950367
"66" 42.5 -60.5 6.17198158738051
"67" 52.5 -60.5 22.2109514217971
"68" 62.5 -60.5 17.8477486924653
"69" 72.5 -60.5 13.2610435005393
"70" 82.5 -60.5 14.2377889865898
"71" 92.5 -60.5 15.8851967134942
"72" 102.5 -60.5 16.8650951308653
"73" 112.5 -60.5 15.4715037850174
"74" 122.5 -60.5 19.1489547764645
"75" 132.5 -60.5 19.6627249838079
"76" 142.5 -60.5 15.9775530489097
"77" 152.5 -60.5 16.6095197848747
"78" 162.5 -60.5 7.86786837390363
"79" 172.5 -60.5 13.1797919769462
"80" -177.5 -59.5 7.63315853974443
"81" -167.5 -59.5 6.44976509693609
"82" -157.5 -59.5 10.4741971602697
"83" -147.5 -59.5 10.9338967589341
"84" -137.5 -59.5 7.67784479539242
"85" -127.5 -59.5 2.21008019958178
"86" -117.5 -59.5 4.27365823655187
"87" -107.5 -59.5 5.42583705784183
"88" -97.5 -59.5 7.06442226124393
"89" -87.5 -59.5 10.5993700043843
"90" -77.5 -59.5 7.99855469882245
"91" -67.5 -59.5 2.19002137830727
"92" -57.5 -59.5 8.25318380011831
"93" -47.5 -59.5 17.7750902632583
"94" -37.5 -59.5 14.1436266631466
"95" -27.5 -59.5 11.8985295043175
"96" -17.5 -59.5 14.7192954204997
"97" -7.5 -59.5 9.06722463349222
"98" 2.5 -59.5 17.4659075390997
"99" 12.5 -59.5 14.336932057067
"100" 22.5 -59.5 17.2529762217642
"101" 32.5 -59.5 13.4247767322843
"102" 42.5 -59.5 15.9410509262594
"103" 52.5 -59.5 15.9256972815234
"104" 62.5 -59.5 15.075331915349
"105" 72.5 -59.5 19.4494800090322
"106" 82.5 -59.5 16.0529865479575
"107" 92.5 -59.5 14.4309499878203
"108" 102.5 -59.5 16.111267313727
"109" 112.5 -59.5 13.7353957334742
"110" 122.5 -59.5 10.9355484859592
"111" 132.5 -59.5 14.2991220502135
"112" 142.5 -59.5 19.0824554283127
"113" 152.5 -59.5 10.8038369246564
"114" 162.5 -59.5 8.24190793715526
"115" 172.5 -59.5 9.89709996564158
"116" -177.5 -58.5 8.17269463476152
"117" -167.5 -58.5 3.08528859450558
"118" -157.5 -58.5 6.25875809021585
"119" -147.5 -58.5 11.2592600847515
"120" -137.5 -58.5 10.8257067796024
"121" -127.5 -58.5 10.5458311097449
"122" -117.5 -58.5 7.48940011804297
"123" -107.5 -58.5 15.2891613082563
"124" -97.5 -58.5 5.97730395848313
"125" -87.5 -58.5 13.4912142633214
"126" -77.5 -58.5 4.12545920738256
"127" -67.5 -58.5 2.76886391815305
"128" -57.5 -58.5 10.4168497243224
"129" -47.5 -58.5 8.3214323581299
"130" -37.5 -58.5 17.1203563559759
"131" -27.5 -58.5 16.8335294567397
"132" -17.5 -58.5 11.1421021274984
"133" -7.5 -58.5 19.8339193701298
"134" 2.5 -58.5 14.214961495341
"135" 12.5 -58.5 16.2934999010727
"136" 22.5 -58.5 17.2959587230701
"137" 32.5 -58.5 13.9175489765733
"138" 42.5 -58.5 13.4486992974601
"139" 52.5 -58.5 15.7811240154221
"140" 62.5 -58.5 15.6768052188228
"141" 72.5 -58.5 16.4134245150093
"142" 82.5 -58.5 17.602058239361
"143" 92.5 -58.5 14.9853761723417
"144" 102.5 -58.5 18.4210036817886
"145" 112.5 -58.5 20.1403410530236
"146" 122.5 -58.5 17.3567800399563
"147" 132.5 -58.5 10.8651451760494
"148" 142.5 -58.5 11.2669221847836
"149" 152.5 -58.5 11.493198930127
"150" 162.5 -58.5 9.95367632868607
"151" 172.5 -58.5 6.90157808650672
"152" -177.5 -57.5 9.10902344891253
"153" -167.5 -57.5 7.34553908804173
"154" -157.5 -57.5 4.73602354577316
"155" -147.5 -57.5 7.03907780346962
"156" -137.5 -57.5 10.1014342967892
"157" -127.5 -57.5 5.51986301660337
"158" -117.5 -57.5 3.63896880583889
"159" -107.5 -57.5 6.07078799310659
"160" -97.5 -57.5 11.9547801605151
"161" -87.5 -57.5 9.83662305425977
"162" -77.5 -57.5 5.52011368281227
"163" -67.5 -57.5 3.95256910401631
"164" -57.5 -57.5 9.87238227798606
"165" -47.5 -57.5 12.4931977985842
"166" -37.5 -57.5 14.5948443172168
"167" -27.5 -57.5 19.6266184194889
"168" -17.5 -57.5 16.6216299568453
"169" -7.5 -57.5 12.2638203944903
"170" 2.5 -57.5 17.0914950516458
"171" 12.5 -57.5 15.928146777941
"172" 22.5 -57.5 8.48444958593278
"173" 32.5 -57.5 13.6149815775633
"174" 42.5 -57.5 10.6136187162944
"175" 52.5 -57.5 16.849267723036
"176" 62.5 -57.5 13.9719050605579
"177" 72.5 -57.5 15.4958064354071
"178" 82.5 -57.5 9.74622205511191
"179" 92.5 -57.5 11.9351041490853
"180" 102.5 -57.5 11.7885853365386
"181" 112.5 -57.5 14.9994575008836
"182" 122.5 -57.5 16.4704477327173
"183" 132.5 -57.5 17.8228454270385
"184" 142.5 -57.5 14.427191397574
"185" 152.5 -57.5 15.0005598132854
"186" 162.5 -57.5 3.78906498287219
"187" 172.5 -57.5 10.6414781253218
"188" -177.5 -56.5 6.76912096534228
"189" -167.5 -56.5 8.79023892463154
"190" -157.5 -56.5 7.24497238143641
"191" -147.5 -56.5 3.23052865729719
"192" -137.5 -56.5 8.64208937254822
"193" -127.5 -56.5 11.0443210598852
"194" -117.5 -56.5 20.1113931357109
"195" -107.5 -56.5 20.3984923235951
"196" -97.5 -56.5 21.9862228162512
"197" -87.5 -56.5 24.5791206451703
"198" -77.5 -56.5 17.3139673019135
"199" -67.5 -56.5 12.2693129257106
"200" -57.5 -56.5 8.8990177755242
"201" -47.5 -56.5 11.5672132353292
"202" -37.5 -56.5 19.2949443212842
"203" -27.5 -56.5 23.026571231196
"204" -17.5 -56.5 14.3465190242042
"205" -7.5 -56.5 15.6454856545073
"206" 2.5 -56.5 11.2639149546084
"207" 12.5 -56.5 14.411314540642
"208" 22.5 -56.5 12.5766521118235
"209" 32.5 -56.5 16.2079406964331
"210" 42.5 -56.5 18.9615957605645
"211" 52.5 -56.5 11.7532283142053
"212" 62.5 -56.5 11.4185817832097
"213" 72.5 -56.5 6.96632744895869
"214" 82.5 -56.5 8.94707628466759
"215" 92.5 -56.5 17.3991070188501
"216" 102.5 -56.5 12.1221317809691
"217" 112.5 -56.5 13.2810548827573
"218" 122.5 -56.5 11.5348366080755
"219" 132.5 -56.5 15.0697264873603
"220" 142.5 -56.5 14.3819689713626
"221" 152.5 -56.5 14.8786938519943
"222" 162.5 -56.5 6.98678075362761
"223" 172.5 -56.5 6.86326872776161
"224" -177.5 -55.5 21.2256306484449
"225" -167.5 -55.5 8.24998331863411
"226" -157.5 -55.5 17.0064543013569
"227" -147.5 -55.5 20.0250310363549
"228" -137.5 -55.5 21.6653764708935
"229" -127.5 -55.5 24.9934985471856
"230" -117.5 -55.5 22.8792794000054
"231" -107.5 -55.5 27.4023673384894
"232" -97.5 -55.5 26.2389948684802
"233" -87.5 -55.5 16.9090769534455
"234" -77.5 -55.5 21.6340926273636
"235" -63.5 -55.5 10.8499586206398
"236" -53.5 -55.5 12.7088813788255
"237" -43.5 -55.5 16.9515216093604
"238" -33.5 -55.5 14.9812632947712
"239" -23.5 -55.5 18.5125303499594
"240" -13.5 -55.5 14.4804656597203
"241" -3.5 -55.5 15.3553138871526
"242" 6.5 -55.5 11.0359826810431
"243" 16.5 -55.5 21.115961933903
"244" 26.5 -55.5 23.8854695390342
"245" 36.5 -55.5 26.9993319861419
"246" 46.5 -55.5 20.8441794977236
"247" 56.5 -55.5 21.6134736004794
"248" 66.5 -55.5 23.0682181786753
"249" 76.5 -55.5 25.1447204531402
"250" 86.5 -55.5 27.6545451818019
"251" 96.5 -55.5 20.9948452203205
"252" 106.5 -55.5 26.1359966227478
"253" 116.5 -55.5 23.6576804452481
"254" 126.5 -55.5 19.4863376678191
"255" 136.5 -55.5 18.2291206539095
"256" 146.5 -55.5 23.1380916978659
"257" 156.5 -55.5 18.6271840933984
"258" 166.5 -55.5 16.347929359767
"259" 176.5 -55.5 17.7978560702663
"260" -173.5 -54.5 18.3405858765326
"261" -163.5 -54.5 24.9747889750322
"262" -153.5 -54.5 15.4139396579411
"263" -143.5 -54.5 14.1291383535825
"264" -133.5 -54.5 23.449482222807
"265" -123.5 -54.5 24.7431576115272
"266" -113.5 -54.5 24.467233253761
"267" -103.5 -54.5 17.4110644682109
"268" -93.5 -54.5 19.2964087535863
"269" -83.5 -54.5 27.3974327710759
"270" -73.5 -54.5 15.3405375781524
"271" -54.5 -54.5 16.800583764873
"272" -44.5 -54.5 24.3671900167665
"273" -30.5 -54.5 28.1411035816419
"274" -20.5 -54.5 33.6285910844135
"275" -10.5 -54.5 21.3210953537523
"276" -0.5 -54.5 24.1128792582205
"277" 9.5 -54.5 25.9847982959316
"278" 19.5 -54.5 25.5972505687987
"279" 29.5 -54.5 19.9963401612715
"280" 39.5 -54.5 26.0161891155025
"281" 49.5 -54.5 23.0683530826512
"282" 59.5 -54.5 23.4121781077702
"283" 69.5 -54.5 18.3353235153106
"284" 79.5 -54.5 24.807269076281
"285" 89.5 -54.5 21.3996553956292
"286" 99.5 -54.5 23.6636622191902
"287" 109.5 -54.5 17.3730943515407
"288" 119.5 -54.5 20.3577535195209
"289" 129.5 -54.5 21.3120358083339
"290" 139.5 -54.5 19.5576830357318
"291" 149.5 -54.5 18.7147403716904
"292" 159.5 -54.5 20.1397569990803
"293" 169.5 -54.5 15.8300338097524
"294" 179.5 -54.5 16.5439989935638
"295" -170.5 -53.5 16.5331178043404
"296" -160.5 -53.5 13.2288495738366
"297" -150.5 -53.5 19.4944333190173
"298" -140.5 -53.5 24.4906790060774
"299" -130.5 -53.5 21.0907903627629
"300" -120.5 -53.5 24.2727625237155
"301" -110.5 -53.5 18.5837680052657
"302" -100.5 -53.5 18.3326387339958
"303" -90.5 -53.5 27.6176712750712
"304" -80.5 -53.5 25.1315391423747
"305" -62.5 -53.5 21.425924020519
"306" -52.5 -53.5 21.1823832980787
"307" -42.5 -53.5 26.7937517653551
"308" -30.5 -53.5 21.6351222705659
"309" -20.5 -53.5 32.567250109637
"310" -10.5 -53.5 26.8354942813303
"311" -0.5 -53.5 20.5563460471055
"312" 9.5 -53.5 19.1229685381921
"313" 19.5 -53.5 22.6659859164882
"314" 29.5 -53.5 28.0911759077166
"315" 39.5 -53.5 23.8369354153043
"316" 49.5 -53.5 20.2262394444341
"317" 59.5 -53.5 21.7699137201984
"318" 69.5 -53.5 14.2751534996014
"319" 79.5 -53.5 17.9692552175427
"320" 89.5 -53.5 22.1739914813096
"321" 99.5 -53.5 23.1987832908287
"322" 109.5 -53.5 19.4344714950463
"323" 119.5 -53.5 23.9656468527616
"324" 129.5 -53.5 16.4997540773147
"325" 139.5 -53.5 21.6399029666412
"326" 149.5 -53.5 16.738270169156
"327" 159.5 -53.5 14.8932942750819
"328" 169.5 -53.5 9.18989120193857
"329" 179.5 -53.5 19.7075706687084
"330" -170.5 -52.5 21.5821813272195
"331" -160.5 -52.5 18.6632169393652
"332" -150.5 -52.5 10.8150610652732
"333" -140.5 -52.5 30.5086572745639
"334" -130.5 -52.5 45.0447975037483
"335" -120.5 -52.5 23.5393725350812
"336" -110.5 -52.5 25.9373284568448
"337" -100.5 -52.5 19.5820879936191
"338" -90.5 -52.5 21.6246117665859
"339" -80.5 -52.5 13.2269687024055
"340" -63.5 -52.5 13.4443388860368
"341" -50.5 -52.5 17.8235058244545
"342" -40.5 -52.5 13.5854984052361
"343" -30.5 -52.5 25.0451614940825
"344" -20.5 -52.5 17.9663645210895
"345" -10.5 -52.5 28.4553174408082
"346" -0.5 -52.5 23.1835933085437
"347" 9.5 -52.5 16.6240101644675
"348" 19.5 -52.5 17.0252870467154
"349" 29.5 -52.5 19.5956442235975
"350" 39.5 -52.5 21.1806395496707
"351" 49.5 -52.5 20.7355452780953
"352" 59.5 -52.5 22.7851270776498
"353" 69.5 -52.5 18.2676339896047
"354" 79.5 -52.5 16.4502553743002
"355" 89.5 -52.5 22.4050017779141
"356" 99.5 -52.5 17.9299217516615
"357" 109.5 -52.5 23.7438227149515
"358" 119.5 -52.5 18.4048494230053
"359" 129.5 -52.5 17.6261572825368
"360" 139.5 -52.5 11.2163355383265
"361" 149.5 -52.5 14.5895387829649
"362" 159.5 -52.5 12.1750931388572
"363" 169.5 -52.5 16.1747711077659
"364" 179.5 -52.5 23.1099881072617
"365" -170.5 -51.5 32.6503701377059
"366" -160.5 -51.5 27.5467762940598
"367" -150.5 -51.5 33.8990906265515
"368" -140.5 -51.5 34.8548601689001
"369" -130.5 -51.5 31.0628645984838
"370" -120.5 -51.5 29.1015687661213
"371" -110.5 -51.5 15.1290017928785
"372" -100.5 -51.5 24.5873226230582
"373" -90.5 -51.5 22.4218782131458
"374" -80.5 -51.5 25.0026157192334
"375" -63.5 -51.5 30.497306593901
"376" -48.5 -51.5 23.3899523236528
"377" -38.5 -51.5 22.9313198055775
"378" -28.5 -51.5 17.7803755141408
"379" -18.5 -51.5 23.4874114465411
"380" -8.5 -51.5 23.7795328617465
"381" 1.5 -51.5 21.2016144367244
"382" 11.5 -51.5 23.0391928474667
"383" 21.5 -51.5 20.744530063898
"384" 31.5 -51.5 24.9180699276014
"385" 41.5 -51.5 20.4407064019366
"386" 51.5 -51.5 20.5557314876803
"387" 61.5 -51.5 23.6549503049362
"388" 71.5 -51.5 19.8387740571588
"389" 81.5 -51.5 19.9045073450109
"390" 91.5 -51.5 21.2689209588049
"391" 101.5 -51.5 19.4135863454599
"392" 111.5 -51.5 19.4324084692242
"393" 121.5 -51.5 19.4806121547365
"394" 131.5 -51.5 12.6525199025041
"395" 141.5 -51.5 19.3477858625361
"396" 151.5 -51.5 14.4051112560427
"397" 161.5 -51.5 16.8455192675713
"398" 171.5 -51.5 13.5730060934579
"399" -178.5 -50.5 15.6494069209484
"400" -168.5 -50.5 34.8282951599314
"401" -158.5 -50.5 18.0930717350062
"402" -148.5 -50.5 33.2018517637823
"403" -138.5 -50.5 31.6361857364978
"404" -128.5 -50.5 39.3204443418701
"405" -118.5 -50.5 25.4505509567585
"406" -108.5 -50.5 22.962887402118
"407" -98.5 -50.5 16.8345849261654
"408" -88.5 -50.5 22.5251364732843
"409" -78.5 -50.5 18.3532556047889
"410" -61.5 -50.5 21.5798116457513
"411" -51.5 -50.5 31.8154593357654
"412" -41.5 -50.5 24.7532758707087
"413" -31.5 -50.5 21.9872744015605
"414" -21.5 -50.5 14.7644724002348
"415" -11.5 -50.5 22.8038141636696
"416" -1.5 -50.5 21.1089639697858
"417" 8.5 -50.5 21.3945837721073
"418" 18.5 -50.5 13.8153644963018
"419" 28.5 -50.5 20.9757078647175
"420" 38.5 -50.5 28.7173877146376
"421" 48.5 -50.5 13.7251692593532
"422" 58.5 -50.5 14.4694664172813
"423" 68.5 -50.5 21.8894358410604
"424" 78.5 -50.5 22.6130515424702
"425" 88.5 -50.5 23.0651919925104
"426" 98.5 -50.5 24.3413272249902
"427" 108.5 -50.5 20.5763300510321
"428" 118.5 -50.5 12.94129233664
"429" 128.5 -50.5 18.0540553946524
"430" 138.5 -50.5 20.9154611908018
"431" 148.5 -50.5 22.1156582988168
"432" 158.5 -50.5 16.1489436792754
"433" 170.5 -50.5 18.3653936855586
"434" -179.5 -49.5 34.9437489040468
"435" -169.5 -49.5 34.4753419698562
"436" -159.5 -49.5 30.0675922990286
"437" -149.5 -49.5 36.8230594310649
"438" -139.5 -49.5 38.6408531464026
"439" -129.5 -49.5 36.572390522057
"440" -119.5 -49.5 42.3318238727022
"441" -109.5 -49.5 39.271053392096
"442" -99.5 -49.5 22.4178239857731
"443" -89.5 -49.5 19.5875208875226
"444" -79.5 -49.5 25.0031944606429
"445" -60.5 -49.5 21.5143955882275
"446" -50.5 -49.5 31.6355582246007
"447" -40.5 -49.5 15.8897161427479
"448" -30.5 -49.5 11.38921222888
"449" -20.5 -49.5 18.2627590184276
"450" -10.5 -49.5 16.415201351069
"451" -0.5 -49.5 17.71684416641
"452" 9.5 -49.5 17.8148915953608
"453" 19.5 -49.5 17.6552469627998
"454" 29.5 -49.5 26.6707261925131
"455" 39.5 -49.5 24.6498227810972
"456" 49.5 -49.5 20.4032634729952
"457" 59.5 -49.5 16.1413352289014
"458" 72.5 -49.5 28.216811221597
"459" 82.5 -49.5 14.8191449758932
"460" 92.5 -49.5 20.1168623268994
"461" 102.5 -49.5 10.3914198746146
"462" 112.5 -49.5 22.4299868331037
"463" 122.5 -49.5 20.6806643233981
"464" 132.5 -49.5 19.8376796408581
"465" 142.5 -49.5 23.333283973631
"466" 152.5 -49.5 22.6916297425127
"467" 162.5 -49.5 31.2426221350647
"468" 172.5 -49.5 27.6470047301082
"469" -177.5 -48.5 38.8716614215604
"470" -167.5 -48.5 32.6402117530563
"471" -157.5 -48.5 34.241390799402
"472" -147.5 -48.5 32.9830451262991
"473" -137.5 -48.5 38.2190408270028
"474" -127.5 -48.5 30.9482217689878
"475" -117.5 -48.5 35.6169249234336
"476" -107.5 -48.5 38.5721399978276
"477" -97.5 -48.5 38.1842458396244
"478" -87.5 -48.5 19.0734510629633
"479" -77.5 -48.5 24.1546832074832
"480" -57.5 -48.5 30.4073475212809
"481" -47.5 -48.5 35.3193250709632
"482" -37.5 -48.5 18.281733151052
"483" -27.5 -48.5 25.0891521195014
"484" -17.5 -48.5 24.2819015387861
"485" -7.5 -48.5 19.1800820827382
"486" 2.5 -48.5 20.7669323607036
"487" 12.5 -48.5 14.0891735131057
"488" 22.5 -48.5 15.373896567695
"489" 32.5 -48.5 20.6106395527382
"490" 42.5 -48.5 26.7344179918519
"491" 52.5 -48.5 18.5063709819942
"492" 62.5 -48.5 20.491153185079
"493" 75.5 -48.5 19.7665399362061
"494" 85.5 -48.5 16.1200465946775
"495" 95.5 -48.5 24.2820803547156
"496" 105.5 -48.5 23.6825442738704
"497" 115.5 -48.5 15.1065006475349
"498" 125.5 -48.5 17.7069476641019
"499" 135.5 -48.5 20.0445958721759
"500" 145.5 -48.5 22.0497250040559
"501" 155.5 -48.5 15.929529858888
"502" 165.5 -48.5 33.0306320606017
"503" 175.5 -48.5 26.068656731857
"504" -174.5 -47.5 32.401401318965
"505" -164.5 -47.5 44.6199738598529
"506" -154.5 -47.5 39.066659745375
"507" -144.5 -47.5 31.0032901215733
"508" -134.5 -47.5 34.5653227846472
"509" -124.5 -47.5 37.1489326256064
"510" -114.5 -47.5 37.6953034683508
"511" -104.5 -47.5 32.4968585142604
"512" -94.5 -47.5 39.2340652001423
"513" -84.5 -47.5 35.3642870193229
"514" -64.5 -47.5 18.9584112932529
"515" -54.5 -47.5 31.7347396331003
"516" -44.5 -47.5 17.6285161309028
"517" -34.5 -47.5 14.6130963029959
"518" -24.5 -47.5 21.8925167264312
"519" -14.5 -47.5 16.0868496454384
"520" -4.5 -47.5 25.6157308086252
"521" 5.5 -47.5 12.898336781491
"522" 15.5 -47.5 15.682809688576
"523" 25.5 -47.5 21.0892006103667
"524" 35.5 -47.5 22.3205071476525
"525" 45.5 -47.5 24.4914819086728
"526" 55.5 -47.5 26.4468778283616
"527" 65.5 -47.5 22.7687355624625
"528" 75.5 -47.5 24.4320238568442
"529" 85.5 -47.5 21.9600627396433
"530" 95.5 -47.5 22.6318522935737
"531" 105.5 -47.5 16.4638989386725
"532" 115.5 -47.5 22.8111574478436
"533" 125.5 -47.5 22.5307794400301
"534" 135.5 -47.5 19.9293743029151
"535" 145.5 -47.5 21.9984745470013
"536" 155.5 -47.5 21.0830977256091
"537" 165.5 -47.5 28.7395342100628
"538" 177.5 -47.5 44.8753375989563
"539" -172.5 -46.5 36.6689361307288
"540" -162.5 -46.5 39.1217388980273
"541" -152.5 -46.5 51.6716864280317
"542" -142.5 -46.5 51.0691703400909
"543" -132.5 -46.5 34.7638704947818
"544" -122.5 -46.5 35.6492146084622
"545" -112.5 -46.5 31.0383036247224
"546" -102.5 -46.5 35.8494687726512
"547" -92.5 -46.5 36.7903460807141
"548" -82.5 -46.5 34.2076167350583
"549" -63.5 -46.5 20.7798622482479
"550" -53.5 -46.5 34.8746840747342
"551" -43.5 -46.5 24.0508929547578
"552" -33.5 -46.5 17.635885585326
"553" -23.5 -46.5 22.6589462380829
"554" -13.5 -46.5 15.2625427844677
"555" -3.5 -46.5 15.3985404712366
"556" 6.5 -46.5 18.0067263199215
"557" 16.5 -46.5 25.662441673071
"558" 26.5 -46.5 16.9477793860031
"559" 36.5 -46.5 24.0186611346489
"560" 46.5 -46.5 21.6335669940692
"561" 56.5 -46.5 22.0702339842242
"562" 66.5 -46.5 19.0487186914252
"563" 76.5 -46.5 29.4602552501284
"564" 86.5 -46.5 20.0151335347823
"565" 96.5 -46.5 18.637468865106
"566" 106.5 -46.5 26.0751141649386
"567" 116.5 -46.5 18.7471282822317
"568" 126.5 -46.5 33.2401250937779
"569" 136.5 -46.5 22.0279505871862
"570" 146.5 -46.5 20.1376314029273
"571" 156.5 -46.5 26.6472385959
"572" 171.5 -46.5 31.775214974099
"573" -178.5 -45.5 43.9409500575192
"574" -168.5 -45.5 38.4969849387868
"575" -158.5 -45.5 29.8515571093343
"576" -148.5 -45.5 45.430370861623
"577" -138.5 -45.5 56.9271431502514
"578" -128.5 -45.5 37.2120670283141
"579" -118.5 -45.5 35.0666089406702
"580" -108.5 -45.5 38.3578266230153
"581" -98.5 -45.5 32.2065912059241
"582" -88.5 -45.5 36.3089444287676
"583" -78.5 -45.5 37.7847926472489
"584" -58.5 -45.5 32.6199769588592
"585" -48.5 -45.5 29.5275456802588
"586" -38.5 -45.5 27.828755932883
"587" -28.5 -45.5 23.0381120084573
"588" -18.5 -45.5 17.6307144772895
"589" -8.5 -45.5 21.3653810387664
"590" 1.5 -45.5 21.985294218441
"591" 11.5 -45.5 17.0529008622388
"592" 21.5 -45.5 32.2044794648416
"593" 31.5 -45.5 19.8452545501586
"594" 41.5 -45.5 23.9526606950105
"595" 51.5 -45.5 32.0320364491469
"596" 61.5 -45.5 28.8930911847985
"597" 71.5 -45.5 19.069703900964
"598" 81.5 -45.5 17.818409921719
"599" 91.5 -45.5 18.576160337878
"600" 101.5 -45.5 25.9077020302928
"601" 111.5 -45.5 20.2843683332955
"602" 121.5 -45.5 19.7136668735396
"603" 131.5 -45.5 17.014325686913
"604" 141.5 -45.5 31.3164573945743
"605" 151.5 -45.5 14.9301998495567
"606" 161.5 -45.5 29.5602468613448
"607" 177.5 -45.5 26.8057095494793
"608" -171.5 -44.5 26.6399155242131
"609" -161.5 -44.5 24.9475657636611
"610" -151.5 -44.5 29.7669642685201
"611" -141.5 -44.5 44.0075701719709
"612" -131.5 -44.5 39.4033842174574
"613" -121.5 -44.5 44.3327124963828
"614" -111.5 -44.5 43.5169957401905
"615" -101.5 -44.5 33.0168082822816
"616" -91.5 -44.5 38.4990388247662
"617" -81.5 -44.5 22.0754608050838
"618" -61.5 -44.5 17.9616819097658
"619" -51.5 -44.5 30.5384716539591
"620" -41.5 -44.5 29.6990073877254
"621" -31.5 -44.5 26.102894021867
"622" -21.5 -44.5 24.994584563849
"623" -11.5 -44.5 16.8570263837183
"624" -1.5 -44.5 20.4596996402391
"625" 8.5 -44.5 15.4458564895706
"626" 18.5 -44.5 17.1758412761218
"627" 28.5 -44.5 20.7895170821834
"628" 38.5 -44.5 28.9063723092989
"629" 48.5 -44.5 24.2001560632649
"630" 58.5 -44.5 14.9952074929275
"631" 68.5 -44.5 20.5598018583945
"632" 78.5 -44.5 26.2402467426905
"633" 88.5 -44.5 22.6207827348311
"634" 98.5 -44.5 19.4797420170057
"635" 108.5 -44.5 17.0202769836433
"636" 118.5 -44.5 25.3721944432125
"637" 128.5 -44.5 19.8371805710298
"638" 138.5 -44.5 25.3649100155898
"639" 148.5 -44.5 25.1181050497808
"640" 158.5 -44.5 38.7585312021858
"641" 173.5 -44.5 31.5791948089234
"642" -175.5 -43.5 30.8199864920942
"643" -165.5 -43.5 25.4656939823403
"644" -155.5 -43.5 31.2286971375613
"645" -145.5 -43.5 26.4967216464405
"646" -135.5 -43.5 17.6719452954607
"647" -125.5 -43.5 31.3417951166829
"648" -115.5 -43.5 24.6219366115248
"649" -105.5 -43.5 34.1826578242007
"650" -95.5 -43.5 25.3675432631646
"651" -85.5 -43.5 22.3539902324568
"652" -75.5 -43.5 13.4678562684827
"653" -54.5 -43.5 36.30549000664
"654" -44.5 -43.5 29.2106501613944
"655" -34.5 -43.5 26.389813515331
"656" -24.5 -43.5 15.392747073377
"657" -14.5 -43.5 22.0551224987695
"658" -4.5 -43.5 23.3570980477711
"659" 5.5 -43.5 23.8815088621817
"660" 15.5 -43.5 19.838108362914
"661" 25.5 -43.5 16.1661745173346
"662" 35.5 -43.5 21.0407855187161
"663" 45.5 -43.5 32.3680010574537
"664" 55.5 -43.5 25.081927831353
"665" 65.5 -43.5 25.0927881501883
"666" 75.5 -43.5 23.170200316186
"667" 85.5 -43.5 16.7180249082085
"668" 95.5 -43.5 18.4555754739867
"669" 105.5 -43.5 16.4001250340685
"670" 115.5 -43.5 27.2108712942824
"671" 125.5 -43.5 25.3393582426751
"672" 135.5 -43.5 26.3589162930578
"673" 148.5 -43.5 21.1027263805219
"674" 158.5 -43.5 28.9088855327979
"675" 173.5 -43.5 25.7949460945435
"676" -176.5 -42.5 31.0270754781524
"677" -166.5 -42.5 32.90032716649
"678" -156.5 -42.5 48.1928516779895
"679" -146.5 -42.5 20.0289945826398
"680" -136.5 -42.5 24.4902794300828
"681" -126.5 -42.5 22.8264395774461
"682" -116.5 -42.5 30.0901591458588
"683" -106.5 -42.5 30.5068064313214
"684" -96.5 -42.5 29.4277122661636
"685" -86.5 -42.5 29.764545240147
"686" -76.5 -42.5 20.2187265533722
"687" -54.5 -42.5 26.7394966692372
"688" -44.5 -42.5 33.0396680738118
"689" -34.5 -42.5 37.4325795960909
"690" -24.5 -42.5 23.0483349548464
"691" -14.5 -42.5 22.5728456249386
"692" -4.5 -42.5 26.2763612388194
"693" 5.5 -42.5 22.3630611375034
"694" 15.5 -42.5 20.7893421131804
"695" 25.5 -42.5 19.7681899522796
"696" 35.5 -42.5 19.3944675373158
"697" 45.5 -42.5 25.3106624888277
"698" 55.5 -42.5 16.3254030527862
"699" 65.5 -42.5 18.6098877955056
"700" 75.5 -42.5 14.2282342652565
"701" 85.5 -42.5 23.9980019431725
"702" 95.5 -42.5 18.5050571611691
"703" 105.5 -42.5 20.8240280879848
"704" 115.5 -42.5 23.881462889928
"705" 125.5 -42.5 27.7271524420896
"706" 135.5 -42.5 26.3952965534099
"707" 149.5 -42.5 23.7346506134455
"708" 159.5 -42.5 39.4247584058299
"709" 169.5 -42.5 24.6829353727876
"710" -176.5 -41.5 38.9112720906753
"711" -166.5 -41.5 28.8370732082018
"712" -156.5 -41.5 16.0032653604451
"713" -146.5 -41.5 36.7384612609815
"714" -136.5 -41.5 34.2203720102487
"715" -126.5 -41.5 28.3040954448825
"716" -116.5 -41.5 22.8599976543587
"717" -106.5 -41.5 18.81429148908
"718" -96.5 -41.5 21.1367401790798
"719" -86.5 -41.5 26.2618592814938
"720" -76.5 -41.5 16.880936607826
"721" -54.5 -41.5 26.0938317056942
"722" -44.5 -41.5 31.2901583340532
"723" -34.5 -41.5 30.3864162263098
"724" -24.5 -41.5 14.7279630610353
"725" -14.5 -41.5 24.0741622675209
"726" -4.5 -41.5 30.5222230091358
"727" 5.5 -41.5 25.2199471273917
"728" 15.5 -41.5 13.373582354191
"729" 25.5 -41.5 17.249898470932
"730" 35.5 -41.5 12.9520816792091
"731" 45.5 -41.5 18.4584589360523
"732" 55.5 -41.5 23.21552701279
"733" 65.5 -41.5 19.8315631105378
"734" 75.5 -41.5 19.5316621428193
"735" 85.5 -41.5 21.668733406702
"736" 95.5 -41.5 21.6300820202782
"737" 105.5 -41.5 24.7243671055507
"738" 115.5 -41.5 33.487326238703
"739" 125.5 -41.5 19.3807503326462
"740" 135.5 -41.5 19.3879816004303
"741" 150.5 -41.5 20.8931023997588
"742" 160.5 -41.5 23.092097955518
"743" 170.5 -41.5 26.0133200770919
"744" -174.5 -40.5 16.674020719089
"745" -164.5 -40.5 10.4905714107001
"746" -154.5 -40.5 28.2960346537902
"747" -144.5 -40.5 29.5379155176865
"748" -134.5 -40.5 21.8022994427826
"749" -124.5 -40.5 29.3355317882504
"750" -114.5 -40.5 33.0628916898042
"751" -103.5 -40.5 21.8345326436588
"752" -93.5 -40.5 12.933320349717
"753" -83.5 -40.5 19.3724757641086
"754" -61.5 -40.5 22.8120726904249
"755" -51.5 -40.5 23.10435480202
"756" -41.5 -40.5 27.9003167097246
"757" -31.5 -40.5 33.0465864176032
"758" -21.5 -40.5 27.2760865410449
"759" -11.5 -40.5 18.4512216054584
"760" -1.5 -40.5 15.5351016166117
"761" 8.5 -40.5 15.3332241061081
"762" 18.5 -40.5 15.1408862634998
"763" 28.5 -40.5 25.3091509913233
"764" 38.5 -40.5 22.3101387856328
"765" 48.5 -40.5 20.6807919938371
"766" 58.5 -40.5 22.5220179980167
"767" 68.5 -40.5 14.342142680302
"768" 78.5 -40.5 20.2840883277049
"769" 88.5 -40.5 19.6186509446466
"770" 98.5 -40.5 26.8251572016072
"771" 108.5 -40.5 18.1566645684574
"772" 118.5 -40.5 28.814326295021
"773" 128.5 -40.5 15.5062916661001
"774" 138.5 -40.5 34.258292533636
"775" 153.5 -40.5 38.3817554016645
"776" 163.5 -40.5 34.556509608569
"777" 178.5 -40.5 30.5629814355882
"778" -171.5 -39.5 39.4996156995901
"779" -161.5 -39.5 22.9725157806085
"780" -151.5 -39.5 31.4874999652798
"781" -141.5 -39.5 24.8961891679882
"782" -131.5 -39.5 22.9166757653048
"783" -121.5 -39.5 35.0863086583948
"784" -111.5 -39.5 35.258005320762
"785" -101.5 -39.5 31.6531014274395
"786" -91.5 -39.5 22.7840260923615
"787" -81.5 -39.5 31.4734996715024
"788" -58.5 -39.5 21.2112747392342
"789" -48.5 -39.5 28.9122755716166
"790" -38.5 -39.5 42.3175075670483
"791" -28.5 -39.5 35.3899214342282
"792" -18.5 -39.5 38.0295710203262
"793" -8.5 -39.5 21.8016002779201
"794" 1.5 -39.5 14.291305763022
"795" 11.5 -39.5 18.0300402688166
"796" 21.5 -39.5 14.3545103589494
"797" 31.5 -39.5 21.3057311996136
"798" 41.5 -39.5 21.7614205291401
"799" 51.5 -39.5 26.2759603098439
"800" 61.5 -39.5 17.948963086526
"801" 71.5 -39.5 33.4366054210976
"802" 81.5 -39.5 29.2153961807836
"803" 91.5 -39.5 17.6199188858899
"804" 101.5 -39.5 22.994322627219
"805" 111.5 -39.5 20.9908270087182
"806" 121.5 -39.5 18.6906181120614
"807" 131.5 -39.5 19.1669864033829
"808" 141.5 -39.5 26.2795063462736
"809" 156.5 -39.5 29.7230934385293
"810" 166.5 -39.5 42.1918755160846
"811" -178.5 -38.5 45.0634723047008
"812" -168.5 -38.5 39.9325306100962
"813" -158.5 -38.5 28.7408156578651
"814" -148.5 -38.5 37.5954385522428
"815" -138.5 -38.5 28.4787126495287
"816" -128.5 -38.5 24.9750978886609
"817" -118.5 -38.5 26.5511736426178
"818" -108.5 -38.5 29.276884530654
"819" -98.5 -38.5 21.9240737000802
"820" -88.5 -38.5 22.8814988983122
"821" -78.5 -38.5 22.1185516663018
"822" -51.5 -38.5 40.4392330416558
"823" -41.5 -38.5 23.954594532271
"824" -31.5 -38.5 33.6417684615794
"825" -21.5 -38.5 15.3109244923344
"826" -11.5 -38.5 33.3728668923494
"827" -1.5 -38.5 29.3671184999136
"828" 8.5 -38.5 30.3414738911949
"829" 18.5 -38.5 20.6480322116093
"830" 28.5 -38.5 23.7800319457368
"831" 38.5 -38.5 30.2261569474537
"832" 48.5 -38.5 25.2434756994471
"833" 58.5 -38.5 24.1767734542979
"834" 68.5 -38.5 29.1535553432544
"835" 78.5 -38.5 17.6677256679324
"836" 88.5 -38.5 20.69004475699
"837" 98.5 -38.5 16.4693184018888
"838" 108.5 -38.5 24.7210423811134
"839" 118.5 -38.5 19.0184408099171
"840" 128.5 -38.5 35.6988252320332
"841" 138.5 -38.5 33.6014697482573
"842" 157.5 -38.5 21.0448509949814
"843" 167.5 -38.5 41.5248333223985
"844" -177.5 -37.5 44.0372780899775
"845" -167.5 -37.5 32.394500068035
"846" -157.5 -37.5 41.5336544828704
"847" -147.5 -37.5 35.3178646792824
"848" -137.5 -37.5 36.9424707269484
"849" -127.5 -37.5 40.2406040032042
"850" -117.5 -37.5 39.8981464248963
"851" -107.5 -37.5 41.9636008493228
"852" -97.5 -37.5 32.1294467407551
"853" -87.5 -37.5 34.128865983447
"854" -77.5 -37.5 28.0757983021671
"855" -49.5 -37.5 41.2618934173104
"856" -39.5 -37.5 43.6154360824572
"857" -29.5 -37.5 47.9009525238824
"858" -19.5 -37.5 46.8933443456562
"859" -9.5 -37.5 34.8946184250789
"860" 0.5 -37.5 35.917166301444
"861" 10.5 -37.5 29.5722159948589
"862" 20.5 -37.5 18.0422613526615
"863" 30.5 -37.5 23.9027724669555
"864" 40.5 -37.5 31.8267058718834
"865" 50.5 -37.5 35.3510895989407
"866" 60.5 -37.5 34.2589064968305
"867" 70.5 -37.5 33.0323840010026
"868" 80.5 -37.5 24.0173046373432
"869" 90.5 -37.5 26.3265236812326
"870" 100.5 -37.5 22.3695660418584
"871" 110.5 -37.5 28.7231428289171
"872" 120.5 -37.5 29.8441508652198
"873" 130.5 -37.5 37.1492421872162
"874" 152.5 -37.5 31.6215105736965
"875" 162.5 -37.5 47.3925888318781
"876" 172.5 -37.5 34.2909435693531
"877" -172.5 -36.5 29.7073246536277
"878" -162.5 -36.5 33.4051551668453
"879" -152.5 -36.5 43.0278017028814
"880" -142.5 -36.5 38.1062573780911
"881" -132.5 -36.5 43.8786570805023
"882" -122.5 -36.5 38.9770741084588
"883" -112.5 -36.5 39.8780727870475
"884" -102.5 -36.5 37.1678291650948
"885" -92.5 -36.5 34.7278266150686
"886" -82.5 -36.5 33.262323957795
"887" -54.5 -36.5 44.2591601276564
"888" -44.5 -36.5 59.0455158016315
"889" -34.5 -36.5 82.6558148990431
"890" -24.5 -36.5 47.8312883069109
"891" -14.5 -36.5 45.2966855574919
"892" -4.5 -36.5 32.2484327486606
"893" 5.5 -36.5 26.4629282317987
"894" 15.5 -36.5 40.4609654393413
"895" 25.5 -36.5 38.7266050114131
"896" 35.5 -36.5 47.0254859294895
"897" 45.5 -36.5 37.1874992244146
"898" 55.5 -36.5 48.8621309913695
"899" 65.5 -36.5 42.0661442731242
"900" 75.5 -36.5 44.4396674524816
"901" 85.5 -36.5 35.1572730905172
"902" 95.5 -36.5 56.9056799844483
"903" 105.5 -36.5 47.309704760798
"904" 115.5 -36.5 27.9943373229553
"905" 125.5 -36.5 20.1713522153761
"906" 135.5 -36.5 29.804823878479
"907" 159.5 -36.5 46.6749536064575
"908" 169.5 -36.5 48.8872462971881
"909" -177.5 -35.5 37.102652283179
"910" -167.5 -35.5 39.3440180900378
"911" -157.5 -35.5 40.3847848756399
"912" -147.5 -35.5 31.6595208793139
"913" -137.5 -35.5 36.4163240055647
"914" -127.5 -35.5 39.7009023277
"915" -117.5 -35.5 38.0822705440663
"916" -107.5 -35.5 36.943370007971
"917" -97.5 -35.5 39.8854896864663
"918" -87.5 -35.5 42.3092077977216
"919" -77.5 -35.5 20.8872638239875
"920" -51.5 -35.5 36.6925113837106
"921" -41.5 -35.5 40.7257378952043
"922" -31.5 -35.5 30.6876243905688
"923" -21.5 -35.5 39.3810439629072
"924" -11.5 -35.5 32.0782767787417
"925" -1.5 -35.5 34.6434265838309
"926" 8.5 -35.5 30.080203488643
"927" 18.5 -35.5 28.3530167983961
"928" 28.5 -35.5 28.2342202758473
"929" 38.5 -35.5 30.5237594003692
"930" 48.5 -35.5 47.3574125563004
"931" 58.5 -35.5 50.2536856337727
"932" 68.5 -35.5 46.0161004961506
"933" 78.5 -35.5 43.9607828811086
"934" 88.5 -35.5 35.4743790640926
"935" 98.5 -35.5 40.4779693052374
"936" 108.5 -35.5 40.2524973241419
"937" 120.5 -35.5 14.0920662259916
"938" 130.5 -35.5 26.9046990607709
"939" 155.5 -35.5 38.0112342375703
"940" 165.5 -35.5 38.691159363129
"941" 177.5 -35.5 34.3704063322673
"942" -172.5 -34.5 40.2582478256167
"943" -162.5 -34.5 26.8501344541699
"944" -152.5 -34.5 17.8296737971998
"945" -142.5 -34.5 22.0889248380996
"946" -132.5 -34.5 10.3930294906982
"947" -122.5 -34.5 23.0011724116302
"948" -112.5 -34.5 37.769016868051
"949" -102.5 -34.5 30.8767611526643
"950" -92.5 -34.5 36.5317175158816
"951" 17.5 -33.5 27.5101153471441
"952" 119.5 -33.5 29.2703071342686
"953" 138.5 -33.5 20.1524030729401
"954" 19.5 -34.5 20.9299434599443
"955" 117.5 -34.5 37.4656686504275
"956" 150.5 -34.5 27.9269886380425
"957" 138.5 -35.5 22.9967314405934
"958" 137.5 -36.5 23.6419465483004
"959" 139.5 -37.5 23.3321648479467
"960" 176.5 -37.5 35.1881236393671
"961" 140.5 -38.5 29.6009814208356
"962" 177.5 -38.5 43.3903630669591
"963" 173.5 -39.5 32.873042148918
"964" 143.5 -40.5 26.6547888629947
"965" -73.5 -41.5 26.1272132073072
"966" 148.5 -41.5 36.2011210629943
"967" -64.5 -42.5 14.7446970151686
"968" -73.5 -43.5 22.1591245184752
"969" 171.5 -43.5 21.3100534572803
"970" 171.5 -44.5 32.8745322771813
"971" 171.5 -45.5 28.8955383185727
"972" -74.5 -47.5 33.0023173206564
"973" 69.5 -48.5 19.7740040239998
"974" -74.5 -50.5 20.0415994692279
"975" -60.5 -51.5 21.7137901179286
"976" -68.5 -52.5 19.5564207613309
"977" -68.5 -53.5 18.3667354873733
"978" -66.5 -54.5 10.4561277623027
"979" -67.5 -55.5 15.4477605622822
"980" 168.5 -47.5 40.977576428614
"981" -79.5 -34.5 11.9465468321624
"982" -49.5 -34.5 69.3814483523832
"983" -39.5 -34.5 23.0554798595895
"984" -29.5 -34.5 27.2254244879377
"985" -19.5 -34.5 20.6745060839798
"986" -9.5 -34.5 21.8082274187749
"987" 0.5 -34.5 30.0810104437151
"988" 10.5 -34.5 38.8013368807726
"989" 28.5 -34.5 28.4056127993004
"990" 38.5 -34.5 42.0251232302443
"991" 48.5 -34.5 34.5679512540554
"992" 58.5 -34.5 37.240201043603
"993" 68.5 -34.5 39.7606189070694
"994" 78.5 -34.5 48.4747335781736
"995" 88.5 -34.5 55.6149256631201
"996" 98.5 -34.5 40.6366502482711
"997" 108.5 -34.5 40.8918003547104
"998" 126.5 -34.5 28.7628018593484
"999" 154.5 -34.5 34.8416875037937
"1000" 164.5 -34.5 34.6590367154907
"1001" 176.5 -34.5 22.2724180066196
"1002" -173.5 -33.5 30.2013250598487
"1003" -163.5 -33.5 24.4073682997692
"1004" -153.5 -33.5 27.5896515093293
"1005" -143.5 -33.5 16.8227053931539
"1006" -133.5 -33.5 16.8927644539691
"1007" -123.5 -33.5 18.5316032109134
"1008" -113.5 -33.5 31.5186437000963
"1009" -103.5 -33.5 29.6524370323701
"1010" -93.5 -33.5 25.7119387846226
"1011" -83.5 -33.5 23.079753313568
"1012" -73.5 -33.5 14.0782600537623
"1013" -43.5 -33.5 37.932731562132
"1014" -33.5 -33.5 7.16223820292046
"1015" -23.5 -33.5 14.6686217777085
"1016" -13.5 -33.5 9.7850402114551
"1017" -3.5 -33.5 2.91424678233668
"1018" 6.5 -33.5 29.5250573370894
"1019" 16.5 -33.5 27.9226303443748
"1020" 37.5 -33.5 17.1051032021307
"1021" 47.5 -33.5 25.7212701630274
"1022" 57.5 -33.5 39.5500288593234
"1023" 67.5 -33.5 45.4903895649654
"1024" 77.5 -33.5 56.2889519482002
"1025" 87.5 -33.5 51.4340622609603
"1026" 97.5 -33.5 38.4751724490072
"1027" 107.5 -33.5 45.2823493549448
"1028" 128.5 -33.5 24.800728682639
"1029" 156.5 -33.5 35.3817942710086
"1030" 166.5 -33.5 39.4056900606499
"1031" 176.5 -33.5 30.6701108096703
"1032" -173.5 -32.5 20.6000427975796
"1033" -163.5 -32.5 33.4253473214111
"1034" -153.5 -32.5 24.9055679622953
"1035" -143.5 -32.5 24.8726033094608
"1036" -133.5 -32.5 19.564024141171
"1037" -123.5 -32.5 24.7522955167488
"1038" -113.5 -32.5 18.0018664578615
"1039" -103.5 -32.5 23.0566673511493
"1040" -93.5 -32.5 20.9618961257275
"1041" -83.5 -32.5 16.408079424595
"1042" -73.5 -32.5 9.28030268008259
"1043" -43.5 -32.5 28.2875478529954
"1044" -33.5 -32.5 14.6057975479143
"1045" -23.5 -32.5 10.9946045818044
"1046" -13.5 -32.5 8.24103489372018
"1047" -3.5 -32.5 14.8374037271732
"1048" 6.5 -32.5 10.1456116716312
"1049" 16.5 -32.5 27.7892069216105
"1050" 39.5 -32.5 20.3765851510616
"1051" 49.5 -32.5 29.9512702786869
"1052" 59.5 -32.5 40.0144607540009
"1053" 69.5 -32.5 49.2586745488757
"1054" 79.5 -32.5 36.98688164317
"1055" 89.5 -32.5 51.4395555502927
"1056" 99.5 -32.5 35.5287081795157
"1057" 109.5 -32.5 46.1881134050897
"1058" 154.5 -32.5 33.4252415978597
"1059" 164.5 -32.5 52.5785130710275
"1060" 174.5 -32.5 41.2535253803116
"1061" -175.5 -31.5 20.7621877972674
"1062" -165.5 -31.5 20.333623341886
"1063" -155.5 -31.5 8.42524623058075
"1064" -145.5 -31.5 16.3169872855685
"1065" -135.5 -31.5 13.1871619046383
"1066" -125.5 -31.5 12.6510527995966
"1067" -115.5 -31.5 0
"1068" -105.5 -31.5 14.1995141755912
"1069" -95.5 -31.5 25.9545385638104
"1070" -85.5 -31.5 17.1221852552449
"1071" -75.5 -31.5 0
"1072" -43.5 -31.5 21.5122823205027
"1073" -33.5 -31.5 4.33447238793597
"1074" -23.5 -31.5 5.80545617848452
"1075" -13.5 -31.5 5.7401512278632
"1076" -3.5 -31.5 18.2786340400783
"1077" 6.5 -31.5 23.950897825385
"1078" 16.5 -31.5 16.2955316842174
"1079" 40.5 -31.5 28.6841442267053
"1080" 50.5 -31.5 24.3045369063535
"1081" 60.5 -31.5 12.3547212020994
"1082" 70.5 -31.5 24.9980690573497
"1083" 80.5 -31.5 46.4339887699974
"1084" 90.5 -31.5 51.2545914334591
"1085" 100.5 -31.5 35.3358985392939
"1086" 110.5 -31.5 30.7479075296289
"1087" 160.5 -31.5 27.345614002435
"1088" 170.5 -31.5 31.4033530320027
"1089" -179.5 -30.5 19.1991604825731
"1090" -169.5 -30.5 22.797819570564
"1091" -159.5 -30.5 15.6703002757494
"1092" -149.5 -30.5 22.0846507001311
"1093" -139.5 -30.5 10.5392512576163
"1094" -129.5 -30.5 1.01995270766776
"1095" -119.5 -30.5 0
"1096" -109.5 -30.5 0
"1097" -99.5 -30.5 13.8941217041802
"1098" -89.5 -30.5 12.3539880348124
"1099" -79.5 -30.5 12.2057163016358
"1100" -47.5 -30.5 26.150060910438
"1101" -37.5 -30.5 12.4905462589828
"1102" -27.5 -30.5 8.76706372974053
"1103" -17.5 -30.5 18.236522059522
"1104" -7.5 -30.5 19.5623273946726
"1105" 2.5 -30.5 18.0132027024006
"1106" 12.5 -30.5 0
"1107" 36.5 -30.5 34.0088081024595
"1108" 46.5 -30.5 0
"1109" 56.5 -30.5 0
"1110" 66.5 -30.5 34.0227806679505
"1111" 76.5 -30.5 30.9581451250334
"1112" 86.5 -30.5 28.449221486197
"1113" 96.5 -30.5 40.5194189526266
"1114" 106.5 -30.5 27.6715352396582
"1115" 156.5 -30.5 27.0692753140299
"1116" 166.5 -30.5 32.4166287730142
"1117" 176.5 -30.5 12.0185074561247
"1118" -173.5 -29.5 22.0167953517637
"1119" -163.5 -29.5 14.3146418685861
"1120" -153.5 -29.5 2.5958397129814
"1121" -143.5 -29.5 0
"1122" -133.5 -29.5 0
"1123" -123.5 -29.5 0
"1124" -113.5 -29.5 2.55988835985265
"1125" -103.5 -29.5 3.56113661393253
"1126" -93.5 -29.5 11.9518758018544
"1127" -83.5 -29.5 15.0639208506804
"1128" -73.5 -29.5 23.7660259652192
"1129" -40.5 -29.5 5.57345212592527
"1130" -30.5 -29.5 13.0584912810685
"1131" -20.5 -29.5 11.4563756989047
"1132" -10.5 -29.5 15.1485865879707
"1133" -0.5 -29.5 0
"1134" 9.5 -29.5 20.463502205607
"1135" 35.5 -29.5 16.9178024066555
"1136" 45.5 -29.5 9.77923913960195
"1137" 55.5 -29.5 8.43480626023591
"1138" 65.5 -29.5 7.27271150565599
"1139" 75.5 -29.5 9.21807216838815
"1140" 85.5 -29.5 31.4422082964244
"1141" 95.5 -29.5 18.905216357225
"1142" 105.5 -29.5 25.162065919897
"1143" 155.5 -29.5 23.8388638213282
"1144" 165.5 -29.5 20.6838523702913
"1145" 176.5 -29.5 12.6281679243759
"1146" -173.5 -28.5 12.3331258093271
"1147" -163.5 -28.5 0
"1148" -153.5 -28.5 0
"1149" -143.5 -28.5 0
"1150" -133.5 -28.5 0
"1151" -123.5 -28.5 0
"1152" -113.5 -28.5 0
"1153" -103.5 -28.5 15.4941950244986
"1154" -93.5 -28.5 0.141854745022774
"1155" -83.5 -28.5 7.26116581653896
"1156" -73.5 -28.5 24.5403734920089
"1157" -39.5 -28.5 13.6330988323666
"1158" -29.5 -28.5 17.3379499735923
"1159" -19.5 -28.5 23.2310761732805
"1160" -9.5 -28.5 5.71713773684417
"1161" 0.5 -28.5 1.20298170801488
"1162" 10.5 -28.5 9.04436409774216
"1163" 38.5 -28.5 1.48877797480264
"1164" 48.5 -28.5 0
"1165" 58.5 -28.5 2.97403582100157
"1166" 68.5 -28.5 0
"1167" 78.5 -28.5 5.80913006737238
"1168" 88.5 -28.5 4.10351809226505
"1169" 98.5 -28.5 5.07983910565146
"1170" 108.5 -28.5 9.37286406845913
"1171" 158.5 -28.5 22.0733980807311
"1172" 169.5 -28.5 7.85667931730566
"1173" 179.5 -28.5 11.8180004744251
"1174" -170.5 -27.5 7.69636766629673
"1175" -160.5 -27.5 2.1359115350239
"1176" -150.5 -27.5 4.44873059433154
"1177" -140.5 -27.5 3.26224019684317
"1178" -130.5 -27.5 0
"1179" -120.5 -27.5 0
"1180" -110.5 -27.5 0
"1181" 15.5 -27.5 8.88238278383058
"1182" 31.5 -28.5 23.0683702121681
"1183" 30.5 -29.5 21.3672168156448
"1184" 114.5 -30.5 31.0308201392404
"1185" 29.5 -31.5 25.9684553156228
"1186" 159.5 -31.5 36.5344557319532
"1187" 124.5 -32.5 34.2011129441904
"1188" 152.5 -32.5 40.9062158237617
"1189" -100.5 -27.5 11.5996744584195
"1190" -90.5 -27.5 15.5303374259422
"1191" -80.5 -27.5 17.53168906362
"1192" -46.5 -27.5 6.41509415162234
"1193" -36.5 -27.5 5.98663503524827
"1194" -26.5 -27.5 0
"1195" -16.5 -27.5 0
"1196" -6.5 -27.5 0
"1197" 3.5 -27.5 4.15939273042942
"1198" 13.5 -27.5 0
"1199" 41.5 -27.5 13.5032278623076
"1200" 51.5 -27.5 3.8857435670354
"1201" 61.5 -27.5 0
"1202" 71.5 -27.5 0
"1203" 81.5 -27.5 0
"1204" 91.5 -27.5 5.30375402718374
"1205" 101.5 -27.5 3.40124856761476
"1206" 111.5 -27.5 11.2261368577996
"1207" 162.5 -27.5 6.41600371412244
"1208" 172.5 -27.5 2.49875101291497
"1209" -177.5 -26.5 9.36452570786503
"1210" -167.5 -26.5 0
"1211" -157.5 -26.5 0.620263960434553
"1212" -147.5 -26.5 0
"1213" -137.5 -26.5 0
"1214" -127.5 -26.5 0
"1215" -117.5 -26.5 0
"1216" -107.5 -26.5 0
"1217" -97.5 -26.5 3.76132446884793
"1218" -87.5 -26.5 9.08833608257971
"1219" -77.5 -26.5 11.2506039357876
"1220" -44.5 -26.5 8.94151703235881
"1221" -34.5 -26.5 0
"1222" -24.5 -26.5 0
"1223" -14.5 -26.5 0
"1224" -4.5 -26.5 1.81203711596725
"1225" 5.5 -26.5 0.000608228902243546
"1226" 34.5 -26.5 0.705167554412123
"1227" 44.5 -26.5 9.67315117809637
"1228" 54.5 -26.5 7.39126125823898
"1229" 64.5 -26.5 0
"1230" 74.5 -26.5 0
"1231" 84.5 -26.5 2.10326504768726
"1232" 94.5 -26.5 0
"1233" 104.5 -26.5 8.89112066748126
"1234" 155.5 -26.5 15.8383282638716
"1235" 165.5 -26.5 8.33214699227148
"1236" 175.5 -26.5 0
"1237" -174.5 -25.5 0
"1238" -164.5 -25.5 2.59145719132209
"1239" -154.5 -25.5 0
"1240" -144.5 -25.5 0
"1241" -134.5 -25.5 3.11256829367392
"1242" -123.5 -25.5 0
"1243" -113.5 -25.5 0
"1244" -103.5 -25.5 0
"1245" -93.5 -25.5 0
"1246" -83.5 -25.5 17.1794937100436
"1247" -73.5 -25.5 33.7127198196289
"1248" -39.5 -25.5 8.91879765279876
"1249" -29.5 -25.5 0
"1250" -19.5 -25.5 3.39171944146535
"1251" -9.5 -25.5 0
"1252" 0.5 -25.5 1.55077922869072
"1253" 10.5 -25.5 4.86504690999603
"1254" 41.5 -25.5 12.9625440268931
"1255" 54.5 -25.5 0.516568897850012
"1256" 64.5 -25.5 0
"1257" 74.5 -25.5 0
"1258" 84.5 -25.5 0
"1259" 94.5 -25.5 2.34573541112844
"1260" 104.5 -25.5 0.595214425303592
"1261" 155.5 -25.5 16.8266657548246
"1262" 165.5 -25.5 7.89300629324641
"1263" 175.5 -25.5 0
"1264" -174.5 -24.5 0
"1265" -164.5 -24.5 3.12728343199075
"1266" -154.5 -24.5 4.57350400982169
"1267" -144.5 -24.5 0
"1268" -134.5 -24.5 0
"1269" -123.5 -24.5 0
"1270" -113.5 -24.5 0
"1271" -103.5 -24.5 1.89004554492566
"1272" -93.5 -24.5 0
"1273" -83.5 -24.5 5.88179558867747
"1274" -73.5 -24.5 19.54432715042
"1275" -38.5 -24.5 5.41139220880242
"1276" -28.5 -24.5 0
"1277" -18.5 -24.5 5.51827567819048
"1278" -8.5 -24.5 0
"1279" 1.5 -24.5 6.38656741123987
"1280" 11.5 -24.5 1.19810647632854
"1281" 48.5 -24.5 15.564653800207
"1282" 58.5 -24.5 0
"1283" 68.5 -24.5 0
"1284" 78.5 -24.5 0
"1285" 88.5 -24.5 0
"1286" 98.5 -24.5 0
"1287" 108.5 -24.5 5.14142834390472
"1288" 159.5 -24.5 20.3683152669317
"1289" 169.5 -24.5 13.0072488431574
"1290" 179.5 -24.5 4.19588152768003
"1291" -170.5 -23.5 0
"1292" -160.5 -23.5 0
"1293" -150.5 -23.5 3.38568214617154
"1294" -140.5 -23.5 0
"1295" -130.5 -23.5 5.4402018630179
"1296" -120.5 -23.5 0
"1297" -110.5 -23.5 0
"1298" -100.5 -23.5 0
"1299" -90.5 -23.5 10.4091051129283
"1300" -80.5 -23.5 18.5794015297145
"1301" -42.5 -23.5 1.32110060935551
"1302" -32.5 -23.5 0
"1303" -22.5 -23.5 0
"1304" -12.5 -23.5 4.04730828270605
"1305" -2.5 -23.5 4.38907355964449
"1306" 7.5 -23.5 2.34124936503015
"1307" 39.5 -23.5 11.9529713082515
"1308" 54.5 -23.5 3.36766000653738
"1309" 64.5 -23.5 8.84170986774191
"1310" 74.5 -23.5 0
"1311" 84.5 -23.5 0
"1312" 94.5 -23.5 0
"1313" 104.5 -23.5 11.2172341295806
"1314" 153.5 -23.5 1.02025557420967
"1315" 163.5 -23.5 14.349193875657
"1316" 173.5 -23.5 2.82574573721632
"1317" -175.5 -22.5 5.18978095737585
"1318" -165.5 -22.5 0
"1319" -155.5 -22.5 6.91302200278433
"1320" -144.5 -22.5 0
"1321" -133.5 -22.5 0
"1322" -123.5 -22.5 0
"1323" -113.5 -22.5 0
"1324" -103.5 -22.5 0
"1325" -93.5 -22.5 0
"1326" -83.5 -22.5 3.66665623069662
"1327" -73.5 -22.5 8.27714027217132
"1328" -33.5 -22.5 0
"1329" -23.5 -22.5 3.14538981969029
"1330" -13.5 -22.5 4.61411928804506
"1331" -3.5 -22.5 0
"1332" 6.5 -22.5 11.424591595771
"1333" 38.5 -22.5 6.52668603788734
"1334" 53.5 -22.5 13.7637698898863
"1335" 63.5 -22.5 0
"1336" 73.5 -22.5 4.3696943424866
"1337" 83.5 -22.5 0
"1338" 93.5 -22.5 2.76979210422029
"1339" -70.5 -21.5 11.7241922778466
"1340" -138.5 -22.5 0
"1341" 113.5 -22.5 0
"1342" -44.5 -23.5 3.64636256436726
"1343" -70.5 -24.5 19.0435199285978
"1344" 151.5 -24.5 3.21730007972532
"1345" 34.5 -25.5 11.7360615337755
"1346" 114.5 -26.5 7.6518623384055
"1347" 104.5 -22.5 6.28912029516027
"1348" 152.5 -22.5 8.0189784871434
"1349" 162.5 -22.5 15.7986263460533
"1350" 175.5 -22.5 18.1128836646304
"1351" -172.5 -21.5 8.8001064571884
"1352" -162.5 -21.5 0
"1353" -150.5 -21.5 0
"1354" -137.5 -21.5 0
"1355" -127.5 -21.5 0
"1356" -117.5 -21.5 0
"1357" -107.5 -21.5 0
"1358" -97.5 -21.5 0
"1359" -87.5 -21.5 11.9583819755554
"1360" -77.5 -21.5 14.0054034171856
"1361" -36.5 -21.5 1.40798693958446
"1362" -26.5 -21.5 0
"1363" -16.5 -21.5 0
"1364" -6.5 -21.5 4.87632191620757
"1365" 3.5 -21.5 0
"1366" 36.5 -21.5 7.66287225693574
"1367" 52.5 -21.5 8.32449516774377
"1368" 63.5 -21.5 4.38659080487344
"1369" 73.5 -21.5 9.53352064596798
"1370" 83.5 -21.5 6.51496712853654
"1371" 93.5 -21.5 4.93043842092825
"1372" 103.5 -21.5 0
"1373" 150.5 -21.5 1.43127302445625
"1374" 160.5 -21.5 8.92443912788876
"1375" 175.5 -21.5 0
"1376" -172.5 -20.5 7.31059356169281
"1377" -162.5 -20.5 0.63168491575234
"1378" -151.5 -20.5 13.9151379848481
"1379" -141.5 -20.5 0
"1380" -129.5 -20.5 0.580275907116534
"1381" -119.5 -20.5 3.21019972537917
"1382" -109.5 -20.5 4.43298147327824
"1383" -99.5 -20.5 0
"1384" -89.5 -20.5 8.36511116589102
"1385" -79.5 -20.5 8.74241202357403
"1386" -38.5 -20.5 17.8203546084784
"1387" -28.5 -20.5 0
"1388" -18.5 -20.5 0
"1389" -8.5 -20.5 3.8768009923446
"1390" 1.5 -20.5 0
"1391" 11.5 -20.5 10.1247174949929
"1392" 50.5 -20.5 15.1004831017445
"1393" 62.5 -20.5 11.8662657791513
"1394" 72.5 -20.5 1.07139029643429
"1395" 82.5 -20.5 0
"1396" 92.5 -20.5 2.54987971517843
"1397" 102.5 -20.5 0.563193785187277
"1398" 112.5 -20.5 12.0660081162319
"1399" 157.5 -20.5 11.9278148865192
"1400" 173.5 -20.5 24.4670849040675
"1401" -172.5 -19.5 12.1080955476513
"1402" -161.5 -19.5 7.54234492349596
"1403" -150.5 -19.5 15.1720237168494
"1404" -136.5 -19.5 0
"1405" -126.5 -19.5 0.656654985064953
"1406" -116.5 -19.5 1.88383939450084
"1407" -106.5 -19.5 4.22172822270019
"1408" -96.5 -19.5 3.7379758337314
"1409" -86.5 -19.5 3.21876201777392
"1410" -76.5 -19.5 16.5060711338828
"1411" -34.5 -19.5 4.32580988801541
"1412" -24.5 -19.5 0
"1413" -14.5 -19.5 0
"1414" -4.5 -19.5 9.53354742552759
"1415" 5.5 -19.5 7.76237793592404
"1416" 39.5 -19.5 2.52703175607265
"1417" 54.5 -19.5 13.0763918265116
"1418" 65.5 -19.5 5.2431319066944
"1419" 75.5 -19.5 11.6790194709713
"1420" 85.5 -19.5 0
"1421" 95.5 -19.5 0
"1422" 105.5 -19.5 0
"1423" 115.5 -19.5 10.1633204316294
"1424" 155.5 -19.5 17.0744321249442
"1425" 165.5 -19.5 30.4816687872913
"1426" -177.5 -18.5 26.0886631381642
"1427" -164.5 -18.5 10.0629806766283
"1428" -154.5 -18.5 2.34655369070464
"1429" -144.5 -18.5 11.684281739031
"1430" -129.5 -18.5 18.3175162939389
"1431" -119.5 -18.5 13.2286591722071
"1432" -109.5 -18.5 12.3218767661531
"1433" -99.5 -18.5 21.7476334260331
"1434" -89.5 -18.5 17.6204677469001
"1435" -79.5 -18.5 19.4479971109789
"1436" -37.5 -18.5 6.41432954303024
"1437" -27.5 -18.5 0.405021589484078
"1438" -17.5 -18.5 0
"1439" -7.5 -18.5 0
"1440" 2.5 -18.5 0
"1441" 38.5 -18.5 6.62324229635544
"1442" 55.5 -18.5 2.39038162012195
"1443" 65.5 -18.5 8.22357311348468
"1444" 75.5 -18.5 13.5495976793262
"1445" 85.5 -18.5 1.07253361257457
"1446" 95.5 -18.5 0
"1447" -143.5 -16.5 19.3742677626393
"1448" -143.5 -17.5 8.50804729735916
"1449" 43.5 -17.5 17.0921543004686
"1450" 167.5 -17.5 25.1136238462077
"1451" -142.5 -18.5 15.7264908115209
"1452" 36.5 -18.5 6.48036423833912
"1453" 178.5 -18.5 16.7200738909257
"1454" -139.5 -19.5 14.9476370312012
"1455" 48.5 -19.5 19.6650054922584
"1456" 178.5 -19.5 26.0724831641555
"1457" 34.5 -20.5 10.5810621322148
"1458" 148.5 -20.5 1.35568238582977
"1459" 114.5 -21.5 8.97353969231886
"1460" 63.5 -19.5 0
"1461" 104.5 -18.5 1.93792015005694
"1462" 114.5 -18.5 8.60006102034545
"1463" 150.5 -18.5 14.4761540584381
"1464" 160.5 -18.5 18.609361109243
"1465" 172.5 -18.5 19.5044070631661
"1466" -172.5 -17.5 14.3926335894244
"1467" -162.5 -17.5 14.8586932076277
"1468" -152.5 -17.5 13.3714768074255
"1469" -135.5 -17.5 16.549107464337
"1470" -125.5 -17.5 10.252199376582
"1471" -115.5 -17.5 10.2808356633869
"1472" -105.5 -17.5 17.7517029335151
"1473" -95.5 -17.5 24.2026527063248
"1474" -85.5 -17.5 21.0519785874752
"1475" -75.5 -17.5 38.113212883315
"1476" -32.5 -17.5 15.6056043004178
"1477" -22.5 -17.5 0
"1478" -12.5 -17.5 0
"1479" -2.5 -17.5 0
"1480" 7.5 -17.5 7.35017604428625
"1481" 51.5 -17.5 20.4321371279346
"1482" 61.5 -17.5 6.7453437079985
"1483" 71.5 -17.5 7.80718190940639
"1484" 81.5 -17.5 3.20944525073416
"1485" 91.5 -17.5 5.45359923779559
"1486" 101.5 -17.5 1.04926623471407
"1487" 111.5 -17.5 0
"1488" 147.5 -17.5 8.63615666296779
"1489" 157.5 -17.5 13.9377182805275
"1490" 169.5 -17.5 23.1240788706322
"1491" -175.5 -16.5 35.8667049194104
"1492" -165.5 -16.5 22.0334623379302
"1493" -155.5 -16.5 17.0899278813089
"1494" -136.5 -16.5 13.9768196675611
"1495" -126.5 -16.5 0.118956354092514
"1496" -116.5 -16.5 11.129903878393
"1497" -106.5 -16.5 10.9027462913842
"1498" -96.5 -16.5 17.6043067109925
"1499" -86.5 -16.5 26.3238222916765
"1500" -76.5 -16.5 34.5677356288601
"1501" -30.5 -16.5 7.99354829186134
"1502" -20.5 -16.5 0
"1503" -10.5 -16.5 0.406689225301049
"1504" -0.5 -16.5 0
"1505" 9.5 -16.5 1.53540195594274
"1506" 54.5 -16.5 15.8338124377774
"1507" 64.5 -16.5 12.6582808287654
"1508" 74.5 -16.5 6.73442615883478
"1509" 84.5 -16.5 0
"1510" 94.5 -16.5 1.05203367007877
"1511" 104.5 -16.5 4.55593857382881
"1512" 114.5 -16.5 12.2599980868609
"1513" 148.5 -16.5 20.0470941936915
"1514" 158.5 -16.5 29.351761135947
"1515" 170.5 -16.5 14.543709733066
"1516" -174.5 -15.5 29.1283059770579
"1517" -164.5 -15.5 25.7499043984179
"1518" -154.5 -15.5 28.0780779805568
"1519" -138.5 -15.5 7.38810676555494
"1520" -128.5 -15.5 14.4141322292131
"1521" -118.5 -15.5 15.2314523794778
"1522" -108.5 -15.5 15.891570694884
"1523" -98.5 -15.5 23.6380060425047
"1524" -88.5 -15.5 26.051405683972
"1525" -78.5 -15.5 40.297926145736
"1526" -30.5 -15.5 5.95456262162692
"1527" -20.5 -15.5 0
"1528" -10.5 -15.5 0
"1529" -0.5 -15.5 0
"1530" 9.5 -15.5 4.30125679507808
"1531" 55.5 -15.5 17.6575105754845
"1532" 65.5 -15.5 12.7609180180081
"1533" 75.5 -15.5 13.0397305268157
"1534" 85.5 -15.5 15.0227628796934
"1535" 95.5 -15.5 10.2723519863649
"1536" 105.5 -15.5 9.65487829812794
"1537" 115.5 -15.5 7.36151941075097
"1538" 140.5 -15.5 9.1312589615453
"1539" 155.5 -15.5 15.4506604739132
"1540" 165.5 -15.5 17.8237194074889
"1541" 178.5 -15.5 22.144362453008
"1542" -165.5 -14.5 24.1498398979653
"1543" -155.5 -14.5 23.6664103387258
"1544" -139.5 -14.5 28.6513016724302
"1545" -128.5 -14.5 21.7606543436048
"1546" -118.5 -14.5 8.07699895264106
"1547" -108.5 -14.5 18.0846091454513
"1548" -98.5 -14.5 11.0094676344191
"1549" -88.5 -14.5 28.3102124637258
"1550" -78.5 -14.5 31.1457409235948
"1551" -29.5 -14.5 0
"1552" -19.5 -14.5 0
"1553" -9.5 -14.5 2.08555205361906
"1554" 0.5 -14.5 0
"1555" 10.5 -14.5 8.69858051720579
"1556" 53.5 -14.5 17.1954571489168
"1557" 63.5 -14.5 16.4925755929978
"1558" 73.5 -14.5 9.15589009099131
"1559" 83.5 -14.5 7.77037386098725
"1560" 93.5 -14.5 4.43850412468034
"1561" 103.5 -14.5 13.2113518916634
"1562" 113.5 -14.5 5.55260044560786
"1563" 123.5 -14.5 0
"1564" 152.5 -14.5 15.7546233780163
"1565" 162.5 -14.5 19.6802385877651
"1566" 175.5 -14.5 18.1925144038528
"1567" -173.5 -13.5 26.0993140003747
"1568" -161.5 -13.5 17.3596066314795
"1569" -151.5 -13.5 17.7298184002436
"1570" -141.5 -13.5 20.9924621463627
"1571" -131.5 -13.5 9.0865465651003
"1572" -121.5 -13.5 21.7676333391672
"1573" -111.5 -13.5 24.1664655326403
"1574" -101.5 -13.5 15.081515409164
"1575" -91.5 -13.5 24.8893816327452
"1576" -81.5 -13.5 25.3368530009425
"1577" -32.5 -13.5 15.3939273514344
"1578" -22.5 -13.5 0
"1579" -12.5 -13.5 0.975760849265062
"1580" -2.5 -13.5 0
"1581" 7.5 -13.5 8.36473183506533
"1582" 46.5 -13.5 19.1271129598657
"1583" 59.5 -13.5 10.0585582253613
"1584" 69.5 -13.5 16.8781571982304
"1585" 79.5 -13.5 5.09117604690341
"1586" 89.5 -13.5 19.7608497235018
"1587" 99.5 -13.5 9.14926223265934
"1588" 109.5 -13.5 13.7835164355529
"1589" 119.5 -13.5 12.716989322807
"1590" 139.5 -13.5 14.862319441836
"1591" 153.5 -13.5 5.84726140344277
"1592" 163.5 -13.5 17.3881202911736
"1593" 175.5 -13.5 17.9654894935745
"1594" -174.5 -12.5 23.9527503644945
"1595" -164.5 -12.5 22.9198632230943
"1596" -154.5 -12.5 24.2066223756045
"1597" -144.5 -12.5 24.6618904537075
"1598" -134.5 -12.5 25.31233965731
"1599" -124.5 -12.5 27.1907276824788
"1600" -114.5 -12.5 21.7951285823645
"1601" -104.5 -12.5 36.4727485267716
"1602" -94.5 -12.5 39.0314297733231
"1603" -84.5 -12.5 41.9134398045728
"1604" -33.5 -12.5 14.069278086686
"1605" -23.5 -12.5 5.50119448041943
"1606" -13.5 -12.5 0
"1607" -3.5 -12.5 0
"1608" 6.5 -12.5 6.59838707473166
"1609" 47.5 -12.5 9.82302441818485
"1610" 59.5 -12.5 0
"1611" 40.5 -12.5 8.4917024174934
"1612" 135.5 -12.5 8.65866730302421
"1613" -76.5 -13.5 38.8029827788051
"1614" 129.5 -13.5 0
"1615" -177.5 -14.5 15.5594187933431
"1616" -138.5 -14.5 21.8849783064392
"1617" 124.5 -14.5 0
"1618" 141.5 -14.5 17.8138355721527
"1619" -147.5 -15.5 20.4243513470277
"1620" 12.5 -15.5 0
"1621" 127.5 -15.5 22.6386654111145
"1622" 168.5 -15.5 13.1130890462743
"1623" 123.5 -16.5 0
"1624" 177.5 -16.5 11.9500865519903
"1625" 69.5 -12.5 2.58303039342991
"1626" 79.5 -12.5 12.040729519276
"1627" 89.5 -12.5 9.20317589881645
"1628" 99.5 -12.5 16.4121863440395
"1629" 109.5 -12.5 13.9910534015822
"1630" 119.5 -12.5 10.2916908863074
"1631" 137.5 -12.5 17.2012040748961
"1632" 150.5 -12.5 5.93828434615491
"1633" 160.5 -12.5 24.9841765659932
"1634" 171.5 -12.5 17.1229497294109
"1635" -177.5 -11.5 31.6622304166931
"1636" -167.5 -11.5 30.0880355408944
"1637" -157.5 -11.5 18.5969157760654
"1638" -147.5 -11.5 29.621913611921
"1639" -137.5 -11.5 32.4084974028411
"1640" -127.5 -11.5 11.4522194818325
"1641" -117.5 -11.5 20.1887853489559
"1642" -107.5 -11.5 29.4825874678264
"1643" -97.5 -11.5 33.2453711392342
"1644" -87.5 -11.5 37.777112865111
"1645" -36.5 -11.5 4.96055513888046
"1646" -26.5 -11.5 0
"1647" -16.5 -11.5 0
"1648" -6.5 -11.5 1.99446770281025
"1649" 3.5 -11.5 6.98338297416173
"1650" 41.5 -11.5 11.7632864867948
"1651" 52.5 -11.5 9.06797336947586
"1652" 62.5 -11.5 7.30348303026143
"1653" 72.5 -11.5 8.35732176471848
"1654" 82.5 -11.5 10.2355313665468
"1655" 92.5 -11.5 7.19151397985265
"1656" 102.5 -11.5 11.5413513095706
"1657" 112.5 -11.5 7.6054099537905
"1658" 122.5 -11.5 5.0564813306056
"1659" 139.5 -11.5 17.8943731826302
"1660" 156.5 -11.5 15.3794795440164
"1661" 169.5 -11.5 17.0895568125598
"1662" 179.5 -11.5 18.1458070010781
"1663" -170.5 -10.5 25.3245255504636
"1664" -160.5 -10.5 29.794063262617
"1665" -150.5 -10.5 20.2709960666576
"1666" -140.5 -10.5 22.0887717118893
"1667" -128.5 -10.5 26.4225191316322
"1668" -118.5 -10.5 14.1565449446875
"1669" -108.5 -10.5 18.288286592844
"1670" -98.5 -10.5 27.6834145154207
"1671" -88.5 -10.5 37.9754594325304
"1672" -35.5 -10.5 13.9494806239998
"1673" -25.5 -10.5 0
"1674" -15.5 -10.5 0
"1675" -5.5 -10.5 1.68605983111176
"1676" 4.5 -10.5 6.98289601441624
"1677" 42.5 -10.5 2.81304695059545
"1678" 52.5 -10.5 0.567879115258962
"1679" 62.5 -10.5 15.0206222950895
"1680" 72.5 -10.5 9.78000241274469
"1681" 82.5 -10.5 10.4362321141013
"1682" 92.5 -10.5 17.2488747608058
"1683" 102.5 -10.5 14.1076080133303
"1684" 113.5 -10.5 19.797176880966
"1685" 129.5 -10.5 1.01344340950736
"1686" 139.5 -10.5 19.2884427942029
"1687" 158.5 -10.5 18.8414595106785
"1688" 172.5 -10.5 9.68474204556983
"1689" -177.5 -9.5 28.592372227147
"1690" -167.5 -9.5 22.9505155592915
"1691" -157.5 -9.5 24.07915060013
"1692" -147.5 -9.5 24.8866005441337
"1693" -134.5 -9.5 13.9902637413213
"1694" -124.5 -9.5 23.2090877700341
"1695" -114.5 -9.5 20.7110600335034
"1696" -104.5 -9.5 30.1039464751308
"1697" -94.5 -9.5 45.6694240129982
"1698" -84.5 -9.5 38.7142099885816
"1699" -30.5 -9.5 8.66212488779108
"1700" -20.5 -9.5 5.36301307705478
"1701" -10.5 -9.5 0
"1702" -0.5 -9.5 0
"1703" 9.5 -9.5 9.31089358905814
"1704" 47.5 -9.5 10.0014871807025
"1705" 57.5 -9.5 4.32719907374455
"1706" 67.5 -9.5 7.6944310931875
"1707" 77.5 -9.5 12.4533828942162
"1708" 87.5 -9.5 6.25996313756719
"1709" 97.5 -9.5 8.46187987740333
"1710" 107.5 -9.5 4.52819970451651
"1711" 122.5 -9.5 10.073976779012
"1712" 136.5 -9.5 19.1030184600372
"1713" 162.5 -9.5 29.405971457937
"1714" 172.5 -9.5 19.579813317602
"1715" -177.5 -8.5 21.8154153051555
"1716" -167.5 -8.5 25.4842898263205
"1717" -157.5 -8.5 33.6736337123889
"1718" -147.5 -8.5 14.234905217079
"1719" -135.5 -8.5 22.6496835193582
"1720" -125.5 -8.5 24.6084403245941
"1721" -115.5 -8.5 31.8746147692568
"1722" -105.5 -8.5 26.3295253264562
"1723" -95.5 -8.5 41.9355073506201
"1724" -85.5 -8.5 41.0316206015854
"1725" 13.5 -7.5 0
"1726" 115.5 -7.5 15.66786229229
"1727" 129.5 -7.5 26.0630650441127
"1728" 146.5 -7.5 27.412580058304
"1729" -79.5 -8.5 47.5484872437072
"1730" 114.5 -8.5 16.6507118122743
"1731" 124.5 -8.5 14.9481539643089
"1732" 139.5 -8.5 12.0742131303452
"1733" 151.5 -8.5 19.9043050061397
"1734" -138.5 -9.5 25.157810523556
"1735" 123.5 -9.5 6.12318416258829
"1736" 147.5 -9.5 14.8932793898427
"1737" -139.5 -10.5 22.7023638904325
"1738" 119.5 -10.5 10.3727386242184
"1739" 149.5 -10.5 13.3165500016922
"1740" 13.5 -11.5 0
"1741" 141.5 -11.5 21.4160595734899
"1742" 46.5 -9.5 1.67323669501444
"1743" -27.5 -8.5 0
"1744" -17.5 -8.5 0
"1745" -7.5 -8.5 2.75761464552126
"1746" 2.5 -8.5 0
"1747" 12.5 -8.5 0
"1748" 49.5 -8.5 6.05013268456871
"1749" 59.5 -8.5 6.7399029062709
"1750" 69.5 -8.5 8.69608794117467
"1751" 79.5 -8.5 14.4006210580847
"1752" 89.5 -8.5 11.4242202542708
"1753" 99.5 -8.5 19.0612052977015
"1754" 109.5 -8.5 16.9799678320796
"1755" 162.5 -8.5 29.2171603805551
"1756" 172.5 -8.5 25.4347176437084
"1757" -177.5 -7.5 20.687249352545
"1758" -167.5 -7.5 18.5364824826025
"1759" -157.5 -7.5 29.0250188019371
"1760" -147.5 -7.5 28.9697550171551
"1761" -136.5 -7.5 18.5099931213992
"1762" -126.5 -7.5 25.6839876094712
"1763" -116.5 -7.5 28.2357749893234
"1764" -106.5 -7.5 34.4887091453093
"1765" -96.5 -7.5 43.9421503948196
"1766" -86.5 -7.5 44.0036814448626
"1767" -30.5 -7.5 1.11377247803082
"1768" -20.5 -7.5 0
"1769" -10.5 -7.5 1.84220639469141
"1770" -0.5 -7.5 1.18020709602747
"1771" 9.5 -7.5 5.36495049182413
"1772" 47.5 -7.5 20.5228714653295
"1773" 57.5 -7.5 10.5882287372341
"1774" 67.5 -7.5 18.1517885559625
"1775" 77.5 -7.5 27.1300722048213
"1776" 87.5 -7.5 13.6350272511488
"1777" 97.5 -7.5 11.4520916866292
"1778" 119.5 -7.5 7.13032915366349
"1779" 151.5 -7.5 29.3670222112025
"1780" 166.5 -7.5 21.5595121109421
"1781" 176.5 -7.5 24.6373756639725
"1782" -173.5 -6.5 24.4181165666686
"1783" -163.5 -6.5 24.0209230485564
"1784" -153.5 -6.5 28.5084766229965
"1785" -143.5 -6.5 23.3243656594701
"1786" -133.5 -6.5 20.4541604222547
"1787" -123.5 -6.5 20.3982178672009
"1788" -113.5 -6.5 26.7449390873387
"1789" -103.5 -6.5 38.5697584271732
"1790" -93.5 -6.5 33.8916829611741
"1791" -83.5 -6.5 35.7224964419657
"1792" -26.5 -6.5 17.0326347093183
"1793" -16.5 -6.5 0
"1794" -6.5 -6.5 3.18507662109396
"1795" 3.5 -6.5 1.11029198545562
"1796" 41.5 -6.5 16.2301648303225
"1797" 51.5 -6.5 23.077115401703
"1798" 61.5 -6.5 19.0891308986455
"1799" 71.5 -6.5 25.1176513367587
"1800" 81.5 -6.5 19.1046870049319
"1801" 91.5 -6.5 18.6256284647899
"1802" 101.5 -6.5 7.66752961046237
"1803" 128.5 -6.5 16.8052873177254
"1804" 160.5 -6.5 18.289611828205
"1805" 170.5 -6.5 24.8112175478688
"1806" -179.5 -5.5 25.7721251456245
"1807" -169.5 -5.5 20.7622003555956
"1808" -159.5 -5.5 29.4421384226974
"1809" -149.5 -5.5 24.5147456901581
"1810" -139.5 -5.5 29.4989512542877
"1811" -129.5 -5.5 19.3487313725104
"1812" -119.5 -5.5 27.7999738913936
"1813" -109.5 -5.5 45.2884591810933
"1814" -99.5 -5.5 40.7404744557492
"1815" -89.5 -5.5 42.2711008652829
"1816" -32.5 -5.5 10.7488822609905
"1817" -22.5 -5.5 8.70280283680867
"1818" -12.5 -5.5 0
"1819" -2.5 -5.5 0
"1820" 7.5 -5.5 23.9835586987898
"1821" 45.5 -5.5 22.142251494264
"1822" 55.5 -5.5 12.0625317704952
"1823" 65.5 -5.5 20.0333705097796
"1824" 75.5 -5.5 27.1596113576321
"1825" 85.5 -5.5 22.9759249715601
"1826" 95.5 -5.5 16.5739640721837
"1827" 113.5 -5.5 24.4428848739529
"1828" 136.5 -5.5 7.60233612213207
"1829" 165.5 -5.5 20.3707248275411
"1830" 175.5 -5.5 25.1102359722848
"1831" -174.5 -4.5 27.7606508079584
"1832" -164.5 -4.5 27.9745277264261
"1833" -154.5 -4.5 28.2774629683888
"1834" -144.5 -4.5 29.6815286991027
"1835" -134.5 -4.5 24.6305126607672
"1836" -124.5 -4.5 23.0336315169159
"1837" -114.5 -4.5 36.8594854058234
"1838" -104.5 -4.5 37.8789170675468
"1839" -94.5 -4.5 43.7912828761084
"1840" -84.5 -4.5 37.364614883351
"1841" -29.5 -4.5 0
"1842" -19.5 -4.5 6.63530020768215
"1843" -9.5 -4.5 0
"1844" 0.5 -4.5 6.21503499667707
"1845" 10.5 -4.5 10.7724759845369
"1846" 49.5 -4.5 17.5842397253584
"1847" 60.5 -4.5 19.4219494844816
"1848" 70.5 -4.5 19.5801437611069
"1849" 80.5 -4.5 28.5215042455801
"1850" 90.5 -4.5 24.0754333553694
"1851" 100.5 -4.5 7.63310466040055
"1852" 118.5 -4.5 12.4284631736903
"1853" 156.5 -4.5 12.893844711566
"1854" 166.5 -4.5 24.7624195960972
"1855" 176.5 -4.5 34.7568048290239
"1856" -173.5 -3.5 28.1937822151536
"1857" -163.5 -3.5 28.6336558321452
"1858" -153.5 -3.5 36.8102050585663
"1859" -143.5 -3.5 26.4688652927653
"1860" -133.5 -3.5 27.1017698672642
"1861" -123.5 -3.5 16.5079037372731
"1862" -113.5 -3.5 37.7793058704102
"1863" -103.5 -3.5 43.326551318687
"1864" -93.5 -3.5 40.2396485764862
"1865" -83.5 -3.5 48.4607586580728
"1866" -30.5 -3.5 0
"1867" -20.5 -3.5 0
"1868" -10.5 -3.5 0
"1869" -0.5 -3.5 6.84086706147689
"1870" 9.5 -3.5 16.3925714134345
"1871" 50.5 -3.5 16.4968770862952
"1872" 60.5 -3.5 16.9443832183328
"1873" 70.5 -3.5 16.3150789984274
"1874" 80.5 -3.5 38.3472187396388
"1875" 90.5 -3.5 23.9133469021581
"1876" 109.5 -3.5 24.7354114959942
"1877" 155.5 -3.5 13.676542575002
"1878" 165.5 -3.5 27.9958509462416
"1879" 175.5 -3.5 33.8331692443351
"1880" -174.5 -2.5 29.0184442318493
"1881" -164.5 -2.5 19.6270153478007
"1882" -154.5 -2.5 25.6161859869633
"1883" -144.5 -2.5 25.0899772743162
"1884" -134.5 -2.5 25.3759251496429
"1885" -124.5 -2.5 22.7422934364999
"1886" -114.5 -2.5 42.9641375573213
"1887" -104.5 -2.5 47.4869259320404
"1888" -94.5 -2.5 42.2521823251093
"1889" -84.5 -2.5 42.8359648611177
"1890" -32.5 -2.5 2.50806338290626
"1891" -22.5 -2.5 0
"1892" -12.5 -2.5 1.03773808363181
"1893" 9.5 -2.5 3.93493228212558
"1894" 40.5 -3.5 8.82371785754662
"1895" 112.5 -3.5 24.6289549174452
"1896" 126.5 -3.5 21.0609627058757
"1897" 142.5 -3.5 20.4256641375445
"1898" -38.5 -4.5 11.5235350580826
"1899" 116.5 -4.5 26.5608267905816
"1900" 133.5 -4.5 0
"1901" 152.5 -4.5 18.66813089779
"1902" 102.5 -5.5 20.6906338518628
"1903" 120.5 -5.5 12.1661939093105
"1904" 134.5 -5.5 17.4219037724112
"1905" 152.5 -5.5 12.8283775772098
"1906" 107.5 -6.5 31.173089125395
"1907" 120.5 -6.5 8.27235780117217
"1908" 139.5 -6.5 8.93360839718257
"1909" 157.5 -6.5 19.9000437173359
"1910" -3.5 -2.5 23.922909037777
"1911" 6.5 -2.5 9.63562276150224
"1912" 49.5 -2.5 19.1792994887359
"1913" 59.5 -2.5 13.6775745462606
"1914" 69.5 -2.5 15.9148326014352
"1915" 79.5 -2.5 22.5253961148463
"1916" 89.5 -2.5 28.0997724732207
"1917" 109.5 -2.5 24.4389273392167
"1918" 159.5 -2.5 12.5063832102488
"1919" 169.5 -2.5 30.3826395653424
"1920" 179.5 -2.5 25.3507200413581
"1921" -170.5 -1.5 25.4373521769154
"1922" -160.5 -1.5 18.0675403107053
"1923" -150.5 -1.5 23.3455536461038
"1924" -140.5 -1.5 23.4808784619864
"1925" -130.5 -1.5 19.136340985801
"1926" -120.5 -1.5 42.775129070404
"1927" -110.5 -1.5 48.6955187631923
"1928" -100.5 -1.5 50.2308580543202
"1929" -88.5 -1.5 32.9176719822032
"1930" -41.5 -1.5 4.2722882217459
"1931" -31.5 -1.5 0
"1932" -21.5 -1.5 0
"1933" -11.5 -1.5 5.23033520338305
"1934" -1.5 -1.5 26.1140645769796
"1935" 42.5 -1.5 18.4302463428069
"1936" 52.5 -1.5 7.60240047239404
"1937" 62.5 -1.5 18.0867781662477
"1938" 72.5 -1.5 20.8816462913695
"1939" 82.5 -1.5 30.1015337346383
"1940" 92.5 -1.5 27.6666039011326
"1941" 151.5 -1.5 18.019987790694
"1942" 161.5 -1.5 30.3833797851471
"1943" 171.5 -1.5 21.2561007655401
"1944" -178.5 -0.5 17.9791673295883
"1945" -168.5 -0.5 31.0463271867841
"1946" -158.5 -0.5 28.2779051661099
"1947" -148.5 -0.5 27.709161435123
"1948" -138.5 -0.5 21.5812059521168
"1949" -128.5 -0.5 31.3869185459885
"1950" -118.5 -0.5 38.5234871396889
"1951" -108.5 -0.5 42.3558285687017
"1952" -98.5 -0.5 47.6880687524276
"1953" -84.5 -0.5 43.5646602464802
"1954" -39.5 -0.5 5.7266465379132
"1955" -29.5 -0.5 3.15974465293138
"1956" -19.5 -0.5 0
"1957" -9.5 -0.5 19.5738044060337
"1958" 0.5 -0.5 18.232927382316
"1959" 45.5 -0.5 14.0757004733278
"1960" 55.5 -0.5 17.6615942349921
"1961" 65.5 -0.5 16.2023526425663
"1962" 76.5 -0.5 26.082358854321
"1963" 86.5 -0.5 37.1697401924159
"1964" 96.5 -0.5 33.8536832435129
"1965" 137.5 -0.5 6.76285111348746
"1966" 148.5 -0.5 13.7120907258378
"1967" 158.5 -0.5 20.0347864659342
"1968" 169.5 -0.5 21.5295437472011
"1969" 179.5 -0.5 25.2118924001139
"1970" -170.5 0.5 26.6227811957159
"1971" -160.5 0.5 20.4135910714601
"1972" -150.5 0.5 28.4432877521687
"1973" -140.5 0.5 25.5691319214375
"1974" -130.5 0.5 27.9428980439251
"1975" -120.5 0.5 42.948057120661
"1976" -110.5 0.5 44.2132937887033
"1977" -100.5 0.5 40.7815057998054
"1978" -88.5 0.5 37.9120761257747
"1979" -46.5 0.5 13.4828168357
"1980" -36.5 0.5 3.18818445164837
"1981" -26.5 0.5 7.27376999720779
"1982" -16.5 0.5 10.6204274628235
"1983" -6.5 0.5 13.3359226692825
"1984" 3.5 0.5 13.0480681619613
"1985" 49.5 0.5 19.0275826905016
"1986" 59.5 0.5 10.8642759351991
"1987" 69.5 0.5 27.5243657048295
"1988" 81.5 0.5 20.4039959517076
"1989" 91.5 0.5 11.2825762433855
"1990" 130.5 0.5 16.9045389221574
"1991" 140.5 0.5 19.5977734012417
"1992" 150.5 0.5 23.8921611242814
"1993" 160.5 0.5 28.7008858487195
"1994" 170.5 0.5 25.2075453740485
"1995" -179.5 1.5 27.7004219536364
"1996" -169.5 1.5 25.0956415669093
"1997" -159.5 1.5 18.1554423932112
"1998" -148.5 1.5 23.3044202094947
"1999" -138.5 1.5 32.132667399829
"2000" -128.5 1.5 17.9947397860794
"2001" -118.5 1.5 40.579590174925
"2002" -108.5 1.5 38.3783483620098
"2003" -98.5 1.5 41.2923792017204
"2004" -88.5 1.5 38.2277375431481
"2005" -48.5 1.5 14.3742859530007
"2006" -38.5 1.5 0
"2007" -28.5 1.5 11.8180586826467
"2008" -18.5 1.5 18.976855157802
"2009" -157.5 2.5 28.4494249769654
"2010" 73.5 1.5 23.0337912935655
"2011" 109.5 1.5 21.5161202622016
"2012" 126.5 1.5 19.0504808554769
"2013" 9.5 0.5 4.82181392900793
"2014" 104.5 0.5 26.1526933027424
"2015" 123.5 0.5 21.5497744329972
"2016" -50.5 -0.5 20.653119848153
"2017" 98.5 -0.5 32.1204767383586
"2018" 122.5 -0.5 15.5697427284358
"2019" 135.5 -0.5 22.04905622734
"2020" -46.5 -1.5 5.96495543409874
"2021" 103.5 -1.5 28.9836409698435
"2022" 120.5 -1.5 25.0068704229304
"2023" 130.5 -1.5 10.0552769891562
"2024" 143.5 -1.5 20.356326545447
"2025" 99.5 -2.5 35.9058047564668
"2026" 113.5 -2.5 33.0247368229441
"2027" 126.5 -2.5 13.6511463342092
"2028" 136.5 -2.5 11.0348481297826
"2029" 149.5 -2.5 12.4410663511108
"2030" -5.5 1.5 16.478068886269
"2031" 4.5 1.5 18.3412844950314
"2032" 52.5 1.5 1.8437813483306
"2033" 62.5 1.5 12.9787093541342
"2034" 72.5 1.5 19.8434244646246
"2035" 83.5 1.5 20.9364874608707
"2036" 93.5 1.5 28.8339571000343
"2037" 131.5 1.5 20.3498585260408
"2038" 141.5 1.5 15.35958423684
"2039" 151.5 1.5 11.1167334509118
"2040" 161.5 1.5 23.113208856804
"2041" 171.5 1.5 27.9332523149322
"2042" -178.5 2.5 22.1771603367674
"2043" -168.5 2.5 23.5525621094703
"2044" -158.5 2.5 22.3916932132459
"2045" -147.5 2.5 24.9687179654995
"2046" -137.5 2.5 30.6765749174213
"2047" -127.5 2.5 38.6640422990827
"2048" -117.5 2.5 39.1426865775347
"2049" -107.5 2.5 41.7636447441427
"2050" -97.5 2.5 40.3427926979954
"2051" -87.5 2.5 40.5527604151225
"2052" -48.5 2.5 15.0093728250237
"2053" -38.5 2.5 14.0615646203369
"2054" -28.5 2.5 3.05776904663699
"2055" -18.5 2.5 16.4515919057169
"2056" -8.5 2.5 13.909270867617
"2057" 1.5 2.5 28.4530920302554
"2058" 49.5 2.5 15.6051747230972
"2059" 59.5 2.5 11.2643757875684
"2060" 69.5 2.5 17.8127352448399
"2061" 81.5 2.5 16.8722703229341
"2062" 91.5 2.5 16.0471056420352
"2063" 124.5 2.5 10.2938698865964
"2064" 137.5 2.5 12.4719307143954
"2065" 147.5 2.5 16.7226048991518
"2066" 157.5 2.5 21.5130563696334
"2067" 167.5 2.5 27.1921390309242
"2068" 177.5 2.5 25.9736049116934
"2069" -172.5 3.5 32.7320773873874
"2070" -162.5 3.5 24.8801325456097
"2071" -151.5 3.5 22.4843061789651
"2072" -141.5 3.5 23.064449893823
"2073" -131.5 3.5 29.3173185209903
"2074" -121.5 3.5 39.6414785261245
"2075" -111.5 3.5 38.2027122416178
"2076" -101.5 3.5 47.0987754984421
"2077" -91.5 3.5 43.7194661920282
"2078" -81.5 3.5 45.7575359621023
"2079" -44.5 3.5 14.7516375128349
"2080" -34.5 3.5 12.2182510023921
"2081" -24.5 3.5 22.8905188922117
"2082" -14.5 3.5 15.1783032650855
"2083" -4.5 3.5 10.8300170426194
"2084" 5.5 3.5 16.270005055982
"2085" 55.5 3.5 5.737852941036
"2086" 65.5 3.5 16.5369090660922
"2087" 77.5 3.5 16.3025453936876
"2088" 87.5 3.5 22.7958330012482
"2089" 109.5 3.5 19.2739340809451
"2090" 127.5 3.5 23.2957213848674
"2091" 137.5 3.5 15.2993658999159
"2092" 147.5 3.5 18.3964361336532
"2093" 157.5 3.5 19.2061958608485
"2094" 167.5 3.5 23.9022140324092
"2095" 177.5 3.5 24.9753010953707
"2096" -172.5 4.5 31.4651496852546
"2097" -162.5 4.5 25.089562631141
"2098" -151.5 4.5 24.0584489909071
"2099" -141.5 4.5 26.1097612791116
"2100" -131.5 4.5 17.0880404161229
"2101" -121.5 4.5 37.3259230935964
"2102" -111.5 4.5 36.8219506417988
"2103" -101.5 4.5 49.2909211668734
"2104" -91.5 4.5 44.7321805529861
"2105" -81.5 4.5 40.5204978282114
"2106" -44.5 4.5 0
"2107" -34.5 4.5 9.94122473551909
"2108" -24.5 4.5 21.3560589817927
"2109" -14.5 4.5 13.2855367901081
"2110" 1.5 4.5 9.54517371506672
"2111" 55.5 4.5 20.0725590331404
"2112" 65.5 4.5 14.2064187557839
"2113" 77.5 4.5 33.5035734187051
"2114" 87.5 4.5 18.4787965966015
"2115" 105.5 4.5 31.3347337593011
"2116" 127.5 4.5 22.8926806685356
"2117" 137.5 4.5 14.4539987363203
"2118" 147.5 4.5 20.81103218312
"2119" 157.5 4.5 19.7143467220643
"2120" 167.5 4.5 29.2891525762791
"2121" 177.5 4.5 25.5429083117494
"2122" -172.5 5.5 25.9257585916976
"2123" -162.5 5.5 27.9947515116885
"2124" -152.5 5.5 19.7419221373718
"2125" -142.5 5.5 29.6877632986192
"2126" -132.5 5.5 22.9570399855181
"2127" -122.5 5.5 39.5752106184957
"2128" -112.5 5.5 33.1179641936812
"2129" -102.5 5.5 42.0544530637878
"2130" -11.5 6.5 13.4744947669188
"2131" 79.5 6.5 27.0065486316978
"2132" 117.5 6.5 28.332093970042
"2133" 157.5 6.5 13.3821741488365
"2134" -52.5 5.5 12.5363448513509
"2135" 1.5 5.5 13.8299460805206
"2136" 100.5 5.5 35.0019100538946
"2137" 121.5 5.5 14.2431511792586
"2138" -8.5 4.5 9.78584577730335
"2139" 9.5 4.5 10.1092522110331
"2140" 103.5 4.5 39.9242923207964
"2141" 125.5 4.5 14.6716480888057
"2142" 96.5 3.5 34.8340311942372
"2143" 108.5 3.5 22.5304797835265
"2144" 46.5 2.5 13.4894067379382
"2145" 102.5 2.5 22.4598295753382
"2146" 117.5 2.5 27.6675233517868
"2147" -91.5 5.5 40.168163633611
"2148" -81.5 5.5 43.6172133633002
"2149" -45.5 5.5 26.8952533743672
"2150" -35.5 5.5 5.97190442085011
"2151" -25.5 5.5 11.6311164024708
"2152" -15.5 5.5 20.4956179441192
"2153" 52.5 5.5 15.2884110590054
"2154" 62.5 5.5 17.0224929529967
"2155" 74.5 5.5 18.3086186507692
"2156" 85.5 5.5 20.8628571718984
"2157" 98.5 5.5 21.6079837112754
"2158" 112.5 5.5 28.9447854502825
"2159" 132.5 5.5 11.1699502984417
"2160" 142.5 5.5 22.4941795082303
"2161" 152.5 5.5 18.7093472483302
"2162" 165.5 5.5 34.4018521268997
"2163" 175.5 5.5 27.0368615457574
"2164" -174.5 6.5 31.3878902433394
"2165" -164.5 6.5 31.2824688512996
"2166" -154.5 6.5 31.8361704171384
"2167" -144.5 6.5 24.5985709359779
"2168" -134.5 6.5 28.9116498744392
"2169" -124.5 6.5 40.2805688009537
"2170" -114.5 6.5 41.4905687915958
"2171" -104.5 6.5 36.9042958782597
"2172" -94.5 6.5 41.6706100567669
"2173" -84.5 6.5 40.3959615854702
"2174" -53.5 6.5 15.9959114517767
"2175" -43.5 6.5 11.1249339622048
"2176" -33.5 6.5 15.5735313679345
"2177" -23.5 6.5 14.6349482109255
"2178" -13.5 6.5 15.6053636878368
"2179" 58.5 6.5 12.4436815587128
"2180" 68.5 6.5 15.8969958565973
"2181" 83.5 6.5 29.6484704974304
"2182" 94.5 6.5 24.1780979191715
"2183" 108.5 6.5 13.9254324052565
"2184" 129.5 6.5 22.9974511900065
"2185" 140.5 6.5 19.2336323628686
"2186" 150.5 6.5 16.1015847556788
"2187" 164.5 6.5 23.9097738889341
"2188" 174.5 6.5 22.0009012206683
"2189" -175.5 7.5 25.6816967572784
"2190" -165.5 7.5 31.9187988249728
"2191" -155.5 7.5 31.0832221873562
"2192" -145.5 7.5 27.2729169892047
"2193" -135.5 7.5 30.7446646645229
"2194" -125.5 7.5 39.2078565419679
"2195" -115.5 7.5 37.1632665115857
"2196" -105.5 7.5 38.4978123562798
"2197" -95.5 7.5 38.832860698923
"2198" -85.5 7.5 43.0818025821198
"2199" -52.5 7.5 17.4419440832367
"2200" -42.5 7.5 22.0088195481299
"2201" -32.5 7.5 11.8383546450329
"2202" -22.5 7.5 8.96055188023275
"2203" 50.5 7.5 10.7035289403065
"2204" 60.5 7.5 13.6995545631333
"2205" 70.5 7.5 17.4859967284505
"2206" 83.5 7.5 25.8189035276041
"2207" 94.5 7.5 18.5560854963765
"2208" 107.5 7.5 37.4670643750334
"2209" 120.5 7.5 5.6441125514709
"2210" 137.5 7.5 13.3815106549991
"2211" 153.5 7.5 16.070781197817
"2212" 166.5 7.5 28.9156445435106
"2213" 176.5 7.5 26.6124248763269
"2214" -173.5 8.5 19.3422800603096
"2215" -163.5 8.5 25.5857349957391
"2216" -153.5 8.5 25.4315232589462
"2217" -143.5 8.5 33.8017962889477
"2218" -133.5 8.5 24.1585127077728
"2219" -123.5 8.5 42.4922854753551
"2220" -113.5 8.5 39.8113367454949
"2221" -103.5 8.5 47.0632945972964
"2222" -93.5 8.5 37.577546803349
"2223" -58.5 8.5 12.4081041251486
"2224" -48.5 8.5 8.77087849383381
"2225" -38.5 8.5 11.3458109812657
"2226" -28.5 8.5 8.07180077613152
"2227" -18.5 8.5 30.632862497849
"2228" 56.5 8.5 4.59488545868761
"2229" 66.5 8.5 7.65764927988727
"2230" 82.5 8.5 32.9256469288899
"2231" 94.5 8.5 14.3139455031326
"2232" 109.5 8.5 22.3692273380296
"2233" 127.5 8.5 16.7374857779063
"2234" 138.5 8.5 12.2113727462381
"2235" 154.5 8.5 17.8739356507329
"2236" 164.5 8.5 27.6481800686894
"2237" 174.5 8.5 30.351810256632
"2238" -175.5 9.5 26.4028474011014
"2239" -165.5 9.5 24.7367874289406
"2240" -155.5 9.5 26.7493948083499
"2241" -145.5 9.5 23.2222133450279
"2242" -135.5 9.5 16.9553950356299
"2243" -125.5 9.5 42.0574569476325
"2244" -115.5 9.5 40.4251273816852
"2245" -105.5 9.5 42.9454405882995
"2246" -95.5 9.5 47.5655212410908
"2247" -59.5 9.5 13.577515763229
"2248" -49.5 9.5 19.0939833909503
"2249" -39.5 9.5 6.77404458065481
"2250" -29.5 9.5 10.756837538028
"2251" -19.5 9.5 25.6965981552143
"2252" 55.5 9.5 6.82705325848104
"2253" 65.5 9.5 17.6227291475974
"2254" 75.5 9.5 32.3346357094612
"2255" 90.5 9.5 13.4093573558798
"2256" 103.5 9.5 41.7757298867331
"2257" 116.5 9.5 20.922203979144
"2258" 136.5 9.5 18.2674295747659
"2259" 150.5 9.5 15.3870888312243
"2260" 160.5 9.5 29.683649980608
"2261" 170.5 9.5 26.2739698688278
"2262" -179.5 10.5 35.1397806956929
"2263" -169.5 10.5 30.7218092857263
"2264" -159.5 10.5 24.0771709687556
"2265" -149.5 10.5 24.255322951921
"2266" -139.5 10.5 27.9355365306626
"2267" -129.5 10.5 26.1394471591315
"2268" -119.5 10.5 39.8157803236195
"2269" -109.5 10.5 51.3316270043672
"2270" -99.5 10.5 40.3611937476237
"2271" -89.5 10.5 45.8666124246654
"2272" -76.5 10.5 19.6186052897818
"2273" -51.5 10.5 15.1181914411906
"2274" -41.5 10.5 12.1192860854455
"2275" -31.5 10.5 5.56090445006389
"2276" -21.5 10.5 22.005605075267
"2277" 56.5 10.5 14.6949470927159
"2278" 66.5 10.5 10.9336109028043
"2279" 83.5 10.5 22.7222001117029
"2280" 94.5 10.5 21.5099549819076
"2281" 112.5 10.5 24.0377313713354
"2282" 130.5 10.5 16.445764953266
"2283" 141.5 10.5 16.7232478888027
"2284" 151.5 10.5 20.9457543931218
"2285" 161.5 10.5 24.1862588682433
"2286" 171.5 10.5 24.3661664865244
"2287" -178.5 11.5 21.1515945584751
"2288" -168.5 11.5 24.2968596685656
"2289" -158.5 11.5 26.673840434199
"2290" -148.5 11.5 20.6566094743612
"2291" -138.5 11.5 29.5190924004795
"2292" -128.5 11.5 36.0566617176563
"2293" -118.5 11.5 44.9355644820628
"2294" -108.5 11.5 46.6508088537459
"2295" -98.5 11.5 38.4718290262456
"2296" -88.5 11.5 45.9746281527996
"2297" -73.5 11.5 22.9134575723839
"2298" -85.5 10.5 41.376518167072
"2299" -65.5 10.5 25.5926887345355
"2300" 46.5 10.5 21.5403603036863
"2301" 98.5 10.5 32.6517995993555
"2302" 120.5 10.5 13.938260549269
"2303" -82.5 9.5 14.3213911610426
"2304" -62.5 9.5 20.3968078161874
"2305" 98.5 9.5 27.8186239302766
"2306" 122.5 9.5 14.3485252408973
"2307" -82.5 8.5 55.6939958199545
"2308" -13.5 8.5 24.2998454340146
"2309" 92.5 8.5 24.4821747103907
"2310" 122.5 8.5 13.9767668488365
"2311" 151.5 8.5 15.7742409911827
"2312" -11.5 7.5 4.88012417900338
"2313" 118.5 7.5 18.1368300607676
"2314" 145.5 7.5 15.0014585321899
"2315" -76.5 11.5 24.9547764183397
"2316" -57.5 11.5 20.8626138193934
"2317" -47.5 11.5 3.71360153715274
"2318" -37.5 11.5 3.77837120143363
"2319" -27.5 11.5 24.0342659758428
"2320" -17.5 11.5 3.97765171744314
"2321" 58.5 11.5 18.1481335678702
"2322" 68.5 11.5 12.1680942199877
"2323" 85.5 11.5 21.104253140053
"2324" 97.5 11.5 23.4922450098721
"2325" 117.5 11.5 21.5322731298962
"2326" 134.5 11.5 21.6757087368931
"2327" 144.5 11.5 17.3597315180357
"2328" 154.5 11.5 16.9419073574834
"2329" 164.5 11.5 27.4394969874621
"2330" 174.5 11.5 28.214475826671
"2331" -175.5 12.5 25.5283464315829
"2332" -165.5 12.5 21.3444668335004
"2333" -155.5 12.5 24.3903637770929
"2334" -145.5 12.5 30.6652832734011
"2335" -135.5 12.5 24.3098000875635
"2336" -125.5 12.5 42.8662207643099
"2337" -115.5 12.5 44.5622507239179
"2338" -105.5 12.5 38.9174784221696
"2339" -95.5 12.5 36.4300101215434
"2340" -79.5 12.5 25.1126348221015
"2341" -65.5 12.5 13.0738380202486
"2342" -53.5 12.5 19.8644097452516
"2343" -43.5 12.5 11.1079649713503
"2344" -33.5 12.5 16.0026327237104
"2345" -23.5 12.5 11.5005766788098
"2346" 49.5 12.5 16.5136654795849
"2347" 61.5 12.5 6.12862274229031
"2348" 71.5 12.5 14.9000567700824
"2349" 88.5 12.5 19.4385062834044
"2350" 112.5 12.5 10.9072574063375
"2351" 129.5 12.5 16.7235722314217
"2352" 139.5 12.5 13.065564330463
"2353" 149.5 12.5 16.7217512089632
"2354" 159.5 12.5 22.9662458727229
"2355" 169.5 12.5 27.0621198424547
"2356" 179.5 12.5 27.7980275840593
"2357" -170.5 13.5 26.2789143579788
"2358" -160.5 13.5 33.3666535963931
"2359" -150.5 13.5 25.3365979813714
"2360" -140.5 13.5 23.9143883258166
"2361" -130.5 13.5 32.4129045718085
"2362" -120.5 13.5 48.6597373501067
"2363" -110.5 13.5 46.8297577993857
"2364" -100.5 13.5 46.4355920549694
"2365" -81.5 13.5 26.3718480627982
"2366" -71.5 13.5 17.2787257027903
"2367" -58.5 13.5 20.1132853157238
"2368" -48.5 13.5 9.27455522343321
"2369" -38.5 13.5 12.2596307977532
"2370" -28.5 13.5 15.511036876256
"2371" -18.5 13.5 15.2800767935887
"2372" 55.5 13.5 14.304445178958
"2373" 65.5 13.5 9.70929232170072
"2374" 82.5 13.5 22.6895178608796
"2375" 95.5 13.5 24.9075297349326
"2376" 117.5 13.5 17.0613205286829
"2377" 132.5 13.5 17.3813117632901
"2378" 142.5 13.5 16.7222604441224
"2379" 153.5 13.5 15.1720170604477
"2380" 163.5 13.5 22.1616511594113
"2381" 173.5 13.5 35.691909808936
"2382" -176.5 14.5 27.2224036453566
"2383" -166.5 14.5 16.6882781085615
"2384" -156.5 14.5 26.4434461915721
"2385" -146.5 14.5 26.9389181244749
"2386" -136.5 14.5 31.4109933428769
"2387" -126.5 14.5 44.5203202162629
"2388" -116.5 14.5 39.3589874746347
"2389" -106.5 14.5 39.8842548815895
"2390" -96.5 14.5 45.3775300758994
"2391" -76.5 14.5 19.6335776772957
"2392" -66.5 14.5 23.4035555429709
"2393" -54.5 14.5 0
"2394" -44.5 14.5 29.7273790527436
"2395" -34.5 14.5 13.228927095547
"2396" -22.5 14.5 26.0254661664057
"2397" 56.5 14.5 16.6611977503534
"2398" 66.5 14.5 9.44986862144706
"2399" 83.5 14.5 20.3123084955393
"2400" 94.5 14.5 22.6380115345259
"2401" 117.5 14.5 10.245796475079
"2402" 132.5 14.5 15.904919336179
"2403" 142.5 14.5 17.9900202528175
"2404" 153.5 14.5 21.3538207888076
"2405" 163.5 14.5 30.1392001757134
"2406" 173.5 14.5 31.1001085509595
"2407" -176.5 15.5 20.3042564513813
"2408" -166.5 15.5 20.6999479325993
"2409" -156.5 15.5 28.3152641561774
"2410" -146.5 15.5 16.7694816294591
"2411" -136.5 15.5 37.1368293914639
"2412" -126.5 15.5 47.3703878806288
"2413" -116.5 15.5 48.1656559200669
"2414" -106.5 15.5 40.7171071534309
"2415" -97.5 15.5 35.1543039123486
"2416" -84.5 15.5 22.8883671210581
"2417" 40.5 15.5 37.0756087465005
"2418" 95.5 15.5 30.6501697746759
"2419" -61.5 14.5 19.6740783287947
"2420" 47.5 14.5 21.8421435390865
"2421" 109.5 14.5 30.3172285691298
"2422" -88.5 13.5 42.3276603634772
"2423" 43.5 13.5 16.2278577557778
"2424" 100.5 13.5 36.9436836722886
"2425" -83.5 12.5 15.0261629677386
"2426" 43.5 12.5 19.8453608842665
"2427" 99.5 12.5 35.4312090566176
"2428" 124.5 12.5 17.2881004731393
"2429" 73.5 11.5 38.4169410920337
"2430" 109.5 11.5 34.6953023321098
"2431" -98.5 15.5 39.1528077842693
"2432" -73.5 15.5 17.7461462075201
"2433" -63.5 15.5 20.940777221624
"2434" -51.5 15.5 17.442381006119
"2435" -41.5 15.5 12.2186459865273
"2436" -31.5 15.5 15.1800298117111
"2437" -18.5 15.5 21.2978233114897
"2438" 61.5 15.5 7.57194435431525
"2439" 71.5 15.5 16.1827150826303
"2440" 90.5 15.5 15.6092029333067
"2441" 114.5 15.5 13.2339831985071
"2442" 127.5 15.5 17.5452773323042
"2443" 137.5 15.5 19.8611549342243
"2444" 148.5 15.5 14.6146196412199
"2445" 158.5 15.5 26.9275437833958
"2446" 168.5 15.5 30.297324328459
"2447" 178.5 15.5 27.0236208748899
"2448" -171.5 16.5 29.5288023225514
"2449" -161.5 16.5 24.4077475765478
"2450" -151.5 16.5 20.1374592904855
"2451" -141.5 16.5 24.9794541457856
"2452" -131.5 16.5 36.7880096992456
"2453" -121.5 16.5 46.1634498236068
"2454" -111.5 16.5 47.6174945173323
"2455" -101.5 16.5 39.1586876388122
"2456" -78.5 16.5 11.6637345422209
"2457" -68.5 16.5 27.4290232261416
"2458" -56.5 16.5 10.5291411346319
"2459" -46.5 16.5 30.6968763172701
"2460" -36.5 16.5 15.4209949376943
"2461" -26.5 16.5 23.8152733763099
"2462" 56.5 16.5 23.5816575625672
"2463" 66.5 16.5 9.74827053600869
"2464" 86.5 16.5 25.3532391222672
"2465" 111.5 16.5 32.4929444244287
"2466" 125.5 16.5 21.1734870594637
"2467" 135.5 16.5 13.2041282842557
"2468" 147.5 16.5 13.6403579199089
"2469" 157.5 16.5 19.5914434741237
"2470" 167.5 16.5 30.810067601783
"2471" 177.5 16.5 24.73634171186
"2472" -172.5 17.5 26.9156947425517
"2473" -162.5 17.5 26.7193407444632
"2474" -152.5 17.5 21.0556877294445
"2475" -142.5 17.5 28.7859667664583
"2476" -132.5 17.5 33.6882320077382
"2477" -122.5 17.5 45.7721878738042
"2478" -112.5 17.5 46.0725458416104
"2479" -102.5 17.5 40.5596003925211
"2480" -75.5 17.5 26.1249589252267
"2481" -59.5 17.5 20.4061906309267
"2482" -49.5 17.5 6.13598947416341
"2483" -39.5 17.5 23.3619045659031
"2484" -29.5 17.5 14.5194842398679
"2485" -17.5 17.5 5.80065527515365
"2486" 65.5 17.5 9.64350542897974
"2487" 86.5 17.5 22.2921321309004
"2488" 110.5 17.5 28.5728438169678
"2489" 123.5 17.5 16.9592351297017
"2490" 133.5 17.5 11.6189790985702
"2491" 143.5 17.5 20.285860956284
"2492" 154.5 17.5 29.8706362037711
"2493" 164.5 17.5 31.1414620977627
"2494" 174.5 17.5 33.974258109729
"2495" -175.5 18.5 25.8647779155932
"2496" -165.5 18.5 23.0402947772851
"2497" -154.5 18.5 22.6052664677552
"2498" -144.5 18.5 26.2780150463293
"2499" -134.5 18.5 28.9324789110934
"2500" -124.5 18.5 42.2974003372182
"2501" -114.5 18.5 44.6756893429033
"2502" -104.5 18.5 37.9948098773407
"2503" -63.5 18.5 16.8575320405532
"2504" -53.5 18.5 0
"2505" -43.5 18.5 14.019560181941
"2506" -33.5 18.5 14.1593231750327
"2507" -23.5 18.5 24.5192745422445
"2508" 59.5 18.5 30.5207281583146
"2509" 69.5 18.5 14.5707888931801
"2510" 92.5 18.5 19.7074841399
"2511" 119.5 18.5 20.8723316185586
"2512" 132.5 18.5 13.0307061952085
"2513" 142.5 18.5 6.68163232522877
"2514" 153.5 18.5 29.9978914346201
"2515" 163.5 18.5 26.2067940098486
"2516" 173.5 18.5 27.8668571678714
"2517" -176.5 19.5 27.6261675210523
"2518" -166.5 19.5 16.0128155765831
"2519" -153.5 19.5 9.52731023491916
"2520" -143.5 19.5 23.8451551054425
"2521" -133.5 19.5 34.4340657105641
"2522" -123.5 19.5 42.9361981122376
"2523" -113.5 19.5 36.2955503791466
"2524" -93.5 19.5 39.8772191281698
"2525" -67.5 19.5 26.3863365835724
"2526" -57.5 19.5 0
"2527" -47.5 19.5 9.68740855785415
"2528" -37.5 19.5 15.7551689264809
"2529" -27.5 19.5 14.8249901710756
"2530" -17.5 19.5 28.3375953937935
"2531" -156.5 19.5 18.4587196140024
"2532" -79.5 19.5 15.4085480316476
"2533" -16.5 19.5 15.2414370411556
"2534" -155.5 18.5 20.6341803869586
"2535" -78.5 18.5 6.48993440559028
"2536" -67.5 18.5 23.2870530462896
"2537" 72.5 18.5 15.9671749673722
"2538" 110.5 18.5 26.1128272523566
"2539" -76.5 17.5 26.3456141727555
"2540" 38.5 17.5 34.1491406632504
"2541" 94.5 17.5 31.7809787266958
"2542" -94.5 16.5 52.9370976847479
"2543" 52.5 16.5 18.5707303555725
"2544" 107.5 16.5 28.7084755420521
"2545" 66.5 19.5 7.37663229999037
"2546" 91.5 19.5 15.4656504289758
"2547" 119.5 19.5 32.5806417049127
"2548" 130.5 19.5 13.2375024033257
"2549" 140.5 19.5 21.0910432642112
"2550" 151.5 19.5 17.4155871472402
"2551" 161.5 19.5 29.7961054490929
"2552" 171.5 19.5 33.3547961204302
"2553" -178.5 20.5 28.8980548214405
"2554" -168.5 20.5 18.1851723557748
"2555" -158.5 20.5 17.4832271081484
"2556" -179.5 -78.5 0
"2557" -145.5 20.5 23.3758546124437
"2558" -135.5 20.5 29.1455009037203
"2559" -125.5 20.5 48.8387966454726
"2560" -115.5 20.5 34.3251290402033
"2561" -95.5 20.5 28.5337120489928
"2562" -80.5 20.5 9.53213581494828
"2563" -64.5 20.5 28.759891521269
"2564" -54.5 20.5 4.03823496855494
"2565" -44.5 20.5 12.3026005219918
"2566" -34.5 20.5 5.86485076582617
"2567" -169.5 -78.5 0
"2568" -24.5 20.5 21.9283130559734
"2569" 61.5 20.5 22.2745167129388
"2570" 89.5 20.5 30.1310929838686
"2571" 117.5 20.5 28.4534327586269
"2572" 129.5 20.5 12.3648235775522
"2573" 139.5 20.5 15.7086570514538
"2574" 150.5 20.5 17.8325579519255
"2575" 160.5 20.5 20.0720662812631
"2576" 170.5 20.5 32.8403173240085
"2577" -179.5 21.5 31.5874089322002
"2578" -159.5 -78.5 0
"2579" -169.5 21.5 19.2907175235731
"2580" -154.5 21.5 23.707531620145
"2581" -144.5 21.5 25.5685607195598
"2582" -134.5 21.5 33.0164918119928
"2583" -124.5 21.5 45.2749687315325
"2584" -114.5 21.5 41.9270408182602
"2585" -94.5 21.5 25.3792770315591
"2586" -66.5 21.5 22.6308809488227
"2587" -56.5 21.5 16.9481534479598
"2588" -46.5 21.5 13.3110881773674
"2589" -36.5 21.5 15.163134497274
"2590" -26.5 21.5 32.6367978176513
"2591" 60.5 21.5 21.3363257647087
"2592" 115.5 21.5 31.6565394921655
"2593" 127.5 21.5 23.0513055519982
"2594" 137.5 21.5 23.2102083379192
"2595" 147.5 21.5 22.5546701982329
"2596" 157.5 21.5 23.9992958864371
"2597" 167.5 21.5 31.6040498778928
"2598" -111.5 23.5 24.6274452004688
"2599" -77.5 23.5 28.7694927038991
"2600" -84.5 22.5 14.8444213667243
"2601" -72.5 22.5 20.6766109056279
"2602" 72.5 22.5 19.3141832130633
"2603" 116.5 22.5 26.9919337148591
"2604" -90.5 21.5 17.0532159880997
"2605" -79.5 21.5 21.1487914736076
"2606" 36.5 21.5 50.2502476595866
"2607" 86.5 21.5 30.589211502154
"2608" 109.5 21.5 22.242320060513
"2609" -105.5 20.5 30.0744349663485
"2610" -73.5 20.5 17.4575164639323
"2611" 72.5 20.5 14.4002411459699
"2612" 122.5 20.5 27.8449905233344
"2613" 121.5 19.5 10.2334641760352
"2614" -176.5 22.5 19.6376195568103
"2615" -166.5 22.5 21.4529384256053
"2616" -155.5 22.5 22.3874339044526
"2617" -145.5 22.5 20.207392228165
"2618" -135.5 22.5 38.9321625479102
"2619" -125.5 22.5 36.8204851321737
"2620" -115.5 22.5 33.8951354624487
"2621" -94.5 22.5 33.5054357081374
"2622" -76.5 22.5 43.1964834440196
"2623" -63.5 22.5 9.10352039986307
"2624" -53.5 22.5 16.1300865934193
"2625" -43.5 22.5 23.1566666448783
"2626" -33.5 22.5 18.8819430993353
"2627" -23.5 22.5 26.4305439295864
"2628" 62.5 22.5 14.9819905060743
"2629" 123.5 22.5 23.7089297784249
"2630" 133.5 22.5 14.4429977793645
"2631" 143.5 22.5 17.6699125878753
"2632" 153.5 22.5 26.4843876705922
"2633" 163.5 22.5 29.7026244793468
"2634" 173.5 22.5 25.8354966011869
"2635" -176.5 23.5 20.2101567281629
"2636" -166.5 23.5 21.0285183505074
"2637" -155.5 23.5 22.6971138608421
"2638" -145.5 23.5 25.3704691473007
"2639" -135.5 23.5 22.0290863127873
"2640" -125.5 23.5 28.2702181678696
"2641" -115.5 23.5 29.4101034517479
"2642" -91.5 23.5 28.6585264569825
"2643" -76.5 23.5 11.1065425722227
"2644" -64.5 23.5 3.57587801314563
"2645" -54.5 23.5 0
"2646" -44.5 23.5 13.2940736739676
"2647" -34.5 23.5 10.6033549329782
"2648" -24.5 23.5 18.1173825988271
"2649" 60.5 23.5 15.0977923768413
"2650" 123.5 23.5 22.8571596665064
"2651" 133.5 23.5 21.9106315737043
"2652" 143.5 23.5 25.0244804151854
"2653" 153.5 23.5 25.0915516218074
"2654" 163.5 23.5 31.3371729500653
"2655" 173.5 23.5 31.0713756492676
"2656" -176.5 24.5 14.8756515869517
"2657" -166.5 24.5 12.9226548352224
"2658" -156.5 24.5 13.0455888473199
"2659" -146.5 24.5 16.3511028385671
"2660" -136.5 24.5 10.4592158848014
"2661" -126.5 24.5 25.345035790787
"2662" -116.5 24.5 32.1719916441513
"2663" -91.5 24.5 30.5068366333684
"2664" -80.5 26.5 19.5725790364011
"2665" -111.5 25.5 26.5631765221088
"2666" -14.5 25.5 29.6811093551249
"2667" 58.5 25.5 30.3450878006677
"2668" 119.5 25.5 19.5733287800726
"2669" -81.5 24.5 20.3004389120762
"2670" 35.5 24.5 45.0929941480013
"2671" 57.5 24.5 27.0172167851182
"2672" 35.5 23.5 46.9807191867022
"2673" 89.5 23.5 40.9775810872107
"2674" -86.5 24.5 17.8229553733824
"2675" -69.5 24.5 15.1960347000754
"2676" -59.5 24.5 0
"2677" -49.5 24.5 20.9303868398167
"2678" -39.5 24.5 11.8235978106366
"2679" -29.5 24.5 16.9876173058171
"2680" -19.5 24.5 17.3614016474588
"2681" 63.5 24.5 24.0456362571301
"2682" 131.5 24.5 11.060895479781
"2683" 141.5 24.5 20.8242747674179
"2684" 151.5 24.5 27.9425392066048
"2685" 161.5 24.5 21.1806858938671
"2686" 171.5 24.5 25.7646876313964
"2687" -178.5 25.5 16.7404152512519
"2688" -167.5 25.5 15.9720299822575
"2689" -157.5 25.5 13.4156749538933
"2690" -147.5 25.5 14.2972026120777
"2691" -137.5 25.5 11.4509191106822
"2692" -127.5 25.5 24.5540378417859
"2693" -117.5 25.5 37.6356456138782
"2694" -91.5 25.5 11.0543131407992
"2695" -79.5 25.5 14.9425032324838
"2696" -66.5 25.5 13.9943714014838
"2697" -56.5 25.5 5.18905670672064
"2698" -46.5 25.5 11.3215844387158
"2699" -36.5 25.5 10.1583415823486
"2700" -26.5 25.5 14.4861548026005
"2701" -16.5 25.5 29.915375565679
"2702" 127.5 25.5 13.1056211525362
"2703" 137.5 25.5 30.4530458318386
"2704" 148.5 25.5 22.9749906295536
"2705" 158.5 25.5 31.94691676133
"2706" 168.5 25.5 23.8908036539635
"2707" 178.5 25.5 14.9229755685517
"2708" -171.5 26.5 15.9519271971189
"2709" -161.5 26.5 9.75198216288223
"2710" -151.5 26.5 22.760492132828
"2711" -141.5 26.5 17.4613988767692
"2712" -131.5 26.5 20.6253160200107
"2713" -121.5 26.5 34.78309535884
"2714" -95.5 26.5 17.5914384988636
"2715" -85.5 26.5 18.5041549668142
"2716" -70.5 26.5 22.2541302238092
"2717" -60.5 26.5 5.18063917909819
"2718" -50.5 26.5 11.9888251687752
"2719" -40.5 26.5 5.07786547761724
"2720" -30.5 26.5 17.3966504528186
"2721" -20.5 26.5 16.0630179279624
"2722" 122.5 26.5 25.1842304993799
"2723" 134.5 26.5 26.1979987622684
"2724" 145.5 26.5 25.1069701146757
"2725" 155.5 26.5 29.7356488700576
"2726" 165.5 26.5 27.3549543129851
"2727" 175.5 26.5 15.2688705238472
"2728" -174.5 27.5 15.1525291533207
"2729" -164.5 27.5 18.6971895899049
"2730" -154.5 27.5 19.3247419191995
"2731" -144.5 27.5 17.5775381255788
"2732" -134.5 27.5 10.8228386321325
"2733" -124.5 27.5 22.2973733234959
"2734" -111.5 27.5 17.6379084097876
"2735" -87.5 27.5 26.2227120703228
"2736" -74.5 27.5 24.267721933494
"2737" -64.5 27.5 0
"2738" -54.5 27.5 22.3816617216561
"2739" -44.5 27.5 15.4267876927142
"2740" -34.5 27.5 16.2447183677304
"2741" -24.5 27.5 16.6096352809361
"2742" 122.5 27.5 19.0427865565184
"2743" 133.5 27.5 17.5380044419017
"2744" 144.5 27.5 24.6136222421365
"2745" 154.5 27.5 36.4523565577528
"2746" 164.5 27.5 27.7031756142229
"2747" 174.5 27.5 12.7658785840048
"2748" -175.5 28.5 22.9069495078424
"2749" -165.5 28.5 12.1851275342033
"2750" -155.5 28.5 12.5943044058564
"2751" -145.5 28.5 17.8732700867475
"2752" -135.5 28.5 11.8549709161028
"2753" -125.5 28.5 23.2330590865973
"2754" -94.5 28.5 14.2448711683121
"2755" -84.5 28.5 34.3887644110989
"2756" -71.5 28.5 5.40635430747584
"2757" -61.5 28.5 8.48717470627095
"2758" -51.5 28.5 22.3801387057146
"2759" -41.5 28.5 15.6166800302134
"2760" -31.5 28.5 14.1393631509377
"2761" -21.5 28.5 21.671012255061
"2762" 127.5 28.5 30.3602409992425
"2763" 138.5 28.5 17.5842644467783
"2764" 148.5 28.5 30.0622484171811
"2765" 158.5 28.5 35.7469856747863
"2766" 168.5 28.5 14.9583141755214
"2767" 178.5 28.5 17.7659049813615
"2768" -171.5 29.5 28.5609424356576
"2769" -161.5 29.5 26.8451254632541
"2770" -151.5 29.5 11.6436664617189
"2771" -141.5 29.5 9.65832813199262
"2772" -131.5 29.5 4.4628699656635
"2773" -121.5 29.5 23.9703354543877
"2774" -113.5 29.5 22.331033335019
"2775" -84.5 29.5 16.3522649735073
"2776" 34.5 29.5 80.9277836323665
"2777" -82.5 28.5 11.2127838429588
"2778" 32.5 28.5 71.4842832879649
"2779" -114.5 27.5 21.0995466086647
"2780" -15.5 27.5 31.7246291458467
"2781" 53.5 27.5 100
"2782" 55.5 26.5 30.5046018867378
"2783" -79.5 29.5 25.1815183581821
"2784" -69.5 29.5 6.89571125565432
"2785" -59.5 29.5 1.42823542085098
"2786" -49.5 29.5 8.79597415271374
"2787" -39.5 29.5 11.088483728994
"2788" -29.5 29.5 17.48962430313
"2789" -19.5 29.5 22.938708491822
"2790" 125.5 29.5 21.9371700295202
"2791" 136.5 29.5 14.5760166881851
"2792" 146.5 29.5 34.6008443008873
"2793" 169.5 -78.5 0
"2794" 156.5 29.5 47.3867500607997
"2795" 166.5 29.5 26.9983958594457
"2796" 176.5 29.5 28.5587123078191
"2797" -173.5 30.5 39.1231213560422
"2798" -163.5 30.5 21.8920112589451
"2799" -153.5 30.5 24.0782282193924
"2800" -143.5 30.5 12.6555937322562
"2801" -133.5 30.5 21.8558349547223
"2802" -123.5 30.5 31.385623578841
"2803" -78.5 30.5 22.1495511209392
"2804" 179.5 -78.5 0
"2805" -68.5 30.5 2.16712255405113
"2806" -58.5 30.5 16.5585538783987
"2807" -48.5 30.5 10.9784954217398
"2808" -38.5 30.5 21.5523617535088
"2809" -28.5 30.5 15.6921155192373
"2810" -18.5 30.5 23.5398848784723
"2811" 125.5 30.5 31.0973610708443
"2812" 137.5 30.5 20.6862115072854
"2813" 147.5 30.5 50.6214286583982
"2814" 157.5 30.5 32.3110786738789
"2815" -170.5 -77.5 0
"2816" 167.5 30.5 20.9121172091239
"2817" 177.5 30.5 32.0586068929732
"2818" -172.5 31.5 22.2342202127991
"2819" -162.5 31.5 27.0826835088245
"2820" -152.5 31.5 10.7709950699159
"2821" -142.5 31.5 4.03160066295839
"2822" -132.5 31.5 20.2957927420542
"2823" -122.5 31.5 30.4265069077356
"2824" -76.5 31.5 15.4932060039573
"2825" -66.5 31.5 12.5804903956428
"2826" -160.5 -77.5 0
"2827" -56.5 31.5 8.569097197374
"2828" -46.5 31.5 4.58688304046771
"2829" -36.5 31.5 25.9094947033536
"2830" -26.5 31.5 25.6226367898042
"2831" -16.5 31.5 14.8619456940706
"2832" 124.5 31.5 21.1124465645113
"2833" 137.5 31.5 26.8012606883422
"2834" 147.5 31.5 39.1133670067575
"2835" 157.5 31.5 38.1867714777709
"2836" 167.5 31.5 26.6200710357426
"2837" -150.5 -77.5 0
"2838" -116.5 32.5 21.0187141142109
"2839" 15.5 32.5 0
"2840" -113.5 31.5 26.0506030814526
"2841" 26.5 31.5 21.7186533462163
"2842" 121.5 31.5 28.2323241906803
"2843" -89.5 30.5 18.4596705790826
"2844" -9.5 30.5 16.7417036060689
"2845" 50.5 30.5 58.0627112380082
"2846" 176.5 31.5 33.9672822902968
"2847" -173.5 32.5 28.2036376395094
"2848" -163.5 32.5 23.0768118282469
"2849" -153.5 32.5 7.71128470437267
"2850" -143.5 32.5 5.38070794535321
"2851" -133.5 32.5 21.4310851060178
"2852" -123.5 32.5 39.6002073166163
"2853" -74.5 32.5 13.4184436452733
"2854" -64.5 32.5 0
"2855" -54.5 32.5 1.13337137207679
"2856" -44.5 32.5 3.67895379971452
"2857" -34.5 32.5 26.1475997967843
"2858" -24.5 32.5 20.9990261384766
"2859" -12.5 32.5 19.1946603620885
"2860" 28.5 32.5 34.4766270739785
"2861" 126.5 32.5 24.3771167369888
"2862" 141.5 32.5 24.4017365653914
"2863" 151.5 32.5 38.9647863763566
"2864" 161.5 32.5 29.2500556058101
"2865" 171.5 32.5 28.9523066279641
"2866" -178.5 33.5 22.7461587563941
"2867" -168.5 33.5 31.4919203251291
"2868" -158.5 33.5 23.6259612226309
"2869" -148.5 33.5 25.7629105106094
"2870" -138.5 33.5 14.965211735174
"2871" -128.5 33.5 14.9867628370653
"2872" -78.5 33.5 13.5229639138365
"2873" -68.5 33.5 7.31083215563543
"2874" -58.5 33.5 0
"2875" -48.5 33.5 2.91807870343443
"2876" -38.5 33.5 12.136320709972
"2877" -28.5 33.5 18.9028840890605
"2878" -18.5 33.5 14.4064686101969
"2879" 13.5 33.5 0.00890951232699333
"2880" 23.5 33.5 23.3505316215279
"2881" 33.5 33.5 25.9662938074098
"2882" 138.5 33.5 26.5756286045219
"2883" 149.5 33.5 41.3466094552529
"2884" 159.5 33.5 34.9346074726547
"2885" 169.5 33.5 23.0698872540066
"2886" 179.5 33.5 24.3161250055403
"2887" -170.5 34.5 34.0374793385597
"2888" -160.5 34.5 20.5991111748317
"2889" -150.5 34.5 19.8587233586535
"2890" -140.5 34.5 19.0289360211118
"2891" -130.5 34.5 18.5644552390516
"2892" -75.5 34.5 17.4234093028057
"2893" -65.5 34.5 9.29771175639581
"2894" -55.5 34.5 7.29124713643202
"2895" -45.5 34.5 14.8516473335646
"2896" -121.5 35.5 39.9210806128514
"2897" -0.5 35.5 3.06730060592274
"2898" 27.5 35.5 17.5761577366178
"2899" -40.5 -77.5 0
"2900" -6.5 34.5 20.1789687370581
"2901" -30.5 -77.5 0
"2902" 126.5 34.5 38.0902179952584
"2903" 136.5 34.5 21.2173981494084
"2904" -6.5 33.5 18.891426846321
"2905" 133.5 33.5 28.6128882136093
"2906" 131.5 32.5 30.3450507024187
"2907" -27.5 34.5 11.695186017863
"2908" -17.5 34.5 18.2605543215675
"2909" -7.5 34.5 19.95554989283
"2910" 20.5 34.5 41.0279951317417
"2911" 121.5 34.5 25.3669490930992
"2912" 145.5 34.5 43.5930811252881
"2913" 155.5 34.5 30.877883003685
"2914" 165.5 34.5 43.149358884318
"2915" 175.5 34.5 38.0344406726366
"2916" -174.5 35.5 42.1579777761455
"2917" -164.5 35.5 20.5097195546314
"2918" -154.5 35.5 16.0405751812023
"2919" -144.5 35.5 21.7850444383652
"2920" -134.5 35.5 17.9490891667664
"2921" -124.5 35.5 20.7214214492797
"2922" -67.5 35.5 15.3362571161168
"2923" -57.5 35.5 7.626075997686
"2924" -47.5 35.5 35.4547421238425
"2925" -37.5 35.5 6.34104898217921
"2926" -27.5 35.5 16.4693142663197
"2927" -17.5 35.5 16.3633959570202
"2928" -7.5 35.5 19.7931830956762
"2929" 28.5 35.5 35.5934485560699
"2930" 131.5 35.5 35.2147493751529
"2931" 150.5 35.5 59.8259097605427
"2932" 160.5 35.5 41.3785020401229
"2933" 170.5 35.5 31.7892456739475
"2934" -179.5 36.5 44.5493871172787
"2935" -169.5 36.5 31.7969454943239
"2936" -159.5 36.5 33.4086616855613
"2937" -149.5 36.5 30.2638204809618
"2938" -139.5 36.5 14.857445479284
"2939" -129.5 36.5 26.1255977743342
"2940" -71.5 36.5 11.2633192533731
"2941" -61.5 36.5 1.00438388176304
"2942" -51.5 36.5 9.71305542944093
"2943" -41.5 36.5 12.7546639201327
"2944" -31.5 36.5 20.6500981859677
"2945" -20.5 36.5 11.0125342152595
"2946" -10.5 36.5 29.4234660020569
"2947" 123.5 36.5 34.3704619949538
"2948" 143.5 36.5 48.456607944331
"2949" 153.5 36.5 41.6644382863223
"2950" 163.5 36.5 48.2062174263141
"2951" 173.5 36.5 48.8988617867946
"2952" -176.5 37.5 33.2100250573
"2953" -166.5 37.5 31.4523191744604
"2954" -156.5 37.5 29.9489197952342
"2955" -146.5 37.5 25.4360435693298
"2956" -136.5 37.5 20.8405990844473
"2957" -8.5 38.5 17.1500524311061
"2958" 6.5 37.5 0
"2959" 20.5 37.5 24.407709440064
"2960" 119.5 37.5 34.4896741044562
"2961" 130.5 37.5 4.20589065460644
"2962" -75.5 36.5 7.84446220234631
"2963" 1.5 36.5 5.31824520228438
"2964" 12.5 36.5 7.19840430814188
"2965" 28.5 36.5 30.0824905666165
"2966" 121.5 36.5 30.5416896392813
"2967" 120.5 35.5 30.685905630603
"2968" 138.5 35.5 19.8372856908365
"2969" -127.5 37.5 31.006347628655
"2970" -69.5 37.5 21.2010120359705
"2971" -59.5 37.5 14.1287425586627
"2972" -49.5 37.5 8.70333226615193
"2973" -39.5 37.5 9.84163678266273
"2974" -29.5 37.5 21.2907497921887
"2975" -18.5 37.5 29.7960084682782
"2976" 0.5 37.5 0
"2977" 123.5 37.5 30.361446216069
"2978" 146.5 37.5 43.0404825467652
"2979" 156.5 37.5 31.9136292689688
"2980" 166.5 37.5 48.3745407902485
"2981" 176.5 37.5 47.3483429991746
"2982" -173.5 38.5 30.8088577062413
"2983" -163.5 38.5 41.5462036429512
"2984" -153.5 38.5 37.018091185568
"2985" -143.5 38.5 23.7737946114561
"2986" -133.5 38.5 26.0599004319729
"2987" -74.5 38.5 16.1794412488514
"2988" -64.5 38.5 21.1555451311141
"2989" -54.5 38.5 21.479574307893
"2990" -44.5 38.5 14.1151483169233
"2991" -34.5 38.5 22.8678011264934
"2992" -22.5 38.5 14.608759457853
"2993" -12.5 38.5 18.507875141882
"2994" 10.5 38.5 0
"2995" 131.5 38.5 28.606028124166
"2996" 145.5 38.5 45.7325638927044
"2997" 155.5 38.5 36.8872722617961
"2998" 165.5 38.5 36.1866111306781
"2999" 175.5 38.5 38.8801620187748
"3000" -174.5 39.5 32.9697909331392
"3001" -164.5 39.5 31.2719377939891
"3002" -154.5 39.5 25.4599393961005
"3003" -144.5 39.5 26.6644385427116
"3004" -134.5 39.5 30.0050490607562
"3005" -124.5 39.5 30.1269009900771
"3006" -64.5 39.5 15.4567440284037
"3007" -54.5 39.5 16.8082969587612
"3008" -44.5 39.5 33.4281231743397
"3009" -34.5 39.5 22.8324459836275
"3010" -21.5 39.5 5.90607736833969
"3011" -11.5 39.5 13.3840562616206
"3012" 128.5 39.5 8.70896654304679
"3013" 138.5 39.5 22.4724328984987
"3014" 152.5 39.5 18.1664809120156
"3015" 162.5 39.5 16.5314734949932
"3016" 172.5 39.5 20.6884142729975
"3017" -177.5 40.5 21.2549967925926
"3018" -72.5 40.5 28.8710296959955
"3019" 15.5 40.5 0
"3020" 119.5 40.5 34.2877480428156
"3021" 171.5 -77.5 0
"3022" -76.5 39.5 20.4164736167943
"3023" 1.5 39.5 0
"3024" 19.5 39.5 35.6699268592353
"3025" -178.5 -76.5 9.35195197598331
"3026" 119.5 39.5 24.8233314570906
"3027" 141.5 39.5 40.6907161186794
"3028" 16.5 38.5 2.89054564446151
"3029" -168.5 -76.5 0
"3030" 117.5 38.5 37.6352958771327
"3031" 141.5 38.5 36.0564805892327
"3032" -162.5 40.5 26.6702279711108
"3033" -158.5 -76.5 0
"3034" -152.5 40.5 22.2183427839759
"3035" -142.5 40.5 30.4657139650239
"3036" -132.5 40.5 28.0735121168815
"3037" -69.5 40.5 16.5068213960431
"3038" -59.5 40.5 37.1964658103832
"3039" -49.5 40.5 28.3326171781885
"3040" -39.5 40.5 31.5361360784945
"3041" -29.5 40.5 20.8594072718084
"3042" -19.5 40.5 5.85727301223377
"3043" -9.5 40.5 18.7095998508524
"3044" -148.5 -76.5 0
"3045" 132.5 40.5 23.1678196382358
"3046" 145.5 40.5 38.6427933597413
"3047" 155.5 40.5 19.2009424839327
"3048" 165.5 40.5 25.5355400310078
"3049" 175.5 40.5 24.4580443854501
"3050" -174.5 41.5 20.280846122163
"3051" -164.5 41.5 28.077698650112
"3052" -154.5 41.5 20.1878034215002
"3053" -144.5 41.5 20.2955902824744
"3054" -134.5 41.5 37.8018382973918
"3055" -69.5 41.5 20.6940319339014
"3056" -59.5 41.5 29.7875404745773
"3057" -49.5 41.5 19.117819919791
"3058" -39.5 41.5 18.5863094193183
"3059" -29.5 41.5 11.5587128281877
"3060" -19.5 41.5 11.0091925119993
"3061" -9.5 41.5 5.99172034629935
"3062" 133.5 41.5 16.6681997837934
"3063" 147.5 41.5 39.0890854798234
"3064" 157.5 41.5 14.5114144344703
"3065" 167.5 41.5 20.1532418915099
"3066" 177.5 41.5 22.6524389545436
"3067" -172.5 42.5 17.3744253508074
"3068" -162.5 42.5 18.5979480141052
"3069" -152.5 42.5 26.6818438429981
"3070" -142.5 42.5 20.1729481111626
"3071" -132.5 42.5 45.8572302685811
"3072" -67.5 42.5 17.8387459840641
"3073" -57.5 42.5 15.8148209179176
"3074" -47.5 42.5 12.8684680714646
"3075" -37.5 42.5 12.9341612102032
"3076" -27.5 42.5 15.2846157189912
"3077" -17.5 42.5 11.4553222004157
"3078" 6.5 42.5 0
"3079" 150.5 42.5 43.1036735023318
"3080" 160.5 42.5 13.1040673441465
"3081" 170.5 42.5 18.4327414015536
"3082" -9.5 43.5 20.3199105098067
"3083" 4.5 43.5 3.14752331290145
"3084" 16.5 43.5 27.3823824739175
"3085" 9.5 42.5 0
"3086" 130.5 42.5 6.49215621890753
"3087" 144.5 42.5 28.8773233921992
"3088" 3.5 41.5 0
"3089" 129.5 41.5 7.74021792438587
"3090" -179.5 43.5 10.5783147076666
"3091" -169.5 43.5 20.5642361146023
"3092" -159.5 43.5 15.6313870260382
"3093" -149.5 43.5 28.8233592339993
"3094" -139.5 43.5 33.03758523894
"3095" -129.5 43.5 40.9548396927179
"3096" -54.5 -76.5 0
"3097" -62.5 43.5 17.4279971461998
"3098" -52.5 43.5 14.6216635160168
"3099" -42.5 43.5 4.40860127160866
"3100" -32.5 43.5 12.3404046212177
"3101" -22.5 43.5 17.6023422358789
"3102" -12.5 43.5 4.15080468391172
"3103" 149.5 43.5 31.5969567648477
"3104" 159.5 43.5 16.5140324259778
"3105" 169.5 43.5 19.8937421515747
"3106" -44.5 -76.5 0
"3107" 179.5 43.5 20.6495819576905
"3108" -170.5 44.5 19.8162213823572
"3109" -160.5 44.5 21.6957516467147
"3110" -150.5 44.5 35.1129805675204
"3111" -140.5 44.5 42.7133165300551
"3112" -130.5 44.5 38.3464851021552
"3113" -57.5 44.5 5.89983867549035
"3114" -47.5 44.5 14.2831274738938
"3115" -37.5 44.5 11.2447430202622
"3116" -27.5 44.5 8.64907733603801
"3117" -34.5 -76.5 0
"3118" -17.5 44.5 10.6265754354552
"3119" -7.5 44.5 5.39434037838573
"3120" 148.5 44.5 19.5520212639705
"3121" 158.5 44.5 17.4051263127581
"3122" 168.5 44.5 12.9216864739085
"3123" 178.5 44.5 20.8480829411105
"3124" -171.5 45.5 14.3011388860729
"3125" -161.5 45.5 22.1550600802198
"3126" -151.5 45.5 25.3313931552839
"3127" -141.5 45.5 37.4914149703067
"3128" -131.5 45.5 42.0792936378403
"3129" -56.5 45.5 13.2190132679664
"3130" -46.5 45.5 11.4848702523486
"3131" -36.5 45.5 23.2140219625611
"3132" -26.5 45.5 11.1820585548256
"3133" -16.5 45.5 6.17132858080232
"3134" -6.5 45.5 33.6499358038628
"3135" 145.5 45.5 4.73032642154912
"3136" 159.5 45.5 22.9967336720255
"3137" 169.5 45.5 12.6005556550878
"3138" 179.5 45.5 19.0344203299569
"3139" -170.5 46.5 12.8246508764863
"3140" -160.5 46.5 32.8579176560514
"3141" -73.5 45.5 3.7918646339722
"3142" -0.5 45.5 22.5206622244295
"3143" 149.5 45.5 17.6621146076474
"3144" -64.5 44.5 16.1237293723678
"3145" 15.5 44.5 39.1633954888109
"3146" 131.5 43.5 8.91187017650245
"3147" -124.5 48.5 37.7228369612324
"3148" -58.5 48.5 0
"3149" -124.5 47.5 25.3299430815515
"3150" -57.5 47.5 5.44661075675759
"3151" 138.5 47.5 0
"3152" -70.5 46.5 7.67856728941692
"3153" -2.5 46.5 30.1887351607155
"3154" 152.5 46.5 20.8319435503872
"3155" -146.5 46.5 26.7193118494403
"3156" -136.5 46.5 27.455357409589
"3157" -126.5 46.5 42.7997051967161
"3158" -47.5 46.5 20.7480462635953
"3159" -37.5 46.5 14.8196330485525
"3160" -27.5 46.5 19.5272437868703
"3161" -17.5 46.5 16.2811153296213
"3162" -7.5 46.5 16.3767335216797
"3163" 148.5 46.5 0
"3164" 161.5 46.5 19.7918439473511
"3165" 171.5 46.5 12.9570291663453
"3166" -178.5 47.5 11.934075624566
"3167" -168.5 47.5 26.851869911977
"3168" -158.5 47.5 27.7364611158136
"3169" -148.5 47.5 24.1174364787253
"3170" -138.5 47.5 31.7349470488664
"3171" -128.5 47.5 37.8191008144784
"3172" -49.5 47.5 9.11227960423951
"3173" -39.5 47.5 16.4077513678921
"3174" -29.5 47.5 16.8793255227032
"3175" -19.5 47.5 14.1345248971566
"3176" -9.5 47.5 19.2721878789657
"3177" 149.5 47.5 0
"3178" 160.5 47.5 44.4259065472871
"3179" 170.5 47.5 21.6995274516033
"3180" -179.5 48.5 27.3880681056201
"3181" -169.5 48.5 28.4536641102445
"3182" -159.5 48.5 30.919075769901
"3183" -149.5 48.5 37.8144113578408
"3184" -139.5 48.5 29.4278962992469
"3185" -129.5 48.5 48.9213858090843
"3186" -49.5 48.5 7.75071426139091
"3187" -39.5 48.5 15.51531802089
"3188" -29.5 48.5 20.7161297176523
"3189" -19.5 48.5 17.3162741684369
"3190" -9.5 48.5 20.602424873689
"3191" 150.5 48.5 0
"3192" 161.5 48.5 38.1257604852541
"3193" 171.5 48.5 31.5214957610385
"3194" -178.5 49.5 24.6301960755425
"3195" -168.5 49.5 26.9434148179561
"3196" -158.5 49.5 28.2635479551407
"3197" -148.5 49.5 38.465422350931
"3198" -138.5 49.5 27.655173065799
"3199" -128.5 49.5 32.5789668837741
"3200" -46.5 49.5 8.82440244652256
"3201" -36.5 49.5 13.2824717956802
"3202" -26.5 49.5 13.8450360638095
"3203" -16.5 49.5 22.8791646405988
"3204" -4.5 49.5 13.6967279536199
"3205" -63.5 50.5 2.77803001446945
"3206" -4.5 50.5 20.0335896777906
"3207" -123.5 49.5 30.0783077618995
"3208" -61.5 49.5 8.11812225032883
"3209" -1.5 49.5 16.644113475511
"3210" 163.5 -76.5 0
"3211" 173.5 -76.5 0
"3212" -176.5 -75.5 0
"3213" 140.5 48.5 0
"3214" -127.5 52.5 22.0571201253733
"3215" -166.5 -75.5 0
"3216" -4.5 52.5 18.0701609464603
"3217" -156.5 -75.5 0
"3218" -146.5 -75.5 0
"3219" -58.5 51.5 10.2933699029596
"3220" -3.5 51.5 13.6783467442891
"3221" -136.5 -75.5 0
"3222" 143.5 51.5 0
"3223" -3.5 49.5 13.477597672192
"3224" 153.5 49.5 4.41820838568725
"3225" 164.5 49.5 31.9103612766338
"3226" 174.5 49.5 30.3910943776911
"3227" -175.5 50.5 27.8927197638988
"3228" -165.5 50.5 19.7634294175346
"3229" -155.5 50.5 27.1565568818107
"3230" -145.5 50.5 26.849646399574
"3231" -135.5 50.5 31.5902047992156
"3232" -51.5 50.5 6.34406207008252
"3233" -41.5 50.5 5.16241780892404
"3234" -31.5 50.5 18.6556486518375
"3235" -21.5 50.5 12.3930843798574
"3236" -11.5 50.5 9.51145120699876
"3237" 148.5 50.5 0
"3238" 160.5 50.5 34.0366858350386
"3239" 170.5 50.5 28.4055711211678
"3240" -179.5 51.5 13.327424043341
"3241" -169.5 51.5 0
"3242" -159.5 51.5 11.3298476038862
"3243" -149.5 51.5 29.2909776489545
"3244" -139.5 51.5 26.1251068065503
"3245" -129.5 51.5 25.7719931671076
"3246" -46.5 51.5 7.12527441718021
"3247" -36.5 51.5 17.1095794808159
"3248" -26.5 51.5 19.1174762361986
"3249" -16.5 51.5 19.2139593564007
"3250" 147.5 51.5 0
"3251" 160.5 51.5 19.3920808930791
"3252" 170.5 51.5 19.5642881310924
"3253" -179.5 52.5 0
"3254" -168.5 52.5 8.87677112459645
"3255" -158.5 52.5 15.6055839394799
"3256" -148.5 52.5 20.359412253652
"3257" -138.5 52.5 37.5617234738981
"3258" -51.5 52.5 0
"3259" -41.5 52.5 6.33207143568112
"3260" -31.5 52.5 12.5908107454177
"3261" -21.5 52.5 6.99001164088481
"3262" -11.5 52.5 16.0515462171198
"3263" 151.5 52.5 0
"3264" 164.5 52.5 25.7159687251584
"3265" 174.5 52.5 5.47212327956104
"3266" -175.5 53.5 0
"3267" -162.5 53.5 5.49764507084656
"3268" -152.5 53.5 27.4367850400912
"3269" -142.5 53.5 23.3678397716704
"3270" -54.5 53.5 11.6100147145361
"3271" -44.5 53.5 0.616884901835035
"3272" -34.5 53.5 8.50228736488418
"3273" -164.5 54.5 2.37881393210142
"3274" -58.5 54.5 6.45430504796081
"3275" -2.5 54.5 9.37662288861428
"3276" -59.5 -75.5 0
"3277" -49.5 -75.5 0
"3278" -131.5 53.5 16.6477418465502
"3279" -55.5 53.5 7.05836123676903
"3280" 4.5 53.5 13.2542164245571
"3281" -39.5 -75.5 0
"3282" -29.5 -75.5 0
"3283" 141.5 53.5 0
"3284" 143.5 52.5 0
"3285" -136.5 57.5 17.7371511228747
"3286" -157.5 56.5 2.990002518308
"3287" -61.5 56.5 14.2619164843779
"3288" 12.5 56.5 0
"3289" -161.5 55.5 0.000950810010913461
"3290" -60.5 55.5 9.88011490963497
"3291" 9.5 55.5 11.4724598901089
"3292" 165.5 55.5 9.48444419443747
"3293" 155.5 54.5 0
"3294" -170.5 57.5 0
"3295" -18.5 53.5 11.5549823700097
"3296" 2.5 53.5 15.3318685457572
"3297" 152.5 53.5 0
"3298" 168.5 53.5 2.38496156377411
"3299" 178.5 53.5 0
"3300" -171.5 54.5 0
"3301" -155.5 54.5 24.3063672934274
"3302" -145.5 54.5 32.5561942314234
"3303" -135.5 54.5 12.1545824847648
"3304" -49.5 54.5 7.7471304768829
"3305" -39.5 54.5 1.82727489340024
"3306" -29.5 54.5 7.88678231388003
"3307" -19.5 54.5 18.1723010136036
"3308" 1.5 54.5 8.91938359869595
"3309" 147.5 54.5 0
"3310" 165.5 54.5 12.2884883391927
"3311" 178.5 54.5 0
"3312" -171.5 55.5 0
"3313" -154.5 55.5 5.47227621070705
"3314" -144.5 55.5 22.1188747902112
"3315" -134.5 55.5 17.1952227054499
"3316" -49.5 55.5 6.88640129717801
"3317" -39.5 55.5 0
"3318" -29.5 55.5 0
"3319" -19.5 55.5 14.1181562063276
"3320" -9.5 55.5 16.9092048848066
"3321" 139.5 55.5 0
"3322" 149.5 55.5 0
"3323" 168.5 55.5 0
"3324" 178.5 55.5 0
"3325" -171.5 56.5 0
"3326" -151.5 56.5 5.91675902324102
"3327" -141.5 56.5 22.4806881991754
"3328" -56.5 56.5 10.1432852942483
"3329" -46.5 56.5 5.22634349614565
"3330" -36.5 56.5 1.76253983698532
"3331" -26.5 56.5 0
"3332" -16.5 56.5 1.46639699001205
"3333" -0.5 56.5 18.909677269567
"3334" 140.5 56.5 0
"3335" 150.5 56.5 0
"3336" 169.5 56.5 0
"3337" 179.5 56.5 0
"3338" -169.5 57.5 0
"3339" -159.5 57.5 0
"3340" -142.5 57.5 10.5705412715594
"3341" -160.5 59.5 0
"3342" -136.5 59.5 17.1491454954764
"3343" -43.5 59.5 5.71510996018623
"3344" -155.5 58.5 11.0584549377731
"3345" -69.5 58.5 0
"3346" -4.5 58.5 15.9406422585177
"3347" 140.5 58.5 0
"3348" 158.5 58.5 0
"3349" -61.5 57.5 5.00988330003629
"3350" 8.5 57.5 6.87087275932008
"3351" 158.5 57.5 0
"3352" -151.5 61.5 6.28363852431578
"3353" -162.5 60.5 0
"3354" -143.5 60.5 8.55336004785634
"3355" -47.5 60.5 7.77657814367303
"3356" 5.5 60.5 12.2883285285706
"3357" 164.5 60.5 0
"3358" 5.5 59.5 6.51945673022994
"3359" 165.5 -75.5 0
"3360" 175.5 -75.5 0
"3361" 147.5 59.5 0
"3362" 160.5 59.5 0
"3363" -59.5 57.5 0
"3364" -49.5 57.5 9.35178823271234
"3365" -39.5 57.5 6.5503512678645
"3366" -29.5 57.5 1.91112177432957
"3367" -19.5 57.5 7.91108881256701
"3368" -9.5 57.5 14.2663226810371
"3369" -174.5 -74.5 1.27742424435613
"3370" 142.5 57.5 0
"3371" 152.5 57.5 0
"3372" 170.5 57.5 0
"3373" -179.5 58.5 0
"3374" -169.5 58.5 0
"3375" -149.5 58.5 10.3495031552935
"3376" -139.5 58.5 6.08849192873793
"3377" -53.5 58.5 9.11613553160453
"3378" -43.5 58.5 7.80922946324198
"3379" -164.5 -74.5 0
"3380" -33.5 58.5 0
"3381" -23.5 58.5 4.15795400381981
"3382" -13.5 58.5 8.71732361003899
"3383" 2.5 58.5 7.30971012513428
"3384" 155.5 58.5 0
"3385" 174.5 58.5 0
"3386" -175.5 59.5 0
"3387" -149.5 59.5 5.34061805488819
"3388" -154.5 -74.5 0
"3389" -66.5 59.5 4.0476785820472
"3390" -52.5 59.5 7.68191218487316
"3391" -40.5 59.5 6.89239879730136
"3392" -30.5 59.5 3.69040205927581
"3393" -20.5 59.5 0
"3394" -10.5 59.5 9.40351591830943
"3395" 3.5 59.5 5.64449838138734
"3396" 173.5 59.5 0
"3397" -176.5 60.5 0
"3398" -144.5 -74.5 0
"3399" -62.5 60.5 0
"3400" -52.5 60.5 6.55051228852886
"3401" -35.5 60.5 10.9463196111535
"3402" -25.5 60.5 2.44381638594144
"3403" -15.5 60.5 3.92883296134068
"3404" -5.5 60.5 3.78195921925091
"3405" 173.5 60.5 0
"3406" -176.5 61.5 0
"3407" -134.5 -74.5 0
"3408" -70.5 61.5 0
"3409" -58.5 61.5 2.86363512555997
"3410" -40.5 61.5 12.3349926752149
"3411" -30.5 61.5 8.23887407617369
"3412" -169.5 63.5 0
"3413" -124.5 -74.5 0
"3414" -70.5 62.5 0
"3415" -42.5 62.5 8.04113776016263
"3416" -114.5 -74.5 0
"3417" -104.5 -74.5 0
"3418" 165.5 62.5 0
"3419" -47.5 61.5 5.87089896299611
"3420" 156.5 61.5 0
"3421" 173.5 61.5 0
"3422" -173.5 64.5 0
"3423" -77.5 64.5 0
"3424" -51.5 64.5 0
"3425" -14.5 64.5 0.606101322444896
"3426" 38.5 64.5 0
"3427" -57.5 -74.5 0
"3428" -66.5 63.5 0
"3429" -20.5 63.5 0
"3430" -47.5 -74.5 0
"3431" 36.5 63.5 0
"3432" -37.5 -74.5 0
"3433" -171.5 66.5 0
"3434" -27.5 -74.5 0
"3435" -68.5 66.5 0
"3436" -51.5 66.5 0
"3437" -19.5 66.5 1.6029122529157
"3438" 33.5 66.5 0
"3439" 43.5 66.5 0
"3440" -171.5 65.5 0
"3441" -62.5 65.5 0
"3442" -23.5 65.5 1.83161794447415
"3443" 11.5 65.5 0
"3444" 179.5 65.5 0
"3445" -164.5 68.5 0
"3446" -162.5 67.5 0
"3447" -50.5 67.5 0
"3448" 39.5 67.5 0
"3449" 53.5 67.5 0
"3450" -13.5 61.5 1.79756118491294
"3451" -2.5 61.5 10.5423002786429
"3452" 178.5 61.5 0
"3453" -171.5 62.5 0
"3454" -61.5 62.5 0
"3455" -51.5 62.5 7.58646069897191
"3456" -32.5 62.5 8.29997353892638
"3457" -22.5 62.5 0
"3458" -12.5 62.5 0
"3459" -0.5 62.5 10.934084298289
"3460" -175.5 63.5 0
"3461" -63.5 63.5 0
"3462" -53.5 63.5 1.17045292063208
"3463" -32.5 63.5 4.74487845261232
"3464" -15.5 63.5 2.21133145010715
"3465" -5.5 63.5 0
"3466" 4.5 63.5 0
"3467" -168.5 64.5 0
"3468" -55.5 64.5 0
"3469" -33.5 64.5 5.89667908785451
"3470" -11.5 64.5 2.74530491407771
"3471" -1.5 64.5 7.30982781104283
"3472" 8.5 64.5 0
"3473" -54.5 65.5 0
"3474" -28.5 65.5 7.30458370848441
"3475" -6.5 65.5 3.25844880491669
"3476" 3.5 65.5 0
"3477" -60.5 66.5 0
"3478" -31.5 66.5 5.17893093075974
"3479" -11.5 66.5 0
"3480" -1.5 66.5 1.64273050002842
"3481" 8.5 66.5 1.35173573323928
"3482" -62.5 67.5 0
"3483" -34.5 67.5 6.94699208071853
"3484" -22.5 67.5 1.47664016275433
"3485" -12.5 67.5 0
"3486" -2.5 67.5 0
"3487" 7.5 67.5 0.645286675169754
"3488" -173.5 68.5 0
"3489" -62.5 68.5 0
"3490" -161.5 70.5 0
"3491" -151.5 70.5 0
"3492" -163.5 69.5 0
"3493" -66.5 69.5 0
"3494" 15.5 69.5 0
"3495" 30.5 69.5 8.45660558411959
"3496" 58.5 69.5 0
"3497" -50.5 68.5 0
"3498" 13.5 68.5 2.27307694453687
"3499" 44.5 68.5 0
"3500" 55.5 68.5 0
"3501" 164.5 -74.5 0
"3502" -178.5 70.5 0
"3503" -15.5 68.5 0
"3504" -5.5 68.5 0
"3505" 4.5 68.5 0
"3506" 174.5 -74.5 0
"3507" 42.5 68.5 0
"3508" -171.5 69.5 0
"3509" -61.5 69.5 0
"3510" -19.5 69.5 0
"3511" -9.5 69.5 2.93815870681131
"3512" 0.5 69.5 0
"3513" 10.5 69.5 0
"3514" -175.5 -73.5 2.62002018358662
"3515" 42.5 69.5 0
"3516" 55.5 69.5 0
"3517" -170.5 70.5 0
"3518" -67.5 70.5 0
"3519" -55.5 70.5 0
"3520" -165.5 -73.5 1.1865700053275
"3521" -12.5 70.5 3.17212681449222
"3522" -0.5 70.5 0
"3523" 9.5 70.5 0
"3524" 33.5 70.5 0
"3525" 43.5 70.5 0
"3526" -171.5 71.5 0
"3527" -161.5 71.5 0
"3528" -149.5 71.5 0
"3529" -155.5 -73.5 0
"3530" -64.5 71.5 0
"3531" -18.5 71.5 0
"3532" -6.5 71.5 0
"3533" 3.5 71.5 0
"3534" 13.5 71.5 0
"3535" -145.5 -73.5 0
"3536" 29.5 71.5 0
"3537" 39.5 71.5 0
"3538" 49.5 71.5 0
"3539" -55.5 73.5 0
"3540" -135.5 -73.5 0
"3541" -80.5 72.5 0
"3542" -26.5 72.5 0
"3543" -125.5 -73.5 0
"3544" -79.5 71.5 0
"3545" -55.5 71.5 0
"3546" -115.5 -73.5 0
"3547" -23.5 71.5 0
"3548" 28.5 71.5 2.58616599113545
"3549" -105.5 -73.5 0
"3550" -52.5 70.5 0
"3551" -21.5 70.5 4.32632608629371
"3552" 25.5 70.5 0
"3553" 56.5 70.5 0
"3554" -95.5 -73.5 0
"3555" -158.5 72.5 0
"3556" -85.5 -73.5 0
"3557" -70.5 72.5 0
"3558" -57.5 72.5 0
"3559" -12.5 72.5 2.27160593040213
"3560" -2.5 72.5 3.89697001776649
"3561" 7.5 72.5 0
"3562" -75.5 -73.5 0
"3563" 17.5 72.5 3.82336077734228
"3564" 27.5 72.5 0
"3565" 37.5 72.5 0
"3566" 47.5 72.5 0
"3567" -69.5 73.5 0
"3568" -59.5 -73.5 0
"3569" -54.5 73.5 0
"3570" -10.5 73.5 0
"3571" -0.5 73.5 0
"3572" 9.5 73.5 0
"3573" 19.5 73.5 2.19426829431585
"3574" 29.5 73.5 0
"3575" 39.5 73.5 0
"3576" -49.5 -73.5 0
"3577" -39.5 -73.5 0
"3578" -78.5 74.5 0
"3579" -67.5 74.5 0
"3580" -16.5 74.5 0
"3581" -29.5 -73.5 0
"3582" -6.5 74.5 0
"3583" 3.5 74.5 0
"3584" 13.5 74.5 0.747227357833824
"3585" 25.5 74.5 0
"3586" 35.5 74.5 0
"3587" -19.5 -73.5 0
"3588" -75.5 75.5 0
"3589" -64.5 75.5 0
"3590" -12.5 75.5 0
"3591" -2.5 75.5 0
"3592" 7.5 75.5 1.54275885137266
"3593" 17.5 75.5 0
"3594" 27.5 75.5 0
"3595" -77.5 76.5 0
"3596" -8.5 76.5 0
"3597" 1.5 76.5 0
"3598" 11.5 76.5 0
"3599" 26.5 76.5 0
"3600" 36.5 76.5 0
"3601" -0.5 77.5 0
"3602" 9.5 77.5 0
"3603" 30.5 77.5 0
"3604" 12.5 78.5 0
"3605" 22.5 78.5 0
"3606" -69.5 77.5 0
"3607" 20.5 77.5 0
"3608" -70.5 76.5 0
"3609" 15.5 76.5 0
"3610" -22.5 75.5 0
"3611" -56.5 74.5 0
"3612" -5.5 78.5 0
"3613" 4.5 78.5 0
"3614" 33.5 78.5 0
"3615" -0.5 79.5 0
"3616" 9.5 79.5 0
"3617" 170.5 -73.5 0
"3618" -179.5 -72.5 0
"3619" 14.5 80.5 0
"3620" -169.5 -72.5 6.23198171677717
"3621" -159.5 -72.5 3.05319900531553
"3622" -149.5 -72.5 0
"3623" 17.5 81.5 0
"3624" 27.5 81.5 0
"3625" -139.5 -72.5 0
"3626" -129.5 -72.5 0
"3627" -119.5 -72.5 0
"3628" -109.5 -72.5 0
"3629" -99.5 -72.5 0
"3630" -89.5 -72.5 0
"3631" -79.5 -72.5 0
"3632" -69.5 -72.5 0
"3633" -55.5 -72.5 0
"3634" -45.5 -72.5 0
"3635" -35.5 -72.5 0
"3636" -25.5 -72.5 0
"3637" -15.5 -72.5 0
"3638" 25.5 80.5 0
"3639" 18.5 79.5 0
"3640" 174.5 -72.5 0
"3641" -175.5 -71.5 0
"3642" -165.5 -71.5 2.96342757063587
"3643" -155.5 -71.5 0
"3644" -145.5 -71.5 0
"3645" -135.5 -71.5 0
"3646" -125.5 -71.5 0
"3647" -115.5 -71.5 0
"3648" -105.5 -71.5 0
"3649" -95.5 -71.5 0
"3650" -85.5 -71.5 0
"3651" -75.5 -71.5 0
"3652" -60.5 -71.5 0
"3653" -50.5 -71.5 0
"3654" -40.5 -71.5 0
"3655" -30.5 -71.5 0
"3656" -20.5 -71.5 0
"3657" -10.5 -71.5 0
"3658" -0.5 -71.5 0
"3659" 170.5 -71.5 0
"3660" -179.5 -70.5 2.16243909935354
"3661" -169.5 -70.5 0
"3662" -159.5 -70.5 2.18956844130984
"3663" -149.5 -70.5 2.26523863868748
"3664" -139.5 -70.5 0
"3665" -129.5 -70.5 0
"3666" -119.5 -70.5 0
"3667" -109.5 -70.5 0
"3668" -99.5 -70.5 0
"3669" -89.5 -70.5 0
"3670" -79.5 -70.5 0
"3671" -69.5 -70.5 0
"3672" -55.5 -70.5 0
"3673" -45.5 -70.5 0
"3674" -35.5 -70.5 0
"3675" -25.5 -70.5 0
"3676" -15.5 -70.5 0
"3677" -5.5 -70.5 0
"3678" 4.5 -70.5 0
"3679" 14.5 -70.5 0
"3680" 24.5 -70.5 0
"3681" 72.5 -70.5 0
"3682" 168.5 -70.5 0
"3683" 178.5 -70.5 2.16765617061303
"3684" -171.5 -69.5 0
"3685" -161.5 -69.5 0
"3686" -151.5 -69.5 0
"3687" -141.5 -69.5 0.889671484600019
"3688" -131.5 -69.5 0
"3689" -121.5 -69.5 0
"3690" -111.5 -69.5 0
"3691" -101.5 -69.5 0
"3692" -91.5 -69.5 0
"3693" -81.5 -69.5 0
"3694" -71.5 -69.5 0
"3695" -59.5 -69.5 0
"3696" -49.5 -69.5 4.68824869570861
"3697" -39.5 -69.5 0
"3698" -29.5 -69.5 0
"3699" -19.5 -69.5 0
"3700" -9.5 -69.5 0
"3701" 0.5 -69.5 0
"3702" 10.5 -69.5 0
"3703" 20.5 -69.5 0
"3704" 30.5 -69.5 0
"3705" 69.5 -69.5 0
"3706" 154.5 -69.5 0
"3707" 164.5 -69.5 0
"3708" 174.5 -69.5 0
"3709" -175.5 -68.5 0
"3710" -165.5 -68.5 2.61933757839268
"3711" -155.5 -68.5 0
"3712" -145.5 -68.5 3.58601017946094
"3713" -135.5 -68.5 7.52804530303131
"3714" -125.5 -68.5 0
"3715" -115.5 -68.5 0.700343378529811
"3716" -105.5 -68.5 0
"3717" -95.5 -68.5 0
"3718" -85.5 -68.5 0
"3719" -75.5 -68.5 0
"3720" -65.5 -68.5 0
"3721" -55.5 -68.5 0
"3722" -45.5 -68.5 3.60024846118832
"3723" -35.5 -68.5 0
"3724" -25.5 -68.5 0
"3725" -15.5 -68.5 0
"3726" -5.5 -68.5 0
"3727" 4.5 -68.5 0
"3728" 14.5 -68.5 0
"3729" 24.5 -68.5 0
"3730" 34.5 -68.5 0
"3731" 44.5 -68.5 0
"3732" 78.5 -68.5 0
"3733" 154.5 -68.5 0
"3734" 164.5 -68.5 0
"3735" 174.5 -68.5 3.16150714670542
"3736" -175.5 -67.5 0.686260650651505
"3737" -165.5 -67.5 3.73857493135638
"3738" -155.5 -67.5 2.8636019221697
"3739" -145.5 -67.5 0
"3740" -135.5 -67.5 0
"3741" -125.5 -67.5 0
"3742" -115.5 -67.5 2.01690985465167
"3743" -105.5 -67.5 0
"3744" -95.5 -67.5 3.6299127643086
"3745" -85.5 -67.5 0
"3746" -75.5 -67.5 4.15561379249801
"3747" -65.5 -67.5 0
"3748" -55.5 -67.5 0
"3749" -45.5 -67.5 0
"3750" -35.5 -67.5 3.14799885386693
"3751" -25.5 -67.5 0
"3752" -15.5 -67.5 0
"3753" -5.5 -67.5 0
"3754" 4.5 -67.5 0
"3755" 14.5 -67.5 0
"3756" 24.5 -67.5 0
"3757" 34.5 -67.5 0
"3758" 44.5 -67.5 0
"3759" 58.5 -67.5 0
"3760" 68.5 -67.5 0
"3761" 78.5 -67.5 0
"3762" 121.5 -67.5 0
"3763" 148.5 -67.5 0
"3764" 158.5 -67.5 0
"3765" 168.5 -67.5 0
"3766" 178.5 -67.5 2.82262859771236
"3767" -171.5 -66.5 0.574738620301229
"3768" -161.5 -66.5 0
"3769" -151.5 -66.5 0
"3770" -141.5 -66.5 3.37249076838445
"3771" -131.5 -66.5 3.59357660955806
"3772" -121.5 -66.5 0
"3773" -111.5 -66.5 0
"3774" -101.5 -66.5 0
"3775" -91.5 -66.5 2.03057578474052
"3776" -81.5 -66.5 0
"3777" -71.5 -66.5 0
"3778" -61.5 -66.5 0
"3779" -51.5 -66.5 1.08353042260758
"3780" -41.5 -66.5 6.99133540178807
"3781" -31.5 -66.5 7.49950401765229
"3782" -21.5 -66.5 0
"3783" -11.5 -66.5 0
"3784" -1.5 -66.5 0
"3785" 8.5 -66.5 0
"3786" 18.5 -66.5 0
"3787" 28.5 -66.5 0
"3788" 38.5 -66.5 0
"3789" 48.5 -66.5 0
"3790" 61.5 -66.5 0
"3791" 71.5 -66.5 0
"3792" 81.5 -66.5 0
"3793" 91.5 -66.5 0
"3794" 101.5 -66.5 0
"3795" 114.5 -66.5 0
"3796" 124.5 -66.5 0
"3797" 134.5 -66.5 0
"3798" 144.5 -66.5 0
"3799" 154.5 -66.5 0
"3800" 164.5 -66.5 0
"3801" 174.5 -66.5 0
"3802" -175.5 -65.5 1.72427319022729
"3803" -165.5 -65.5 0
"3804" -155.5 -65.5 0
"3805" -145.5 -65.5 0
"3806" -135.5 -65.5 3.29790641364242
"3807" -125.5 -65.5 0
"3808" -115.5 -65.5 1.70501382528961
"3809" -105.5 -65.5 1.13018442430705
"3810" -95.5 -65.5 0
"3811" -85.5 -65.5 0
"3812" -75.5 -65.5 0
"3813" -65.5 -65.5 0
"3814" -55.5 -65.5 10.2988282054227
"3815" -45.5 -65.5 5.56303426188958
"3816" -35.5 -65.5 8.32379503065749
"3817" -25.5 -65.5 2.53074440123681
"3818" -15.5 -65.5 1.10778144840682
"3819" -5.5 -65.5 0
"3820" 4.5 -65.5 0
"3821" 14.5 -65.5 0
"3822" 24.5 -65.5 0
"3823" 34.5 -65.5 0
"3824" 44.5 -65.5 0
"3825" 54.5 -65.5 0
"3826" 64.5 -65.5 0
"3827" 74.5 -65.5 0
"3828" 84.5 -65.5 0
"3829" 94.5 -65.5 0
"3830" 104.5 -65.5 0
"3831" 114.5 -65.5 0
"3832" 124.5 -65.5 0
"3833" 134.5 -65.5 0
"3834" 144.5 -65.5 0
"3835" 154.5 -65.5 0
"3836" 164.5 -65.5 0
"3837" 174.5 -65.5 0
"3838" -175.5 -64.5 0
"3839" -165.5 -64.5 2.22322031098452
"3840" -155.5 -64.5 5.85496804870998
"3841" -145.5 -64.5 0.578155540509551
"3842" -135.5 -64.5 0.55283486370461
"3843" -125.5 -64.5 0.568347167264238
"3844" -115.5 -64.5 0
"3845" -105.5 -64.5 0.602360241200617
"3846" -95.5 -64.5 0
"3847" -85.5 -64.5 0
"3848" -75.5 -64.5 0
"3849" -65.5 -64.5 0
"3850" -55.5 -64.5 7.20435170919904
"3851" -45.5 -64.5 8.43910690692267
"3852" -35.5 -64.5 6.01938169965596
"3853" -25.5 -64.5 4.06900889985481
"3854" -15.5 -64.5 0
"3855" -5.5 -64.5 0
"3856" 4.5 -64.5 0
"3857" 14.5 -64.5 0
"3858" 24.5 -64.5 0
"3859" 34.5 -64.5 0
"3860" 44.5 -64.5 0
"3861" 54.5 -64.5 0
"3862" 64.5 -64.5 0
"3863" 74.5 -64.5 0
"3864" 84.5 -64.5 0
"3865" 94.5 -64.5 0
"3866" 104.5 -64.5 0
"3867" 114.5 -64.5 0
"3868" 124.5 -64.5 0
"3869" 134.5 -64.5 0
"3870" 144.5 -64.5 0
"3871" 154.5 -64.5 0
"3872" 164.5 -64.5 0
"3873" 174.5 -64.5 0.595347555941994
"3874" -175.5 -63.5 1.08171736903356
"3875" -165.5 -63.5 0
"3876" -155.5 -63.5 0
"3877" -145.5 -63.5 0
"3878" -135.5 -63.5 0
"3879" -125.5 -63.5 2.17529785065619
"3880" -115.5 -63.5 3.91215465274164
"3881" -105.5 -63.5 2.87482427283781
"3882" -95.5 -63.5 0
"3883" -85.5 -63.5 0
"3884" -75.5 -63.5 0
"3885" -65.5 -63.5 0
"3886" -55.5 -63.5 9.71102591610648
"3887" -45.5 -63.5 8.20971552506864
"3888" -35.5 -63.5 10.3921877326312
"3889" -25.5 -63.5 2.97541685380894
"3890" -15.5 -63.5 3.26503434534924
"3891" -5.5 -63.5 0
"3892" 4.5 -63.5 0
"3893" 14.5 -63.5 0
"3894" 24.5 -63.5 13.0629756935877
"3895" 34.5 -63.5 9.40803255177889
"3896" 44.5 -63.5 11.5417132388411
"3897" 54.5 -63.5 16.6181727462121
"3898" 64.5 -63.5 7.7500065610609
"3899" 74.5 -63.5 5.61384668224031
"3900" 84.5 -63.5 13.3466572884367
"3901" 94.5 -63.5 0
"3902" 104.5 -63.5 0
"3903" 114.5 -63.5 0
"3904" 124.5 -63.5 0
"3905" 134.5 -63.5 0
"3906" 144.5 -63.5 0
"3907" 154.5 -63.5 0
"3908" 164.5 -63.5 2.67542064312616
"3909" 174.5 -63.5 0.585024496690068
"3910" -175.5 -62.5 9.46742701603334
"3911" -165.5 -62.5 4.28729013508569
"3912" -155.5 -62.5 4.34608226850895
"3913" -145.5 -62.5 0
"3914" -135.5 -62.5 6.98479476869712
"3915" -125.5 -62.5 19.0635459641596
"3916" -115.5 -62.5 6.53378536869583
"3917" -105.5 -62.5 11.1120599566598
"3918" -95.5 -62.5 8.57938324665009
"3919" -85.5 -62.5 7.81326245630068
"3920" -75.5 -62.5 3.45092413741412
"3921" -65.5 -62.5 12.4732325947215
"3922" -53.5 -62.5 18.375247101574
"3923" -43.5 -62.5 19.5327534281186
"3924" -33.5 -62.5 17.4910950453493
"3925" -23.5 -62.5 13.503975951541
"3926" -13.5 -62.5 27.5480454721219
"3927" -3.5 -62.5 13.7419027399297
"3928" 6.5 -62.5 19.6889196962003
"3929" 16.5 -62.5 13.0177184169556
"3930" 26.5 -62.5 14.180804893944
"3931" 36.5 -62.5 7.77051880543578
"3932" 46.5 -62.5 8.21802377080209
"3933" 56.5 -62.5 6.59648154327965
"3934" 66.5 -62.5 15.3593000254522
"3935" 76.5 -62.5 22.3517478971315
"3936" 86.5 -62.5 10.9690471778493
"3937" 96.5 -62.5 10.5797337261195
