# Supplementary material for: A functional vulnerability framework for biodiversity conservation
Source: Nat Commun. 2022 Sep 1;13:4774. doi: 10.1038/s41467-022-32331-y (PMC9437092; doi:10.1038/s41467-022-32331-y)
Supplement: Supplementary file 4 — Source data [file 41467_2022_32331_MOESM4_ESM.zip › SuppFig8(1).txt]

"lon" "lat" "vulnerability"
"1" -102.625 72.375 67.3996856325514
"2" -23.875 72.375 53.8390052691514
"3" -93.625 72.125 74.1432118586507
"4" -104.625 71.875 69.35052392341
"5" -81.125 71.875 61.0014417352629
"6" -96.625 71.625 66.6386405247466
"7" 25.875 71.625 49.0174292005985
"8" -26.125 71.375 50.2290135207267
"9" -98.375 71.125 73.9236530942735
"10" -21.375 71.125 73.1190525168427
"11" 67.625 71.125 47.4626457261473
"12" -88.875 70.875 66.6542864610199
"13" 25.375 70.875 38.7195635014578
"14" -115.375 70.625 60.6940313251849
"15" -26.875 70.625 54.8044771291976
"16" 24.875 70.625 36.6322073046429
"17" -114.125 70.375 76.4005126135076
"18" -87.875 70.375 70.8704309802943
"19" 21.875 70.375 45.6489546393678
"20" 58.125 70.375 49.4345761433424
"21" -97.375 70.125 73.5482592793319
"22" 18.125 70.125 42.8762475333439
"23" 55.375 70.125 48.5782478143626
"24" -91.875 69.875 71.2769525024588
"25" 17.875 69.875 40.4216430530413
"26" 59.375 69.875 47.3555157976942
"27" -101.625 69.625 61.5338264276077
"28" -87.375 69.625 76.6089040511556
"29" 19.125 69.625 41.2968602332111
"30" 61.375 69.625 61.3592435945722
"31" -96.375 69.375 56.648436349813
"32" -83.375 69.375 68.2442181914889
"33" 19.875 69.375 39.852902912409
"34" 66.375 69.375 45.5350237782008
"35" -100.375 69.125 48.0254683537872
"36" 14.625 69.125 35.0679649875481
"37" 64.625 69.125 47.1679096227487
"38" -105.125 68.875 60.9693400097071
"39" -88.125 68.875 71.3947338040813
"40" 33.375 68.875 37.6900582650282
"41" -102.125 68.625 30.4328181585588
"42" -84.875 68.625 53.2224733188976
"43" 57.875 68.625 34.8473926778667
"44" -108.375 68.375 48.1509029363931
"45" -95.875 68.375 36.6394797861435
"46" -25.875 68.375 54.0122609721352
"47" 68.125 68.375 55.0777704542358
"48" -103.875 68.125 26.2710200885672
"49" -85.625 68.125 61.6054293498357
"50" -114.625 67.875 67.7480539759827
"51" -97.375 67.875 50.4094501492296
"52" -112.375 67.625 51.0834114240241
"53" -95.125 67.625 35.0687351592591
"54" -97.375 67.375 65.8864872089966
"55" 32.875 67.125 67.0866126075111
"56" -85.125 66.625 51.4205266913628
"57" 13.375 66.625 37.9848741839122
"58" -20.375 66.375 50.7919207873884
"59" 36.125 66.375 44.901002522005
"60" -20.875 66.125 34.9892796412853
"61" 35.375 66.125 41.5300677198057
"62" -20.375 65.875 34.0440804709395
"63" 35.375 65.875 44.5683131286798
"64" -20.125 65.625 47.5563035388891
"65" 38.125 65.625 49.8937601210849
"66" -21.375 65.375 36.3293334969317
"67" 39.625 65.375 39.3908840363331
"68" 10.375 65.125 21.9434028057749
"69" 40.125 65.125 74.6920513343039
"70" 35.375 64.875 49.7763841587329
"71" -14.875 64.625 59.4961528670992
"72" -165.375 64.375 52.4381160273972
"73" 11.625 64.375 26.4336035772983
"74" -22.375 64.125 31.3856719608889
"75" 35.375 64.125 72.7441323957004
"76" 9.875 63.875 9.56626210309173
"77" -161.375 63.625 53.8745032927178
"78" -164.375 63.375 42.0462188125225
"79" 9.625 63.375 18.0788241468971
"80" 10.125 63.125 20.33859583986
"81" 17.875 62.875 47.5967701118472
"82" -165.625 62.375 43.2967900844271
"83" -7.625 62.125 52.4055859444654
"84" 7.125 61.875 25.1670807450256
"85" -148.125 61.375 55.6737031472253
"86" -149.875 61.125 57.4866503304778
"87" -164.375 60.875 38.9418498075745
"88" 7.125 60.875 13.5730316290254
"89" 4.625 60.625 21.8213611281738
"90" -165.375 60.375 39.0037984075017
"91" 4.875 60.375 13.4074119990892
"92" -172.875 60.125 31.1480592460568
"93" -143.625 60.125 30.5194013022594
"94" 166.125 60.125 53.9100971786961
"95" -150.125 59.875 37.7473156201512
"96" 4.625 59.875 24.5141322549649
"97" 163.625 59.875 46.6849697373563
"98" -149.875 59.625 31.3636124602303
"99" 5.125 59.625 15.2054230055788
"100" 165.875 59.625 67.9370685083448
"101" -138.875 59.375 41.9903371610847
"102" 24.625 59.375 27.4415246285606
"103" -138.875 59.125 41.7561924186262
"104" 23.875 59.125 27.3441812485186
"105" -152.375 58.875 51.4302466791023
"106" 6.375 58.875 16.5602272886106
"107" -162.125 58.625 55.0176945645336
"108" -7.125 58.625 15.9286087689393
"109" 21.875 58.625 42.5060369159272
"110" -153.125 58.375 47.4608522360593
"111" 6.125 58.375 12.9343802344053
"112" 162.875 58.375 64.7257316706937
"113" -5.375 58.125 2.03695865591252
"114" 162.625 58.125 63.2105156221232
"115" -5.875 57.875 1.8756056257657
"116" 19.625 57.875 42.8417075828545
"117" -152.375 57.625 44.7109088386602
"118" 7.625 57.625 8.81876307224522
"119" 162.875 57.625 50.7156197472683
"120" -132.875 57.375 35.16456307391
"121" -153.875 57.125 46.320889286658
"122" 9.375 57.125 11.4177682850152
"123" -160.125 56.875 39.6409953809328
"124" -6.125 56.875 4.07863524758409
"125" 163.625 56.875 63.5533078386426
"126" -7.875 56.625 7.98801322925629
"127" 162.875 56.625 71.3588984973608
"128" -5.625 56.375 1.07230905025465
"129" -161.625 56.125 45.8331384646362
"130" -129.875 56.125 27.8266999575696
"131" 20.875 56.125 50.4241036825332
"132" -133.375 55.875 24.512567722443
"133" 11.375 55.875 15.9462727759122
"134" -159.375 55.625 33.1993820382464
"135" -2.375 55.625 1.98141032362669
"136" 163.125 55.625 66.4344412889073
"137" -131.125 55.375 24.2457492936466
"138" 14.375 55.375 29.0010377284979
"139" -159.875 55.125 24.3097243978986
"140" 7.875 55.125 21.3790219672059
"141" 161.625 55.125 47.9009045125831
"142" -131.625 54.875 12.4032339594443
"143" 10.875 54.875 14.7492579525608
"144" 166.375 54.875 71.2041383093071
"145" -130.875 54.625 21.5370014115662
"146" 12.375 54.625 13.7548761752823
"147" 166.875 54.625 78.6760386838739
"148" -10.125 54.375 12.8504100606143
"149" 13.625 54.375 33.112859716966
"150" -167.125 54.125 48.1879933008052
"151" -4.375 54.125 4.7008899676
"152" 161.875 54.125 74.0577302102441
"153" -5.625 53.875 6.8937427656968
"154" -9.625 53.625 10.8333256963071
"155" 155.875 53.625 65.3772487634925
"156" -10.625 53.375 42.4763122562851
"157" 8.625 53.375 27.3790667097122
"158" -130.375 53.125 20.7666620013929
"159" 7.125 53.125 29.5303136893209
"160" -131.125 52.875 40.9829522837195
"161" 5.125 52.875 56.659817814771
"162" -131.875 52.625 31.9562764982703
"163" 5.875 52.625 34.8005448130396
"164" -172.375 52.375 61.6332619746992
"165" -6.625 52.375 6.60603519774662
"166" 179.375 52.375 43.5166194884885
"167" -127.375 52.125 13.6955485019866
"168" 173.125 52.125 47.2233726448415
"169" -172.625 51.875 49.1326642069977
"170" -3.875 51.875 15.6101735698779
"171" -177.875 51.625 50.5891047303055
"172" -10.375 51.625 41.4142097633338
"173" 141.375 51.625 60.3648796203182
"174" -127.375 51.375 8.39026598896503
"175" 1.625 51.375 37.1103389067333
"176" -128.625 51.125 32.31371566605
"177" 0.875 51.125 17.5777695759279
"178" -127.375 50.875 20.8394781588857
"179" -0.625 50.875 12.9990523024383
"180" -125.625 50.625 5.48662474737254
"181" 1.125 50.625 31.1200866128841
"182" -58.625 50.375 56.4082998192106
"183" 143.875 50.375 67.3116530459012
"184" -1.125 50.125 25.3891375020061
"185" -61.125 49.875 36.5090575908624
"186" 0.625 49.875 32.7226602111321
"187" -65.625 49.625 28.054454707942
"188" 142.375 49.625 56.9990719985922
"189" -56.375 49.375 37.4622250605088
"190" -126.875 49.125 8.07294569067713
"191" -52.875 49.125 57.5544046228114
"192" -124.875 48.875 12.9326192189802
"193" -52.625 48.875 64.5080274908217
"194" -124.125 48.625 20.1609781901454
"195" -2.625 48.625 21.2766906123593
"196" -53.375 48.375 29.9809700428578
"197" -122.875 48.125 9.56116840117379
"198" 142.125 48.125 66.7980415083072
"199" -56.875 47.875 42.1747984886724
"200" -65.125 47.625 24.3026634850238
"201" -3.375 47.625 18.6910859799637
"202" -58.375 47.375 52.2334078337487
"203" 152.625 47.375 38.2055643269654
"204" 142.625 46.875 67.3809710880877
"205" -54.875 46.625 52.8529187466037
"206" 142.375 46.625 52.5261749709081
"207" -55.375 46.375 49.0914632050568
"208" 142.375 46.375 59.3883869210817
"209" 30.375 46.125 51.0251470379367
"210" 150.625 46.125 50.5515197910709
"211" 32.625 45.875 50.8713714648208
"212" 150.375 45.875 60.4388813609563
"213" 35.875 45.625 61.6309482534847
"214" -61.625 45.375 28.8878325628412
"215" 137.375 45.375 52.8930014894738
"216" -61.375 45.125 51.6597070377999
"217" 140.625 45.125 50.0065125095389
"218" -61.375 44.875 52.8588257169929
"219" 136.875 44.875 56.4667767067769
"220" -63.375 44.625 42.1981453322919
"221" 38.125 44.625 44.1733847301081
"222" -65.875 44.375 29.65481661736
"223" 34.625 44.375 41.6639856244072
"224" -68.375 44.125 32.9926498966803
"225" 15.875 44.125 29.1872523914663
"226" -69.125 43.875 33.2068732467665
"227" 7.125 43.875 25.1021881243035
"228" 144.875 43.875 25.2977376448095
"229" -7.375 43.625 25.8746563697037
"230" 12.875 43.625 31.7248683047199
"231" -124.375 43.375 10.2666876846449
"232" 3.125 43.375 32.7413759691377
"233" 40.625 43.375 42.4024072709799
"234" -5.625 43.125 36.1582474192728
"235" 15.625 43.125 27.7729651880951
"236" 145.875 43.125 42.3043309501544
"237" 17.125 42.875 21.7388475328334
"238" 145.625 42.875 40.3085731606704
"239" 17.625 42.625 33.549354824375
"240" 144.625 42.625 21.5152389772543
"241" 18.375 42.375 34.9462844670363
"242" 142.375 42.375 49.1336830075
"243" 16.125 42.125 29.3352063703082
"244" 141.875 42.125 58.0931449770179
"245" 15.125 41.875 34.0946663667889
"246" 140.875 41.875 33.4460577531699
"247" 16.375 41.625 32.8517567046592
"248" 140.125 41.625 29.5231223823806
"249" 9.625 41.375 30.2622963021697
"250" 39.125 41.375 38.6899456314287
"251" 0.625 41.125 33.7329786176973
"252" 29.125 41.125 52.8217541536101
"253" -124.375 40.875 9.79434789989403
"254" 14.625 40.875 40.2742839044872
"255" 40.375 40.875 40.7089701733779
"256" 13.375 40.625 36.8609659175834
"257" 120.625 40.625 29.5400865836725
"258" 3.625 40.375 30.9553064384996
"259" 27.125 40.375 38.2654311444024
"260" 0.875 40.125 37.4339635565139
"261" 24.375 40.125 42.0411454094598
"262" -75.625 39.875 46.5438286442171
"263" 18.125 39.875 33.9487810671533
"264" 128.375 39.875 32.5223477691266
"265" 19.875 39.625 29.7691973189436
"266" 127.875 39.625 38.3670997925656
"267" 2.625 39.375 36.1152157930839
"268" 117.875 39.375 25.1503384075295
"269" -74.125 39.125 41.7392020282421
"270" 16.375 39.125 45.136101196711
"271" 123.375 39.125 20.1782344358321
"272" -8.875 38.875 29.9341234290659
"273" 23.625 38.875 35.0565699573022
"274" 141.375 38.875 48.8303499456967
"275" 1.375 38.625 31.2872007513975
"276" 118.875 38.625 29.6731178230267
"277" -75.875 38.375 40.3541238028202
"278" 15.375 38.375 37.5451929397201
"279" 121.625 38.375 22.4191885373503
"280" -9.625 38.125 36.9126772181078
"281" 23.375 38.125 36.9204928465954
"282" 139.625 38.125 49.8354432493334
"283" 12.875 37.875 35.2204278296372
"284" 120.625 37.875 33.1179018084894
"285" -76.125 37.625 44.9014020406685
"286" 22.875 37.625 45.1523714075711
"287" 129.125 37.625 45.9502322225124
"288" 4.875 37.375 29.5004216670804
"289" 22.625 37.375 48.0205320472358
"290" 126.625 37.375 31.4971687382706
"291" -7.625 37.125 38.0717774729057
"292" 9.625 37.125 36.1913079422498
"293" 28.375 37.125 42.817369489777
"294" -25.625 36.875 26.1989412831096
"295" 4.875 36.875 30.6212983555711
"296" 24.375 36.875 39.3183862123433
"297" 129.375 36.875 31.4679920619938
"298" -2.875 36.625 21.0053168560965
"299" 22.625 36.625 44.3630234453423
"300" 121.875 36.625 24.9118503223401
"301" -3.375 36.375 28.0039102847392
"302" 25.625 36.375 37.2879476911152
"303" 122.375 36.375 29.2401180501485
"304" 10.625 36.125 30.3263100199473
"305" 120.625 36.125 23.8246250357999
"306" -1.375 35.875 27.1678676809614
"307" 32.625 35.875 39.1168245986758
"308" -121.625 35.625 43.6247103624088
"309" 14.875 35.625 45.8705800017901
"310" 129.875 35.625 41.43653246215
"311" -3.125 35.375 25.0204004649018
"312" 34.875 35.375 40.4718961928852
"313" -76.375 35.125 37.026152035614
"314" 32.125 35.125 39.6879702274649
"315" 140.625 35.125 43.5819157158685
"316" 32.375 34.875 26.805254342904
"317" 135.125 34.875 41.419880170569
"318" 26.375 34.625 38.8911021115009
"319" 131.875 34.625 43.994717020333
"320" 11.625 34.375 47.8151766163288
"321" 133.375 34.375 25.9996236565868
"322" 10.875 34.125 45.2749708099264
"323" 134.625 34.125 40.0940232853472
"324" 35.375 33.875 42.3877417841845
"325" 139.375 33.875 39.550978781819
"326" 126.625 33.625 27.586412224813
"327" -79.375 33.375 36.0933939764176
"328" 132.125 33.375 22.0961588522532
"329" 12.125 33.125 40.3976995215046
"330" 132.375 33.125 38.4173619345557
"331" 13.125 32.875 41.9155425420845
"332" 133.375 32.875 34.3193550224839
"333" 14.625 32.625 49.4845553725884
"334" 139.875 32.625 22.2176508106415
"335" 34.375 32.375 38.7812746630264
"336" 15.125 32.125 48.7222922526416
"337" -80.875 31.875 27.9618718127338
"338" 121.375 31.875 41.2262045857574
"339" 20.125 31.625 48.7205888796816
"340" 129.875 31.625 35.7161091834305
"341" 27.125 31.375 39.5318380232423
"342" -114.875 31.125 36.1272077849522
"343" 33.125 31.125 36.1814244574771
"344" 20.125 30.875 41.9662707992081
"345" -86.875 30.625 27.6233479397097
"346" -115.625 30.375 47.3307789880036
"347" 49.375 30.375 39.4358641111132
"348" -86.625 30.125 30.7789355215227
"349" 131.375 30.125 14.5976611060236
"350" -84.875 29.875 32.0915078698828
"351" -115.125 29.625 30.4937895649557
"352" -13.875 29.625 32.0739679315807
"353" -94.125 29.375 29.8973151947448
"354" 32.875 29.375 37.935389547027
"355" -90.875 29.125 41.0167027360555
"356" 128.875 29.125 11.6818684601518
"357" -82.625 28.875 35.3724239440325
"358" -118.625 28.625 52.1671570723692
"359" -17.375 28.625 33.9741750721902
"360" -115.125 28.375 47.7164731664848
"361" -13.125 28.375 24.5792929427995
"362" -114.125 28.125 50.2401724759726
"363" -13.375 28.125 23.6342635838297
"364" -111.625 27.875 30.6293804742881
"365" -12.125 27.875 45.1481852090262
"366" -110.375 27.625 36.889686637567
"367" 35.625 27.625 30.4071977566352
"368" -97.875 27.375 44.3635355199091
"369" 51.125 27.375 40.9896275762428
"370" -80.125 27.125 6.19191635922691
"371" -114.125 26.875 45.23730621533
"372" 35.625 26.875 26.7641911547822
"373" -110.125 26.625 32.0884456618772
"374" 53.125 26.625 26.2101059937876
"375" -112.375 26.375 30.8138168675591
"376" 36.125 26.375 29.2428968522925
"377" -173.375 26.125 19.9140166417108
"378" 34.375 26.125 25.1691524104405
"379" 131.125 26.125 13.9736770961243
"380" -79.375 25.875 8.61240806391336
"381" 123.125 25.875 15.7419816936554
"382" -109.375 25.625 21.6066722070956
"383" 55.125 25.625 35.5956794788918
"384" 131.125 25.625 12.5871766199709
"385" -78.625 25.375 7.50975704653545
"386" 59.375 25.375 21.8750140767652
"387" 125.625 25.375 12.5596902074075
"388" -81.125 25.125 13.2889146026559
"389" 60.625 25.125 23.4353702819065
"390" -167.375 24.875 21.1003632915777
"391" -75.875 24.875 17.465385290791
"392" 119.125 24.875 30.5002358432926
"393" -107.875 24.625 28.2921235858835
"394" 36.125 24.625 29.8355547627675
"395" 125.875 24.625 10.9658704291318
"396" -80.875 24.375 12.3200307649907
"397" 57.125 24.375 16.0828046644433
"398" -165.875 24.125 20.1701657653274
"399" -75.875 24.125 18.7592357693465
"400" 118.625 24.125 24.6622588711881
"401" -109.125 23.875 25.736802600158
"402" 37.125 23.875 31.1514932525379
"403" -166.625 23.625 18.4261810624669
"404" -77.125 23.625 11.8701527271194
"405" 117.625 23.625 23.1498978311213
"406" -82.625 23.375 11.7150364155413
"407" 38.875 23.375 18.1502403898804
"408" -106.375 23.125 26.1809647937728
"409" -73.875 23.125 19.5359457645711
"410" 120.125 23.125 21.2131808705636
"411" -81.125 22.875 12.8093351850936
"412" 59.625 22.875 23.1873462156424
"413" -160.625 22.625 16.2000164537739
"414" -77.875 22.625 6.8648894506504
"415" 89.875 22.625 32.5738106355631
"416" -97.375 22.375 6.63743524361644
"417" -75.375 22.375 15.5758020016531
"418" 89.625 22.375 34.2452622541611
"419" -97.375 22.125 7.2313051776537
"420" -76.125 22.125 10.568985832557
"421" 88.625 22.125 18.669085396155
"422" -106.875 21.875 28.4637403184393
"423" -81.625 21.875 7.32032303666631
"424" 60.125 21.875 28.3930452570421
"425" -158.125 21.625 16.9075883151391
"426" -84.125 21.625 14.2053786465765
"427" -17.375 21.625 44.9066299268037
"428" 108.625 21.625 38.4425754404654
"429" -105.625 21.375 21.1177658177288
"430" -79.375 21.375 4.93094918896682
"431" 72.125 21.375 36.6736148834373
"432" -157.625 21.125 18.8074461119722
"433" -79.375 21.125 4.88836573057494
"434" 71.875 21.125 40.5124291649039
"435" 122.125 21.125 20.3556313175243
"436" -77.625 20.875 5.91175622283553
"437" 71.875 20.875 30.1327047361066
"438" -156.375 20.625 19.5258579632195
"439" -74.625 20.625 12.2610207636031
"440" 106.625 20.625 36.8080027307583
"441" -96.625 20.375 6.04347979639759
"442" 37.125 20.375 24.2780332968223
"443" 110.875 20.375 29.6292550713296
"444" -79.875 20.125 15.865730559546
"445" 40.375 20.125 22.427434787881
"446" 136.375 20.125 12.726637417109
"447" -75.875 19.875 14.4428736671241
"448" 72.875 19.875 36.7479518416332
"449" -110.875 19.625 27.5112575429716
"450" -72.375 19.625 14.7476994873703
"451" 93.625 19.625 30.583450632838
"452" -104.625 19.375 23.4746548324154
"453" 37.875 19.375 22.5884253278724
"454" 145.125 19.375 11.7121966201313
"455" -87.125 19.125 15.6066303434836
"456" 72.625 19.125 27.0212194491179
"457" -111.125 18.875 27.39337792246
"458" -74.875 18.875 18.0315623861555
"459" 57.375 18.875 41.2788474273732
"460" -114.625 18.625 30.6138335739757
"461" -76.875 18.625 17.5693600311533
"462" -62.875 18.625 15.8843587810225
"463" 110.875 18.625 8.61462634677259
"464" -87.875 18.375 8.37903814486267
"465" -66.875 18.375 12.6954791991651
"466" 106.125 18.375 31.5711624156928
"467" -87.875 18.125 9.55441328661298
"468" -67.125 18.125 12.3992528632887
"469" 93.875 18.125 21.5150882826822
"470" -77.875 17.875 10.2195489898039
"471" -63.625 17.875 16.5367791615539
"472" 109.375 17.875 13.3428221140773
"473" -71.125 17.625 11.4616051012081
"474" 55.375 17.625 42.9562041418957
"475" -87.375 17.375 15.3141929138105
"476" -16.375 17.375 31.1788648424105
"477" 111.375 17.375 21.5220178211654
"478" -64.125 17.125 18.200395142096
"479" 82.125 17.125 27.320919266325
"480" -88.125 16.875 5.64601824230487
"481" 41.125 16.875 14.3502042585997
"482" 119.875 16.875 19.5718126824182
"483" -61.375 16.625 16.1771431087087
"484" 73.625 16.625 23.1383551605327
"485" -169.125 16.375 18.079121635528
"486" -23.625 16.375 25.4070114841657
"487" 96.375 16.375 29.9512622381662
"488" -95.375 16.125 20.1804973616792
"489" -22.375 16.125 22.9186123821313
"490" 108.125 16.125 25.1357607409314
"491" -93.875 15.875 25.5403882913329
"492" 39.125 15.875 23.9213057840829
"493" 111.125 15.875 19.700725518552
"494" -87.625 15.625 9.75614963274416
"495" 41.875 15.625 19.3897432921227
"496" 121.625 15.625 23.964868607826
"497" -17.375 15.375 32.1772490983519
"498" 108.875 15.375 19.099765902188
"499" -25.125 15.125 16.5881697406956
"500" 97.875 15.125 35.4268022428495
"501" -25.125 14.875 25.9257349280481
"502" 93.625 14.875 15.9014861444543
"503" -81.375 14.625 17.5122500444966
"504" 80.125 14.625 25.4929524851508
"505" -81.625 14.375 17.9775807139099
"506" 97.875 14.375 24.6834031030537
"507" -81.375 14.125 18.6975200686445
"508" 109.625 14.125 20.5469887927246
"509" -80.375 13.875 16.8045596068601
"510" 119.875 13.875 15.0252716838092
"511" -81.375 13.625 15.4083825828057
"512" 92.875 13.625 18.8364040535646
"513" -89.875 13.375 31.4856966965966
"514" 43.375 13.375 29.0300397583014
"515" 122.125 13.375 20.0659098800344
"516" -59.375 13.125 18.5408245812438
"517" 100.375 13.125 39.5383111808828
"518" -81.875 12.875 15.4456629687695
"519" 74.625 12.875 24.4400722346513
"520" 124.875 12.875 19.412976962679
"521" -16.625 12.625 22.2411998672644
"522" 98.875 12.625 28.7430635487853
"523" -87.625 12.375 33.4083191800957
"524" -16.375 12.375 23.4040856629467
"525" 97.875 12.375 24.1015601522173
"526" 125.375 12.375 24.1944140659187
"527" -67.125 12.125 11.9973180751688
"528" 71.875 12.125 11.9752478334638
"529" 117.875 12.125 22.3850531264122
"530" -82.875 11.875 13.6682503731981
"531" -15.875 11.875 22.7510268711636
"532" 92.625 11.875 15.3482636982507
"533" 121.625 11.875 23.0831384719113
"534" -73.125 11.625 6.14683835179476
"535" -16.375 11.625 29.0631293888301
"536" 92.625 11.625 13.304670822646
"537" 120.875 11.625 20.2059018294728
"538" -83.875 11.375 10.8183724954267
"539" -60.625 11.375 18.4402382326376
"540" 79.625 11.375 24.0906420223871
"541" 118.875 11.375 18.3574957419842
"542" 169.375 11.375 12.132756994079
"543" -63.125 11.125 25.0056694801794
"544" 72.125 11.125 12.0656227293145
"545" 115.375 11.125 17.1171425301434
"546" 165.875 11.125 10.2112183600514
"547" -64.625 10.875 8.52187687136384
"548" 51.625 10.875 28.6883481753078
"549" 113.625 10.875 18.9927862017607
"550" 126.125 10.875 12.5883714892332
"551" -64.625 10.625 10.7030847892034
"552" 73.625 10.625 10.8518465984134
"553" 114.625 10.625 17.3520984298817
"554" 166.375 10.625 11.4198429728852
"555" -61.875 10.375 17.099339523619
"556" 98.625 10.375 28.6932684472551
"557" 118.125 10.375 18.1907431865623
"558" 170.625 10.375 12.8934047021044
"559" -14.125 10.125 25.6755252543038
"560" 104.375 10.125 35.2835258265944
"561" 121.625 10.125 18.4899111458633
"562" -85.875 9.875 17.8084584394727
"563" 51.125 9.875 21.7057335395256
"564" 112.125 9.875 19.937533697717
"565" 125.375 9.875 20.1448903613836
"566" -82.125 9.625 9.94424181786085
"567" 79.875 9.625 25.1279146905148
"568" 116.625 9.625 12.9800193312897
"569" 145.125 9.625 11.7516361135179
"570" -79.625 9.375 13.6401694337781
"571" 92.625 9.375 12.8179249147345
"572" 118.125 9.375 16.2662786707296
"573" 150.125 9.375 10.9185341911103
"574" -77.125 9.125 11.4471040585606
"575" 99.375 9.125 37.7788193391406
"576" 120.375 9.125 20.9113584225738
"577" 166.125 9.125 12.6419197124434
"578" -60.375 8.875 19.0638965990212
"579" 105.125 8.875 29.582142888695
"580" 124.375 8.875 20.1757975140104
"581" 166.625 8.875 10.2128566433694
"582" -13.625 8.625 23.7526338707211
"583" 106.125 8.625 22.1046079431639
"584" 126.875 8.625 13.1794752929435
"585" 166.625 8.625 11.7700717060951
"586" -13.375 8.375 24.4354960923848
"587" 105.125 8.375 27.8223156288777
"588" 126.375 8.375 22.1508440697907
"589" 152.375 8.375 11.3903633303511
"590" -58.625 8.125 14.1467519376468
"591" 109.375 8.125 14.1309451865935
"592" 134.625 8.125 7.68388750074191
"593" 167.875 8.125 11.7234710304336
"594" 50.375 7.875 33.3232098233011
"595" 114.375 7.875 15.6837108709056
"596" 146.125 7.875 11.9328478815436
"597" -80.875 7.625 26.3093190170335
"598" 110.375 7.625 27.6163379738551
"599" 144.375 7.625 10.8945167274596
"600" -82.375 7.375 27.6974769146382
"601" 99.125 7.375 19.7249676668725
"602" 134.375 7.375 16.0314817734212
"603" 168.375 7.375 9.09776105968926
"604" 79.875 7.125 18.4604084386403
"605" 122.875 7.125 18.9478096752952
"606" 152.625 7.125 9.31946849971555
"607" -11.625 6.875 14.8417795171504
"608" 118.125 6.875 20.6241720098379
"609" 151.625 6.875 10.186705323023
"610" 3.375 6.625 21.9435508531998
"611" 120.375 6.625 18.3507622983487
"612" 159.875 6.625 11.1281351669491
"613" 2.125 6.375 25.5627981003457
"614" 118.625 6.375 18.9867481802373
"615" 169.875 6.375 9.65211484263113
"616" 3.125 6.125 27.5607965050826
"617" 116.125 6.125 18.2582355871772
"618" 171.625 6.125 9.08877170000761
"619" 2.625 5.875 24.1723636760056
"620" 118.125 5.875 28.1858704147718
"621" -162.125 5.625 15.8698792242888
"622" 73.875 5.625 11.105318147
"623" 124.625 5.625 16.6177885025797
"624" -9.375 5.375 23.654082437329
"625" 102.875 5.375 20.1151039796591
"626" -160.625 5.125 22.1680054628242
"627" 8.375 5.125 35.385723620485
"628" 125.125 5.125 14.5431877438025
"629" -3.875 4.875 17.935433343062
"630" 114.125 4.875 23.2888066392848
"631" -51.875 4.625 20.0528801558526
"632" 72.625 4.625 10.5863440140081
"633" -159.375 4.375 15.8652273011902
"634" 72.625 4.375 10.5009035342618
"635" 168.375 4.375 8.31911064392078
"636" 48.125 4.125 24.5267857367406
"637" 132.625 4.125 7.38222925744337
"638" 99.375 3.875 22.3536532513129
"639" -76.875 3.625 32.7048911626785
"640" 117.625 3.625 31.0110852222687
"641" 74.125 3.375 11.0456136549779
"642" 172.375 3.375 10.0500246181306
"643" 107.625 3.125 25.114110567789
"644" 8.875 2.875 26.6989665511501
"645" 118.125 2.875 13.3242285416232
"646" 106.375 2.625 26.3282067429823
"647" -77.875 2.375 29.1358972109602
"648" 118.625 2.375 19.8824154178172
"649" 72.625 2.125 8.50827708262863
"650" -157.125 1.875 11.8934558543752
"651" 109.125 1.875 22.4976789205958
"652" -78.875 1.625 32.0760685308287
"653" 109.125 1.625 23.8031514718363
"654" -157.375 1.375 11.9862127051652
"655" 106.625 1.375 27.6767889955689
"656" 127.375 1.375 25.0851892179063
"657" 44.625 1.125 10.2940242544645
"658" 122.125 1.125 19.5528085566609
"659" -50.375 0.875 24.0383378524145
"660" 108.625 0.875 25.2874587909653
"661" 173.125 0.875 10.2708779513874
"662" 97.375 0.625 8.93821364779771
"663" 123.125 0.625 17.8896048172826
"664" -50.375 0.375 21.1640686766887
"665" 107.125 0.375 12.5093949782426
"666" 173.625 0.375 9.78720650884698
"667" 43.125 0.125 12.8925838772246
"668" 119.875 0.125 21.5546415983604
"669" -80.625 -0.125 28.9429304705101
"670" 99.375 -0.125 9.7299076252694
"671" 130.375 -0.125 16.3234848506237
"672" -46.875 -0.375 25.9174569034442
"673" 109.375 -0.375 36.0331874443603
"674" -89.875 -0.625 25.3154685265192
"675" 97.875 -0.625 9.63495781080833
"676" 129.875 -0.625 23.0354737322434
"677" -46.875 -0.875 28.7533166180732
"678" 109.125 -0.875 30.6734130726776
"679" -91.875 -1.125 36.6041360631093
"680" 41.625 -1.125 12.1113706958076
"681" 123.875 -1.125 23.5286289857833
"682" -90.875 -1.375 24.0579848669076
"683" 42.375 -1.375 11.9012651060352
"684" 125.375 -1.375 16.9698968971038
"685" -90.875 -1.625 24.7356019484045
"686" 104.375 -1.625 32.2891625435929
"687" 127.875 -1.625 18.0178330739709
"688" -52.375 -1.875 22.0596327011317
"689" 105.875 -1.875 19.1958018082157
"690" 127.875 -1.875 20.9185550967501
"691" -50.625 -2.125 26.0017555844245
"692" 108.125 -2.125 12.3608512354292
"693" 132.625 -2.125 31.3446686005786
"694" -42.375 -2.375 7.42326060506181
"695" 110.125 -2.375 31.2576920111839
"696" 132.125 -2.375 26.8485103814578
"697" -43.125 -2.625 11.9852737354887
"698" 108.625 -2.625 16.6539806423045
"699" 129.625 -2.625 26.5861088120141
"700" -44.625 -2.875 13.3240647201947
"701" 108.875 -2.875 15.7606384985406
"702" 128.625 -2.875 20.841836609299
"703" -170.875 -3.125 13.2640685488082
"704" 108.625 -3.125 17.4851802980502
"705" 126.625 -3.125 21.5927158687594
"706" -171.875 -3.375 12.9202617485813
"707" 107.625 -3.375 18.1979356540062
"708" 122.875 -3.375 13.8041571419539
"709" 147.375 -3.375 16.1266231071232
"710" 101.375 -3.625 6.43013552099994
"711" 119.625 -3.625 20.1871106221886
"712" 143.875 -3.625 25.72419210222
"713" 55.375 -3.875 10.4369103914482
"714" 118.875 -3.875 22.5473344548534
"715" 134.125 -3.875 13.0942840108677
"716" 10.875 -4.125 32.4770459898952
"717" 119.875 -4.125 15.4689384775626
"718" 144.875 -4.125 19.087077724176
"719" 55.625 -4.375 9.73481179953282
"720" 122.875 -4.375 18.9905637607211
"721" -174.125 -4.625 10.5874830695336
"722" 102.625 -4.625 9.01464990563671
"723" 131.875 -4.625 16.555579492625
"724" -36.125 -4.875 8.52424110801778
"725" 107.125 -4.875 16.4382498669205
"726" 131.875 -4.875 13.9046952031921
"727" -36.375 -5.125 10.7418370497819
"728" 107.125 -5.125 16.4889135743575
"729" 131.875 -5.125 12.6478672460235
"730" -81.125 -5.375 33.7349538848835
"731" 106.875 -5.375 15.2554233853073
"732" 124.625 -5.375 21.2066313214005
"733" 151.875 -5.375 21.2242960764213
"734" 104.125 -5.625 14.5970882427842
"735" 120.625 -5.625 16.1909184732645
"736" 147.375 -5.625 21.9190680489558
"737" 55.375 -5.875 9.53193349832597
"738" 117.125 -5.875 26.915068571801
"739" 137.625 -5.875 33.7336841905286
"740" 53.125 -6.125 9.49302424178672
"741" 114.875 -6.125 15.3080551729275
"742" 133.875 -6.125 11.1244236638476
"743" 52.625 -6.375 8.94803321288413
"744" 115.125 -6.375 27.6865585781081
"745" 133.875 -6.375 18.5578702983963
"746" 53.375 -6.625 11.7025860859642
"747" 116.125 -6.625 16.4486133901335
"748" 138.125 -6.625 39.8156144090721
"749" 70.875 -6.875 10.3229081679218
"750" 119.875 -6.875 23.8747797402738
"751" 156.375 -6.875 20.3888808683438
"752" 113.125 -7.125 29.9294490825589
"753" 130.625 -7.125 23.6575975243956
"754" 52.875 -7.375 9.66166337439919
"755" 118.375 -7.375 22.1192596962116
"756" 138.125 -7.375 36.1285715211214
"757" 56.125 -7.625 9.64420781082829
"758" 118.375 -7.625 21.1962937884373
"759" 138.875 -7.625 38.2297318350738
"760" 13.125 -7.875 29.236695292151
"761" 117.625 -7.875 19.9618340387811
"762" 130.375 -7.875 25.7161133519748
"763" 156.875 -7.875 22.2872069361087
"764" 111.125 -8.125 20.1810902850601
"765" 124.625 -8.125 21.2480803760118
"766" 143.125 -8.125 37.0767829019688
"767" -139.625 -8.375 5.75359146305853
"768" 117.125 -8.375 12.9232036523155
"769" 129.625 -8.375 13.6586364482809
"770" 150.125 -8.375 22.9741875724545
"771" 13.375 -8.625 27.8478105659315
"772" 120.375 -8.625 10.9118462657843
"773" 138.125 -8.625 25.7841322401022
"774" 158.875 -8.625 25.330815852724
"775" 114.125 -8.875 18.5477689914524
"776" 126.625 -8.875 15.942454328146
"777" 157.125 -8.875 18.6699284118026
"778" 115.375 -9.125 14.2414702033085
"779" 140.875 -9.125 24.8267648950653
"780" 157.875 -9.125 20.3533572091654
"781" 46.875 -9.375 8.70473035211242
"782" 129.125 -9.375 21.1828049489194
"783" 154.125 -9.375 21.3470943558066
"784" 39.625 -9.625 9.72040454844467
"785" 141.125 -9.625 21.2996039772175
"786" 159.875 -9.625 22.3235294401832
"787" 40.125 -9.875 10.3714406303678
"788" 136.125 -9.875 26.1924273310865
"789" 160.625 -9.875 22.034234682462
"790" 13.625 -10.125 37.682851939212
"791" 125.125 -10.125 24.8525584660498
"792" 150.875 -10.125 20.3547921324438
"793" -139.125 -10.375 4.65478856734706
"794" 122.125 -10.375 11.612119584353
"795" 149.625 -10.375 23.5008877393834
"796" -160.625 -10.625 16.0992856045853
"797" 123.375 -10.625 13.2638298536675
"798" 151.125 -10.625 15.8579938533875
"799" -77.875 -10.875 43.7653292841573
"800" 133.625 -10.875 17.4689818315104
"801" 159.625 -10.875 16.1614839739365
"802" 42.875 -11.125 8.64313056057614
"803" 142.875 -11.125 14.3094566718138
"804" 169.625 -11.125 9.87204058285365
"805" 43.625 -11.375 9.71824935124799
"806" 143.375 -11.375 10.0873527476866
"807" 179.875 -11.375 11.8713540126371
"808" 47.875 -11.625 11.1895650593302
"809" 142.125 -11.625 20.9220313981728
"810" -179.625 -11.875 10.636630564999
"811" 47.125 -11.875 8.9592346824473
"812" 137.125 -11.875 14.7044729942385
"813" -179.875 -12.125 10.1174977853143
"814" 46.625 -12.125 9.91587025530229
"815" 137.125 -12.125 14.6203828103921
"816" -178.125 -12.375 10.7656266832838
"817" 47.625 -12.375 9.9927847191375
"818" 141.375 -12.375 15.8732854574527
"819" -37.875 -12.625 15.8397952163125
"820" 124.625 -12.625 15.4286452485848
"821" -176.375 -12.875 10.0782806024717
"822" 123.625 -12.875 16.1103575817607
"823" -176.375 -13.125 9.87197139456763
"824" 123.625 -13.125 17.418083632058
"825" -175.875 -13.375 10.0759627028402
"826" 123.875 -13.375 26.6563590246387
"827" -179.375 -13.625 9.24445754401582
"828" 123.625 -13.625 26.330647101499
"829" -179.375 -13.875 9.26019545085265
"830" 50.625 -13.875 11.5220705247369
"831" 147.125 -13.875 8.98062045074538
"832" -38.875 -14.125 12.5533424049975
"833" 136.625 -14.125 23.0963592433731
"834" -148.625 -14.375 11.167570332297
"835" 124.625 -14.375 20.9321871165623
"836" 167.875 -14.375 9.52961522772441
"837" 11.875 -14.625 25.1713713602784
"838" 144.625 -14.625 18.7265781096126
"839" -75.875 -14.875 49.7635235986683
"840" 141.625 -14.875 21.2208024025702
"841" -138.625 -15.125 13.4200145641797
"842" 129.625 -15.125 25.8446760908098
"843" -174.125 -15.375 11.0512730665053
"844" 47.125 -15.375 24.6075449912972
"845" 145.375 -15.375 13.6687096233649
"846" -154.125 -15.625 14.1310394180175
"847" 45.125 -15.625 8.07079456161039
"848" 138.875 -15.625 20.7788862702902
"849" -176.875 -15.875 10.7416155865521
"850" -74.875 -15.875 40.6718336535128
"851" 123.125 -15.875 19.5275731539228
"852" 167.625 -15.875 8.94568285381472
"853" -144.875 -16.125 11.5569354845698
"854" 46.125 -16.125 27.1681760743704
"855" 147.875 -16.125 9.33949458682912
"856" -151.875 -16.375 13.3203956914491
"857" 43.625 -16.375 8.21410261085292
"858" 145.875 -16.375 18.4982612424404
"859" -154.125 -16.625 13.463040039498
"860" 39.625 -16.625 18.5348210049357
"861" 141.375 -16.625 21.4324749430946
"862" -178.875 -16.875 18.2885263995498
"863" -39.125 -16.875 11.1095082400267
"864" 138.625 -16.875 16.6048453490308
"865" 176.875 -16.875 8.9884505882936
"866" -142.625 -17.125 13.2530461589723
"867" 59.625 -17.125 9.90736264317647
"868" 151.625 -17.125 9.35346885132753
"869" -148.875 -17.375 13.4706267112769
"870" 39.125 -17.375 9.76549348621381
"871" 149.125 -17.375 9.8695505850444
"872" -174.375 -17.625 10.3976256497267
"873" -38.875 -17.625 19.5572191257961
"874" 148.875 -17.625 8.96356390031984
"875" -177.875 -17.875 8.25972031115508
"876" -70.625 -17.875 24.0327656087687
"877" 149.875 -17.875 10.1345544361577
"878" -168.125 -18.125 14.4751826710982
"879" 12.125 -18.125 42.0259631589923
"880" 163.625 -18.125 8.92897400673055
"881" -148.125 -18.375 13.223170672149
"882" 49.625 -18.375 9.85733912700776
"883" -179.625 -18.625 17.6321436320265
"884" -39.875 -18.625 20.5290205330115
"885" 163.125 -18.625 17.1789219731531
"886" -158.875 -18.875 11.4881230055121
"887" 146.125 -18.875 29.2489721211652
"888" -179.875 -19.125 18.038099233697
"889" 12.625 -19.125 57.6364741996196
"890" 159.375 -19.125 9.89666492253285
"891" -158.125 -19.375 11.0420923115871
"892" 120.625 -19.375 27.1357006159523
"893" 170.625 -19.375 8.60584187553871
"894" -39.625 -19.625 15.8165900906917
"895" 149.125 -19.625 13.7939624421962
"896" -175.125 -19.875 7.81916525214699
"897" 63.125 -19.875 12.0758635198918
"898" 164.875 -19.875 20.8803058314031
"899" -40.125 -20.125 15.1793450405488
"900" 147.875 -20.125 22.4611158884321
"901" -175.375 -20.375 14.0038863664715
"902" 44.125 -20.375 21.6185172401418
"903" 163.375 -20.375 8.84904853915691
"904" -139.625 -20.625 15.9965672718888
"905" 116.125 -20.625 18.5603652530243
"906" 165.875 -20.625 20.162609547621
"907" -70.375 -20.875 26.8958064288182
"908" 149.375 -20.875 23.6107533104217
"909" -179.125 -21.125 10.0057591180142
"910" 35.625 -21.125 7.98925934842932
"911" 155.375 -21.125 9.83904510914552
"912" -140.625 -21.375 15.7222546486177
"913" 114.625 -21.375 11.2982906415396
"914" 166.625 -21.375 11.7952597212601
"915" -69.875 -21.625 35.6121077211301
"916" 152.375 -21.625 15.930291520525
"917" -154.875 -21.875 13.0091102406407
"918" 114.375 -21.875 29.9778892357965
"919" 168.625 -21.875 9.90794921114775
"920" 39.875 -22.125 9.19946673212165
"921" 166.375 -22.125 15.1844209234325
"922" 35.125 -22.375 16.9770344181873
"923" 165.875 -22.375 11.568707452576
"924" 35.625 -22.625 10.2914467893955
"925" -152.875 -22.875 13.3518141156286
"926" 113.875 -22.875 16.7423900772408
"927" -44.875 -23.125 15.5737352049154
"928" -179.125 -23.375 13.9893061577863
"929" 113.625 -23.375 20.2537189714638
"930" -45.125 -23.625 27.0771432879519
"931" -147.125 -23.875 16.017662099025
"932" -178.875 -24.125 14.4619757469169
"933" 152.875 -24.125 13.3816207066179
"934" 152.375 -24.375 25.1152720750988
"935" 152.125 -24.625 28.6068388589619
"936" 152.375 -24.875 21.6666579183784
"937" 113.375 -25.125 39.7729781804456
"938" 112.625 -25.375 30.718383407021
"939" 113.875 -25.625 31.0929258723098
"940" -48.375 -26.125 29.639356537854
"941" 153.125 -26.375 25.0093200552284
"942" 32.625 -26.875 17.741867404306
"943" -109.875 -27.375 0.900834145744611
"944" 33.125 -27.625 19.4075187477794
"945" -71.125 -28.125 69.6936693202673
"946" -71.625 -28.625 67.6456653405531
"947" 113.375 -28.875 31.7702069096757
"948" 168.125 -29.125 39.7312552511611
"949" 16.625 -29.625 40.3007869311092
"950" -72.125 -30.125 76.6626000626879
"951" 31.125 -30.375 26.3559860245174
"952" -51.375 -30.875 42.9007588713909
"953" 159.375 -31.125 37.3551992939458
"954" -71.375 -31.625 65.3626077848646
"955" 29.875 -31.875 17.6893565961849
"956" 17.875 -32.125 40.7731834052565
"957" -52.375 -32.375 48.4660195837338
"958" -71.875 -32.625 43.9322456670883
"959" -71.625 -32.875 48.9917339434001
"960" -71.375 -33.125 41.9044400161649
"961" -58.375 -33.375 50.1372777280381
"962" -80.875 -33.625 45.3235030030124
"963" 122.875 -33.625 26.1270435180881
"964" 22.375 -33.875 31.3349272646232
"965" 134.875 -33.875 33.1439376685926
"966" 23.625 -34.125 36.9704920360553
"967" 136.875 -34.125 24.3163967016405
"968" 22.875 -34.375 44.3847667782293
"969" 136.625 -34.375 26.778127656311
"970" 19.625 -34.625 37.5539679821321
"971" 137.375 -34.625 24.4771840478456
"972" 116.375 -34.875 29.9638252586063
"973" -72.625 -35.125 53.197351740246
"974" 137.875 -35.125 19.0296990925536
"975" 137.375 -35.375 21.0301250233862
"976" 150.875 -35.625 20.5923085819563
"977" 175.375 -35.875 25.9977584209624
"978" -56.375 -36.375 59.4624235362037
"979" 176.125 -36.625 37.1279514740764
"980" 175.125 -37.125 50.3401082390781
"981" 175.875 -37.375 28.5840118823705
"982" 177.875 -37.625 35.3425421909579
"983" 176.875 -37.875 39.1858593003594
"984" 177.375 -38.125 41.8761576296969
"985" -73.625 -38.625 45.4964577677751
"986" 178.625 -38.625 32.3858936730677
"987" 177.375 -38.875 37.3097012570877
"988" 178.375 -39.125 30.2133318439274
"989" 144.125 -39.625 22.7634420270068
"990" 148.625 -39.875 13.62849084427
"991" 175.125 -40.125 11.4720714233725
"992" -73.875 -40.625 41.4536603577757
"993" -64.125 -40.875 35.6991034902942
"994" -74.375 -41.125 41.6678828122574
"995" 175.875 -41.125 20.0566489354919
"996" 174.875 -41.375 10.7424253403129
"997" -74.375 -41.875 50.1391277961535
"998" -72.875 -42.125 44.3990371949918
"999" 145.125 -42.375 27.0262502687972
"1000" 170.625 -42.625 22.0031670319719
"1001" 171.125 -42.875 18.7498912438143
"1002" 173.625 -43.125 19.9655120196004
"1003" -177.125 -43.625 30.0975370568054
"1004" -177.125 -43.875 38.5698549116861
"1005" -176.375 -44.125 33.8792149424251
"1006" -73.625 -44.375 51.615203389269
"1007" 171.375 -44.625 22.5366072157294
"1008" -67.125 -45.125 42.8159888497113
"1009" -75.125 -45.625 49.7658229260399
"1010" -73.875 -46.125 47.681937706855
"1011" 169.625 -46.375 25.6025857354297
"1012" -66.875 -46.875 28.5058005663201
"1013" -75.625 -47.375 52.4921262035043
"1014" -65.625 -47.875 59.6210631772374
"1015" -20.375 76.125 82.6449685926711
"1016" -75.625 -48.875 61.3916288981019
"1017" 67.375 76.125 71.2508673368397
"1018" 179.125 -49.375 66.4433916420132
"1019" -74.125 -50.125 72.9777616975849
"1020" -106.625 75.875 76.3631797667905
"1021" -75.125 -50.625 63.5348610631916
"1022" -90.625 75.875 63.5800545564029
"1023" -59.125 -50.875 64.8612317370084
"1024" -22.125 75.875 62.5464076173594
"1025" 166.625 -51.125 44.7646355254716
"1026" -72.875 -51.625 69.0286863592114
"1027" -61.125 -51.875 82.7205447808438
"1028" -58.125 -52.125 73.0519337085812
"1029" -73.875 -52.625 72.4631084484893
"1030" -73.375 -52.875 73.6314324417525
"1031" -117.875 75.625 76.0200206191493
"1032" -101.625 75.625 71.2477876933991
"1033" -68.125 -53.125 70.3149704202489
"1034" -84.125 75.625 65.519252162018
"1035" -69.875 -53.625 68.6345735108873
"1036" -71.625 -54.125 76.5300318625163
"1037" 62.125 75.625 48.4418029644205
"1038" -64.625 -54.375 76.1685592174143
"1039" -72.375 -54.875 73.5879498209959
"1040" -68.875 -55.125 77.5606317559493
"1041" -110.875 75.375 72.7582028415148
"1042" -70.125 -55.625 69.1754660389815
"1043" -94.625 75.375 58.2129396089017
"1044" -20.625 75.375 60.9094058908581
"1045" 151.125 75.375 46.5174432034176
"1046" -102.125 75.125 62.9863577896877
"1047" -21.125 75.125 87.084699046568
"1048" -116.375 74.875 73.4653149054863
"1049" -98.875 74.875 81.2501808875078
"1050" -20.125 74.875 61.4376017161571
"1051" -113.625 74.625 69.4961629001982
"1052" -92.375 74.625 79.748952767472
"1053" -79.875 74.625 67.8638128578709
"1054" -118.125 74.375 81.9883735048746
"1055" -94.375 74.375 70.2078774970713
"1056" -22.625 74.375 44.6173673238572
"1057" 150.125 74.375 46.615613901796
"1058" -93.875 74.125 58.4788882656684
"1059" -20.625 74.125 59.5634741009896
"1060" -105.125 73.875 71.53184199459
"1061" -84.375 73.875 75.7974470470338
"1062" 57.375 73.875 50.2234347766923
"1063" -100.125 73.625 65.4622721527524
"1064" -83.875 73.625 74.2006804678237
"1065" 55.375 73.625 48.1248828287744
"1066" -89.125 73.375 77.9688886296153
"1067" 56.625 73.375 42.3842882173443
"1068" -102.625 73.125 69.428797635991
"1069" -77.875 73.125 71.2244193040551
"1070" -113.375 72.875 73.3768071508488
"1071" -97.375 72.875 75.7871686915184
"1072" -79.625 72.875 59.2384006136623
"1073" -109.875 72.625 72.4654942364489
"1074" -90.125 72.625 75.8165678884397
"1075" -21.875 72.625 55.8260633776512
