# Supplementary material for: A functional vulnerability framework for biodiversity conservation
Source: Nat Commun. 2022 Sep 1;13:4774. doi: 10.1038/s41467-022-32331-y (PMC9437092; doi:10.1038/s41467-022-32331-y)
Supplement: Supplementary file 4 — Source data [file 41467_2022_32331_MOESM4_ESM.zip › SuppFig8(2).txt]

"lon" "lat" "vulnerability"
"1" -102.625 72.375 66.21678853
"2" -23.875 72.375 44.95629451
"3" -93.625 72.125 77.89123852
"4" -104.625 71.875 68.82153063
"5" -81.125 71.875 61.0443795
"6" -96.625 71.625 60.23393596
"7" 25.875 71.625 45.61658565
"8" -26.125 71.375 51.72023141
"9" -98.375 71.125 75.45087579
"10" -21.375 71.125 56.592465
"11" 67.625 71.125 51.93205623
"12" -88.875 70.875 66.17939001
"13" 25.375 70.875 38.93985789
"14" -115.375 70.625 63.22058365
"15" -26.875 70.625 54.03275535
"16" 24.875 70.625 32.34660304
"17" -114.125 70.375 72.98240352
"18" -87.875 70.375 63.30026648
"19" 21.875 70.375 48.01787724
"20" 58.125 70.375 54.81106264
"21" -97.375 70.125 65.59462982
"22" 18.125 70.125 43.47417222
"23" 55.375 70.125 61.44951543
"24" -91.875 69.875 64.59177659
"25" 17.875 69.875 41.60770615
"26" 59.375 69.875 48.4861534
"27" -101.625 69.625 62.4025239
"28" -87.375 69.625 72.20593524
"29" 19.125 69.625 37.00020287
"30" 61.375 69.625 59.33644052
"31" -96.375 69.375 56.28458386
"32" -83.375 69.375 64.42453953
"33" 19.875 69.375 34.6086045
"34" 66.375 69.375 44.36039801
"35" -100.375 69.125 48.5910926
"36" 14.625 69.125 36.42503947
"37" 64.625 69.125 38.67343065
"38" -105.125 68.875 55.79557135
"39" -88.125 68.875 73.53230644
"40" 33.375 68.875 36.24970523
"41" -102.125 68.625 33.03703742
"42" -84.875 68.625 61.95405656
"43" 57.875 68.625 22.99323366
"44" -108.375 68.375 53.62914942
"45" -95.875 68.375 36.70180275
"46" -25.875 68.375 55.78675441
"47" 68.125 68.375 48.45614141
"48" -103.875 68.125 26.42229656
"49" -85.625 68.125 65.41542756
"50" -114.625 67.875 60.28999782
"51" -97.375 67.875 47.26632769
"52" -112.375 67.625 54.38096697
"53" -95.125 67.625 31.88152159
"54" -97.375 67.375 69.04713834
"55" 32.875 67.125 64.63834653
"56" -85.125 66.625 50.1960191
"57" 13.375 66.625 35.7248471
"58" -20.375 66.375 37.09561646
"59" 36.125 66.375 45.6248001
"60" -20.875 66.125 34.1689942
"61" 35.375 66.125 52.742976
"62" -20.375 65.875 46.43066833
"63" 35.375 65.875 47.8768975
"64" -20.125 65.625 41.87804956
"65" 38.125 65.625 55.00184413
"66" -21.375 65.375 25.24754135
"67" 39.625 65.375 54.15697668
"68" 10.375 65.125 22.73570911
"69" 40.125 65.125 74.73275038
"70" 35.375 64.875 61.45853069
"71" -14.875 64.625 38.53104224
"72" -165.375 64.375 46.09605511
"73" 11.625 64.375 23.38540265
"74" -22.375 64.125 38.75724435
"75" 35.375 64.125 67.62429948
"76" 9.875 63.875 4.097388333
"77" -161.375 63.625 56.54793524
"78" -164.375 63.375 46.97666017
"79" 9.625 63.375 8.398094548
"80" 10.125 63.125 11.48389346
"81" 17.875 62.875 55.21849568
"82" -165.625 62.375 45.92123631
"83" -7.625 62.125 57.08462952
"84" 7.125 61.875 23.00169803
"85" -148.125 61.375 58.06455911
"86" -149.875 61.125 50.18858077
"87" -164.375 60.875 31.93606081
"88" 7.125 60.875 7.49268463
"89" 4.625 60.625 22.57693563
"90" -165.375 60.375 43.69628251
"91" 4.875 60.375 11.17064877
"92" -172.875 60.125 38.66874631
"93" -143.625 60.125 30.00858179
"94" 166.125 60.125 53.40497578
"95" -150.125 59.875 42.96172019
"96" 4.625 59.875 19.54223171
"97" 163.625 59.875 58.00582222
"98" -149.875 59.625 29.87712979
"99" 5.125 59.625 11.74559191
"100" 165.875 59.625 65.05828574
"101" -138.875 59.375 38.20626517
"102" 24.625 59.375 31.44003515
"103" -138.875 59.125 34.0200302
"104" 23.875 59.125 17.36710375
"105" -152.375 58.875 50.0080699
"106" 6.375 58.875 16.6411384
"107" -162.125 58.625 57.99670654
"108" -7.125 58.625 15.78229672
"109" 21.875 58.625 43.5880016
"110" -153.125 58.375 37.79277565
"111" 6.125 58.375 7.698813978
"112" 162.875 58.375 76.77104745
"113" -5.375 58.125 3.623708012
"114" 162.625 58.125 73.75383988
"115" -5.875 57.875 7.048528358
"116" 19.625 57.875 56.17275726
"117" -152.375 57.625 40.46939241
"118" 7.625 57.625 10.99657112
"119" 162.875 57.625 50.52648283
"120" -132.875 57.375 31.53784242
"121" -153.875 57.125 39.9296832
"122" 9.375 57.125 10.88602623
"123" -160.125 56.875 28.11888917
"124" -6.125 56.875 1.72555557
"125" 163.625 56.875 77.33773988
"126" -7.875 56.625 5.926375651
"127" 162.875 56.625 68.96616803
"128" -5.625 56.375 0
"129" -161.625 56.125 30.57714459
"130" -129.875 56.125 19.80378878
"131" 20.875 56.125 55.83618057
"132" -133.375 55.875 22.46960547
"133" 11.375 55.875 12.5506878
"134" -159.375 55.625 41.5817014
"135" -2.375 55.625 6.262156816
"136" 163.125 55.625 65.35746959
"137" -131.125 55.375 10.50478085
"138" 14.375 55.375 38.9570613
"139" -159.875 55.125 30.0315157
"140" 7.875 55.125 19.24211214
"141" 161.625 55.125 53.85707198
"142" -131.625 54.875 19.2795372
"143" 10.875 54.875 17.48504752
"144" 166.375 54.875 72.97277599
"145" -130.875 54.625 15.28821971
"146" 12.375 54.625 15.518786
"147" 166.875 54.625 80.76404398
"148" -10.125 54.375 10.92005452
"149" 13.625 54.375 32.82385704
"150" -167.125 54.125 44.363787
"151" -4.375 54.125 4.706346058
"152" 161.875 54.125 86.15544358
"153" -5.625 53.875 5.870159555
"154" -9.625 53.625 13.36791002
"155" 155.875 53.625 71.01666413
"156" -10.625 53.375 46.36954
"157" 8.625 53.375 26.0336505
"158" -130.375 53.125 15.96528198
"159" 7.125 53.125 35.69551555
"160" -131.125 52.875 33.48851972
"161" 5.125 52.875 54.67716918
"162" -131.875 52.625 40.03089829
"163" 5.875 52.625 28.91366289
"164" -172.375 52.375 59.34319775
"165" -6.625 52.375 9.355253611
"166" 179.375 52.375 35.88049769
"167" -127.375 52.125 12.96828472
"168" 173.125 52.125 52.51975626
"169" -172.625 51.875 43.97540791
"170" -3.875 51.875 17.65178756
"171" -177.875 51.625 47.25257061
"172" -10.375 51.625 43.45570053
"173" 141.375 51.625 64.35167555
"174" -127.375 51.375 12.17168619
"175" 1.625 51.375 35.22967827
"176" -128.625 51.125 33.55047065
"177" 0.875 51.125 16.92410417
"178" -127.375 50.875 18.44291867
"179" -0.625 50.875 12.63767929
"180" -125.625 50.625 5.452714693
"181" 1.125 50.625 30.84739145
"182" -58.625 50.375 57.2727361
"183" 143.875 50.375 75.95248629
"184" -1.125 50.125 28.03136335
"185" -61.125 49.875 37.97764738
"186" 0.625 49.875 32.54764235
"187" -65.625 49.625 24.21280732
"188" 142.375 49.625 59.24818517
"189" -56.375 49.375 33.4082259
"190" -126.875 49.125 5.056882285
"191" -52.875 49.125 59.2537834
"192" -124.875 48.875 7.046872735
"193" -52.625 48.875 61.88891725
"194" -124.125 48.625 27.5370191
"195" -2.625 48.625 23.32746413
"196" -53.375 48.375 23.57767887
"197" -122.875 48.125 6.099949214
"198" 142.125 48.125 68.89955983
"199" -56.875 47.875 43.12237989
"200" -65.125 47.625 21.54815245
"201" -3.375 47.625 15.48865527
"202" -58.375 47.375 55.91841661
"203" 152.625 47.375 34.52943203
"204" 142.625 46.875 77.52520483
"205" -54.875 46.625 47.41446965
"206" 142.375 46.625 51.42080022
"207" -55.375 46.375 47.75576025
"208" 142.375 46.375 66.17214908
"209" 30.375 46.125 51.57273787
"210" 150.625 46.125 59.16269101
"211" 32.625 45.875 56.5574606
"212" 150.375 45.875 66.5629329
"213" 35.875 45.625 65.6392968
"214" -61.625 45.375 26.261275
"215" 137.375 45.375 53.23373725
"216" -61.375 45.125 40.04517302
"217" 140.625 45.125 51.81951778
"218" -61.375 44.875 52.40107404
"219" 136.875 44.875 57.17307335
"220" -63.375 44.625 42.35549841
"221" 38.125 44.625 49.53530776
"222" -65.875 44.375 27.88944037
"223" 34.625 44.375 43.08079419
"224" -68.375 44.125 27.50007837
"225" 15.875 44.125 25.26787942
"226" -69.125 43.875 31.50698062
"227" 7.125 43.875 24.35024497
"228" 144.875 43.875 27.40622023
"229" -7.375 43.625 25.40677243
"230" 12.875 43.625 26.853363
"231" -124.375 43.375 13.69531227
"232" 3.125 43.375 28.41341016
"233" 40.625 43.375 49.84862231
"234" -5.625 43.125 34.65545452
"235" 15.625 43.125 26.42033448
"236" 145.875 43.125 33.77990769
"237" 17.125 42.875 21.97176897
"238" 145.625 42.875 59.24812276
"239" 17.625 42.625 31.90075522
"240" 144.625 42.625 27.64073142
"241" 18.375 42.375 37.22993076
"242" 142.375 42.375 51.55110032
"243" 16.125 42.125 30.91475349
"244" 141.875 42.125 61.95688679
"245" 15.125 41.875 32.98670281
"246" 140.875 41.875 38.92852873
"247" 16.375 41.625 31.62673993
"248" 140.125 41.625 22.91814783
"249" 9.625 41.375 27.25665757
"250" 39.125 41.375 38.30966016
"251" 0.625 41.125 37.91523395
"252" 29.125 41.125 53.93264324
"253" -124.375 40.875 5.095706983
"254" 14.625 40.875 42.58509612
"255" 40.375 40.875 44.40270647
"256" 13.375 40.625 37.15856612
"257" 120.625 40.625 25.70252549
"258" 3.625 40.375 29.74582716
"259" 27.125 40.375 36.4702356
"260" 0.875 40.125 41.16404937
"261" 24.375 40.125 42.7734401
"262" -75.625 39.875 41.32914575
"263" 18.125 39.875 36.24113318
"264" 128.375 39.875 33.3359618
"265" 19.875 39.625 30.48185601
"266" 127.875 39.625 35.18952661
"267" 2.625 39.375 34.36364018
"268" 117.875 39.375 22.7362953
"269" -74.125 39.125 40.56813104
"270" 16.375 39.125 48.68947499
"271" 123.375 39.125 19.63152
"272" -8.875 38.875 27.7470758
"273" 23.625 38.875 36.28240963
"274" 141.375 38.875 49.41777455
"275" 1.375 38.625 33.43924139
"276" 118.875 38.625 31.53448541
"277" -75.875 38.375 43.16949134
"278" 15.375 38.375 38.27138376
"279" 121.625 38.375 20.1738346
"280" -9.625 38.125 39.79315469
"281" 23.375 38.125 36.19268445
"282" 139.625 38.125 47.30489223
"283" 12.875 37.875 36.44243856
"284" 120.625 37.875 30.47498417
"285" -76.125 37.625 39.63985749
"286" 22.875 37.625 44.58046103
"287" 129.125 37.625 47.49466548
"288" 4.875 37.375 28.75520201
"289" 22.625 37.375 50.23656088
"290" 126.625 37.375 26.68481461
"291" -7.625 37.125 37.89528612
"292" 9.625 37.125 36.37812968
"293" 28.375 37.125 45.15911005
"294" -25.625 36.875 24.83177327
"295" 4.875 36.875 30.85215572
"296" 24.375 36.875 40.49466436
"297" 129.375 36.875 29.79950893
"298" -2.875 36.625 23.224962
"299" 22.625 36.625 43.1112708
"300" 121.875 36.625 23.25139376
"301" -3.375 36.375 25.59208483
"302" 25.625 36.375 33.48662483
"303" 122.375 36.375 26.39753505
"304" 10.625 36.125 32.46281751
"305" 120.625 36.125 14.63647198
"306" -1.375 35.875 29.45026908
"307" 32.625 35.875 39.90769501
"308" -121.625 35.625 42.85987306
"309" 14.875 35.625 45.36237022
"310" 129.875 35.625 41.29195728
"311" -3.125 35.375 23.95813661
"312" 34.875 35.375 42.79065688
"313" -76.375 35.125 34.77638757
"314" 32.125 35.125 36.94458989
"315" 140.625 35.125 42.93333714
"316" 32.375 34.875 28.0753441
"317" 135.125 34.875 37.61783086
"318" 26.375 34.625 38.93229168
"319" 131.875 34.625 42.33132838
"320" 11.625 34.375 46.27097054
"321" 133.375 34.375 23.59408402
"322" 10.875 34.125 47.61186091
"323" 134.625 34.125 39.72733685
"324" 35.375 33.875 41.14172246
"325" 139.375 33.875 38.56213592
"326" 126.625 33.625 31.4640637
"327" -79.375 33.375 35.99226024
"328" 132.125 33.375 22.89974543
"329" 12.125 33.125 41.32312664
"330" 132.375 33.125 36.07128642
"331" 13.125 32.875 41.83688253
"332" 133.375 32.875 33.57998889
"333" 14.625 32.625 47.65000469
"334" 139.875 32.625 16.3375588
"335" 34.375 32.375 39.83896907
"336" 15.125 32.125 53.30142134
"337" -80.875 31.875 27.82323479
"338" 121.375 31.875 37.4241115
"339" 20.125 31.625 52.02773461
"340" 129.875 31.625 33.6401413
"341" 27.125 31.375 42.59010771
"342" -114.875 31.125 36.36041741
"343" 33.125 31.125 38.2202173
"344" 20.125 30.875 43.97611402
"345" -86.875 30.625 28.60450055
"346" -115.625 30.375 45.2881499
"347" 49.375 30.375 44.98135098
"348" -86.625 30.125 30.64627071
"349" 131.375 30.125 12.46745838
"350" -84.875 29.875 33.23139985
"351" -115.125 29.625 33.46777688
"352" -13.875 29.625 34.68535968
"353" -94.125 29.375 28.64848622
"354" 32.875 29.375 41.44077279
"355" -90.875 29.125 38.89783575
"356" 128.875 29.125 7.704408802
"357" -82.625 28.875 33.01809139
"358" -118.625 28.625 53.44429897
"359" -17.375 28.625 30.47266635
"360" -115.125 28.375 48.08439029
"361" -13.125 28.375 21.5065408
"362" -114.125 28.125 45.3312401
"363" -13.375 28.125 21.84244499
"364" -111.625 27.875 29.31619221
"365" -12.125 27.875 45.84285516
"366" -110.375 27.625 35.70115666
"367" 35.625 27.625 28.62625874
"368" -97.875 27.375 44.64296495
"369" 51.125 27.375 41.62447256
"370" -80.125 27.125 9.128252568
"371" -114.125 26.875 46.3625555
"372" 35.625 26.875 32.04416135
"373" -110.125 26.625 31.55282585
"374" 53.125 26.625 25.46276905
"375" -112.375 26.375 30.8998878
"376" 36.125 26.375 31.62357654
"377" -173.375 26.125 18.78409276
"378" 34.375 26.125 30.37278548
"379" 131.125 26.125 11.16873759
"380" -79.375 25.875 8.597244173
"381" 123.125 25.875 22.44178575
"382" -109.375 25.625 20.65929607
"383" 55.125 25.625 36.3142031
"384" 131.125 25.625 11.8429366
"385" -78.625 25.375 10.02301172
"386" 59.375 25.375 24.05024468
"387" 125.625 25.375 15.56694403
"388" -81.125 25.125 14.28137913
"389" 60.625 25.125 20.4343167
"390" -167.375 24.875 21.55754056
"391" -75.875 24.875 16.62546593
"392" 119.125 24.875 30.50730643
"393" -107.875 24.625 26.75618549
"394" 36.125 24.625 31.18575156
"395" 125.875 24.625 9.87404444
"396" -80.875 24.375 14.31789605
"397" 57.125 24.375 19.33590619
"398" -165.875 24.125 19.53346473
"399" -75.875 24.125 18.78921792
"400" 118.625 24.125 21.23002971
"401" -109.125 23.875 27.41262746
"402" 37.125 23.875 31.67898261
"403" -166.625 23.625 17.9589987
"404" -77.125 23.625 10.16905756
"405" 117.625 23.625 21.53073696
"406" -82.625 23.375 12.93199422
"407" 38.875 23.375 20.84583787
"408" -106.375 23.125 23.70610827
"409" -73.875 23.125 23.0125373
"410" 120.125 23.125 18.67798803
"411" -81.125 22.875 13.68927566
"412" 59.625 22.875 27.70961388
"413" -160.625 22.625 15.29567737
"414" -77.875 22.625 6.983320205
"415" 89.875 22.625 32.60725495
"416" -97.375 22.375 7.844369005
"417" -75.375 22.375 16.42954273
"418" 89.625 22.375 34.1157069
"419" -97.375 22.125 8.260643799
"420" -76.125 22.125 10.83645785
"421" 88.625 22.125 18.88726706
"422" -106.875 21.875 28.05450297
"423" -81.625 21.875 7.034245119
"424" 60.125 21.875 31.27712298
"425" -158.125 21.625 19.1600231
"426" -84.125 21.625 15.18528253
"427" -17.375 21.625 41.70990461
"428" 108.625 21.625 37.35994211
"429" -105.625 21.375 18.54027704
"430" -79.375 21.375 3.232688563
"431" 72.125 21.375 33.81404951
"432" -157.625 21.125 22.52464143
"433" -79.375 21.125 5.419609805
"434" 71.875 21.125 38.34440162
"435" 122.125 21.125 22.52847049
"436" -77.625 20.875 7.244719007
"437" 71.875 20.875 31.22945597
"438" -156.375 20.625 23.99744538
"439" -74.625 20.625 12.29697612
"440" 106.625 20.625 35.4858541
"441" -96.625 20.375 7.13149881
"442" 37.125 20.375 26.89898409
"443" 110.875 20.375 28.81917749
"444" -79.875 20.125 18.15718291
"445" 40.375 20.125 26.97683548
"446" 136.375 20.125 10.39906746
"447" -75.875 19.875 15.71820149
"448" 72.875 19.875 33.54693584
"449" -110.875 19.625 22.69726365
"450" -72.375 19.625 13.85928715
"451" 93.625 19.625 30.48082157
"452" -104.625 19.375 20.02612546
"453" 37.875 19.375 27.84930701
"454" 145.125 19.375 12.20363734
"455" -87.125 19.125 16.95995093
"456" 72.625 19.125 27.63796306
"457" -111.125 18.875 22.02541363
"458" -74.875 18.875 19.14035569
"459" 57.375 18.875 40.42894501
"460" -114.625 18.625 30.52255494
"461" -76.875 18.625 15.73046742
"462" -62.875 18.625 18.95915707
"463" 110.875 18.625 14.736185
"464" -87.875 18.375 9.095426265
"465" -66.875 18.375 12.67456524
"466" 106.125 18.375 31.90555771
"467" -87.875 18.125 8.573527704
"468" -67.125 18.125 12.21002792
"469" 93.875 18.125 19.64132939
"470" -77.875 17.875 11.18853395
"471" -63.625 17.875 17.26123683
"472" 109.375 17.875 11.20741064
"473" -71.125 17.625 13.92598518
"474" 55.375 17.625 41.53421596
"475" -87.375 17.375 15.37999818
"476" -16.375 17.375 34.79867677
"477" 111.375 17.375 24.48221362
"478" -64.125 17.125 19.60073806
"479" 82.125 17.125 26.78587577
"480" -88.125 16.875 6.009181484
"481" 41.125 16.875 20.83897356
"482" 119.875 16.875 22.02355521
"483" -61.375 16.625 18.5671259
"484" 73.625 16.625 25.25609244
"485" -169.125 16.375 17.93681989
"486" -23.625 16.375 22.69576412
"487" 96.375 16.375 32.33284322
"488" -95.375 16.125 22.27292827
"489" -22.375 16.125 18.57694173
"490" 108.125 16.125 25.56741736
"491" -93.875 15.875 23.29449061
"492" 39.125 15.875 21.09190483
"493" 111.125 15.875 24.11340596
"494" -87.625 15.625 11.05619265
"495" 41.875 15.625 15.7057539
"496" 121.625 15.625 24.43424253
"497" -17.375 15.375 29.3675515
"498" 108.875 15.375 12.98399552
"499" -25.125 15.125 9.817098981
"500" 97.875 15.125 34.62826083
"501" -25.125 14.875 24.31765283
"502" 93.625 14.875 14.74315206
"503" -81.375 14.625 18.08547424
"504" 80.125 14.625 24.68776146
"505" -81.625 14.375 18.95597302
"506" 97.875 14.375 23.90437952
"507" -81.375 14.125 18.29144848
"508" 109.625 14.125 23.80358914
"509" -80.375 13.875 17.10251691
"510" 119.875 13.875 18.0696461
"511" -81.375 13.625 16.36385068
"512" 92.875 13.625 11.59586927
"513" -89.875 13.375 29.70277777
"514" 43.375 13.375 27.61624915
"515" 122.125 13.375 24.31552186
"516" -59.375 13.125 19.64396058
"517" 100.375 13.125 34.06290707
"518" -81.875 12.875 17.79902832
"519" 74.625 12.875 24.10880249
"520" 124.875 12.875 21.59417742
"521" -16.625 12.625 19.42401523
"522" 98.875 12.625 27.73674602
"523" -87.625 12.375 28.764943
"524" -16.375 12.375 23.26005912
"525" 97.875 12.375 20.61075358
"526" 125.375 12.375 25.13075984
"527" -67.125 12.125 11.40691049
"528" 71.875 12.125 9.866912091
"529" 117.875 12.125 27.07244232
"530" -82.875 11.875 16.24717776
"531" -15.875 11.875 23.89810124
"532" 92.625 11.875 9.629311113
"533" 121.625 11.875 26.34982223
"534" -73.125 11.625 7.785779174
"535" -16.375 11.625 25.871232
"536" 92.625 11.625 11.45358506
"537" 120.875 11.625 23.45369934
"538" -83.875 11.375 12.04223158
"539" -60.625 11.375 20.61460531
"540" 79.625 11.375 24.26903641
"541" 118.875 11.375 22.65542708
"542" 169.375 11.375 12.41378485
"543" -63.125 11.125 28.17724579
"544" 72.125 11.125 9.341333395
"545" 115.375 11.125 19.82870803
"546" 165.875 11.125 12.07425172
"547" -64.625 10.875 11.26615009
"548" 51.625 10.875 29.05215789
"549" 113.625 10.875 20.98547507
"550" 126.125 10.875 11.3920121
"551" -64.625 10.625 10.25647968
"552" 73.625 10.625 9.158632254
"553" 114.625 10.625 18.30989507
"554" 166.375 10.625 10.37431535
"555" -61.875 10.375 25.33900915
"556" 98.625 10.375 27.47888999
"557" 118.125 10.375 21.53392451
"558" 170.625 10.375 14.47361594
"559" -14.125 10.125 21.94996044
"560" 104.375 10.125 34.84508916
"561" 121.625 10.125 21.94872094
"562" -85.875 9.875 15.00708784
"563" 51.125 9.875 25.29025787
"564" 112.125 9.875 21.56685399
"565" 125.375 9.875 19.12744731
"566" -82.125 9.625 10.98103493
"567" 79.875 9.625 26.92379182
"568" 116.625 9.625 16.81606504
"569" 145.125 9.625 12.23165677
"570" -79.625 9.375 12.20765615
"571" 92.625 9.375 11.39768556
"572" 118.125 9.375 18.9850027
"573" 150.125 9.375 10.51945878
"574" -77.125 9.125 13.93578854
"575" 99.375 9.125 38.55073937
"576" 120.375 9.125 24.94295937
"577" 166.125 9.125 13.71293726
"578" -60.375 8.875 18.0950677
"579" 105.125 8.875 29.90407552
"580" 124.375 8.875 22.36778566
"581" 166.625 8.875 10.50889033
"582" -13.625 8.625 22.52985721
"583" 106.125 8.625 19.77739744
"584" 126.875 8.625 11.81275581
"585" 166.625 8.625 11.1141993
"586" -13.375 8.375 18.6504215
"587" 105.125 8.375 26.15778254
"588" 126.375 8.375 23.96449103
"589" 152.375 8.375 10.5630251
"590" -58.625 8.125 19.33771864
"591" 109.375 8.125 19.47276114
"592" 134.625 8.125 8.693904107
"593" 167.875 8.125 10.59543666
"594" 50.375 7.875 33.28762332
"595" 114.375 7.875 20.60422353
"596" 146.125 7.875 10.09826307
"597" -80.875 7.625 22.12580638
"598" 110.375 7.625 29.28399313
"599" 144.375 7.625 11.49979651
"600" -82.375 7.375 25.14898079
"601" 99.125 7.375 19.40022861
"602" 134.375 7.375 15.74327191
"603" 168.375 7.375 8.958405704
"604" 79.875 7.125 19.89927086
"605" 122.875 7.125 21.48392553
"606" 152.625 7.125 8.336289846
"607" -11.625 6.875 12.03302733
"608" 118.125 6.875 24.34753339
"609" 151.625 6.875 10.4029808
"610" 3.375 6.625 23.13688176
"611" 120.375 6.625 19.80144351
"612" 159.875 6.625 9.993139132
"613" 2.125 6.375 24.67363678
"614" 118.625 6.375 19.27691647
"615" 169.875 6.375 8.485542256
"616" 3.125 6.125 24.4173479
"617" 116.125 6.125 15.14679799
"618" 171.625 6.125 9.140006072
"619" 2.625 5.875 24.98555108
"620" 118.125 5.875 23.25773472
"621" -162.125 5.625 16.63798807
"622" 73.875 5.625 9.585455485
"623" 124.625 5.625 16.25377387
"624" -9.375 5.375 26.23225137
"625" 102.875 5.375 15.99012017
"626" -160.625 5.125 23.58311482
"627" 8.375 5.125 31.14217582
"628" 125.125 5.125 12.31608069
"629" -3.875 4.875 16.14602173
"630" 114.125 4.875 21.0268748
"631" -51.875 4.625 20.22085975
"632" 72.625 4.625 10.0850862
"633" -159.375 4.375 16.96430964
"634" 72.625 4.375 8.723117473
"635" 168.375 4.375 7.598777757
"636" 48.125 4.125 21.54061877
"637" 132.625 4.125 8.382258548
"638" 99.375 3.875 15.15194577
"639" -76.875 3.625 31.948398
"640" 117.625 3.625 23.47093732
"641" 74.125 3.375 8.208520365
"642" 172.375 3.375 8.91485295
"643" 107.625 3.125 28.83349682
"644" 8.875 2.875 24.93257796
"645" 118.125 2.875 9.788139189
"646" 106.375 2.625 30.30186481
"647" -77.875 2.375 25.88857919
"648" 118.625 2.375 21.15561928
"649" 72.625 2.125 8.343686338
"650" -157.125 1.875 12.49935257
"651" 109.125 1.875 19.60794239
"652" -78.875 1.625 29.52723293
"653" 109.125 1.625 23.89696291
"654" -157.375 1.375 13.30900866
"655" 106.625 1.375 28.25145434
"656" 127.375 1.375 24.28636489
"657" 44.625 1.125 8.588283513
"658" 122.125 1.125 20.95931166
"659" -50.375 0.875 28.04119847
"660" 108.625 0.875 20.88685256
"661" 173.125 0.875 10.26115756
"662" 97.375 0.625 7.367749731
"663" 123.125 0.625 19.98605278
"664" -50.375 0.375 24.04495318
"665" 107.125 0.375 16.03890913
"666" 173.625 0.375 11.38029053
"667" 43.125 0.125 9.611078355
"668" 119.875 0.125 24.59911374
"669" -80.625 -0.125 26.7265592
"670" 99.375 -0.125 9.073444567
"671" 130.375 -0.125 17.41645195
"672" -46.875 -0.375 27.72630415
"673" 109.375 -0.375 31.55159576
"674" -89.875 -0.625 24.18883352
"675" 97.875 -0.625 8.662642524
"676" 129.875 -0.625 23.5335086
"677" -46.875 -0.875 26.06152996
"678" 109.125 -0.875 26.23140596
"679" -91.875 -1.125 33.07706636
"680" 41.625 -1.125 10.25094006
"681" 123.875 -1.125 24.65031864
"682" -90.875 -1.375 22.37822129
"683" 42.375 -1.375 10.20754673
"684" 125.375 -1.375 18.23401215
"685" -90.875 -1.625 23.06328947
"686" 104.375 -1.625 28.19751631
"687" 127.875 -1.625 20.91903801
"688" -52.375 -1.875 22.89473224
"689" 105.875 -1.875 12.27967372
"690" 127.875 -1.875 21.61705135
"691" -50.625 -2.125 25.61083731
"692" 108.125 -2.125 9.856804434
"693" 132.625 -2.125 28.52998007
"694" -42.375 -2.375 6.54367148
"695" 110.125 -2.375 28.44650592
"696" 132.125 -2.375 22.47873609
"697" -43.125 -2.625 11.29159857
"698" 108.625 -2.625 15.66575757
"699" 129.625 -2.625 27.55347374
"700" -44.625 -2.875 14.58310015
"701" 108.875 -2.875 14.89149105
"702" 128.625 -2.875 24.21732107
"703" -170.875 -3.125 13.82282261
"704" 108.625 -3.125 13.2862585
"705" 126.625 -3.125 22.06158013
"706" -171.875 -3.375 12.20923581
"707" 107.625 -3.375 13.74498233
"708" 122.875 -3.375 16.09388125
"709" 147.375 -3.375 18.12205895
"710" 101.375 -3.625 5.847236517
"711" 119.625 -3.625 16.22015446
"712" 143.875 -3.625 26.39670141
"713" 55.375 -3.875 7.873588772
"714" 118.875 -3.875 24.16164878
"715" 134.125 -3.875 10.37283535
"716" 10.875 -4.125 29.07652422
"717" 119.875 -4.125 11.502795
"718" 144.875 -4.125 21.15658925
"719" 55.625 -4.375 9.412039283
"720" 122.875 -4.375 21.8663857
"721" -174.125 -4.625 10.45734561
"722" 102.625 -4.625 12.63821516
"723" 131.875 -4.625 18.99022722
"724" -36.125 -4.875 8.896981911
"725" 107.125 -4.875 13.32308241
"726" 131.875 -4.875 16.47947714
"727" -36.375 -5.125 10.01860863
"728" 107.125 -5.125 14.73363141
"729" 131.875 -5.125 14.49435927
"730" -81.125 -5.375 31.75362307
"731" 106.875 -5.375 12.91820296
"732" 124.625 -5.375 24.55911133
"733" 151.875 -5.375 21.97642451
"734" 104.125 -5.625 18.69675731
"735" 120.625 -5.625 20.27398775
"736" 147.375 -5.625 21.12198995
"737" 55.375 -5.875 6.919358948
"738" 117.125 -5.875 30.12378788
"739" 137.625 -5.875 27.819289
"740" 53.125 -6.125 8.722307717
"741" 114.875 -6.125 16.69864649
"742" 133.875 -6.125 12.89354526
"743" 52.625 -6.375 6.490208051
"744" 115.125 -6.375 28.75062291
"745" 133.875 -6.375 22.44123597
"746" 53.375 -6.625 9.824902791
"747" 116.125 -6.625 21.78509148
"748" 138.125 -6.625 39.98145026
"749" 70.875 -6.875 9.632396986
"750" 119.875 -6.875 26.23208826
"751" 156.375 -6.875 20.85291937
"752" 113.125 -7.125 24.38548344
"753" 130.625 -7.125 23.98118849
"754" 52.875 -7.375 9.257683555
"755" 118.375 -7.375 23.77239269
"756" 138.125 -7.375 34.1847791
"757" 56.125 -7.625 9.75981216
"758" 118.375 -7.625 25.16185594
"759" 138.875 -7.625 36.60067749
"760" 13.125 -7.875 25.63120316
"761" 117.625 -7.875 24.44672287
"762" 130.375 -7.875 27.14056439
"763" 156.875 -7.875 22.5285439
"764" 111.125 -8.125 16.90713123
"765" 124.625 -8.125 22.70435177
"766" 143.125 -8.125 34.20200336
"767" -139.625 -8.375 7.736075592
"768" 117.125 -8.375 16.6989311
"769" 129.625 -8.375 16.91598358
"770" 150.125 -8.375 24.47325997
"771" 13.375 -8.625 26.706395
"772" 120.375 -8.625 14.56913357
"773" 138.125 -8.625 19.88162385
"774" 158.875 -8.625 25.32587009
"775" 114.125 -8.875 11.32109712
"776" 126.625 -8.875 19.03283567
"777" 157.125 -8.875 19.08468079
"778" 115.375 -9.125 19.83543026
"779" 140.875 -9.125 16.18945286
"780" 157.875 -9.125 20.6785515
"781" 46.875 -9.375 6.334736941
"782" 129.125 -9.375 26.13168344
"783" 154.125 -9.375 21.5177102
"784" 39.625 -9.625 7.828347082
"785" 141.125 -9.625 16.30793372
"786" 159.875 -9.625 20.71857996
"787" 40.125 -9.875 8.084228619
"788" 136.125 -9.875 28.97907859
"789" 160.625 -9.875 21.4273465
"790" 13.625 -10.125 32.93204191
"791" 125.125 -10.125 27.99967213
"792" 150.875 -10.125 19.05545285
"793" -139.125 -10.375 5.183681227
"794" 122.125 -10.375 17.06115021
"795" 149.625 -10.375 25.37380862
"796" -160.625 -10.625 16.66191278
"797" 123.375 -10.625 15.41296234
"798" 151.125 -10.625 13.58964786
"799" -77.875 -10.875 44.47617702
"800" 133.625 -10.875 22.91197892
"801" 159.625 -10.875 14.47096208
"802" 42.875 -11.125 8.66086454
"803" 142.875 -11.125 11.75824803
"804" 169.625 -11.125 10.00528673
"805" 43.625 -11.375 7.726745784
"806" 143.375 -11.375 15.64236488
"807" 179.875 -11.375 11.08791991
"808" 47.875 -11.625 9.812261342
"809" 142.125 -11.625 20.24604168
"810" -179.625 -11.875 9.22122757
"811" 47.125 -11.875 8.881694178
"812" 137.125 -11.875 12.61793991
"813" -179.875 -12.125 11.03118685
"814" 46.625 -12.125 9.557699264
"815" 137.125 -12.125 12.82407
"816" -178.125 -12.375 9.972997672
"817" 47.625 -12.375 8.579706973
"818" 141.375 -12.375 14.82145321
"819" -37.875 -12.625 13.96409874
"820" 124.625 -12.625 18.05490311
"821" -176.375 -12.875 8.159246538
"822" 123.625 -12.875 18.38981202
"823" -176.375 -13.125 9.027760796
"824" 123.625 -13.125 18.78013108
"825" -175.875 -13.375 9.980738525
"826" 123.875 -13.375 28.32872943
"827" -179.375 -13.625 11.09976013
"828" 123.625 -13.625 29.17600105
"829" -179.375 -13.875 10.75377431
"830" 50.625 -13.875 10.07900121
"831" 147.125 -13.875 10.00029281
"832" -38.875 -14.125 13.70544803
"833" 136.625 -14.125 21.44040087
"834" -148.625 -14.375 13.28634934
"835" 124.625 -14.375 22.03520666
"836" 167.875 -14.375 9.890902666
"837" 11.875 -14.625 26.47524573
"838" 144.625 -14.625 17.29900929
"839" -75.875 -14.875 49.43228403
"840" 141.625 -14.875 23.0795647
"841" -138.625 -15.125 13.99920012
"842" 129.625 -15.125 27.50565158
"843" -174.125 -15.375 11.45615865
"844" 47.125 -15.375 25.19199651
"845" 145.375 -15.375 12.58418575
"846" -154.125 -15.625 14.48409536
"847" 45.125 -15.625 6.33312232
"848" 138.875 -15.625 16.22139975
"849" -176.875 -15.875 11.68687521
"850" -74.875 -15.875 43.3256206
"851" 123.125 -15.875 16.56657399
"852" 167.625 -15.875 7.869837109
"853" -144.875 -16.125 14.95827228
"854" 46.125 -16.125 30.46494362
"855" 147.875 -16.125 9.421825911
"856" -151.875 -16.375 14.73889359
"857" 43.625 -16.375 7.177511238
"858" 145.875 -16.375 22.90103724
"859" -154.125 -16.625 13.31293982
"860" 39.625 -16.625 15.48880922
"861" 141.375 -16.625 26.1388396
"862" -178.875 -16.875 18.53223745
"863" -39.125 -16.875 13.10367509
"864" 138.625 -16.875 18.98182608
"865" 176.875 -16.875 9.09787567
"866" -142.625 -17.125 15.01388278
"867" 59.625 -17.125 10.16294107
"868" 151.625 -17.125 9.387911683
"869" -148.875 -17.375 14.66302644
"870" 39.125 -17.375 7.147541104
"871" 149.125 -17.375 10.48887991
"872" -174.375 -17.625 11.31191455
"873" -38.875 -17.625 20.67989147
"874" 148.875 -17.625 10.05207061
"875" -177.875 -17.875 6.159204178
"876" -70.625 -17.875 27.70278796
"877" 149.875 -17.875 8.828163299
"878" -168.125 -18.125 15.3671693
"879" 12.125 -18.125 43.2299035
"880" 163.625 -18.125 6.74963747
"881" -148.125 -18.375 15.95976252
"882" 49.625 -18.375 8.034278996
"883" -179.625 -18.625 16.74959333
"884" -39.875 -18.625 21.04438159
"885" 163.125 -18.625 18.18094609
"886" -158.875 -18.875 10.87660928
"887" 146.125 -18.875 26.11196738
"888" -179.875 -19.125 19.52314303
"889" 12.625 -19.125 53.09637849
"890" 159.375 -19.125 8.445892376
"891" -158.125 -19.375 10.44561554
"892" 120.625 -19.375 24.89681986
"893" 170.625 -19.375 6.641794642
"894" -39.625 -19.625 16.2016952
"895" 149.125 -19.625 11.39076808
"896" -175.125 -19.875 5.759707121
"897" 63.125 -19.875 11.21337167
"898" 164.875 -19.875 21.49269197
"899" -40.125 -20.125 13.8835423
"900" 147.875 -20.125 22.4850473
"901" -175.375 -20.375 15.28928562
"902" 44.125 -20.375 26.0257218
"903" 163.375 -20.375 7.02615501
"904" -139.625 -20.625 14.96927273
"905" 116.125 -20.625 15.89170121
"906" 165.875 -20.625 23.36389377
"907" -70.375 -20.875 30.63116297
"908" 149.375 -20.875 21.89727914
"909" -179.125 -21.125 8.517867729
"910" 35.625 -21.125 6.174469594
"911" 155.375 -21.125 9.13123399
"912" -140.625 -21.375 14.70054308
"913" 114.625 -21.375 13.88222883
"914" 166.625 -21.375 16.4299182
"915" -69.875 -21.625 41.07319375
"916" 152.375 -21.625 11.64419183
"917" -154.875 -21.875 11.52039348
"918" 114.375 -21.875 28.85322672
"919" 168.625 -21.875 9.310636105
"920" 39.875 -22.125 7.364409547
"921" 166.375 -22.125 14.88601883
"922" 35.125 -22.375 19.12630267
"923" 165.875 -22.375 9.101694852
"924" 35.625 -22.625 8.300268046
"925" -152.875 -22.875 12.64120676
"926" 113.875 -22.875 15.224037
"927" -44.875 -23.125 13.09053691
"928" -179.125 -23.375 11.71483733
"929" 113.625 -23.375 15.90505497
"930" -45.125 -23.625 25.38743417
"931" -147.125 -23.875 14.26790819
"932" -178.875 -24.125 13.35956446
"933" 152.875 -24.125 11.10237934
"934" 152.375 -24.375 22.28062725
"935" 152.125 -24.625 29.09623605
"936" 152.375 -24.875 24.94489365
"937" 113.375 -25.125 37.50609973
"938" 112.625 -25.375 28.43107876
"939" 113.875 -25.625 31.02630306
"940" -48.375 -26.125 27.4797175
"941" 153.125 -26.375 25.22457432
"942" 32.625 -26.875 18.34797247
"943" -109.875 -27.375 0.510697681
"944" 33.125 -27.625 17.14536454
"945" -71.125 -28.125 76.20533486
"946" -71.625 -28.625 74.82860805
"947" 113.375 -28.875 33.53487191
"948" 168.125 -29.125 41.38136814
"949" 16.625 -29.625 44.67779399
"950" -72.125 -30.125 74.86834287
"951" 31.125 -30.375 26.63480641
"952" -51.375 -30.875 36.37200168
"953" 159.375 -31.125 36.54870653
"954" -71.375 -31.625 69.90983681
"955" 29.875 -31.875 20.95950583
"956" 17.875 -32.125 35.30298114
"957" -52.375 -32.375 45.63189563
"958" -71.875 -32.625 47.94748737
"959" -71.625 -32.875 43.02307659
"960" -71.375 -33.125 37.3837337
"961" -58.375 -33.375 45.32507593
"962" -80.875 -33.625 40.10161581
"963" 122.875 -33.625 23.77881749
"964" 22.375 -33.875 32.60779302
"965" 134.875 -33.875 34.7965154
"966" 23.625 -34.125 39.44461996
"967" 136.875 -34.125 22.02949896
"968" 22.875 -34.375 43.06502092
"969" 136.625 -34.375 25.85187789
"970" 19.625 -34.625 43.84389786
"971" 137.375 -34.625 26.1790187
"972" 116.375 -34.875 29.33950719
"973" -72.625 -35.125 63.58768335
"974" 137.875 -35.125 17.27883463
"975" 137.375 -35.375 25.68002548
"976" 150.875 -35.625 22.50065392
"977" 175.375 -35.875 28.33142973
"978" -56.375 -36.375 56.09916034
"979" 176.125 -36.625 39.38087824
"980" 175.125 -37.125 55.11747888
"981" 175.875 -37.375 32.67450821
"982" 177.875 -37.625 39.12322823
"983" 176.875 -37.875 44.12660173
"984" 177.375 -38.125 43.08157902
"985" -73.625 -38.625 38.15968566
"986" 178.625 -38.625 35.46433581
"987" 177.375 -38.875 38.74029206
"988" 178.375 -39.125 39.47036824
"989" 144.125 -39.625 22.3104213
"990" 148.625 -39.875 14.3983735
"991" 175.125 -40.125 9.031072411
"992" -73.875 -40.625 42.85889655
"993" -64.125 -40.875 33.31467124
"994" -74.375 -41.125 42.97678076
"995" 175.875 -41.125 21.25671624
"996" 174.875 -41.375 11.96600153
"997" -74.375 -41.875 57.19900925
"998" -72.875 -42.125 55.69589352
"999" 145.125 -42.375 31.78487563
"1000" 170.625 -42.625 23.10118653
"1001" 171.125 -42.875 15.92830542
"1002" 173.625 -43.125 25.7843736
"1003" -177.125 -43.625 34.66562029
"1004" -177.125 -43.875 40.9972858
"1005" -176.375 -44.125 41.54076408
"1006" -73.625 -44.375 53.15123979
"1007" 171.375 -44.625 23.19778107
"1008" -67.125 -45.125 47.18819493
"1009" -75.125 -45.625 46.56099666
"1010" -73.875 -46.125 51.5438515
"1011" 169.625 -46.375 18.5391437
"1012" -66.875 -46.875 24.45681937
"1013" -75.625 -47.375 54.06799661
"1014" -65.625 -47.875 61.26051591
"1015" -20.375 76.125 87.4256808
"1016" -75.625 -48.875 55.58363018
"1017" 67.375 76.125 69.37127047
"1018" 179.125 -49.375 65.46733633
"1019" -74.125 -50.125 66.79787794
"1020" -106.625 75.875 73.69471952
"1021" -75.125 -50.625 68.93357238
"1022" -90.625 75.875 56.84056362
"1023" -59.125 -50.875 65.12476281
"1024" -22.125 75.875 57.554531
"1025" 166.625 -51.125 46.73286816
"1026" -72.875 -51.625 71.34064422
"1027" -61.125 -51.875 82.31224503
"1028" -58.125 -52.125 70.25865564
"1029" -73.875 -52.625 79.84246972
"1030" -73.375 -52.875 77.68223759
"1031" -117.875 75.625 71.01237842
"1032" -101.625 75.625 63.11201286
"1033" -68.125 -53.125 75.16458347
"1034" -84.125 75.625 67.21064276
"1035" -69.875 -53.625 72.93034126
"1036" -71.625 -54.125 76.6271513
"1037" 62.125 75.625 39.69040657
"1038" -64.625 -54.375 84.51447677
"1039" -72.375 -54.875 67.94176076
"1040" -68.875 -55.125 76.22739137
"1041" -110.875 75.375 68.49342695
"1042" -70.125 -55.625 74.45956932
"1043" -94.625 75.375 60.71256436
"1044" -20.625 75.375 51.13174652
"1045" 151.125 75.375 26.83366844
"1046" -102.125 75.125 67.37117844
"1047" -21.125 75.125 84.55781754
"1048" -116.375 74.875 78.45507059
"1049" -98.875 74.875 83.14667824
"1050" -20.125 74.875 52.88049499
"1051" -113.625 74.625 66.82585135
"1052" -92.375 74.625 73.62840216
"1053" -79.875 74.625 65.2592079
"1054" -118.125 74.375 83.00811534
"1055" -94.375 74.375 69.28414897
"1056" -22.625 74.375 54.53903077
"1057" 150.125 74.375 44.9248618
"1058" -93.875 74.125 61.6514498
"1059" -20.625 74.125 61.96233412
"1060" -105.125 73.875 78.52912781
"1061" -84.375 73.875 82.24973953
"1062" 57.375 73.875 45.51686777
"1063" -100.125 73.625 70.21193564
"1064" -83.875 73.625 69.45014182
"1065" 55.375 73.625 49.92092633
"1066" -89.125 73.375 80.16051962
"1067" 56.625 73.375 47.19673441
"1068" -102.625 73.125 61.7039795
"1069" -77.875 73.125 65.89730156
"1070" -113.375 72.875 76.03023258
"1071" -97.375 72.875 77.71701014
"1072" -79.625 72.875 61.24279701
"1073" -109.875 72.625 72.26751785
"1074" -90.125 72.625 70.68689942
"1075" -21.875 72.625 63.29721887
